# Supplementary material for: Comparative transcriptomic analysis of mouse macrophages infected with live attenuated vaccine strains of Mycobacterium tuberculosis
Source: Front Immunol. 2025 Jul 11;16:1583439. doi: 10.3389/fimmu.2025.1583439 (PMC12289490; doi:10.3389/fimmu.2025.1583439)
Supplement: Supplementary file 1 [file DataSheet1.xlsx]

## Sheet: RAW -H37Rv-24h
ensembl_gene_id	external_gene_name	logfc	fdr	pvalue	stat	chromosome_name	start_position	end_position	gene_biotype
ENSMUSG00000090231	Cfb	11.046	5.1931e-13	3.8822e-14	7.56488	chr17	35075350	35081494	protein_coding
ENSMUSG00000039196	Orm1	8.94883	2.27271e-08	2.54687e-09	5.95842	chr4	63262797	63266400	protein_coding
ENSMUSG00000022586	Ly6i	8.67189	7.53485e-52	1.14501e-53	15.4231	chr15	74851383	74855279	protein_coding
ENSMUSG00000052270	Fpr2	8.64829	4.4823e-30	1.33646e-31	11.696	chr17	18108086	18114214	protein_coding
ENSMUSG00000016283	H2-M2	8.5351	4.83949e-160	1.11533e-162	27.1801	chr17	37791742	37794443	protein_coding
ENSMUSG00000020826	Nos2	8.16981	3.78546e-38	8.34246e-40	13.2038	chr11	78811613	78851080	protein_coding
ENSMUSG00000041293	Adgrf1	8.1506	8.89508e-07	1.21014e-07	5.29196	chr17	43581220	43635628	protein_coding
ENSMUSG00000049093	Il23r	8.14334	9.24075e-07	1.25983e-07	5.2846	chr6	67399916	67468839	protein_coding
ENSMUSG00000045551	Fpr1	8.14255	1.63279e-32	4.46855e-34	12.1704	chr17	18096733	18104202	protein_coding
ENSMUSG00000040026	Saa3	7.87234	0	0	51.9642	chr7	46361422	46365124	protein_coding
ENSMUSG00000049608	Gpr55	7.74952	1.56279e-06	2.18465e-07	5.1829	chr1	85866039	85888729	protein_coding
ENSMUSG00000104713	Gbp6	7.69423	1.34142e-66	1.5844e-68	17.4943	chr5	105418568	105441564	protein_coding
ENSMUSG00000038521	C1s1	7.67906	1.75603e-06	2.48513e-07	5.15882	chr6	124507304	124519318	protein_coding
ENSMUSG00000082976	Gm15056	7.67019	1.23838e-05	1.98533e-06	4.75491	chr8	21390622	21392643	protein_coding
ENSMUSG00000031722	Hp	7.66656	5.69137e-119	2.62332e-121	23.4208	chr8	110301760	110305804	protein_coding
ENSMUSG00000068246	Apol9b	7.57318	5.23688e-22	2.27428e-23	9.96028	chr15	77613239	77620582	protein_coding
ENSMUSG00000060183	Cxcl11	7.52519	1.37642e-05	2.22943e-06	4.73143	chr5	92507403	92513344	protein_coding
ENSMUSG00000078763	Slfn1	7.50632	1.04565e-70	1.15974e-72	18.0287	chr11	83007675	83013496	protein_coding
ENSMUSG00000025746	Il6	7.44563	2.16701e-05	3.63796e-06	4.63106	chr5	30218112	30224979	protein_coding
ENSMUSG00000114055	Gm32089	7.37619	5.30031e-11	4.66473e-12	6.91542	chr13	94425956	94431514	lncRNA
ENSMUSG00000102099	1700011B04Rik	7.37359	3.09124e-05	5.35206e-06	4.55049	chr13	35351910	35372000	lncRNA
ENSMUSG00000055301	Adh7	7.30726	1.92912e-10	1.7922e-11	6.72202	chr3	137923521	137939143	protein_coding
ENSMUSG00000035852	Misp	7.13852	1.59402e-05	2.6014e-06	4.70002	chr10	79656823	79666324	protein_coding
ENSMUSG00000114761	Gm47242	7.1287	7.00955e-05	1.30354e-05	4.35951	chr19	12516952	12518187	lncRNA
ENSMUSG00000022126	Acod1	7.03567	0	0	46.8231	chr14	103284413	103294009	protein_coding
ENSMUSG00000113553	Gm40932	7.00585	0.000111005	2.16014e-05	4.24766	chr13	45253433	45271206	lncRNA
ENSMUSG00000054203	Ifi205	6.97659	2.42689e-27	8.17993e-29	11.1382	chr1	173839564	173859376	protein_coding
ENSMUSG00000117234	Gm7818	6.93806	7.40189e-14	5.18692e-15	7.82229	chr17	22286245	22288869	processed_pseudogene
ENSMUSG00000073805	Insyn2a	6.85422	0.000214891	4.42319e-05	4.08418	chr7	134483655	134540159	protein_coding
ENSMUSG00000027399	Il1a	6.85113	7.98588e-22	3.52563e-23	9.9166	chr2	129141530	129151892	protein_coding
ENSMUSG00000005763	Cd247	6.79961	0.000259328	5.43123e-05	4.03625	chr1	165616250	165704846	protein_coding
ENSMUSG00000107715	Gm44135	6.77586	0.0240294	0.00817536	2.64474	chr6	129673081	129673448	TEC
ENSMUSG00000041886	Macc1	6.76365	0.0531504	0.0206247	2.31478	chr12	119278005	119433722	protein_coding
ENSMUSG00000029379	Cxcl3	6.71581	7.92589e-05	1.49556e-05	4.32934	chr5	90933962	90937459	protein_coding
ENSMUSG00000108006	Gm44418	6.70375	0.000351848	7.56911e-05	3.95765	chr6	87254727	87256732	lncRNA
ENSMUSG00000112573	Gm48324	6.68389	0.00037727	8.16293e-05	3.93957	chr10	10146146	10172673	lncRNA
ENSMUSG00000030402	Ppm1n	6.65565	7.79581e-05	1.46877e-05	4.33332	chr7	19010730	19013989	protein_coding
ENSMUSG00000085977	Gm5970	6.64277	0.000484269	0.000107491	3.87303	chr18	60353915	60355130	processed_pseudogene
ENSMUSG00000058427	Cxcl2	6.60148	1.65518e-165	3.45697e-168	27.6423	chr5	91051730	91053797	protein_coding
ENSMUSG00000029380	Cxcl1	6.5973	3.07834e-31	8.75726e-33	11.9251	chr5	91039100	91040974	protein_coding
ENSMUSG00000073555	Gm4951	6.56135	9.06883e-73	9.60114e-75	18.2919	chr18	60345152	60380892	protein_coding
ENSMUSG00000029417	Cxcl9	6.53127	0.000136438	2.6983e-05	4.19754	chr5	92469206	92475938	protein_coding
ENSMUSG00000092021	Gbp11	6.49861	0.000141668	2.81601e-05	4.18786	chr5	105470908	105494338	protein_coding
ENSMUSG00000050824	Sstr5	6.49143	0.000794749	0.00018465	3.73914	chr17	25708849	25716262	protein_coding
ENSMUSG00000067610	Klri1	6.46816	0.000839035	0.000196027	3.72408	chr6	129674181	129694095	protein_coding
ENSMUSG00000021071	Trim9	6.45128	0.0013599	0.000331526	3.58933	chr12	70291307	70394388	protein_coding
ENSMUSG00000075010	AW112010	6.38344	1.339e-190	2.31444e-193	29.6629	chr19	11021557	11033245	lncRNA
ENSMUSG00000054072	Iigp1	6.36299	7.73975e-43	1.49945e-44	14.0028	chr18	60509099	60525706	protein_coding
ENSMUSG00000035042	Ccl5	6.29651	7.262e-35	1.82531e-36	12.6115	chr11	83416604	83421344	protein_coding
ENSMUSG00000024675	Ms4a4c	6.28303	6.27738e-95	4.47577e-97	20.9086	chr19	11382134	11404610	protein_coding
ENSMUSG00000057933	Gsta2	6.24203	0.00186844	0.000471331	3.49654	chr9	78238300	78263070	protein_coding
ENSMUSG00000112267	Gm47903	6.24187	0.00179738	0.000451434	3.50803	chr10	66725450	66727391	lncRNA
ENSMUSG00000090942	F830016B08Rik	6.21587	7.25485e-14	5.07343e-15	7.82508	chr18	60426452	60436088	protein_coding
ENSMUSG00000063388	BC023105	6.21529	0.00217786	0.000558072	3.45121	chr18	60574837	60576052	processed_pseudogene
ENSMUSG00000097960	A330074K22Rik	6.17809	1.07384e-13	7.66423e-15	7.77301	chr8	120931173	120954969	lncRNA
ENSMUSG00000017002	Slpi	6.11779	2.44073e-79	2.19727e-81	19.1073	chr2	164195990	164231015	protein_coding
ENSMUSG00000073491	Ifi213	6.10132	2.51383e-141	7.42289e-144	25.5382	chr1	173393849	173426840	protein_coding
ENSMUSG00000095704	Gm8221	6.10091	0.00339194	0.00090582	3.31825	chr15	77506034	77510837	unprocessed_pseudogene
ENSMUSG00000086196	Gm13571	6.07994	7.965e-10	7.80151e-11	6.50438	chr2	60168532	60201578	lncRNA
ENSMUSG00000044103	Il36g	6.01203	5.33179e-20	2.54974e-21	9.47972	chr2	24076488	24083580	protein_coding
ENSMUSG00000078921	Tgtp2	5.98606	1.49239e-135	4.72921e-138	25.0103	chr11	48948021	48955033	protein_coding
ENSMUSG00000038357	Camp	5.87133	0.00615991	0.00176139	3.12777	chr9	109676447	109678685	protein_coding
ENSMUSG00000000204	Slfn4	5.85712	2.74853e-79	2.49416e-81	19.1006	chr11	83066012	83081042	protein_coding
ENSMUSG00000037989	Wnk2	5.83801	0.00116155	0.000279324	3.63376	chr13	49189779	49301490	protein_coding
ENSMUSG00000024164	C3	5.8278	0	0	49.7892	chr17	57510970	57535136	protein_coding
ENSMUSG00000028037	Ifi44	5.79362	1.25968e-261	9.07223e-265	34.7622	chr3	151436559	151455597	protein_coding
ENSMUSG00000020010	Vnn3	5.76614	1.05994e-08	1.14506e-09	6.08775	chr10	23727360	23745741	protein_coding
ENSMUSG00000027347	Rasgrp1	5.76493	0.00435579	0.00119459	3.24017	chr2	117110474	117173482	protein_coding
ENSMUSG00000116961	Gm49662	5.76448	0.00953911	0.0028717	2.98115	chr16	36389507	36418859	lncRNA
ENSMUSG00000120402		5.76192	0.00813085	0.00239647	3.03612	chr17	26727622	26728000	lncRNA
ENSMUSG00000060550	H2-Q7	5.75311	8.25018e-46	1.46168e-47	14.4871	chr17	35658131	35662749	protein_coding
ENSMUSG00000120737		5.72339	0.00927363	0.0027796	2.99112	chr7	19013105	19014239	lncRNA
ENSMUSG00000030142	Clec4e	5.68934	9.86433e-109	5.47032e-111	22.3853	chr6	123258748	123266829	protein_coding
ENSMUSG00000031327	Chic1	5.67259	0.00187786	0.000473894	3.49509	chrX	102400082	102439698	protein_coding
ENSMUSG00000038067	Csf3	5.64325	0.0114221	0.00352166	2.91811	chr11	98592089	98594455	protein_coding
ENSMUSG00000044703	Phf11a	5.61652	1.56492e-72	1.66804e-74	18.2618	chr14	59514362	59534971	protein_coding
ENSMUSG00000111118	Gm6545	5.60808	1.27515e-15	7.88876e-17	8.3329	chr19	12506119	12507904	processed_pseudogene
ENSMUSG00000117431	8430430B14Rik	5.6021	0.0135197	0.00424431	2.85941	chr17	84305983	84320837	lncRNA
ENSMUSG00000037849	Ifi206	5.58711	9.33977e-59	1.23768e-60	16.4264	chr1	173296051	173318607	protein_coding
ENSMUSG00000066677	Ifi208	5.56848	6.11517e-35	1.53265e-36	12.6252	chr1	173501241	173525961	protein_coding
ENSMUSG00000097924	A730020E08Rik	5.55838	0.0143511	0.00455287	2.83708	chr6	61149277	61157794	lncRNA
ENSMUSG00000078922	Tgtp1	5.55153	1.58703e-05	2.58771e-06	4.70109	chr11	48876154	48884999	protein_coding
ENSMUSG00000115855	Gm34643	5.51118	4.84731e-21	2.23077e-22	9.73069	chr14	103250311	103261893	lncRNA
ENSMUSG00000053338	Tarm1	5.50548	1.8675e-07	2.27704e-08	5.58952	chr7	3535016	3551140	protein_coding
ENSMUSG00000031189	Aff2	5.49672	0.0035128	0.000940879	3.30763	chrX	68403900	68911643	protein_coding
ENSMUSG00000087477	Gm13822	5.48224	0.0032737	0.000870708	3.32928	chr5	115055374	115061336	lncRNA
ENSMUSG00000062488	Ifit3b	5.47909	5.40861e-209	7.40106e-212	31.0639	chr19	34585370	34590801	protein_coding
ENSMUSG00000021214	Akr1c18	5.4685	0.0187855	0.00615722	2.73929	chr13	4182614	4200653	protein_coding
ENSMUSG00000061852	Gm53056	5.4685	0.0187855	0.00615722	2.73929	chr1	85016786	85019679	unprocessed_pseudogene
ENSMUSG00000114553	Gm7644	5.46818	0.0181482	0.00591827	2.75228	chr14	30357414	30376034	lncRNA
ENSMUSG00000025867	Cplx2	5.44741	0.00360911	0.000971355	3.29869	chr13	54519162	54531730	protein_coding
ENSMUSG00000079363	Gbp4	5.4422	5.67589e-34	1.47978e-35	12.4455	chr5	105263633	105287452	protein_coding
ENSMUSG00000079339	Ifit1bl1	5.42379	1.6352e-43	3.06195e-45	14.1152	chr19	34570291	34579356	protein_coding
ENSMUSG00000018925	Heatr9	5.41826	0.0242752	0.00828172	2.64036	chr11	83402562	83413001	protein_coding
ENSMUSG00000112219	Gm31904	5.41826	0.0242752	0.00828172	2.64036	chr10	10106480	10110594	lncRNA
ENSMUSG00000030162	Olr1	5.40966	3.551e-05	6.20946e-06	4.51913	chr6	129462207	129484128	protein_coding
ENSMUSG00000024786	Majin	5.40917	0.00400361	0.00108935	3.26637	chr19	6234418	6274255	protein_coding
ENSMUSG00000070501	Ifi214	5.40709	3.56131e-05	6.23006e-06	4.51843	chr1	173347283	173363523	protein_coding
ENSMUSG00000026141	Col19a1	5.37443	0.00503476	0.001404	3.19383	chr1	24300971	24626553	protein_coding
ENSMUSG00000035560	Wdr20rt	5.32143	0.0264493	0.00914534	2.60657	chr12	65272291	65280133	protein_coding
ENSMUSG00000113701	B230303A05Rik	5.32143	0.0264493	0.00914534	2.60657	chr13	15988133	16198016	transcribed_processed_pseudogene
ENSMUSG00000025498	Irf7	5.31714	0	0	43.0526	chr7	140842619	140846394	protein_coding
ENSMUSG00000031779	Ccl22	5.31638	3.48892e-08	3.96759e-09	5.88554	chr8	95472218	95478327	protein_coding
ENSMUSG00000050395	Tnfsf15	5.30131	2.92498e-41	5.89841e-43	13.7394	chr4	63642840	63663350	protein_coding
ENSMUSG00000062007	Hsh2d	5.28461	5.90617e-05	1.08382e-05	4.39974	chr8	72943482	72955371	protein_coding
ENSMUSG00000110701	Gm6013	5.27044	0.0321265	0.01146	2.52835	chr8	96401324	96402022	processed_pseudogene
ENSMUSG00000120851		5.26883	1	0.0103556	2.56372	chr11	117867035	117871681	lncRNA
ENSMUSG00000022584	Ly6c2	5.2679	1.81092e-72	1.9433e-74	18.2534	chr15	74980007	74983819	protein_coding
ENSMUSG00000074896	Ifit3	5.26764	0	0	46.1614	chr19	34560931	34566131	protein_coding
ENSMUSG00000057346	Apol9a	5.23496	8.11949e-09	8.68964e-10	6.13179	chr15	77287989	77295335	protein_coding
ENSMUSG00000073409	H2-Q6	5.18997	6.25517e-15	4.01845e-16	8.138	chr17	35643826	35649031	protein_coding
ENSMUSG00000020178	Adora2a	5.13829	2.21124e-13	1.61643e-14	7.67796	chr10	75152711	75170618	protein_coding
ENSMUSG00000102037	Bcl2a1a	5.10707	1.65276e-06	2.32351e-07	5.1714	chr9	88838953	88844472	protein_coding
ENSMUSG00000028100	Nudt17	5.09894	1	0.0161735	2.40498	chr3	96613383	96615878	protein_coding
ENSMUSG00000098760	Gm2164	5.09894	1	0.0161735	2.40498	chr4	124422717	124550962	lncRNA
ENSMUSG00000120434		5.09894	1	0.0161735	2.40498	chr10	66667911	66747172	lncRNA
ENSMUSG00000050737	Ptges	5.07458	1.46305e-24	5.56347e-26	10.5414	chr2	30779483	30819875	protein_coding
ENSMUSG00000006342	Susd2	5.07304	0.000198343	4.05115e-05	4.10454	chr10	75472540	75479842	protein_coding
ENSMUSG00000045932	Ifit2	4.99554	0	0	44.7435	chr19	34528094	34553819	protein_coding
ENSMUSG00000102518	Gm38339	4.97243	1	0.0239482	2.25796	chr1	80124690	80126518	TEC
ENSMUSG00000028270	Gbp2	4.95122	4.9747e-266	2.86623e-269	35.0588	chr3	142326363	142343769	protein_coding
ENSMUSG00000105504	Gbp5	4.93308	3.88562e-122	1.67906e-124	23.7322	chr3	142199739	142228105	protein_coding
ENSMUSG00000050315	Synpo2	4.92359	0.00059671	0.000134985	3.81718	chr3	122870168	123029798	protein_coding
ENSMUSG00000114608	Gm36161	4.90994	1.26686e-112	6.56923e-115	22.7843	chr13	120471880	120482711	lncRNA
ENSMUSG00000063234	Gpr84	4.90592	1.16197e-25	4.23449e-27	10.781	chr15	103216662	103219039	protein_coding
ENSMUSG00000034459	Ifit1	4.88014	3.10325e-287	1.56448e-290	36.4275	chr19	34618271	34627409	protein_coding
ENSMUSG00000044701	Il27	4.86133	2.53945e-07	3.16586e-08	5.53201	chr7	126188182	126194113	protein_coding
ENSMUSG00000055413	H2-Q5	4.81187	5.86364e-47	9.88183e-49	14.671	chr17	35613102	35616776	protein_coding
ENSMUSG00000024245	Tmem178	4.80823	2.54439e-29	7.87962e-31	11.5444	chr17	81252061	81309245	protein_coding
ENSMUSG00000090881	Phf11	4.80379	4.25335e-07	5.48171e-08	5.43493	chr14	59482149	59497629	unprocessed_pseudogene
ENSMUSG00000103845	Gm19026	4.80152	1.96869e-08	2.18916e-09	5.98311	chr1	6499879	6511520	processed_pseudogene
ENSMUSG00000032487	Ptgs2	4.7945	3.0933e-130	1.04707e-132	24.514	chr1	149975782	149983978	protein_coding
ENSMUSG00000043263	Ifi209	4.79072	2.68781e-258	2.12934e-261	34.5384	chr1	173458483	173475494	protein_coding
ENSMUSG00000027514	Zbp1	4.78199	4.79159e-264	3.10582e-267	34.925	chr2	173048405	173060716	protein_coding
ENSMUSG00000039236	Isg20	4.76708	3.32611e-21	1.51154e-22	9.7702	chr7	78563172	78570144	protein_coding
ENSMUSG00000025911	Adhfe1	4.73728	5.21801e-14	3.59642e-15	7.86825	chr1	9618173	9650898	protein_coding
ENSMUSG00000095609	Gm21188	4.7264	1.06854e-127	4.2326e-130	24.2684	chr13	120496141	120513730	protein_coding
ENSMUSG00000087263	Gm15726	4.71797	0.023632	0.00800951	2.65167	chrX	168762043	168768228	lncRNA
ENSMUSG00000100108	Gm28100	4.71682	0.0246531	0.00842308	2.63462	chr1	85900087	85914639	lncRNA
ENSMUSG00000000386	Mx1	4.6935	5.11174e-187	9.57185e-190	29.3811	chr16	97248235	97264107	protein_coding
ENSMUSG00000074345	Tnfaip8l3	4.67637	0.001127	0.000270203	3.64231	chr9	53930689	53975672	protein_coding
ENSMUSG00000034855	Cxcl10	4.67251	7.07319e-204	1.12071e-206	30.6779	chr5	92494497	92496748	protein_coding
ENSMUSG00000053318	Slamf8	4.66714	5.82049e-141	1.76061e-143	25.5044	chr1	172409325	172418135	protein_coding
ENSMUSG00000000957	Mmp14	4.65383	1.51207e-187	2.72249e-190	29.4238	chr14	54669069	54682821	protein_coding
ENSMUSG00000009376	Met	4.65048	1.51491e-47	2.5094e-49	14.7637	chr6	17463799	17573979	protein_coding
ENSMUSG00000109729	Gm45418	4.63137	5.86643e-05	1.07571e-05	4.40137	chr8	62374780	62381062	lncRNA
ENSMUSG00000081650	Gm16181	4.62397	0.029253	0.0103044	2.56544	chr17	35439810	35443110	lncRNA
ENSMUSG00000068245	Phf11d	4.61569	3.55626e-56	4.91755e-58	16.0593	chr14	59584856	59602919	protein_coding
ENSMUSG00000028268	Gbp3	4.57596	4.58203e-216	5.93997e-219	31.585	chr3	142265787	142278970	protein_coding
ENSMUSG00000096140	Ankrd66	4.56891	7.85845e-05	1.4817e-05	4.33139	chr17	43845079	43854530	protein_coding
ENSMUSG00000003617	Cp	4.55384	3.41826e-22	1.45987e-23	10.0043	chr3	20011218	20063309	protein_coding
ENSMUSG00000029084	Cd38	4.55047	8.38834e-14	5.92047e-15	7.80563	chr5	44025895	44069717	protein_coding
ENSMUSG00000063522	Ly6m	4.53232	0.0339495	0.0122081	2.50607	chr15	74748836	74768870	protein_coding
ENSMUSG00000026980	Ly75	4.49625	9.743e-106	5.82405e-108	22.0724	chr2	60122447	60213647	protein_coding
ENSMUSG00000030651	Art2b	4.45959	0.0413929	0.0153558	2.42388	chr7	101226177	101234807	protein_coding
ENSMUSG00000024401	Tnf	4.45797	1.27343e-196	2.10939e-199	30.1276	chr17	35418357	35420983	protein_coding
ENSMUSG00000097418	Mir155hg	4.44129	0.00252008	0.000654657	3.4079	chr16	84500055	84512133	lncRNA
ENSMUSG00000078810	Gp6	4.42984	0.0430244	0.0160483	2.40782	chr7	4366964	4400743	protein_coding
ENSMUSG00000051726	Kcnf1	4.42571	0.0418989	0.0155616	2.41904	chr12	17222101	17226889	protein_coding
ENSMUSG00000022534	Mefv	4.40294	2.58288e-30	7.60819e-32	11.7437	chr16	3525082	3535961	protein_coding
ENSMUSG00000032024	Clmp	4.38961	1.34267e-80	1.17006e-82	19.2597	chr9	40597258	40696615	protein_coding
ENSMUSG00000037762	Slc16a9	4.37105	7.80505e-10	7.62236e-11	6.50787	chr10	70080930	70121798	protein_coding
ENSMUSG00000023961	Enpp4	4.3367	2.1912e-90	1.70435e-92	20.3991	chr17	44407199	44416700	protein_coding
ENSMUSG00000028539	Artn	4.32026	0.052491	0.0203289	2.32022	chr4	117783359	117786960	protein_coding
ENSMUSG00000091649	Phf11b	4.29986	1.2198e-143	3.514e-146	25.7467	chr14	59558413	59578800	protein_coding
ENSMUSG00000044309	Apol7c	4.2929	6.905e-13	5.20175e-14	7.52675	chr15	77409052	77417516	protein_coding
ENSMUSG00000120140	Gm19765	4.28582	6.80784e-14	4.74122e-15	7.83359	chr7	101186993	101232039	lncRNA
ENSMUSG00000120134		4.27612	0.0588892	0.02328	2.26881	chr17	81238709	81240971	lncRNA
ENSMUSG00000035692	Isg15	4.27033	5.53733e-258	4.78559e-261	34.515	chr4	156283912	156285253	protein_coding
ENSMUSG00000026536	Ifi211	4.25552	8.54421e-44	1.58146e-45	14.1617	chr1	173723911	173740612	protein_coding
ENSMUSG00000031444	F10	4.24526	2.58706e-115	1.30424e-117	23.0552	chr8	13087308	13106676	protein_coding
ENSMUSG00000096630	Vmn2r26	4.24457	0.0675486	0.0274573	2.20495	chr6	124001527	124042765	protein_coding
ENSMUSG00000051682	Treml4	4.24074	1.40631e-12	1.09487e-13	7.42892	chr17	48571323	48582388	protein_coding
ENSMUSG00000062991	Nrg1	4.20417	0.0689036	0.0280875	2.19606	chr8	32304579	33374825	protein_coding
ENSMUSG00000041046	Ramp3	4.20142	0.00766543	0.00224856	3.05527	chr11	6608521	6627475	protein_coding
ENSMUSG00000112212	Gm46189	4.19793	0.0648454	0.026139	2.22414	chr10	51332076	51337500	lncRNA
ENSMUSG00000097134	1110002J07Rik	4.15194	3.18866e-45	5.69526e-47	14.3934	chr10	66748268	66756037	lncRNA
ENSMUSG00000058046	4933430I17Rik	4.13968	2.50293e-31	7.08429e-33	11.9427	chr4	62443606	62466230	protein_coding
ENSMUSG00000069873	4930438A08Rik	4.1181	0.0824541	0.0347631	2.11111	chr11	58165625	58185115	protein_coding
ENSMUSG00000013974	Mcemp1	4.10836	6.26015e-21	2.88999e-22	9.70432	chr8	3715754	3719259	protein_coding
ENSMUSG00000090230	Gm16315	4.04997	0.010565	0.00321858	2.94605	chr10	81137535	81138766	lncRNA
ENSMUSG00000021640	Naip1	4.04978	1.47277e-17	8.17792e-19	8.85757	chr13	100544272	100589377	protein_coding
ENSMUSG00000082704	Gm12515	4.02193	0.0874416	0.0372627	2.08287	chr4	55116563	55116923	processed_pseudogene
ENSMUSG00000104654	Gm43814	4.00438	4.72994e-05	8.48562e-06	4.45255	chr9	110881849	110882261	TEC
ENSMUSG00000020357	Flt4	3.98823	6.88641e-07	9.16535e-08	5.34254	chr11	49500090	49543566	protein_coding
ENSMUSG00000078616	Trim30c	3.95673	4.48328e-58	6.00569e-60	16.3303	chr7	104031272	104050044	protein_coding
ENSMUSG00000041782	Lad1	3.95209	0.0236969	0.00803322	2.65067	chr1	135746336	135761080	protein_coding
ENSMUSG00000070427	Il18bp	3.93517	1.86853e-94	1.35917e-96	20.8555	chr7	101664092	101667897	protein_coding
ENSMUSG00000121201		3.9303	0.0144701	0.00459375	2.83422	chr7	63555226	63556752	lncRNA
ENSMUSG00000078349	AW011738	3.9288	8.62609e-15	5.6037e-16	8.09764	chr4	156287727	156295020	lncRNA
ENSMUSG00000108207	1810059H22Rik	3.92696	0.106057	0.0468454	1.98769	chr5	148890558	148906932	lncRNA
ENSMUSG00000039578	Ccser1	3.92425	0.0237855	0.00806667	2.64927	chr6	61157308	62359849	protein_coding
ENSMUSG00000027562	Car2	3.91182	0.0179004	0.0058297	2.75721	chr3	14951333	14965830	protein_coding
ENSMUSG00000120808		3.88322	0.000713563	0.000163783	3.76918	chr9	123680356	123682450	lncRNA
ENSMUSG00000026950	Neb	3.88227	0.111115	0.0495758	1.96361	chr2	52026659	52268486	protein_coding
ENSMUSG00000046971	Pla2g4f	3.8814	0.122925	0.0558542	1.91217	chr2	120130438	120144646	protein_coding
ENSMUSG00000063354	Slc39a4	3.86721	1.17798e-42	2.29063e-44	13.9726	chr15	76496583	76501584	protein_coding
ENSMUSG00000023914	Mep1a	3.84505	0.0225785	0.00760856	2.66896	chr17	43785215	43813703	protein_coding
ENSMUSG00000004296	Il12b	3.84225	9.06026e-05	1.73114e-05	4.29701	chr11	44290890	44304860	protein_coding
ENSMUSG00000030107	Usp18	3.84066	5.42342e-227	6.24953e-230	32.3746	chr6	121222865	121247876	protein_coding
ENSMUSG00000041827	Oasl1	3.83347	4.3916e-130	1.51816e-132	24.4989	chr5	115061299	115075974	protein_coding
ENSMUSG00000099061	Gm28050	3.83081	0.123001	0.0559012	1.9118	chr5	106648759	106722589	lncRNA
ENSMUSG00000076441	Ass1	3.83032	3.73674e-44	6.80876e-46	14.2208	chr2	31360219	31410684	protein_coding
ENSMUSG00000028965	Tnfrsf9	3.82907	7.5225e-07	1.00824e-07	5.32523	chr4	150999019	151030559	protein_coding
ENSMUSG00000038415	Foxq1	3.827	0.126559	0.0579061	1.89641	chr13	31740117	31744959	protein_coding
ENSMUSG00000045664	Cdc42ep2	3.82195	7.14222e-47	1.21395e-48	14.6571	chr19	5965664	5974844	protein_coding
ENSMUSG00000030156	Cd69	3.81696	5.55473e-23	2.2803e-24	10.1864	chr6	129244288	129252399	protein_coding
ENSMUSG00000023232	Serinc2	3.81598	0.00475844	0.00131564	3.21255	chr4	130147288	130172998	protein_coding
ENSMUSG00000078920	Ifi47	3.8129	1.92684e-205	2.9142e-208	30.7966	chr11	48967414	48987801	protein_coding
ENSMUSG00000074227	Spint2	3.81182	4.67463e-09	4.88841e-10	6.22265	chr7	28955748	28981337	protein_coding
ENSMUSG00000027398	Il1b	3.79765	1.10775e-19	5.43305e-21	9.40045	chr2	129206490	129213059	protein_coding
ENSMUSG00000023341	Mx2	3.7828	2.78224e-59	3.66691e-61	16.5	chr16	97336508	97362100	protein_coding
ENSMUSG00000048489	Depp1	3.78176	0.0317939	0.0113254	2.5325	chr6	116627570	116629755	protein_coding
ENSMUSG00000098934	Gvin-ps4	3.77226	0.13282	0.0614692	1.87011	chr7	105785611	105789206	unprocessed_pseudogene
ENSMUSG00000117399	Gm19689	3.77226	0.13282	0.0614692	1.87011	chr17	83341023	83385855	lncRNA
ENSMUSG00000025591	Tma16	3.76817	2.92104e-15	1.83656e-16	8.2323	chr8	66925770	66939182	protein_coding
ENSMUSG00000021125	Arg2	3.76499	1.02324e-22	4.2669e-24	10.1253	chr12	79177551	79203075	protein_coding
ENSMUSG00000026700	Tnfsf4	3.72473	0.000296815	6.2933e-05	4.00153	chr1	161222980	161245981	protein_coding
ENSMUSG00000106227	Gm43464	3.71291	0.000224647	4.64503e-05	4.07281	chr3	100600022	100607400	lncRNA
ENSMUSG00000120676		3.70921	1	0.0668026	1.833	chr2	11330251	11337466	lncRNA
ENSMUSG00000018796	Acsl1	3.69112	3.74462e-224	4.5847e-227	32.1704	chr8	46924074	46989088	protein_coding
ENSMUSG00000040328	Or2v1	3.68332	2.01988e-43	3.79682e-45	14.1	chr11	48869716	49026214	protein_coding
ENSMUSG00000027737	Slc7a11	3.68185	1.87711e-98	1.25726e-100	21.2952	chr3	49846975	50398063	protein_coding
ENSMUSG00000050896	Rtn4rl2	3.65914	1	0.0731838	1.79168	chr2	84702268	84717054	protein_coding
ENSMUSG00000003341	Atp8b3	3.65653	1	0.0763585	1.77222	chr10	80355418	80374958	protein_coding
ENSMUSG00000068606	Gm4841	3.65653	1	0.0763585	1.77222	chr18	60401377	60406344	protein_coding
ENSMUSG00000082436	Gm11688	3.65653	1	0.0763585	1.77222	chr2	144103154	144103461	processed_pseudogene
ENSMUSG00000086481	Gm11707	3.64879	1	0.0767298	1.76998	chr11	106862603	106863964	lncRNA
ENSMUSG00000067297	Ifit1bl2	3.6372	9.55741e-07	1.30507e-07	5.27813	chr19	34594449	34618143	protein_coding
ENSMUSG00000066684	Pilrb1	3.63156	2.77278e-19	1.38389e-20	9.30157	chr5	137850409	137856368	protein_coding
ENSMUSG00000097534	Gm16675	3.6162	4.68319e-09	4.90074e-10	6.22225	chr8	47121843	47192550	lncRNA
ENSMUSG00000094796	BC147527	3.61051	1.76425e-13	1.28332e-14	7.70747	chr13	120761928	120770315	protein_coding
ENSMUSG00000082292	Gm12250	3.60322	5.83961e-108	3.3225e-110	22.3048	chr11	58078565	58079838	processed_pseudogene
ENSMUSG00000031760	Mt3	3.59942	1	0.0819841	1.73929	chr8	94879235	94880774	protein_coding
ENSMUSG00000020641	Rsad2	3.58208	3.22474e-240	3.0192e-243	33.3074	chr12	26492745	26506451	protein_coding
ENSMUSG00000028214	Gem	3.57689	8.24319e-30	2.47563e-31	11.6435	chr4	11704457	11714752	protein_coding
ENSMUSG00000032013	Trim29	3.56348	0.0399293	0.014715	2.43932	chr9	43222145	43247412	protein_coding
ENSMUSG00000052477	C130026I21Rik	3.55632	5.92627e-09	6.26559e-10	6.1836	chr1	84970411	85248287	protein_coding
ENSMUSG00000090145	Ugt1a6b	3.55591	1.068e-05	1.69142e-06	4.78718	chr1	88030974	88146725	protein_coding
ENSMUSG00000023913	Pla2g7	3.5558	2.1402e-163	4.77827e-166	27.4636	chr17	43878989	43923092	protein_coding
ENSMUSG00000032915	Adgre4	3.54882	7.60181e-39	1.6096e-40	13.3271	chr17	56056984	56160662	protein_coding
ENSMUSG00000117571	4933433H22Rik	3.53206	0.0438822	0.0164278	2.39927	chr17	84386088	84397303	lncRNA
ENSMUSG00000027611	Procr	3.52269	3.71471e-30	1.10492e-31	11.7121	chr2	155593037	155597391	protein_coding
ENSMUSG00000025934	Gsta3	3.52192	2.78654e-65	3.33141e-67	17.3199	chr1	21310813	21335885	protein_coding
ENSMUSG00000090125	Pou3f1	3.5079	1.65099e-14	1.09273e-15	8.01597	chr4	124550600	124554448	protein_coding
ENSMUSG00000087175	Gm15133	3.50746	0.000248204	5.1786e-05	4.04742	chr7	103964191	103974063	lncRNA
ENSMUSG00000099974	Bcl2a1d	3.49358	3.20475e-17	1.81875e-18	8.768	chr9	88605338	88613967	protein_coding
ENSMUSG00000073530	Pappa2	3.48449	2.64039e-05	4.51062e-06	4.58635	chr1	158539297	158808060	protein_coding
ENSMUSG00000043953	Ccrl2	3.48308	9.3412e-127	3.76743e-129	24.1783	chr9	110883554	110886587	protein_coding
ENSMUSG00000026829	Gbgt1	3.48153	1.72896e-16	1.0248e-17	8.57112	chr2	28386903	28395427	protein_coding
ENSMUSG00000119952		3.46788	1	0.10039	1.64297	chr11	97192965	97201105	lncRNA
ENSMUSG00000038037	Socs1	3.46252	7.87259e-12	6.47497e-13	7.19009	chr16	10600104	10603400	protein_coding
ENSMUSG00000006818	Sod2	3.46189	5.47023e-230	5.9095e-233	32.5888	chr17	13225733	13258950	protein_coding
ENSMUSG00000055172	C1ra	3.46125	2.77342e-57	3.75515e-59	16.2181	chr6	124489364	124500402	protein_coding
ENSMUSG00000029798	Herc6	3.46028	8.59157e-150	2.22756e-152	26.2943	chr6	57557985	57641617	protein_coding
ENSMUSG00000120489		3.45974	1	0.111343	1.59219	chr16	90524358	90525046	lncRNA
ENSMUSG00000000730	Dnmt3l	3.43555	1.83815e-05	3.03557e-06	4.6684	chr10	77877781	77899456	protein_coding
ENSMUSG00000097081	Gm10425	3.43085	0.0022106	0.00056694	3.44696	chr12	111393308	111397380	lncRNA
ENSMUSG00000016255	Tubb1	3.41218	0.000122616	2.40551e-05	4.22349	chr2	174292488	174299675	protein_coding
ENSMUSG00000037921	Ddx60	3.40709	8.77508e-106	5.18226e-108	22.0777	chr8	62381121	62491278	protein_coding
ENSMUSG00000022432	Smc1b	3.39919	1	0.114375	1.57883	chr15	84948890	85016165	protein_coding
ENSMUSG00000118024	Gm50419	3.3939	0.0599309	0.023817	2.26007	chr18	83825742	83846159	lncRNA
ENSMUSG00000041481	Serpina3g	3.36558	0.0085955	0.00255482	3.01677	chr12	104202504	104208198	protein_coding
ENSMUSG00000091575	2010016I18Rik	3.36494	1.5409e-08	1.69016e-09	6.02509	chr3	106389298	106393229	lncRNA
ENSMUSG00000118059	Gm6975	3.33935	0.0224009	0.00753904	2.67205	chr19	49697832	49698563	processed_pseudogene
ENSMUSG00000075602	Ly6a	3.33145	2.3941e-28	7.79354e-30	11.3457	chr15	74866726	74869880	protein_coding
ENSMUSG00000039057	Myo16	3.31631	0.0721766	0.0296608	2.17459	chr8	10203911	10684742	protein_coding
ENSMUSG00000078783	Gm9733	3.31594	1	0.135008	1.49464	chr3	15361611	15397362	protein_coding
ENSMUSG00000020638	Cmpk2	3.31233	3.9008e-207	5.61873e-210	30.9244	chr12	26519203	26529836	protein_coding
ENSMUSG00000039304	Tnfsf10	3.30198	5.67714e-31	1.6273e-32	11.8734	chr3	27371177	27396576	protein_coding
ENSMUSG00000028773	Fabp3	3.301	9.18957e-96	6.35361e-98	21.0015	chr4	130202388	130209256	protein_coding
ENSMUSG00000097572	Gm26797	3.29538	9.21297e-06	1.44515e-06	4.81868	chr9	122124935	122139994	lncRNA
ENSMUSG00000073529	F830208F22Rik	3.29126	1.74171e-05	2.86626e-06	4.68018	chr18	77880959	77884443	lncRNA
ENSMUSG00000027827	Kcnab1	3.27992	2.19939e-07	2.71657e-08	5.55879	chr3	64856617	65285644	protein_coding
ENSMUSG00000008193	Spib	3.27726	0.00370938	0.00100048	3.29039	chr7	44175417	44181495	protein_coding
ENSMUSG00000023960	Enpp5	3.25869	0.00328278	0.000873595	3.32836	chr17	44389704	44397458	protein_coding
ENSMUSG00000046718	Bst2	3.25798	4.43862e-231	4.47538e-234	32.6678	chr8	71986899	71990100	protein_coding
ENSMUSG00000043939	A530064D06Rik	3.25223	9.09737e-33	2.47008e-34	12.2187	chr17	48456296	48474443	protein_coding
ENSMUSG00000068417	Pnp2	3.23912	0.00290586	0.000764084	3.36549	chr14	51193449	51202206	protein_coding
ENSMUSG00000040253	Gbp7	3.23342	1.303e-93	9.66574e-96	20.7614	chr3	142236103	142255910	protein_coding
ENSMUSG00000038094	Atp13a4	3.23341	0.0962503	0.0416343	2.03716	chr16	29214671	29363682	protein_coding
ENSMUSG00000022304	Dpys	3.22942	1	0.174899	1.35663	chr15	39631883	39720866	protein_coding
ENSMUSG00000062345	Serpinb2	3.22419	8.45601e-11	7.576e-12	6.84635	chr1	107439153	107463208	protein_coding
ENSMUSG00000073557	Ppp1r12b	3.22374	7.00027e-129	2.72247e-131	24.381	chr1	134682396	134883680	protein_coding
ENSMUSG00000054598	9130230L23Rik	3.21916	0.00625949	0.00179287	3.12256	chr5	66136701	66161628	lncRNA
ENSMUSG00000002980	Bcam	3.2172	5.13145e-07	6.68179e-08	5.39952	chr7	19490056	19504941	protein_coding
ENSMUSG00000068263	Efcc1	3.20889	0.0334046	0.0119905	2.51242	chr6	87707851	87732890	protein_coding
ENSMUSG00000099241	Gvin-ps2	3.20889	0.0334046	0.0119905	2.51242	chr7	105574207	105577799	processed_pseudogene
ENSMUSG00000032363	Adamts7	3.20765	0.00103286	0.000245551	3.66686	chr9	90045122	90090124	protein_coding
ENSMUSG00000051029	Serpinb1b	3.19709	6.74973e-06	1.04175e-06	4.88358	chr13	33262558	33278363	protein_coding
ENSMUSG00000037944	Ccr7	3.19617	3.5421e-11	3.05613e-12	6.97512	chr11	99035022	99045903	protein_coding
ENSMUSG00000073489	Ifi204	3.18273	1.32918e-119	5.93511e-122	23.4841	chr1	173574859	173594509	protein_coding
ENSMUSG00000038527	C1rl	3.18052	8.877e-21	4.11724e-22	9.66816	chr6	124470072	124487602	protein_coding
ENSMUSG00000030187	Klra2	3.1771	7.61093e-14	5.34985e-15	7.8184	chr6	131196186	131224325	protein_coding
ENSMUSG00000023959	Clic5	3.1611	1.03354e-23	4.05673e-25	10.353	chr17	44445659	44591059	protein_coding
ENSMUSG00000045502	Hcar2	3.15908	1.53447e-10	1.41236e-11	6.75663	chr5	124001633	124003562	protein_coding
ENSMUSG00000082154	Gm16464	3.14871	1.64672e-06	2.31383e-07	5.17218	chr7	104150262	104151356	processed_pseudogene
ENSMUSG00000041324	Inhba	3.13523	3.86707e-34	1.00263e-35	12.4765	chr13	16186436	16206206	protein_coding
ENSMUSG00000040483	Xaf1	3.12414	8.97811e-117	4.33225e-119	23.2021	chr11	72192455	72204559	protein_coding
ENSMUSG00000004359	Spic	3.11926	2.31462e-05	3.91743e-06	4.61572	chr10	88510634	88520877	protein_coding
ENSMUSG00000063611	Gm10134	3.11623	7.63637e-20	3.69031e-21	9.44106	chr2	28396107	28397785	lncRNA
ENSMUSG00000031549	Ido2	3.11226	0.109279	0.0485283	1.97271	chr8	25021908	25066349	protein_coding
ENSMUSG00000024397	Aif1	3.10605	2.89936e-55	4.1136e-57	15.927	chr17	35389967	35395044	protein_coding
ENSMUSG00000025321	Itgb8	3.10547	8.66128e-06	1.35175e-06	4.83199	chr12	119121757	119202537	protein_coding
ENSMUSG00000053835	H2-T24	3.09693	2.66496e-130	8.82883e-133	24.521	chr17	36316587	36331452	protein_coding
ENSMUSG00000113582	Gm33929	3.081	0.0260903	0.00900241	2.61196	chr12	73495092	73495989	lncRNA
ENSMUSG00000026390	Marco	3.07562	1.13911e-09	1.12721e-10	6.44882	chr1	120402267	120432753	protein_coding
ENSMUSG00000055632	Hmcn2	3.06933	0.00052919	0.000118377	3.84946	chr2	31204427	31350750	protein_coding
ENSMUSG00000039699	Batf2	3.06439	2.06676e-30	6.073e-32	11.7627	chr19	6191013	6222506	protein_coding
ENSMUSG00000028845	Tekt2	3.06063	0.128689	0.0591028	1.88743	chr4	126215914	126219481	protein_coding
ENSMUSG00000023947	Nfkbie	3.06004	5.28395e-102	3.34885e-104	21.6775	chr17	45866629	45874095	protein_coding
ENSMUSG00000024677	Ms4a6b	3.05553	5.38585e-130	1.90066e-132	24.4897	chr19	11493876	11508620	protein_coding
ENSMUSG00000046245	Pilra	3.04754	2.59481e-53	3.77495e-55	15.6419	chr5	137820214	137834543	protein_coding
ENSMUSG00000023868	Pde10a	3.03583	0.000836871	0.000195437	3.72484	chr17	8744204	9205480	protein_coding
ENSMUSG00000063954	H2ac19	3.03516	0.137252	0.0640085	1.85212	chr3	96147065	96147592	protein_coding
ENSMUSG00000045827	Serpinb9	3.02714	1.4985e-14	9.87487e-16	8.0284	chr13	33187233	33201940	protein_coding
ENSMUSG00000062783	Csprs	3.02234	0.00968074	0.00291782	2.97627	chrGL456221.1	111572	163011	protein_coding
ENSMUSG00000120115		3.02114	0.130518	0.0601783	1.87949	chr7	106242730	106243853	lncRNA
ENSMUSG00000089844	A530032D15Rik	3.01895	4.71835e-09	4.94093e-10	6.22097	chr1	85060790	85087574	protein_coding
ENSMUSG00000066861	Oas1g	3.01885	1.54684e-98	1.02492e-100	21.3048	chr5	121014205	121025676	protein_coding
ENSMUSG00000028874	Fgr	3.0163	3.71502e-82	3.18392e-84	19.4455	chr4	132701406	132729221	protein_coding
ENSMUSG00000041754	Trem3	3.00591	0.0567459	0.0223101	2.28505	chr17	48554805	48565869	protein_coding
ENSMUSG00000030717	Nupr1	2.9843	3.37598e-57	4.59532e-59	16.2057	chr7	126222421	126230033	protein_coding
ENSMUSG00000066682	Pilrb2	2.97726	1.66601e-16	9.8629e-18	8.57553	chr5	137864089	137870077	protein_coding
ENSMUSG00000004902	Slc25a18	2.97496	0.0309145	0.0109787	2.54338	chr6	120750539	120771297	protein_coding
ENSMUSG00000057596	Trim30d	2.97269	6.84508e-118	3.25369e-120	23.3132	chr7	104119221	104157056	protein_coding
ENSMUSG00000024953	Prdx5	2.96779	2.31737e-181	4.50622e-184	28.9337	chr19	6884065	6887474	protein_coding
ENSMUSG00000028885	Smpdl3b	2.96752	3.32518e-74	3.42456e-76	18.4727	chr4	132460277	132484563	protein_coding
ENSMUSG00000052749	Trim30b	2.95214	9.88117e-14	7.02392e-15	7.78405	chr7	104004589	104019091	protein_coding
ENSMUSG00000033227	Wnt6	2.94831	8.91168e-05	1.70147e-05	4.30085	chr1	74811051	74824481	protein_coding
ENSMUSG00000029442	Wdr66	2.94781	6.03046e-18	3.23999e-19	8.96023	chr5	123390165	123465547	protein_coding
ENSMUSG00000086108	Gm5602	2.93873	0.16062	0.0781338	1.76162	chr7	130463015	130468060	lncRNA
ENSMUSG00000048806	Ifnb1	2.93562	0.086595	0.0368145	2.08781	chr4	88440262	88441011	protein_coding
ENSMUSG00000019987	Arg1	2.93295	0.153978	0.0739615	1.78685	chr10	24791119	24803382	protein_coding
ENSMUSG00000118258	Gm19076	2.91568	0.0718566	0.0294879	2.1769	chr18	64031403	64032102	processed_pseudogene
ENSMUSG00000021403	Serpinb9b	2.9137	1.6839e-36	3.92931e-38	12.9105	chr13	33211399	33225867	protein_coding
ENSMUSG00000017412	Cacnb4	2.91295	0.00089834	0.00021137	3.70502	chr2	52318332	52566843	protein_coding
ENSMUSG00000090222	Ifi203-ps	2.90949	3.90293e-22	1.6781e-23	9.99045	chr1	173604095	173625836	unprocessed_pseudogene
ENSMUSG00000045094	Arhgef37	2.90901	1.16236e-19	5.72599e-21	9.39492	chr18	61624728	61669665	protein_coding
ENSMUSG00000021322	Aoah	2.90388	3.64765e-115	1.8652e-117	23.0397	chr13	20978283	21220787	protein_coding
ENSMUSG00000086712	Mexis	2.89771	2.83874e-06	4.138e-07	5.0625	chr4	53261356	53270232	lncRNA
ENSMUSG00000029371	Cxcl5	2.89373	0.0482312	0.018365	2.35818	chr5	90907219	90909483	protein_coding
ENSMUSG00000063594	Gng8	2.88971	0.174671	0.0869732	1.71158	chr7	16625711	16629361	protein_coding
ENSMUSG00000029298	Gbp9	2.8893	1.07191e-87	8.49189e-90	20.093	chr5	105225496	105287405	protein_coding
ENSMUSG00000120467		2.88818	0.0965444	0.0418023	2.03548	chr10	99302378	99303548	lncRNA
ENSMUSG00000031520	Vegfc	2.88704	1.35723e-09	1.34989e-10	6.42144	chr8	54530641	54640131	protein_coding
ENSMUSG00000078606	Gvin2	2.88522	3.25608e-38	7.12891e-40	13.2156	chr7	105544346	105603174	protein_coding
ENSMUSG00000022309	Angpt1	2.87982	0.0786446	0.0328455	2.13397	chr15	42288119	42540373	protein_coding
ENSMUSG00000078853	Igtp	2.87828	1.07432e-103	6.73144e-106	21.8566	chr11	58090382	58098417	protein_coding
ENSMUSG00000095762	Gm16378	2.8745	0.164151	0.0803434	1.7487	chr8	123568470	123568811	processed_pseudogene
ENSMUSG00000029561	Oasl2	2.87134	2.86201e-153	7.2143e-156	26.5977	chr5	115034997	115050295	protein_coding
ENSMUSG00000007655	Cav1	2.86772	3.40769e-23	1.37928e-24	10.2352	chr6	17306334	17341451	protein_coding
ENSMUSG00000027646	Src	2.85334	4.67531e-46	8.21589e-48	14.5266	chr2	157260364	157313782	protein_coding
ENSMUSG00000035929	H2-Q4	2.84678	1.02847e-163	2.22211e-166	27.4914	chr17	35598593	35604266	protein_coding
ENSMUSG00000101191	Gm28809	2.84421	0.00565479	0.00159808	3.15626	chr6	125458326	125461641	lncRNA
ENSMUSG00000034987	Hrh2	2.84217	2.79481e-06	4.06591e-07	5.06585	chr13	54346148	54390199	protein_coding
ENSMUSG00000073758	Sh3d21	2.8353	0.188265	0.095753	1.6658	chr4	126044395	126057284	protein_coding
ENSMUSG00000038352	Arl5c	2.83029	1.03853e-82	8.82586e-85	19.5112	chr11	97880404	97887007	protein_coding
ENSMUSG00000007682	Dio2	2.82478	3.5117e-105	2.12447e-107	22.0138	chr12	90691326	90705812	protein_coding
ENSMUSG00000029082	Bst1	2.81403	1.45426e-70	1.63388e-72	18.0097	chr5	43976227	44001328	protein_coding
ENSMUSG00000005950	P2rx5	2.81359	7.36415e-05	1.37736e-05	4.34744	chr11	73051247	73063511	protein_coding
ENSMUSG00000060675	Plaat3	2.81117	2.50819e-35	6.17791e-37	12.6966	chr19	7534824	7565910	protein_coding
ENSMUSG00000003849	Nqo1	2.8055	1.13391e-50	1.76396e-52	15.2455	chr8	108114857	108129838	protein_coding
ENSMUSG00000022587	Ly6e	2.80457	5.19757e-23	2.12619e-24	10.1932	chr15	74826900	74831752	protein_coding
ENSMUSG00000015314	Slamf6	2.7701	0.000117911	2.30302e-05	4.23328	chr1	171745082	171780737	protein_coding
ENSMUSG00000026104	Stat1	2.7683	4.49335e-106	2.62126e-108	22.1084	chr1	52158599	52201024	protein_coding
ENSMUSG00000020592	Sdc1	2.76822	1.82579e-104	1.13085e-106	21.9379	chr12	8821323	8843715	protein_coding
ENSMUSG00000000791	Il12rb1	2.76796	5.94486e-06	9.08105e-07	4.91057	chr8	71261093	71274068	protein_coding
ENSMUSG00000093765	Gm20658	2.75579	4.20088e-20	1.99077e-21	9.50551	chr12	116066389	116102268	lncRNA
ENSMUSG00000033355	Rtp4	2.75348	2.04921e-109	1.10688e-111	22.4564	chr16	23339041	23432972	protein_coding
ENSMUSG00000081769	Gm12216	2.75288	0.0031043	0.000820732	3.34571	chr11	53674244	53750082	lncRNA
ENSMUSG00000028517	Plpp3	2.74579	1.34874e-54	1.93302e-56	15.83	chr4	105014544	105089961	protein_coding
ENSMUSG00000003070	Efna2	2.73969	0.000147011	2.92858e-05	4.17895	chr10	80015316	80025844	protein_coding
ENSMUSG00000113440	Gm46404	2.73105	0.108863	0.0483276	1.97448	chr13	23625992	23630105	lncRNA
ENSMUSG00000030109	Slc6a12	2.72989	3.32407e-70	3.78252e-72	17.9632	chr6	121320035	121342734	protein_coding
ENSMUSG00000056116	H2-T22	2.7276	6.05824e-144	1.658e-146	25.7758	chr17	36348020	36353639	protein_coding
ENSMUSG00000092277	Gm19684	2.72397	5.64822e-05	1.03039e-05	4.4107	chr17	36432570	36440584	protein_coding
ENSMUSG00000027322	Siglec1	2.7233	1.90682e-153	4.66921e-156	26.614	chr2	130911140	130928685	protein_coding
ENSMUSG00000042190	Cmklr1	2.72154	1.08793e-33	2.86771e-35	12.3926	chr5	113750415	113788487	protein_coding
ENSMUSG00000029780	Nt5c3	2.72125	5.76311e-76	5.60331e-78	18.6934	chr6	56859385	56900917	protein_coding
ENSMUSG00000033420	Antxr1	2.70953	4.73934e-15	3.02416e-16	8.17236	chr6	87110835	87312803	protein_coding
ENSMUSG00000029490	Mfsd7a	2.70873	1.85296e-49	2.9626e-51	15.0601	chr5	108588920	108596966	protein_coding
ENSMUSG00000058163	Gm5431	2.70811	5.00739e-82	4.3276e-84	19.4297	chr11	48778249	48793041	protein_coding
ENSMUSG00000082062	Ftl2-ps	2.70739	0.0652794	0.0263428	2.22112	chr4	125398081	125398632	processed_pseudogene
ENSMUSG00000034212	Ankmy1	2.70454	0.0103321	0.00313944	2.95374	chr1	92787525	92830628	protein_coding
ENSMUSG00000049939	Lrrc4	2.70228	0.225284	0.119808	1.55558	chr6	28661830	28831746	protein_coding
ENSMUSG00000097804	Gm16685	2.69973	0.0972579	0.0422093	2.03145	chr3	7677765	7755061	lncRNA
ENSMUSG00000069874	Irgm2	2.69343	9.2491e-124	3.86351e-126	23.8903	chr11	58090444	58113608	protein_coding
ENSMUSG00000023206	Il15ra	2.69233	1.61667e-29	4.9251e-31	11.5847	chr2	11710101	11739128	protein_coding
ENSMUSG00000039997	Ifi203	2.6832	1.45172e-104	8.88699e-107	21.9488	chr1	173747973	173770238	protein_coding
ENSMUSG00000040033	Stat2	2.66926	7.82651e-147	2.08557e-149	26.0332	chr10	128106428	128128718	protein_coding
ENSMUSG00000032207	Lipc	2.65569	0.22415	0.119073	1.55867	chr9	70705410	70859508	protein_coding
ENSMUSG00000102742	Pcdhga11	2.65569	0.22415	0.119073	1.55867	chr18	37888784	37974926	protein_coding
ENSMUSG00000027078	Ube2l6	2.65347	7.92824e-85	6.50932e-87	19.7605	chr2	84629172	84640679	protein_coding
ENSMUSG00000029605	Oas1b	2.65284	3.87e-25	1.42982e-26	10.6685	chr5	120950700	120962228	protein_coding
ENSMUSG00000010358	Ifi35	2.64713	1.19001e-84	9.85601e-87	19.7396	chr11	101339233	101349524	protein_coding
ENSMUSG00000017830	Dhx58	2.64658	4.69181e-108	2.63566e-110	22.3151	chr11	100585710	100595097	protein_coding
ENSMUSG00000047415	Gpr68	2.64536	1.08916e-37	2.44737e-39	13.1225	chr12	100842941	100874457	protein_coding
ENSMUSG00000117819	Gm50253	2.64497	0.242842	0.131765	1.50718	chr17	27192191	27255352	protein_coding
ENSMUSG00000023349	Clec4n	2.64271	6.61911e-51	1.02016e-52	15.2812	chr6	123206802	123223980	protein_coding
ENSMUSG00000118607	Gm7592	2.64134	0.0102352	0.00310554	2.95709	chr1	85454323	85479899	protein_coding
ENSMUSG00000079457	Gm7609	2.63705	0.101448	0.0443859	2.01043	chr1	85177334	85191507	protein_coding
ENSMUSG00000059956	Serpinb12	2.63672	0.0950417	0.0410421	2.0431	chr1	106862179	106884810	protein_coding
ENSMUSG00000019850	Tnfaip3	2.62535	2.77203e-86	2.23599e-88	19.93	chr10	18876658	18891405	protein_coding
ENSMUSG00000045868	Gvin1	2.62216	2.95158e-31	8.37538e-33	11.9288	chr7	105755763	105814533	protein_coding
ENSMUSG00000090272	Mndal	2.62188	6.27442e-74	6.50714e-76	18.438	chr1	173676692	173708447	protein_coding
ENSMUSG00000036067	Slc2a6	2.61655	5.09725e-129	1.94566e-131	24.3947	chr2	26911375	26918010	protein_coding
ENSMUSG00000050350	Gpr18	2.6153	0.0519123	0.020077	2.32491	chr14	122148665	122153193	protein_coding
ENSMUSG00000079197	Psme2	2.61515	4.42014e-132	1.43253e-134	24.6882	chr14	55824898	55828570	protein_coding
ENSMUSG00000097690	4930505N22Rik	2.6077	1	0.144793	1.45817	chr19	45986576	46001825	lncRNA
ENSMUSG00000054404	Slfn5	2.60742	1.74195e-159	4.14004e-162	27.1319	chr11	82842175	82855666	protein_coding
ENSMUSG00000051379	Flrt3	2.60671	2.56339e-22	1.08185e-23	10.0339	chr2	140492834	140513389	protein_coding
ENSMUSG00000016496	Cd274	2.60264	3.18025e-125	1.30554e-127	24.0314	chr19	29344855	29365495	protein_coding
ENSMUSG00000026358	Rgs1	2.60099	7.86177e-74	8.20998e-76	18.4255	chr1	144118034	144124980	protein_coding
ENSMUSG00000021367	Edn1	2.59871	0.0137827	0.00434673	2.85184	chr13	42454952	42461466	protein_coding
ENSMUSG00000044595	Dnd1	2.59752	1	0.133286	1.50127	chr18	36896724	36899267	protein_coding
ENSMUSG00000075270	Pde11a	2.59752	1	0.133286	1.50127	chr2	75819485	76169118	protein_coding
ENSMUSG00000040296	Rigi	2.59502	6.12528e-123	2.60275e-125	23.8105	chr4	40203773	40239828	protein_coding
ENSMUSG00000017314	Mpp2	2.58968	1	0.134461	1.49674	chr11	101947841	101979341	protein_coding
ENSMUSG00000071392	Ect2l	2.58918	0.273222	0.153445	1.42747	chr10	18004651	18086638	protein_coding
ENSMUSG00000032313	Tmem266	2.58461	0.165482	0.0812451	1.74351	chr9	55234197	55345629	protein_coding
ENSMUSG00000089937	Gm7281	2.58049	1	0.147869	1.4471	chr1	85310437	85319807	unprocessed_pseudogene
ENSMUSG00000031504	Rab20	2.57775	5.72747e-41	1.16736e-42	13.6899	chr8	11503518	11528710	protein_coding
ENSMUSG00000040987	Mill2	2.56892	6.95139e-13	5.25172e-14	7.5255	chr7	18573891	18599327	protein_coding
ENSMUSG00000079808		2.56541	0.0376421	0.0137447	2.46387	chrGL456212.1	128555	150452	protein_coding
ENSMUSG00000055602	Tcp10b	2.55792	0.0353811	0.0128121	2.48895	chr17	13279991	13301368	protein_coding
ENSMUSG00000026875	Traf1	2.55598	7.27863e-48	1.18995e-49	14.814	chr2	34831762	34851784	protein_coding
ENSMUSG00000012519	Mlkl	2.55286	7.24e-62	9.12495e-64	16.8583	chr8	112038429	112064809	protein_coding
ENSMUSG00000072844	G530011O06Rik	2.55244	1.45536e-11	1.219e-12	7.1032	chrX	168758039	168761913	lncRNA
ENSMUSG00000078127	Fam170b	2.5428	0.178547	0.089447	1.69832	chr14	32555919	32558746	protein_coding
ENSMUSG00000035279	Ssc5d	2.54257	4.24315e-07	5.46093e-08	5.43561	chr7	4928784	4947825	protein_coding
ENSMUSG00000073144	4930599N23Rik	2.53929	2.10895e-05	3.52378e-06	4.63766	chr6	39095318	39125249	lncRNA
ENSMUSG00000046879	Irgm1	2.5292	2.22899e-129	8.18714e-132	24.4301	chr11	48752795	48762510	protein_coding
ENSMUSG00000033538	Casp4	2.52714	7.64088e-51	1.18314e-52	15.2716	chr9	5308828	5336783	protein_coding
ENSMUSG00000022661	Cd200	2.52042	8.29716e-18	4.51757e-19	8.92351	chr16	45202498	45229416	protein_coding
ENSMUSG00000042622	Maff	2.51625	8.94303e-13	6.82079e-14	7.49127	chr15	79230821	79243276	protein_coding
ENSMUSG00000030200	Bcl2l14	2.51476	1	0.172559	1.36403	chr6	134373281	134415699	protein_coding
ENSMUSG00000073485	H3f3aos	2.51476	1	0.172559	1.36403	chr1	180641341	180644424	lncRNA
ENSMUSG00000026489	Coq8a	2.50638	2.98903e-23	1.20767e-24	10.248	chr1	179992803	180027167	protein_coding
ENSMUSG00000015340	Cybb	2.50484	1.71764e-138	5.3193e-141	25.2799	chrX	9301491	9354010	protein_coding
ENSMUSG00000026399	Cd55	2.49955	0.000239177	4.97131e-05	4.05697	chr1	130366764	130390481	protein_coding
ENSMUSG00000072720	Myo18b	2.49814	0.07088	0.0290448	2.18288	chr5	112836742	113044228	protein_coding
ENSMUSG00000082956	Naip3	2.49735	0.104327	0.0459194	1.99613	chr13	100476652	100515468	unprocessed_pseudogene
ENSMUSG00000037580	Gch1	2.49631	1.82129e-74	1.83638e-76	18.5063	chr14	47391352	47426870	protein_coding
ENSMUSG00000021759	Plpp1	2.49625	6.41244e-11	5.68045e-12	6.88744	chr13	112937326	113004428	protein_coding
ENSMUSG00000059108	Ifitm6	2.49058	5.04305e-47	8.46259e-49	14.6816	chr7	140595612	140597837	protein_coding
ENSMUSG00000115739	Gm49254	2.48706	0.191914	0.0980511	1.65438	chr15	39876199	39878174	TEC
ENSMUSG00000028266	Lmo4	2.48591	2.68928e-91	2.0724e-93	20.5019	chr3	143894291	143910981	protein_coding
ENSMUSG00000027221	Chst1	2.48027	0.00714467	0.00207419	3.0794	chr2	92430052	92445595	protein_coding
ENSMUSG00000054169	Ceacam10	2.47376	0.00597361	0.00170066	3.13807	chr7	24476631	24484082	protein_coding
ENSMUSG00000046031	Calhm6	2.47177	2.54816e-14	1.7104e-15	7.96072	chr10	34002063	34003980	protein_coding
ENSMUSG00000027380	Acoxl	2.47175	0.207298	0.107823	1.60806	chr2	127680796	127965793	protein_coding
ENSMUSG00000112627	4933412E12Rik	2.46281	3.55936e-22	1.52269e-23	10.0001	chr10	116785662	116799191	lncRNA
ENSMUSG00000037405	Icam1	2.46086	3.94459e-100	2.58522e-102	21.4765	chr9	20927281	20940113	protein_coding
ENSMUSG00000027605	Acss2	2.45827	1.78054e-10	1.64653e-11	6.73436	chr2	155359868	155427644	protein_coding
ENSMUSG00000028691	Prdx1	2.45303	4.04735e-92	3.06065e-94	20.5947	chr4	116542741	116558019	protein_coding
ENSMUSG00000078496	Zfp982	2.4519	0.140768	0.0660704	1.83795	chr4	147576874	147597943	protein_coding
ENSMUSG00000035208	Slfn8	2.44579	2.24069e-118	1.04894e-120	23.3617	chr11	82892984	82911636	protein_coding
ENSMUSG00000111116	Gm48065	2.44555	0.00947655	0.00285013	2.98346	chr10	44473885	44478170	lncRNA
ENSMUSG00000040428	Plekha4	2.44338	8.05181e-07	1.08784e-07	5.3114	chr7	45175754	45203653	protein_coding
ENSMUSG00000032661	Oas3	2.44231	2.558e-116	1.27117e-118	23.1558	chr5	120891163	120915726	protein_coding
ENSMUSG00000037997	Parp11	2.43829	3.80767e-65	4.60705e-67	17.3012	chr6	127423803	127471224	protein_coding
ENSMUSG00000078867	Gm14418	2.43184	0.0942518	0.0406467	2.04712	chr2	177078917	177090113	protein_coding
ENSMUSG00000000682	Cd52	2.42961	3.79387e-76	3.63403e-78	18.7165	chr4	133809759	133822393	protein_coding
ENSMUSG00000030108	Slc6a13	2.42521	4.83488e-06	7.30186e-07	4.95316	chr6	121277186	121314692	protein_coding
ENSMUSG00000026604	Ptpn14	2.42377	3.42166e-07	4.36179e-08	5.47554	chr1	189460465	189608892	protein_coding
ENSMUSG00000066152	Slc31a2	2.42295	1.02512e-96	7.01379e-99	21.1059	chr4	62180799	62216648	protein_coding
ENSMUSG00000037664	Cdkn1c	2.42067	3.53636e-71	3.87127e-73	18.0893	chr7	143012076	143014787	protein_coding
ENSMUSG00000060703	Cd302	2.41688	1.11803e-100	7.24684e-103	21.5355	chr2	60082337	60114832	protein_coding
ENSMUSG00000030401	Rtn2	2.41658	8.45745e-06	1.31689e-06	4.83719	chr7	19016549	19030085	protein_coding
ENSMUSG00000074141	Il4i1	2.41608	0.00026738	5.61141e-05	4.02858	chr7	44465811	44490233	protein_coding
ENSMUSG00000116733	6330408M09Rik	2.40847	1	0.199375	1.28333	chr16	22946540	22947672	lncRNA
ENSMUSG00000079017	Ifi27l2a	2.40383	8.5942e-77	8.04642e-79	18.7966	chr12	103408426	103409939	protein_coding
ENSMUSG00000085105	Gm12758	2.40252	0.218177	0.11513	1.57555	chr7	33933802	33939632	lncRNA
ENSMUSG00000120221		2.40242	1	0.195369	1.29486	chr17	44416753	44435149	lncRNA
ENSMUSG00000048498	Cd300e	2.39902	1.70093e-13	1.23359e-14	7.71252	chr11	114942743	114957500	protein_coding
ENSMUSG00000033213	AA467197	2.39827	1.74353e-20	8.13689e-22	9.59818	chr2	122478906	122483111	protein_coding
ENSMUSG00000017652	Cd40	2.39709	1.98929e-23	7.9801e-25	10.288	chr2	164897547	164914868	protein_coding
ENSMUSG00000052776	Oas1a	2.39013	2.37283e-98	1.60638e-100	21.2837	chr5	121034319	121045584	protein_coding
ENSMUSG00000060519	Tor3a	2.38929	1.23549e-110	6.49556e-113	22.5821	chr1	156481187	156501926	protein_coding
ENSMUSG00000047945	Marcksl1	2.38885	1.85727e-84	1.55163e-86	19.7167	chr4	129407374	129409778	protein_coding
ENSMUSG00000119947		2.38576	0.204934	0.106312	1.61499	chr18	77151602	77152864	lncRNA
ENSMUSG00000026896	Ifih1	2.37728	2.51569e-74	2.57277e-76	18.4881	chr2	62426142	62476599	protein_coding
ENSMUSG00000059639	Clec4a4	2.37554	0.0701821	0.0287198	2.18731	chr6	122967326	123001064	protein_coding
ENSMUSG00000001348	Acp5	2.36223	1.20835e-24	4.56883e-26	10.56	chr9	22038023	22047007	protein_coding
ENSMUSG00000006205	Htra1	2.35185	5.84374e-13	4.37702e-14	7.54927	chr7	130537841	130587390	protein_coding
ENSMUSG00000079419	Ms4a6c	2.35012	5.79543e-79	5.30083e-81	19.0612	chr19	11446730	11459556	protein_coding
ENSMUSG00000073421	H2-Ab1	2.34831	4.88123e-56	6.78486e-58	16.0394	chr17	34476663	34488393	protein_coding
ENSMUSG00000079092	Prl2c2	2.34498	0.22521	0.11975	1.55582	chr13	13170710	13179968	protein_coding
ENSMUSG00000031429	Psmd10	2.33769	1.66031e-63	2.04475e-65	17.0813	chrX	139849178	139857477	protein_coding
ENSMUSG00000020838	Slc6a4	2.33736	0.0781713	0.0325972	2.13701	chr11	76889429	76923166	protein_coding
ENSMUSG00000027995	Tlr2	2.33408	6.16878e-102	3.95406e-104	21.6698	chr3	83743579	83749074	protein_coding
ENSMUSG00000033880	Lgals3bp	2.32125	2.82853e-92	2.11859e-94	20.6125	chr11	118283577	118292918	protein_coding
ENSMUSG00000072109	A530040E14Rik	2.32024	0.00875352	0.00260809	3.01051	chr1	85083667	85091756	lncRNA
ENSMUSG00000029664	Tfpi2	2.31948	1	0.20117	1.27822	chr6	3962595	3988919	protein_coding
ENSMUSG00000055994	Nod2	2.31886	3.40854e-26	1.20042e-27	10.8963	chr8	89373943	89415102	protein_coding
ENSMUSG00000031586	Rbpms	2.31791	3.50628e-32	9.69688e-34	12.107	chr8	34272671	34419891	protein_coding
ENSMUSG00000032348	Gsta4	2.31352	0.159248	0.0773111	1.76651	chr9	78090056	78116631	protein_coding
ENSMUSG00000118365	Gm41724	2.31014	1	0.234853	1.18795	chr18	52661733	52710397	lncRNA
ENSMUSG00000025889	Snca	2.30972	0.142064	0.0668934	1.83239	chr6	60708559	60806839	protein_coding
ENSMUSG00000061578	Ksr2	2.30744	0.0509097	0.0196303	2.33334	chr5	117552036	117913068	protein_coding
ENSMUSG00000120012		2.30731	1	0.219152	1.22879	chr11	106391687	106393229	lncRNA
ENSMUSG00000121300	Gm1070	2.30731	1	0.219152	1.22879	chr6	71270749	71279864	lncRNA
ENSMUSG00000097760	6030442K20Rik	2.30354	0.26094	0.144353	1.45977	chr1	132394171	132404802	lncRNA
ENSMUSG00000042349	Ikbke	2.29964	1.42572e-110	7.59838e-113	22.5752	chr1	131182080	131207344	protein_coding
ENSMUSG00000026981	Il1rn	2.29915	1.49635e-78	1.3902e-80	19.0107	chr2	24226865	24241506	protein_coding
ENSMUSG00000063558	Aox1	2.29886	0.0143068	0.00453469	2.83835	chr1	58069090	58145572	protein_coding
ENSMUSG00000031897	Psmb10	2.29815	1.50501e-91	1.14894e-93	20.5305	chr8	106662367	106665076	protein_coding
ENSMUSG00000018986	Slfn3	2.29732	3.29566e-35	8.14123e-37	12.6749	chr11	83082156	83105980	protein_coding
ENSMUSG00000032766	Gng11	2.29716	1.08702e-17	5.98898e-19	8.89224	chr6	4003904	4008445	protein_coding
ENSMUSG00000030930	Chst15	2.29534	0.00081183	0.000188852	3.73348	chr7	131837509	131918957	protein_coding
ENSMUSG00000115026	Gm49041	2.29246	0.239224	0.129148	1.51747	chr6	39184002	39184545	lncRNA
ENSMUSG00000040562	Gstm2	2.27969	1.09208e-10	9.8787e-12	6.80826	chr3	107889018	107893769	protein_coding
ENSMUSG00000091476	Catspere2	2.27847	0.266049	0.147979	1.44671	chr1	177810989	178000271	protein_coding
ENSMUSG00000034422	Parp14	2.27833	5.09725e-129	1.91657e-131	24.3953	chr16	35653244	35691914	protein_coding
ENSMUSG00000067341	H2-Eb2	2.27659	0.0430087	0.0160388	2.40803	chr17	34544639	34560386	protein_coding
ENSMUSG00000044716	Dok7	2.26638	0.00321542	0.000853585	3.33481	chr5	35214110	35245183	protein_coding
ENSMUSG00000090103	Gm16094	2.26009	0.0177759	0.0057802	2.76	chr1	85527007	85527560	lncRNA
ENSMUSG00000054676	1600014C10Rik	2.25591	4.26331e-52	6.41722e-54	15.4604	chr7	37882642	37896992	protein_coding
ENSMUSG00000024778	Fas	2.25302	1.73159e-23	6.90891e-25	10.3019	chr19	34268066	34305172	protein_coding
ENSMUSG00000025429	Pstpip2	2.24988	6.12496e-50	9.70466e-52	15.1337	chr18	77877614	77970579	protein_coding
ENSMUSG00000027962	Vcam1	2.2478	0.00060538	0.000137121	3.81331	chr3	115903598	115923337	protein_coding
ENSMUSG00000073902	Gvin3	2.24738	3.35249e-17	1.90985e-18	8.76249	chr7	106195950	106203242	unprocessed_pseudogene
ENSMUSG00000026821	Ralgds	2.24686	6.26918e-80	5.50839e-82	19.1793	chr2	28403137	28443093	protein_coding
ENSMUSG00000120965		2.24627	1	0.226029	1.21065	chr10	110966075	110970507	lncRNA
ENSMUSG00000019732	Calr3	2.24593	0.00293169	0.000771649	3.36277	chr8	73178020	73197714	protein_coding
ENSMUSG00000112134	Gm40723	2.24351	0.000109051	2.11897e-05	4.25197	chr10	83180377	83186943	lncRNA
ENSMUSG00000095788	Sirpb1a	2.24338	2.2823e-17	1.28046e-18	8.80743	chr3	15436713	15491580	protein_coding
ENSMUSG00000064342	mt-Ti	2.24233	0.187261	0.0950806	1.66919	chrMT	3706	3774	Mt_tRNA
ENSMUSG00000120231		2.23879	0.188687	0.0960217	1.66445	chr3	90416394	90417489	lncRNA
ENSMUSG00000091514	Gm17484	2.23663	0.0256204	0.00881075	2.61931	chr8	26244496	26259733	lncRNA
ENSMUSG00000036381	P2ry14	2.2364	2.41671e-63	2.99369e-65	17.0591	chr3	59021276	59061039	protein_coding
ENSMUSG00000037321	Tap1	2.22797	7.56946e-90	5.94218e-92	20.3379	chr17	34406527	34416199	protein_coding
ENSMUSG00000120914		2.22719	0.281982	0.159868	1.40552	chr14	105414797	105415321	lncRNA
ENSMUSG00000041936	Agrn	2.22378	2.85049e-56	3.92109e-58	16.0734	chr4	156249747	156281945	protein_coding
ENSMUSG00000039934	Gsap	2.22091	2.24814e-64	2.7525e-66	17.1979	chr5	21391253	21520130	protein_coding
ENSMUSG00000121109		2.21802	0.144323	0.0683021	1.82301	chr11	5737922	5738440	lncRNA
ENSMUSG00000115338	Pnp	2.21689	1.17923e-59	1.54569e-61	16.5521	chr14	51168539	51202694	protein_coding
ENSMUSG00000020121	Srgap1	2.21684	0.0967473	0.0418971	2.03454	chr10	121616896	121883220	protein_coding
ENSMUSG00000050919	Zfp366	2.21625	0.0388437	0.0142562	2.45074	chr13	99321331	99387164	protein_coding
ENSMUSG00000120898		2.21548	0.233183	0.125072	1.53383	chr12	100798249	100803688	lncRNA
ENSMUSG00000067212	H2-T23	2.2035	4.39742e-94	3.23037e-96	20.814	chr17	36340665	36343747	protein_coding
ENSMUSG00000022216	Psme1	2.20302	6.31724e-15	4.06287e-16	8.13667	chr14	55815580	55818986	protein_coding
ENSMUSG00000085525	Gm13166	2.19864	0.000157451	3.14788e-05	4.1625	chr4	146188399	146215004	lncRNA
ENSMUSG00000028525	Pde4b	2.19678	1.91006e-33	5.08982e-35	12.3465	chr4	101944740	102464456	protein_coding
ENSMUSG00000026088	Mitd1	2.1965	2.90514e-34	7.46945e-36	12.5	chr1	37913882	37929492	protein_coding
ENSMUSG00000055976	Cldn23	2.19144	0.273253	0.153554	1.42709	chr8	36291866	36293713	protein_coding
ENSMUSG00000072972	Adam4	2.19144	0.273253	0.153554	1.42709	chr12	81466217	81468720	protein_coding
ENSMUSG00000078897	Gm4724	2.19144	0.273253	0.153554	1.42709	chr2	175264093	175277600	protein_coding
ENSMUSG00000030921	Trim30a	2.18703	1.14584e-107	6.60187e-110	22.274	chr7	104058232	104114400	protein_coding
ENSMUSG00000001123	Lgals9	2.18662	8.24815e-60	1.0752e-61	16.574	chr11	78853800	78875772	protein_coding
ENSMUSG00000034248	Slc25a37	2.18542	3.1471e-67	3.67181e-69	17.5774	chr14	69479297	69522561	protein_coding
ENSMUSG00000121111		2.18343	0.274769	0.154775	1.42287	chr17	66825757	66831554	lncRNA
ENSMUSG00000053442	4930597O21Rik	2.17891	0.170234	0.0842405	1.72659	chr6	66871636	66873505	lncRNA
ENSMUSG00000038213	Tapbpl	2.17836	1.3568e-46	2.32566e-48	14.6129	chr6	125200896	125208823	protein_coding
ENSMUSG00000025092	Hspa12a	2.17619	0.316651	0.185908	1.32278	chr19	58784182	58932086	protein_coding
ENSMUSG00000060594	Layn	2.17554	1.10829e-06	1.52375e-07	5.24967	chr9	50965940	50988394	protein_coding
ENSMUSG00000035235	Trim13	2.17341	1.09279e-21	4.84812e-23	9.88475	chr14	61835696	61843395	protein_coding
ENSMUSG00000035041	Creb3l3	2.17279	0.0170837	0.00553421	2.77417	chr10	80920158	80934708	protein_coding
ENSMUSG00000030474	Siglece	2.16979	6.36837e-06	9.78303e-07	4.89595	chr7	43300494	43309585	protein_coding
ENSMUSG00000120258		2.16732	1	0.259824	1.12681	chr16	94327904	94328247	lncRNA
ENSMUSG00000086763	Plxna4os1	2.16481	0.00173847	0.000434963	3.51791	chr6	32488008	32492511	lncRNA
ENSMUSG00000035004	Igsf6	2.1595	3.1369e-62	3.90842e-64	16.9083	chr7	120663290	120673795	protein_coding
ENSMUSG00000070883	Ccdc173	2.15498	9.13701e-05	1.74712e-05	4.29498	chr2	69588377	69619919	protein_coding
ENSMUSG00000097139	Gm26626	2.14838	0.186757	0.0947572	1.67082	chr16	92409702	92416993	lncRNA
ENSMUSG00000038781	Stap2	2.14782	0.0252803	0.00867379	2.62465	chr17	56304077	56312584	protein_coding
ENSMUSG00000006462	A530013C23Rik	2.14227	0.0850242	0.0360243	2.09665	chr2	167532597	167571092	lncRNA
ENSMUSG00000031304	Il2rg	2.14057	2.55192e-53	3.69417e-55	15.6432	chrX	100307984	100311861	protein_coding
ENSMUSG00000034438	Gbp8	2.13741	2.32526e-05	3.93879e-06	4.61459	chr5	105162016	105287406	protein_coding
ENSMUSG00000022441	Efcab6	2.13612	0.0385355	0.0141292	2.45396	chr15	83750913	83949580	protein_coding
ENSMUSG00000056144	Trim34a	2.13509	2.81809e-53	4.12007e-55	15.6363	chr7	103893664	103911441	protein_coding
ENSMUSG00000036912	Piwil4	2.13112	0.10146	0.0444129	2.01017	chr9	14607526	14652036	protein_coding
ENSMUSG00000115099	1700087I21Rik	2.12996	0.295968	0.170525	1.37052	chr14	103584343	103687303	lncRNA
ENSMUSG00000054708	Ankrd24	2.12958	4.64573e-16	2.80049e-17	8.4546	chr10	81464374	81483444	protein_coding
ENSMUSG00000024338	Psmb8	2.12336	2.64639e-76	2.51584e-78	18.7361	chr17	34416695	34420428	protein_coding
ENSMUSG00000049848	Ceacam19	2.11995	2.03314e-06	2.90365e-07	5.1296	chr7	19609667	19621890	protein_coding
ENSMUSG00000046687	Gm5424	2.11893	0.0902208	0.0386224	2.06819	chr10	61906902	61908141	processed_pseudogene
ENSMUSG00000022014	Epsti1	2.11828	5.41247e-11	4.76734e-12	6.91234	chr14	78141679	78240097	protein_coding
ENSMUSG00000099843	Gm7160	2.11805	0.000299066	6.3438e-05	3.99964	chr1	105901277	105918027	lncRNA
ENSMUSG00000022425	Enpp2	2.11752	0.0244384	0.00834121	2.63794	chr15	54702297	54816288	protein_coding
ENSMUSG00000093954	Gm16867	2.11646	5.65837e-05	1.03306e-05	4.41014	chr14	69600953	69740811	protein_coding
ENSMUSG00000070031	Sp140	2.11493	5.6265e-49	9.07696e-51	14.9859	chr1	85528099	85572758	protein_coding
ENSMUSG00000043488	Frmd8os	2.11087	0.140241	0.0657016	1.84045	chr19	5895651	5901416	lncRNA
ENSMUSG00000025492	Ifitm3	2.10888	6.37057e-79	5.87276e-81	19.0559	chr7	140589499	140590683	protein_coding
ENSMUSG00000081723	Gm15931	2.10673	3.76807e-17	2.16016e-18	8.7486	chr7	4277188	4285644	unprocessed_pseudogene
ENSMUSG00000072620	Slfn2	2.1019	8.07912e-109	4.42213e-111	22.3948	chr11	82955938	82961504	protein_coding
ENSMUSG00000061232	H2-K1	2.09701	5.99814e-122	2.63512e-124	23.7132	chr17	34214991	34219321	protein_coding
ENSMUSG00000063268	Parp10	2.09096	7.83866e-53	1.16296e-54	15.5701	chr15	76115374	76127641	protein_coding
ENSMUSG00000026946	Nmi	2.08913	7.76583e-39	1.65552e-40	13.325	chr2	51838499	51863506	protein_coding
ENSMUSG00000021684	Pde8b	2.08297	8.67018e-09	9.29148e-10	6.12113	chr13	95160962	95386844	protein_coding
ENSMUSG00000074813	Morrbid	2.08228	3.29428e-07	4.18133e-08	5.48302	chr2	128020239	128344685	lncRNA
ENSMUSG00000067203	H2-K2	2.08225	0.326975	0.193783	1.29947	chr17	34194050	34197764	transcribed_unprocessed_pseudogene
ENSMUSG00000015947	Fcgr1	2.08194	1.8182e-79	1.61065e-81	19.1235	chr3	96190225	96201285	protein_coding
ENSMUSG00000035356	Nfkbiz	2.0791	7.30639e-26	2.63104e-27	10.8246	chr16	55631738	55659262	protein_coding
ENSMUSG00000096957	E230013L22Rik	2.07774	0.00137339	0.000335112	3.58653	chr8	11527897	11530243	lncRNA
ENSMUSG00000086228	Ubap1l	2.07617	1	0.318659	0.997218	chr9	65268323	65287659	protein_coding
ENSMUSG00000058470	Gm8369	2.06299	0.0241071	0.00821221	2.64322	chr19	11463302	11489941	protein_coding
ENSMUSG00000027358	Bmp2	2.05868	3.71725e-06	5.52835e-07	5.007	chr2	133394079	133404805	protein_coding
ENSMUSG00000048852	Gm12185	2.05841	0.00038484	8.34814e-05	3.93418	chr11	48795483	48883053	protein_coding
ENSMUSG00000025408	Ddit3	2.05711	3.07856e-30	9.13479e-32	11.7282	chr10	127126643	127132157	protein_coding
ENSMUSG00000120290		2.05343	0.358512	0.218335	1.23097	chr10	128172433	128173887	lncRNA
ENSMUSG00000024732	Ccdc86	2.05305	8.94387e-48	1.46864e-49	14.7998	chr19	10918845	10926630	protein_coding
ENSMUSG00000028076	Cd1d1	2.05227	7.58387e-16	4.60969e-17	8.39625	chr3	86903141	86906748	protein_coding
ENSMUSG00000031530	Dusp4	2.04701	8.61003e-56	1.20299e-57	16.0038	chr8	35274451	35287048	protein_coding
ENSMUSG00000017737	Mmp9	2.04685	0.000601241	0.000136097	3.81516	chr2	164782700	164797770	protein_coding
ENSMUSG00000043017	Ptgir	2.04368	3.93958e-36	9.44819e-38	12.8427	chr7	16640415	16644830	protein_coding
ENSMUSG00000018899	Irf1	2.0408	1.24329e-70	1.3879e-72	18.0188	chr11	53660841	53669200	protein_coding
ENSMUSG00000060429	Sntb1	2.0386	1.39767e-07	1.68707e-08	5.64137	chr15	55499784	55770345	protein_coding
ENSMUSG00000031257	Nox1	2.0383	0.0560575	0.0219991	2.29038	chrX	132987170	133122705	protein_coding
ENSMUSG00000034795	Ccdc122	2.03386	3.07467e-07	3.88845e-08	5.49584	chr14	77274212	77349697	protein_coding
ENSMUSG00000051367	Six1	2.03379	0.0684345	0.0278519	2.19937	chr12	73086789	73100661	protein_coding
ENSMUSG00000120849		2.03148	0.261999	0.145067	1.45718	chr14	54679606	54679902	lncRNA
ENSMUSG00000097006	9530082P21Rik	2.0292	8.61779e-05	1.64075e-05	4.30889	chr17	23962208	23973039	lncRNA
ENSMUSG00000111818	Gm17749	2.02907	0.000103294	1.99596e-05	4.26534	chr9	65427864	65437149	lncRNA
ENSMUSG00000025790	Slco3a1	2.02079	1.00065e-23	3.92045e-25	10.3562	chr7	73925167	74204528	protein_coding
ENSMUSG00000109036	2210406H18Rik	2.01782	5.09887e-20	2.42734e-21	9.48485	chr7	120662075	120663182	TEC
ENSMUSG00000048164	Gm7204	2.01737	0.342416	0.205855	1.26504	chr16	48038968	48039564	processed_pseudogene
ENSMUSG00000030188	Magohb	2.01654	5.19598e-06	7.88846e-07	4.93811	chr6	131261351	131270207	protein_coding
ENSMUSG00000024772	Ehd1	2.01334	6.59796e-69	7.55545e-71	17.7963	chr19	6326755	6350126	protein_coding
ENSMUSG00000030157	Clec2d	2.00953	2.28209e-44	4.10891e-46	14.2561	chr6	129157578	129163497	protein_coding
ENSMUSG00000029822	Osbpl3	2.00798	2.51294e-46	4.34358e-48	14.5702	chr6	50270310	50433181	protein_coding
ENSMUSG00000054932	Afp	2.00578	1.62314e-06	2.27486e-07	5.17535	chr5	90638596	90656766	protein_coding
ENSMUSG00000071528	Atp5md	2.00336	7.75016e-34	2.03173e-35	12.4202	chr19	47071903	47079086	protein_coding
ENSMUSG00000021758	Ddx4	2.00056	0.00394288	0.00107112	3.27115	chr13	112734867	112789009	protein_coding
ENSMUSG00000106590	Gm42879	1.99925	0.347846	0.20996	1.25367	chr5	121731758	121733971	TEC
ENSMUSG00000036594	H2-Aa	1.99869	5.5688e-37	1.27138e-38	12.9971	chr17	34501718	34506797	protein_coding
ENSMUSG00000085912	Trp53cor1	1.99656	4.63055e-05	8.28397e-06	4.45771	chr17	29276404	29298153	lncRNA
ENSMUSG00000030283	St8sia1	1.99648	0.1316	0.060772	1.87515	chr6	142767271	142910178	protein_coding
ENSMUSG00000049598	Vsig8	1.99284	0.375837	0.232742	1.19332	chr1	172383505	172391284	protein_coding
ENSMUSG00000027834	Serpini1	1.99276	7.142e-05	1.33221e-05	4.35475	chr3	75464854	75550802	protein_coding
ENSMUSG00000038811	Gngt2	1.98885	7.94118e-38	1.77869e-39	13.1467	chr11	95728042	95736560	protein_coding
ENSMUSG00000022906	Parp9	1.9883	2.19958e-79	1.96433e-81	19.1131	chr16	35758840	35792975	protein_coding
ENSMUSG00000030785	Cox6a2	1.98717	0.00730135	0.00212914	3.0716	chr7	127804607	127805559	protein_coding
ENSMUSG00000028583	Pdpn	1.98489	2.0286e-45	3.60868e-47	14.4249	chr4	142994001	143026134	protein_coding
ENSMUSG00000030144	Clec4d	1.97649	5.54191e-95	3.91147e-97	20.915	chr6	123239070	123252224	protein_coding
ENSMUSG00000028367	Txn1	1.97528	1.4678e-76	1.38482e-78	18.7678	chr4	57943373	57956411	protein_coding
ENSMUSG00000079071	Slc28a2b	1.97384	0.168913	0.0834044	1.73127	chr2	122315422	122358521	protein_coding
ENSMUSG00000029009	Mthfr	1.96263	4.78697e-67	5.61956e-69	17.5532	chr4	148123534	148144008	protein_coding
ENSMUSG00000121398	Slfn10-ps	1.96174	4.29426e-14	2.92263e-15	7.89417	chr11	82918956	82930868	lncRNA
ENSMUSG00000021996	Esd	1.95993	4.09665e-76	3.95356e-78	18.712	chr14	74969737	74988205	protein_coding
ENSMUSG00000089665	Fcor	1.95897	0.043668	0.0163382	2.40127	chr8	3721188	3722362	protein_coding
ENSMUSG00000027580	Helz2	1.95839	1.93672e-74	1.96671e-76	18.5026	chr2	180869408	180883820	protein_coding
ENSMUSG00000082088	Gm15753	1.95637	0.126107	0.0576357	1.89846	chr5	137718616	137720002	unprocessed_pseudogene
ENSMUSG00000026479	Lamc2	1.94827	0.234979	0.126332	1.52873	chr1	152998502	153062193	protein_coding
ENSMUSG00000026620	Mark1	1.94827	0.234979	0.126332	1.52873	chr1	184628986	184731767	protein_coding
ENSMUSG00000081219	Bambi-ps1	1.9478	5.8883e-13	4.4174e-14	7.54807	chr2	122297416	122298007	processed_pseudogene
ENSMUSG00000048621	Gm6377	1.94745	3.48061e-12	2.79e-13	7.30416	chrX	108240362	108244045	protein_coding
ENSMUSG00000060586	H2-Eb1	1.9457	1.55463e-23	6.18046e-25	10.3126	chr17	34524841	34535648	protein_coding
ENSMUSG00000112716	4930471E19Rik	1.94557	0.267913	0.149406	1.44163	chr10	120468577	120535108	lncRNA
ENSMUSG00000026893	Gca	1.94524	1.74205e-08	1.92334e-09	6.00415	chr2	62494629	62524453	protein_coding
ENSMUSG00000074578	Zfas1	1.94321	1.20123e-34	3.05389e-36	12.5709	chr2	166904854	166907783	lncRNA
ENSMUSG00000023903	Mmp25	1.94257	0.0278645	0.00972792	2.58535	chr17	23847285	23864251	protein_coding
ENSMUSG00000086754	Gm16098	1.94245	0.325166	0.192421	1.30345	chr2	155668069	155670794	lncRNA
ENSMUSG00000081778	Gm6325	1.94188	0.000953208	0.000225379	3.68873	chrX	105404062	105427677	unprocessed_pseudogene
ENSMUSG00000070327	Rnf213	1.92988	3.85207e-95	2.69104e-97	20.9328	chr11	119283926	119378244	protein_coding
ENSMUSG00000038507	Parp12	1.92842	7.50965e-76	7.35551e-78	18.6789	chr6	39063344	39095283	protein_coding
ENSMUSG00000038188	Scarf1	1.92787	3.21084e-28	1.05448e-29	11.3192	chr11	75404366	75417408	protein_coding
ENSMUSG00000091996	Smim35	1.92666	0.415467	0.266007	1.11231	chr9	45093305	45161318	protein_coding
ENSMUSG00000032596	Uba7	1.92512	2.31955e-68	2.67287e-70	17.7253	chr9	107852704	107861259	protein_coding
ENSMUSG00000039501	Znfx1	1.92462	3.85623e-86	3.13831e-88	19.913	chr2	166877713	166904935	protein_coding
ENSMUSG00000086213	A330040F15Rik	1.9211	0.23539	0.126638	1.5275	chr19	12495279	12573930	lncRNA
ENSMUSG00000109864	Eid3	1.91712	0.193724	0.0991688	1.6489	chr10	82702460	82703764	protein_coding
ENSMUSG00000032724	Abtb2	1.91591	7.85501e-06	1.21969e-06	4.85241	chr2	103396655	103548768	protein_coding
ENSMUSG00000096727	Psmb9	1.91449	1.22077e-35	2.97169e-37	12.7537	chr17	34400961	34406738	protein_coding
ENSMUSG00000036528	Ppfibp2	1.91391	8.24024e-22	3.64387e-23	9.91331	chr7	107194414	107347790	protein_coding
ENSMUSG00000060802	B2m	1.91385	1.98855e-10	1.85321e-11	6.71714	chr2	121978167	121983564	protein_coding
ENSMUSG00000026222	Sp100	1.91377	3.31567e-58	4.41771e-60	16.3491	chr1	85577709	85637719	protein_coding
ENSMUSG00000071454	Dtnb	1.91314	3.01184e-11	2.57693e-12	6.99906	chr12	3622381	3831796	protein_coding
ENSMUSG00000073412	Lst1	1.91004	9.98797e-29	3.20824e-30	11.423	chr17	35404071	35407415	protein_coding
ENSMUSG00000022707	Gbe1	1.90638	7.50376e-29	2.38867e-30	11.4486	chr16	70110837	70366604	protein_coding
ENSMUSG00000025804	Ccr1	1.90536	2.63552e-18	1.39216e-19	9.0529	chr9	123762161	123768729	protein_coding
ENSMUSG00000021211	Akr1c12	1.90492	2.55516e-07	3.18775e-08	5.5308	chr13	4318175	4329432	protein_coding
ENSMUSG00000028480	Glipr2	1.90255	2.49006e-17	1.4006e-18	8.79737	chr4	43957401	43979118	protein_coding
ENSMUSG00000034997	Htr2a	1.90204	5.19908e-08	5.99477e-09	5.8169	chr14	74878280	74946934	protein_coding
ENSMUSG00000063286	Gvin-ps7	1.90032	1.82534e-71	1.98506e-73	18.1261	chr7	106103599	106110878	transcribed_unprocessed_pseudogene
ENSMUSG00000074677	Sirpb1c	1.89078	3.4635e-36	8.28148e-38	12.8529	chr3	15849309	15902692	protein_coding
ENSMUSG00000047067	Dusp28	1.88916	1.0671e-13	7.60843e-15	7.77394	chr1	92834703	92836157	protein_coding
ENSMUSG00000024846	Cst6	1.88653	0.328048	0.194773	1.29659	chr19	5394733	5399602	protein_coding
ENSMUSG00000111535	Gm35154	1.88461	0.00615991	0.00176169	3.12772	chr10	44474716	44565305	lncRNA
ENSMUSG00000009585	Apobec3	1.88406	5.98101e-47	1.01227e-48	14.6694	chr15	79775860	79800107	protein_coding
ENSMUSG00000018920	Cxcl16	1.88284	1.04339e-73	1.09711e-75	18.4098	chr11	70344809	70350810	protein_coding
ENSMUSG00000028602	Tnfrsf8	1.87955	0.000226405	4.68626e-05	4.07075	chr4	144993707	145041734	protein_coding
ENSMUSG00000028128	F3	1.8783	0.133533	0.0619533	1.86663	chr3	121517186	121528697	protein_coding
ENSMUSG00000039693	Msantd3	1.87709	1.40135e-06	1.94988e-07	5.20405	chr4	48539935	48561919	protein_coding
ENSMUSG00000116813	4930579D07Rik	1.87643	1	0.250008	1.15033	chr17	4901973	4943262	lncRNA
ENSMUSG00000039232	Stx11	1.87449	9.13575e-31	2.63183e-32	11.8331	chr10	12813953	12840042	protein_coding
ENSMUSG00000036661	Dennd3	1.87406	0.00452778	0.00124632	3.22806	chr15	73384409	73444091	protein_coding
ENSMUSG00000091144	Phf11c	1.87275	6.45336e-05	1.19075e-05	4.37928	chr14	59618282	59632830	protein_coding
ENSMUSG00000047735	Samd9l	1.87273	4.33551e-75	4.30897e-77	18.5843	chr6	3372257	3399572	protein_coding
ENSMUSG00000107546	Gm20560	1.86889	0.0230831	0.00779687	2.66074	chr6	72989026	72997343	lncRNA
ENSMUSG00000116657	Gm49774	1.86704	0.0131159	0.00410263	2.87016	chr17	27764681	27775492	lncRNA
ENSMUSG00000023367	Tmem176a	1.86633	1.18756e-07	1.42234e-08	5.67068	chr6	48817853	48824005	protein_coding
ENSMUSG00000022219	Cideb	1.86625	0.326666	0.193553	1.30014	chr14	55991507	55995915	protein_coding
ENSMUSG00000022357	Klhl38	1.86523	1	0.256828	1.13392	chr15	58177969	58187565	protein_coding
ENSMUSG00000032965	Ift57	1.86456	2.62466e-26	9.13006e-28	10.9212	chr16	49519596	49585489	protein_coding
ENSMUSG00000120381		1.86162	0.35843	0.218259	1.23117	chr17	79746334	79759191	lncRNA
ENSMUSG00000053957	Gm12474	1.86063	0.10081	0.044056	2.01356	chr3	100396805	100431236	lncRNA
ENSMUSG00000066510	Ankdd1a	1.85797	0.0932259	0.0401304	2.0524	chr9	65395752	65427475	protein_coding
ENSMUSG00000021280	Exoc3l4	1.85359	2.32648e-08	2.60881e-09	5.95449	chr12	111383451	111398112	protein_coding
ENSMUSG00000032690	Oas2	1.85342	4.04805e-53	5.94745e-55	15.6129	chr5	120868398	120887918	protein_coding
ENSMUSG00000002983	Relb	1.85088	1.26767e-36	2.94893e-38	12.9325	chr7	19340142	19363363	protein_coding
ENSMUSG00000004707	Ly9	1.84952	8.43787e-65	1.02701e-66	17.255	chr1	171416192	171434978	protein_coding
ENSMUSG00000059089	Fcgr4	1.84587	1.96387e-36	4.62503e-38	12.8979	chr1	170846489	170857330	protein_coding
ENSMUSG00000120627		1.84416	0.272596	0.152995	1.42903	chr12	84902216	84903201	lncRNA
ENSMUSG00000031740	Mmp2	1.8421	0.00559977	0.00157891	3.15978	chr8	93553919	93580048	protein_coding
ENSMUSG00000024334	H2-Oa	1.83617	0.0326983	0.0117087	2.5208	chr17	34311314	34314208	protein_coding
ENSMUSG00000113902	Ndufb1	1.83616	4.89583e-40	1.02254e-41	13.5313	chr12	101934349	101943327	protein_coding
ENSMUSG00000003541	Ier3	1.83581	1.5797e-30	4.58494e-32	11.7864	chr17	36132576	36133815	protein_coding
ENSMUSG00000068129	Cst7	1.83377	5.07091e-08	5.84332e-09	5.82118	chr2	150412335	150420864	protein_coding
ENSMUSG00000021025	Nfkbia	1.83096	8.75462e-62	1.1097e-63	16.8467	chr12	55536195	55539432	protein_coding
ENSMUSG00000037816	Fbxw17	1.82939	3.69544e-26	1.30678e-27	10.8886	chr13	50571900	50587816	protein_coding
ENSMUSG00000024679	Ms4a6d	1.82792	3.49951e-48	5.69599e-50	14.8634	chr19	11563968	11582213	protein_coding
ENSMUSG00000050931	Sgms2	1.82664	2.16419e-16	1.29213e-17	8.54439	chr3	131112634	131197172	protein_coding
ENSMUSG00000002307	Daxx	1.82322	1.37482e-51	2.10901e-53	15.3836	chr17	34128388	34134564	protein_coding
ENSMUSG00000086638	4930405A21Rik	1.82173	0.279542	0.158303	1.4108	chr2	156556460	156562829	lncRNA
ENSMUSG00000000982	Ccl3	1.8201	3.42704e-09	3.54181e-10	6.27299	chr11	83538670	83540181	protein_coding
ENSMUSG00000029275	Gfi1	1.81952	1	0.276635	1.08791	chr5	107864523	107873902	protein_coding
ENSMUSG00000087361	0610043K17Rik	1.81915	1	0.295526	1.04608	chr4	101210980	101256378	lncRNA
ENSMUSG00000108161	Gm32914	1.81797	0.00410349	0.00111919	3.25871	chr6	145945261	145947488	lncRNA
ENSMUSG00000121258		1.81424	0.382335	0.238075	1.17981	chr2	34761088	34762988	lncRNA
ENSMUSG00000103083	A630035G10Rik	1.81046	0.377368	0.233976	1.19018	chr1	171504252	171509548	lncRNA
ENSMUSG00000024892	Pcx	1.81001	5.66187e-15	3.62506e-16	8.15047	chr19	4560500	4671780	protein_coding
ENSMUSG00000011008	Mcoln2	1.80964	6.8511e-44	1.25822e-45	14.1777	chr3	145855588	145901268	protein_coding
ENSMUSG00000086124	A530076I17Rik	1.8087	0.327837	0.194605	1.29708	chr14	45898227	45905955	lncRNA
ENSMUSG00000073802	Cdkn2b	1.80491	0.00427105	0.00116919	3.24629	chr4	89224536	89229276	protein_coding
ENSMUSG00000027281	Slx4ip	1.80451	6.58941e-18	3.55928e-19	8.94986	chr2	136733138	136913870	protein_coding
ENSMUSG00000043740	B430306N03Rik	1.80333	2.58353e-38	5.6192e-40	13.2335	chr17	48623169	48634052	protein_coding
ENSMUSG00000095649	Gvin-ps3	1.80188	0.175477	0.087501	1.70873	chr7	105675958	105683253	unprocessed_pseudogene
ENSMUSG00000070034	Sp110	1.79826	1.50339e-40	3.09664e-42	13.6188	chr1	85504620	85526538	protein_coding
ENSMUSG00000109669	Gm45472	1.79648	6.92362e-07	9.21986e-08	5.34146	chr8	93578578	93582962	lncRNA
ENSMUSG00000035000	Dpp4	1.79588	0.255436	0.140568	1.47368	chr2	62160417	62242575	protein_coding
ENSMUSG00000102895	5830415G21Rik	1.79194	0.0137926	0.00435086	2.85154	chr3	50529635	50530966	TEC
ENSMUSG00000079491	H2-T10	1.79184	2.65147e-11	2.26287e-12	7.01724	chr17	36426768	36432357	protein_coding
ENSMUSG00000089940	Gm4117	1.79179	0.00221684	0.000568698	3.44612	chr13	89887579	90035285	lncRNA
ENSMUSG00000024238	Zeb1	1.79113	2.10126e-07	2.59082e-08	5.56705	chr18	5591860	5775467	protein_coding
ENSMUSG00000120830		1.78771	0.198857	0.102446	1.63311	chr3	108107923	108108560	lncRNA
ENSMUSG00000099583	H3c4	1.78727	0.314649	0.184484	1.32707	chr13	23759937	23761185	protein_coding
ENSMUSG00000048234	Rnf149	1.78521	3.1824e-72	3.43796e-74	18.2222	chr1	39590377	39616486	protein_coding
ENSMUSG00000000409	Lck	1.78395	0.0400987	0.0148006	2.43722	chr4	129442137	129467434	protein_coding
ENSMUSG00000000247	Lhx2	1.7824	0.141185	0.0663167	1.83628	chr2	38229293	38259745	protein_coding
ENSMUSG00000031639	Tlr3	1.78088	1.26846e-32	3.45321e-34	12.1914	chr8	45848702	45864117	protein_coding
ENSMUSG00000086358	Gm13270	1.77976	0.251275	0.137627	1.48469	chr2	13276395	13330641	lncRNA
ENSMUSG00000039395	Mreg	1.77864	2.97215e-06	4.35173e-07	5.05289	chr1	72198601	72251466	protein_coding
ENSMUSG00000013418	B4galnt2	1.77442	0.0139608	0.00441066	2.84719	chr11	95756769	95805717	protein_coding
ENSMUSG00000003283	Hck	1.77398	6.90113e-52	1.04374e-53	15.4291	chr2	152950388	152993361	protein_coding
ENSMUSG00000001039	B9d1	1.76784	0.0782343	0.0326291	2.13662	chr11	61395970	61403757	protein_coding
ENSMUSG00000028111	Ctsk	1.7655	6.77782e-24	2.6506e-25	10.3936	chr3	95406567	95416673	protein_coding
ENSMUSG00000086564	Cd101	1.7635	0.000944906	0.000223348	3.69103	chr3	100900845	100936872	protein_coding
ENSMUSG00000035107	Dcbld2	1.75988	3.11149e-24	1.2056e-25	10.4685	chr16	58228806	58290090	protein_coding
ENSMUSG00000118662	Tctn2	1.75922	0.197771	0.101727	1.63654	chr5	124736812	124765803	protein_coding
ENSMUSG00000040829	Zmynd15	1.75536	4.18813e-14	2.84437e-15	7.89755	chr11	70350259	70357028	protein_coding
ENSMUSG00000070873	Lilra5	1.75388	1	0.338616	0.956902	chr7	4240753	4246462	protein_coding
ENSMUSG00000097781	9330136K24Rik	1.75388	1	0.338616	0.956902	chr17	21748456	21756140	lncRNA
ENSMUSG00000114536	Gm48837	1.75084	0.309992	0.181072	1.33746	chr13	112493459	112504379	lncRNA
ENSMUSG00000052435	Cebpe	1.74533	0.104327	0.0459233	1.9961	chr14	54947817	54949631	protein_coding
ENSMUSG00000053395	Cacng8	1.74334	0.0124397	0.00386943	2.88861	chr7	3439199	3464164	protein_coding
ENSMUSG00000092349	Smim40	1.74311	0.153392	0.0736121	1.78902	chr17	34124109	34125649	protein_coding
ENSMUSG00000032000	Birc3	1.74142	5.22469e-50	8.2406e-52	15.1445	chr9	7848700	7873187	protein_coding
ENSMUSG00000021643	Serf1	1.74134	1.1237e-09	1.11035e-10	6.45111	chr13	100244520	100251079	protein_coding
ENSMUSG00000034118	Tpst1	1.74029	5.38606e-27	1.85031e-28	11.0652	chr5	130102167	130164570	protein_coding
ENSMUSG00000084408	Gm11870	1.73899	1	0.299542	1.03742	chr4	16011005	16012326	processed_pseudogene
ENSMUSG00000121097		1.73899	1	0.299542	1.03742	chr6	113459082	113460141	lncRNA
ENSMUSG00000072660	Gm6288	1.73722	0.325166	0.192445	1.30338	chr6	147339860	147377544	lncRNA
ENSMUSG00000049422	Chchd10	1.73382	1.34596e-23	5.33148e-25	10.3268	chr10	75768964	75773581	protein_coding
ENSMUSG00000010538	Tsacc	1.72848	0.155328	0.0748027	1.78167	chr3	88190064	88204306	protein_coding
ENSMUSG00000006930	Hap1	1.72777	0.0123861	0.00385008	2.89019	chr11	100238153	100246954	protein_coding
ENSMUSG00000104000	Gm38335	1.7273	0.000103498	2.00064e-05	4.26482	chr3	10087371	10090599	lncRNA
ENSMUSG00000059252	Tpt1-ps5	1.72654	0.390997	0.245355	1.1617	chr9	37607811	37608326	processed_pseudogene
ENSMUSG00000120219		1.72654	0.390997	0.245355	1.1617	chr19	8732153	8734311	lncRNA
ENSMUSG00000007033	Hspa1l	1.72516	0.111786	0.0499655	1.96026	chr17	35191679	35198261	protein_coding
ENSMUSG00000096696	Zfp960	1.72397	0.104318	0.0459005	1.99631	chr17	17284375	17309890	protein_coding
ENSMUSG00000032952	Ap4b1	1.72255	0.00932641	0.00279884	2.98901	chr3	103716836	103729341	protein_coding
ENSMUSG00000030403	Vasp	1.72158	8.473e-61	1.09231e-62	16.7109	chr7	18990854	19005742	protein_coding
ENSMUSG00000040466	Blvrb	1.71932	6.14434e-07	8.09363e-08	5.36503	chr7	27147403	27165569	protein_coding
ENSMUSG00000027215	Cd82	1.71562	2.24103e-47	3.74447e-49	14.7367	chr2	93249456	93293485	protein_coding
ENSMUSG00000095028	Sirpb1b	1.7139	7.58387e-16	4.61532e-17	8.39611	chr3	15560811	15640125	protein_coding
ENSMUSG00000001095	Slc13a2	1.71079	0.0835504	0.0353216	2.10465	chr11	78287913	78313043	protein_coding
ENSMUSG00000028542	Slc6a9	1.71048	7.43589e-11	6.61384e-12	6.86576	chr4	117691703	117732395	protein_coding
ENSMUSG00000107215	Gm43197	1.70978	5.10398e-10	4.91835e-11	6.57339	chr6	3336772	3339354	TEC
ENSMUSG00000039891	Txlnb	1.70851	0.0264618	0.00915158	2.60634	chr10	17671974	17721413	protein_coding
ENSMUSG00000020572	Nampt	1.70766	4.21149e-46	7.37049e-48	14.5341	chr12	32869544	32903348	protein_coding
ENSMUSG00000093989	Rnasek	1.70745	0.370054	0.227709	1.20628	chr11	70128950	70130668	protein_coding
ENSMUSG00000028347	Tmeff1	1.70228	1.49091e-06	2.07771e-07	5.19225	chr4	48585174	48663131	protein_coding
ENSMUSG00000022895	Ets2	1.70123	2.51583e-36	5.97929e-38	12.8781	chr16	95502942	95522095	protein_coding
ENSMUSG00000121501		1.70062	0.000153519	3.06485e-05	4.16859	chr7	106103436	106106935	lncRNA
ENSMUSG00000023034	Nr4a1	1.69844	4.84173e-09	5.08408e-10	6.21649	chr15	101152150	101172676	protein_coding
ENSMUSG00000026835	Fcnb	1.69797	0.427391	0.276196	1.0889	chr2	27966390	27974897	protein_coding
ENSMUSG00000024308	Tapbp	1.69677	1.45957e-67	1.69241e-69	17.6212	chr17	34134873	34148266	protein_coding
ENSMUSG00000115142	Gm33251	1.6955	0.0257566	0.00886874	2.61707	chr15	39908587	39992378	lncRNA
ENSMUSG00000064120	Mocs1	1.69419	3.4098e-32	9.4055e-34	12.1095	chr17	49735390	49762463	protein_coding
ENSMUSG00000051074	4930579K19Rik	1.69333	0.242842	0.131742	1.50727	chr9	98444122	98445669	lncRNA
ENSMUSG00000029007	Agtrap	1.69274	1.11551e-36	2.57086e-38	12.9431	chr4	148161518	148172488	protein_coding
ENSMUSG00000024610	Cd74	1.69224	4.36658e-42	8.5539e-44	13.8785	chr18	60936920	60945724	protein_coding
ENSMUSG00000035678	Tnfsf9	1.68723	8.9978e-10	8.85847e-11	6.48525	chr17	57412325	57414757	protein_coding
ENSMUSG00000021040	Slirp	1.68651	2.0686e-21	9.25171e-23	9.81981	chr12	87490666	87498976	protein_coding
ENSMUSG00000001946	Esam	1.68359	0.302388	0.175439	1.35493	chr9	37439374	37449615	protein_coding
ENSMUSG00000066258	Trim12a	1.68012	3.86145e-24	1.49897e-25	10.4478	chr7	103949101	103964673	protein_coding
ENSMUSG00000032561	Acpp	1.67745	2.31713e-14	1.55032e-15	7.97287	chr9	104165450	104214947	protein_coding
ENSMUSG00000029581	Fscn1	1.67471	5.28931e-06	8.0454e-07	4.93426	chr5	142946098	142958940	protein_coding
ENSMUSG00000006310	Zbtb32	1.67456	1	0.354618	0.92567	chr7	30289106	30298334	protein_coding
ENSMUSG00000034266	Batf	1.67206	1.64672e-06	2.31305e-07	5.17224	chr12	85733443	85755861	protein_coding
ENSMUSG00000079224	Gm6565	1.67107	0.424232	0.273452	1.09515	chr6	100581644	100582081	processed_pseudogene
ENSMUSG00000120933		1.67045	0.442254	0.289968	1.05819	chr1	181081802	181085239	lncRNA
ENSMUSG00000019929	Dcn	1.67038	0.140768	0.066067	1.83797	chr10	97315471	97354005	protein_coding
ENSMUSG00000108435	Gm45051	1.66714	1	0.331254	0.97159	chr6	72324012	72325441	lncRNA
ENSMUSG00000025104	Hdgfl3	1.66551	1	0.355055	0.924828	chr7	81530999	81584221	protein_coding
ENSMUSG00000082093	Gm15928	1.6623	0.414634	0.265384	1.11376	chr7	3996238	3996517	processed_pseudogene
ENSMUSG00000042719	Naa25	1.662	1.25761e-39	2.64474e-41	13.4612	chr5	121535999	121582441	protein_coding
ENSMUSG00000080717	B230307C23Rik	1.66198	6.55185e-09	6.95058e-10	6.16721	chr16	97798515	97833001	protein_coding
ENSMUSG00000023991	Foxp4	1.65979	3.29891e-27	1.11666e-28	11.1104	chr17	48178058	48235570	protein_coding
ENSMUSG00000032802	Srxn1	1.65846	1.00682e-38	2.16083e-40	13.3051	chr2	151947436	151953296	protein_coding
ENSMUSG00000102715	Gm6209	1.65821	0.00143423	0.000351612	3.57397	chr3	50470848	50561675	lncRNA
ENSMUSG00000044162	Tnip3	1.65388	4.12197e-27	1.4012e-28	11.0901	chr6	65502297	65611024	protein_coding
ENSMUSG00000097194	9330175E14Rik	1.65151	8.79525e-06	1.37392e-06	4.82875	chr8	95149524	95161731	lncRNA
ENSMUSG00000024079	Eif2ak2	1.65128	3.31709e-43	6.33077e-45	14.0639	chr17	79159993	79190002	protein_coding
ENSMUSG00000097083	D930019O06Rik	1.65014	0.00466438	0.00128695	3.21888	chr1	39689344	39696550	lncRNA
ENSMUSG00000086015	4833417C18Rik	1.64869	0.196658	0.10097	1.64017	chr11	95749664	95751870	lncRNA
ENSMUSG00000015312	Gadd45b	1.64713	3.1934e-26	1.12235e-27	10.9024	chr10	80765907	80768038	protein_coding
ENSMUSG00000113841	Gm48701	1.64549	1	0.361838	0.911869	chr13	62597131	62599423	TEC
ENSMUSG00000099492	Gm5525	1.64312	1	0.336144	0.961811	chr1	29523685	29524996	processed_pseudogene
ENSMUSG00000120210		1.64271	0.3742	0.231365	1.19685	chr11	79227826	79230128	lncRNA
ENSMUSG00000107622	4930512J16Rik	1.64087	0.0410957	0.0152248	2.42699	chr6	89246493	89262707	lncRNA
ENSMUSG00000072941	Sod3	1.6388	0.0209485	0.00696573	2.69848	chr5	52521133	52528760	protein_coding
ENSMUSG00000022822	Abcc5	1.63851	1.71208e-55	2.41676e-57	15.9603	chr16	20150053	20245144	protein_coding
ENSMUSG00000028417	Tal2	1.63822	0.00434254	0.00119002	3.24126	chr4	53779705	53788712	protein_coding
ENSMUSG00000029161	Cgref1	1.6352	0.193245	0.0988978	1.65022	chr5	31090487	31102935	protein_coding
ENSMUSG00000024601	Isoc1	1.63483	4.41182e-42	8.70608e-44	13.8772	chr18	58792538	58813440	protein_coding
ENSMUSG00000106734	Gm20559	1.63336	9.2987e-34	2.44438e-35	12.4054	chr6	3333191	3346128	lncRNA
ENSMUSG00000074151	Nlrc5	1.63077	1.14045e-38	2.45584e-40	13.2956	chr8	95160984	95253900	protein_coding
ENSMUSG00000115148	Gm49125	1.63075	0.233724	0.12554	1.53193	chr14	45850229	45851523	TEC
ENSMUSG00000027223	Mapk8ip1	1.63057	0.00564579	0.00159432	3.15694	chr2	92214021	92231608	protein_coding
ENSMUSG00000067889	Sptbn2	1.63015	0.174387	0.0867856	1.7126	chr19	4761195	4802388	protein_coding
ENSMUSG00000023966	Rsph9	1.63005	3.53731e-05	6.18296e-06	4.52003	chr17	46432961	46455142	protein_coding
ENSMUSG00000025225	Nfkb2	1.62918	2.56698e-43	4.88068e-45	14.0823	chr19	46292759	46300824	protein_coding
ENSMUSG00000062310	Glrp1	1.62847	0.00131039	0.000318609	3.59968	chr1	88427593	88437788	protein_coding
ENSMUSG00000097787	2700046G09Rik	1.62656	0.110361	0.0491517	1.96727	chr19	32366591	32368705	lncRNA
ENSMUSG00000025525	Apool	1.62587	1.56149e-14	1.03124e-15	8.02308	chrX	111221031	111282452	protein_coding
ENSMUSG00000090877	Hspa1b	1.62574	2.17894e-09	2.2064e-10	6.34624	chr17	35175412	35178214	protein_coding
ENSMUSG00000000782	Tcf7	1.62542	0.236571	0.127402	1.52443	chr11	52143198	52174158	protein_coding
ENSMUSG00000036636	Clcn7	1.62301	3.49459e-65	4.20307e-67	17.3065	chr17	25352365	25381078	protein_coding
ENSMUSG00000116655	Gm35455	1.62248	0.417774	0.267905	1.1079	chr17	15372421	15393320	lncRNA
ENSMUSG00000005465	Il27ra	1.62181	0.0411335	0.0152418	2.42658	chr8	84756923	84769218	protein_coding
ENSMUSG00000097597	Gm26674	1.62054	0.0299408	0.0105747	2.55645	chr10	8760381	8762622	lncRNA
ENSMUSG00000016256	Ctsz	1.61883	5.11331e-61	6.55506e-63	16.7413	chr2	174269286	174280832	protein_coding
ENSMUSG00000038793	Lefty1	1.61182	0.470924	0.315758	1.00321	chr1	180762587	180765965	protein_coding
ENSMUSG00000094622	Gm3055	1.60896	0.289456	0.165538	1.38668	chr10	81578655	81606995	protein_coding
ENSMUSG00000091971	Hspa1a	1.60755	2.93479e-07	3.69676e-08	5.50476	chr17	35188166	35191132	protein_coding
ENSMUSG00000026581	Sell	1.60713	0.170724	0.0845443	1.72491	chr1	163889551	163911750	protein_coding
ENSMUSG00000089766	Gm16538	1.60556	0.442254	0.290035	1.05804	chr19	5777176	5782483	lncRNA
ENSMUSG00000030825	Hsd17b14	1.60517	0.028375	0.00993789	2.57798	chr7	45204317	45217176	protein_coding
ENSMUSG00000001948	Spa17	1.60501	0.0540509	0.0210481	2.30712	chr9	37514586	37525018	protein_coding
ENSMUSG00000032688	Malt1	1.6042	4.68818e-38	1.03657e-39	13.1874	chr18	65564009	65612138	protein_coding
ENSMUSG00000056290	Ms4a4b	1.60387	0.0401006	0.014807	2.43706	chr19	11420917	11444419	protein_coding
ENSMUSG00000033917	Gde1	1.60255	4.04747e-37	9.21138e-39	13.0217	chr7	118287768	118305001	protein_coding
ENSMUSG00000035164	Zc3h12c	1.60185	5.83019e-20	2.79648e-21	9.47007	chr9	52022644	52079872	protein_coding
ENSMUSG00000050549	Fam241a	1.60136	4.51724e-27	1.54533e-28	11.0813	chr3	127662707	127689973	protein_coding
ENSMUSG00000040329	Il7	1.60093	0.0199714	0.00659193	2.71679	chr3	7635054	7678820	protein_coding
ENSMUSG00000049327	Kmt5a	1.60066	1.87998e-30	5.49708e-32	11.7711	chr5	124577993	124600371	protein_coding
ENSMUSG00000024789	Jak2	1.5969	4.79763e-38	1.06422e-39	13.1854	chr19	29229228	29290480	protein_coding
ENSMUSG00000044244	Il20rb	1.59508	0.01579	0.00506509	2.80286	chr9	100339772	100368841	protein_coding
ENSMUSG00000102018	Iqank1	1.59461	0.386664	0.241578	1.17105	chr15	75881737	75918830	protein_coding
ENSMUSG00000100783	2310047D07Rik	1.59454	0.446608	0.293889	1.04963	chr5	149168142	149174794	lncRNA
ENSMUSG00000029095	Ablim2	1.5944	0.00102936	0.000244645	3.6678	chr5	35915224	36042317	protein_coding
ENSMUSG00000097754	Ptgs2os2	1.59318	0.0298683	0.0105397	2.5576	chr1	150034794	150040836	lncRNA
ENSMUSG00000073242	Dnmt3aos	1.59208	2.09894e-07	2.58645e-08	5.56735	chr12	3909293	3912244	lncRNA
ENSMUSG00000113845	Gm39473	1.59203	0.140502	0.0658746	1.83928	chr12	74872119	74874496	lncRNA
ENSMUSG00000099470	Gm29340	1.58689	1	0.384026	0.870502	chr2	116803056	116806909	lncRNA
ENSMUSG00000086075	Gm15728	1.58673	0.442254	0.289922	1.05829	chr5	117527198	117531563	lncRNA
ENSMUSG00000038540	Tmc3	1.58503	0.00479065	0.00132627	3.21023	chr7	83234135	83274822	protein_coding
ENSMUSG00000010406	Mrpl52	1.58391	7.51158e-25	2.80771e-26	10.6056	chr14	54664366	54667213	protein_coding
ENSMUSG00000039899	Fgl2	1.58156	2.03132e-32	5.57387e-34	12.1524	chr5	21577640	21583372	protein_coding
ENSMUSG00000018286	Psmb6	1.58069	5.00888e-38	1.11469e-39	13.182	chr11	70416193	70418684	protein_coding
ENSMUSG00000021997	Lrrc63	1.5792	0.120686	0.0547238	1.92106	chr14	75321743	75368321	protein_coding
ENSMUSG00000038058	Nod1	1.57771	9.09159e-15	5.91264e-16	8.0911	chr6	54900934	54949597	protein_coding
ENSMUSG00000025037	Maoa	1.57628	8.104e-26	2.9416e-27	10.8144	chrX	16485937	16554057	protein_coding
ENSMUSG00000071350	Setdb2	1.57584	5.87093e-21	2.70608e-22	9.71102	chr14	59639458	59678333	protein_coding
ENSMUSG00000030595	Nfkbib	1.57555	5.098e-22	2.2103e-23	9.96311	chr7	28457676	28466937	protein_coding
ENSMUSG00000045007	Tubg2	1.5688	0.43873	0.286715	1.06536	chr11	101046733	101052613	protein_coding
ENSMUSG00000030966	Trim21	1.56861	4.47669e-29	1.40572e-30	11.4945	chr7	102207128	102214693	protein_coding
ENSMUSG00000005686	Ampd3	1.56536	1.71124e-27	5.74315e-29	11.1696	chr7	110367413	110411612	protein_coding
ENSMUSG00000025723	Nmb	1.56383	0.143577	0.0678437	1.82604	chr7	80551975	80554824	protein_coding
ENSMUSG00000064267	Hvcn1	1.56339	7.63586e-39	1.62231e-40	13.3265	chr5	122344867	122380360	protein_coding
ENSMUSG00000027219	Slc28a2	1.56326	2.97336e-26	1.03859e-27	10.9095	chr2	122256958	122291618	protein_coding
ENSMUSG00000055809	Dnaaf3	1.56311	4.38345e-06	6.56965e-07	4.97367	chr7	4525932	4535452	protein_coding
ENSMUSG00000034575	Tent4a	1.56265	2.9904e-30	8.85168e-32	11.7309	chr13	69646078	69682736	protein_coding
ENSMUSG00000019082	Slc25a22	1.56244	6.93859e-25	2.58854e-26	10.6132	chr7	141009657	141017805	protein_coding
ENSMUSG00000044916	1700029I15Rik	1.56087	0.0951541	0.0411073	2.04245	chr2	92212883	92216053	protein_coding
ENSMUSG00000117037	Gm50433	1.55858	0.142596	0.0672581	1.82995	chr17	21736975	21751257	transcribed_processed_pseudogene
ENSMUSG00000081519	Gm13331	1.55764	1	0.391625	0.856675	chr2	23398872	23399319	processed_pseudogene
ENSMUSG00000050994	Adgb	1.5559	7.90564e-05	1.49117e-05	4.32999	chr10	10211447	10348070	protein_coding
ENSMUSG00000092564	BC051226	1.55537	4.45984e-07	5.76873e-08	5.42583	chr17	34126150	34128341	lncRNA
ENSMUSG00000097279	Gm5106	1.55299	0.311021	0.181931	1.33483	chr5	8823577	8848523	lncRNA
ENSMUSG00000028793	Rnf19b	1.55121	8.42935e-44	1.55413e-45	14.1629	chr4	128952064	128979679	protein_coding
ENSMUSG00000100367	Gm29336	1.55021	0.503564	0.347472	0.939504	chr1	88584030	88585822	lncRNA
ENSMUSG00000033781	Asb13	1.54896	2.57034e-15	1.60681e-16	8.24829	chr13	3684032	3703822	protein_coding
ENSMUSG00000032997	Chpf	1.54701	0.00162477	0.000403589	3.53773	chr1	75451213	75455951	protein_coding
ENSMUSG00000095366	Gm21860	1.54696	0.197134	0.101328	1.63845	chrY	90763696	90766736	lncRNA
ENSMUSG00000033737	Fndc3c1	1.54586	0.476152	0.320841	0.99273	chrX	105463647	105529007	protein_coding
ENSMUSG00000029373	Pf4	1.54387	1.20396e-31	3.38167e-33	12.0041	chr5	90920294	90921242	protein_coding
ENSMUSG00000070524	Fcrlb	1.54383	0.305243	0.177518	1.34844	chr1	170734842	170740510	protein_coding
ENSMUSG00000097354	2310001H17Rik	1.5424	0.000190903	3.8758e-05	4.11476	chr6	129185375	129215688	lncRNA
ENSMUSG00000097318	1700007L15Rik	1.54111	0.142371	0.0670791	1.83114	chr16	33193627	33201138	lncRNA
ENSMUSG00000038668	Lpar1	1.54039	0.000149053	2.97032e-05	4.17573	chr4	58435255	58553898	protein_coding
ENSMUSG00000028392	Bspry	1.54032	0.232651	0.124662	1.5355	chr4	62398290	62415535	protein_coding
ENSMUSG00000030990	Pgap2	1.53956	4.29289e-27	1.4624e-28	11.0863	chr7	101859415	101887774	protein_coding
ENSMUSG00000120070		1.53879	0.366641	0.225054	1.2132	chr15	96540399	96541928	lncRNA
ENSMUSG00000064289	Tank	1.53837	9.80176e-35	2.47779e-36	12.5874	chr2	61408929	61484515	protein_coding
ENSMUSG00000039217	Il18	1.53689	6.47826e-09	6.86784e-10	6.1691	chr9	50466127	50493140	protein_coding
ENSMUSG00000117322	6330415G19Rik	1.53636	0.521454	0.365261	0.905386	chr17	23769773	23784265	lncRNA
ENSMUSG00000024737	Slc15a3	1.53376	1.35827e-46	2.33796e-48	14.6125	chr19	10817091	10836726	protein_coding
ENSMUSG00000087535	Zmiz1os1	1.53364	0.106826	0.0472527	1.98403	chr14	25257947	25461552	lncRNA
ENSMUSG00000036986	Pml	1.53281	5.67589e-34	1.47776e-35	12.4456	chr9	58125359	58157069	protein_coding
ENSMUSG00000020599	Rgs9	1.53257	0.156514	0.0755626	1.77703	chr11	109116181	109188955	protein_coding
ENSMUSG00000094530	Gm21399	1.5292	0.0828864	0.0349932	2.10844	chr8	129979479	129980075	processed_pseudogene
ENSMUSG00000120756		1.52743	0.466532	0.311688	1.01169	chr11	68321508	68322871	lncRNA
ENSMUSG00000031538	Plat	1.52674	0.530026	0.374435	0.888197	chr8	23247743	23272860	protein_coding
ENSMUSG00000049037	Clec4a1	1.52573	7.92967e-20	3.83777e-21	9.43695	chr6	122898807	122911578	protein_coding
ENSMUSG00000107951	Gm6210	1.5235	0.363487	0.222408	1.22015	chr6	75273101	75275042	processed_pseudogene
ENSMUSG00000087179	5730471H19Rik	1.52068	0.475202	0.319792	0.994886	chr2	156644136	156681821	lncRNA
ENSMUSG00000086637	Gm14040	1.51877	0.131649	0.0608177	1.87482	chr2	129335490	129357727	lncRNA
ENSMUSG00000111888	Gm46212	1.51708	0.485713	0.330117	0.973879	chr10	14420234	14426775	lncRNA
ENSMUSG00000050957	Insl6	1.51695	3.46452e-12	2.77461e-13	7.30491	chr19	29298744	29302756	protein_coding
ENSMUSG00000050493	Fam167b	1.51656	0.196936	0.101184	1.63914	chr4	129470608	129472342	protein_coding
ENSMUSG00002076074	Gm56478	1.51645	0.157136	0.0759444	1.77472	chr2	45170736	45170936	misc_RNA
ENSMUSG00000023249	Parp3	1.51348	9.23076e-30	2.78552e-31	11.6335	chr9	106347521	106354148	protein_coding
ENSMUSG00000026031	Cflar	1.51234	4.33202e-41	8.7982e-43	13.7104	chr1	58750667	58798043	protein_coding
ENSMUSG00000071068	Treml2	1.51226	9.4306e-14	6.69684e-15	7.79008	chr17	48606526	48619561	protein_coding
ENSMUSG00000114980	4933432I03Rik	1.51015	0.324287	0.191592	1.30588	chr14	103224848	103271239	lncRNA
ENSMUSG00000029063	Nadk	1.50445	1.44892e-52	2.16008e-54	15.5304	chr4	155646835	155675458	protein_coding
ENSMUSG00000044340	Phlpp1	1.49915	3.07148e-28	1.0065e-29	11.3233	chr1	106099482	106321980	protein_coding
ENSMUSG00000120718		1.49846	0.09336	0.0401949	2.05174	chr19	6927795	6928890	lncRNA
ENSMUSG00000096917	2500002B13Rik	1.49763	0.00181372	0.00045614	3.50527	chr8	57940551	57963975	lncRNA
ENSMUSG00000036091	Hyal3	1.49617	1	0.397136	0.846747	chr9	107458017	107464558	protein_coding
ENSMUSG00000040283	Btnl9	1.49617	1	0.397136	0.846747	chr11	49056412	49077986	protein_coding
ENSMUSG00000097216	4932441J04Rik	1.49597	0.130157	0.0599555	1.88112	chr5	57727424	57877543	lncRNA
ENSMUSG00000121052		1.4952	0.218847	0.115547	1.57374	chr12	112597418	112599524	lncRNA
ENSMUSG00000002103	Acp2	1.49341	3.33628e-44	6.03101e-46	14.2293	chr2	91033230	91044443	protein_coding
ENSMUSG00000049502	Dtx3l	1.49335	1.66901e-40	3.4498e-42	13.6109	chr16	35746881	35759521	protein_coding
ENSMUSG00000089929	Bcl2a1b	1.49191	0.00354173	0.000950413	3.30481	chr9	89081262	89089880	protein_coding
ENSMUSG00000027296	Itpka	1.49144	0.473612	0.318413	0.997724	chr2	119572818	119581744	protein_coding
ENSMUSG00000031792	Usb1	1.49119	4.29134e-31	1.22389e-32	11.8972	chr8	96058912	96074135	protein_coding
ENSMUSG00000032691	Nlrp3	1.48915	3.80867e-29	1.19321e-30	11.5087	chr11	59432394	59457782	protein_coding
ENSMUSG00000031896	Ctrl	1.48678	1	0.399681	0.842191	chr8	106658635	106660494	protein_coding
ENSMUSG00000114545	Gm32184	1.48678	1	0.399681	0.842191	chr13	41696481	41713389	lncRNA
ENSMUSG00000063458	Lrmda	1.48676	3.47918e-10	3.30253e-11	6.63241	chr14	22069780	23106153	protein_coding
ENSMUSG00000120650	Gm36874	1.48643	0.365146	0.2239	1.21622	chr11	62942158	62946164	lncRNA
ENSMUSG00000002797	Ggct	1.48622	0.000153671	3.06898e-05	4.16829	chr6	54959565	54969935	protein_coding
ENSMUSG00000120975		1.48609	0.386583	0.241471	1.17132	chr13	120252771	120253225	lncRNA
ENSMUSG00000028378	Ptgr1	1.48324	2.89831e-24	1.11883e-25	10.4756	chr4	58965439	58987119	protein_coding
ENSMUSG00000049719	Prss46	1.48209	9.0596e-06	1.4187e-06	4.82236	chr9	110673574	110685590	protein_coding
ENSMUSG00000028654	Mycl	1.4789	0.10494	0.0462916	1.99272	chr4	122889445	122896278	protein_coding
ENSMUSG00000079418	Atg4a	1.47882	1.13507e-18	5.86953e-20	9.14671	chrX	139857656	139947266	protein_coding
ENSMUSG00000029366	Dck	1.47857	1.92703e-37	4.35785e-39	13.0787	chr5	88912855	88931140	protein_coding
ENSMUSG00000023045	Soat2	1.47718	0.0190135	0.00623603	2.73511	chr15	102058961	102071904	protein_coding
ENSMUSG00000085894	Gm15832	1.47501	0.00291748	0.000767349	3.36431	chr1	39586651	39591083	lncRNA
ENSMUSG00000039531	Zup1	1.47428	5.20587e-19	2.65824e-20	9.23192	chr10	33795138	33827265	protein_coding
ENSMUSG00000025888	Casp1	1.47323	4.4511e-28	1.465e-29	11.2903	chr9	5298508	5307290	protein_coding
ENSMUSG00000020227	Irak3	1.47294	3.00883e-26	1.05315e-27	10.9082	chr10	119977553	120038035	protein_coding
ENSMUSG00000028327	Stra6l	1.47181	4.31341e-21	1.97886e-22	9.74287	chr4	45848664	45887008	protein_coding
ENSMUSG00000033470	Cysltr2	1.46868	0.0623311	0.0249235	2.24259	chr14	73263043	73286554	protein_coding
ENSMUSG00000041231	Ublcp1	1.46761	1.76504e-14	1.17076e-15	8.00749	chr11	44345398	44361325	protein_coding
ENSMUSG00000016498	Pdcd1lg2	1.46654	0.521198	0.36495	0.905974	chr19	29388319	29448561	protein_coding
ENSMUSG00000104943	Gm42868	1.46623	0.494499	0.338724	0.95669	chr3	100404745	100407441	lncRNA
ENSMUSG00000118590	Gm15433	1.46603	0.309295	0.180498	1.33922	chr1	84936703	84942293	protein_coding
ENSMUSG00000024174	Pot1b	1.46503	5.62726e-20	2.69509e-21	9.47393	chr17	55958951	56019628	protein_coding
ENSMUSG00000046818	Ddit4l	1.46222	0.284697	0.161797	1.39905	chr3	137327373	137334094	protein_coding
ENSMUSG00000093738	AI606473	1.4606	0.267918	0.149443	1.4415	chr3	154036458	154039891	lncRNA
ENSMUSG00000087578	Ccdc142os	1.4605	0.507717	0.3518	0.931103	chr6	83083589	83086035	lncRNA
ENSMUSG00000014773	Dll1	1.45931	0.454384	0.300709	1.03491	chr17	15587616	15597134	protein_coding
ENSMUSG00000069270	H2ac6	1.45882	0.503288	0.347141	0.940149	chr13	23865450	23867931	protein_coding
ENSMUSG00000085051	Gm11542	1.45882	0.503288	0.347141	0.940149	chr11	94568391	94578490	lncRNA
ENSMUSG00000120594		1.45882	0.503288	0.347141	0.940149	chr11	86469664	86471300	lncRNA
ENSMUSG00000021701	Plk2	1.45695	6.83162e-34	1.78601e-35	12.4305	chr13	110531580	110537378	protein_coding
ENSMUSG00000032372	Plscr2	1.45663	0.458534	0.304446	1.02695	chr9	92157655	92179805	protein_coding
ENSMUSG00000026177	Slc11a1	1.45294	2.0407e-35	4.99704e-37	12.7132	chr1	74414354	74425221	protein_coding
ENSMUSG00000019970	Sgk1	1.44901	7.96692e-45	1.42871e-46	14.3296	chr10	21758083	21875802	protein_coding
ENSMUSG00000085262	Gm11574	1.4485	0.278105	0.157169	1.41466	chr11	96939517	96942258	lncRNA
ENSMUSG00000020023	Tmcc3	1.44842	5.18875e-23	2.11885e-24	10.1935	chr10	94147811	94426818	protein_coding
ENSMUSG00000085189	Gm11963	1.44788	0.446869	0.29419	1.04897	chr11	5448659	5456757	lncRNA
ENSMUSG00000038179	Slamf7	1.44568	2.66915e-37	6.05532e-39	13.0537	chr1	171459971	171480603	protein_coding
ENSMUSG00000120382		1.44439	0.188385	0.0958412	1.66536	chr7	98306100	98307158	lncRNA
ENSMUSG00000046272	Or5b21	1.44349	0.425276	0.274526	1.0927	chr19	12834647	12840804	protein_coding
ENSMUSG00000063694	Cycs	1.44307	5.28226e-22	2.29779e-23	9.95925	chr6	50539543	50543518	protein_coding
ENSMUSG00000026701	Prdx6	1.44212	4.52708e-23	1.84213e-24	10.2071	chr1	161067682	161078789	protein_coding
ENSMUSG00000020415	Pttg1	1.43933	1.5841e-13	1.14544e-14	7.72197	chr11	43311077	43317078	protein_coding
ENSMUSG00000041736	Tspo	1.43731	1.38938e-31	3.91247e-33	11.992	chr15	83447793	83458404	protein_coding
ENSMUSG00000049526	Tmem202	1.43588	0.0238954	0.00812116	2.64699	chr9	59425968	59447130	protein_coding
ENSMUSG00000020057	Dram1	1.4358	2.29326e-38	4.97135e-40	13.2427	chr10	88158666	88214942	protein_coding
ENSMUSG00000026815	Gfi1b	1.43555	0.406905	0.258942	1.1289	chr2	28499462	28511994	protein_coding
ENSMUSG00000120893		1.43492	0.362576	0.221619	1.22223	chr12	4284389	4284787	lncRNA
ENSMUSG00000049401	Ogfr	1.43185	1.14077e-36	2.63728e-38	12.9411	chr2	180231038	180237629	protein_coding
ENSMUSG00000026650	Meig1	1.43091	0.329052	0.195512	1.29445	chr2	3410080	3423685	protein_coding
ENSMUSG00000025854	Fam20c	1.42871	2.08266e-38	4.4998e-40	13.2502	chr5	138740269	138795832	protein_coding
ENSMUSG00000093402	Gm18588	1.42725	0.180853	0.0909019	1.69066	chr3	68809600	68810091	processed_pseudogene
ENSMUSG00000121399		1.42587	0.0153852	0.00491751	2.81239	chr11	83115280	83151786	lncRNA
ENSMUSG00000112640	Gm32687	1.42418	0.253804	0.139469	1.47777	chr10	81699768	81716915	protein_coding
ENSMUSG00000055188	Rbm3os	1.42154	0.466014	0.311239	1.01263	chrX	8011668	8014203	lncRNA
ENSMUSG00000116927	Gm30881	1.42002	0.0694512	0.0283657	2.19219	chr16	93605428	93629907	lncRNA
ENSMUSG00000085295	4930430E12Rik	1.41749	1.12138e-18	5.79062e-20	9.14817	chr4	6352105	6357530	lncRNA
ENSMUSG00000001627	Ifrd1	1.41707	1.05105e-31	2.93704e-33	12.0157	chr12	40251566	40298503	protein_coding
ENSMUSG00000108101	Gm45738	1.41596	1	0.466061	0.728904	chr6	48022482	48022889	lncRNA
ENSMUSG00000039431	Mtmr7	1.41346	0.32994	0.196277	1.29223	chr8	41004136	41087840	protein_coding
ENSMUSG00000035561	Aldh1b1	1.41309	2.0514e-08	2.28557e-09	5.97609	chr4	45799022	45804604	protein_coding
ENSMUSG00000038677	Scube3	1.41257	0.185595	0.0939508	1.67492	chr17	28361115	28393828	protein_coding
ENSMUSG00000039629	Strip2	1.41172	0.273253	0.153561	1.42707	chr6	29917011	29959680	protein_coding
ENSMUSG00000120602		1.41156	0.51138	0.355112	0.924719	chr5	137074984	137077255	lncRNA
ENSMUSG00000006519	Cyba	1.41106	5.66262e-33	1.52526e-34	12.2578	chr8	123151515	123159669	protein_coding
ENSMUSG00000086873	Gm15672	1.41034	1	0.442225	0.768442	chr5	139133331	139136448	lncRNA
ENSMUSG00000097817	Gm26810	1.41034	1	0.442225	0.768442	chr7	29893379	29900314	lncRNA
ENSMUSG00000085316	D330050G23Rik	1.41013	0.190402	0.0971414	1.65887	chr2	116730633	116745095	lncRNA
ENSMUSG00000042333	Tnfrsf14	1.4083	3.66967e-18	1.95046e-19	9.01602	chr4	155006390	155013020	protein_coding
ENSMUSG00000121503	H2-K2	1.40581	9.46219e-06	1.48901e-06	4.81271	chr17	34193608	34197811	lncRNA
ENSMUSG00000082419	Gm11425	1.40574	1.03432e-05	1.63435e-06	4.79407	chr11	82918326	82918823	processed_pseudogene
ENSMUSG00000078144	Capns2	1.40509	0.555543	0.400023	0.841581	chr8	93628035	93629039	protein_coding
ENSMUSG00000022901	Cd86	1.40476	1.01455e-12	7.78175e-14	7.47396	chr16	36424231	36486443	protein_coding
ENSMUSG00000053113	Socs3	1.40366	1.46121e-09	1.45437e-10	6.41009	chr11	117856905	117860873	protein_coding
ENSMUSG00000042726	Trafd1	1.40364	1.5935e-42	3.1101e-44	13.9508	chr5	121509788	121523695	protein_coding
ENSMUSG00000030742	Lat	1.40344	0.0885563	0.0377899	2.07713	chr7	125962996	125968742	protein_coding
ENSMUSG00000116380	Gm39556	1.40204	0.0460238	0.0173853	2.37846	chr15	74801286	74808165	lncRNA
ENSMUSG00000112880	Gm20337	1.40192	0.473801	0.318574	0.997392	chr12	80988323	80992173	lncRNA
ENSMUSG00000117634	Gm50069	1.40083	0.365785	0.224371	1.21499	chr18	11788477	11790841	lncRNA
ENSMUSG00000114456	H2bc9	1.40059	1	0.444957	0.763849	chr13	23725884	23727562	protein_coding
ENSMUSG00000036564	Ndrg4	1.39939	4.37805e-11	3.80892e-12	6.9441	chr8	96403608	96441747	protein_coding
ENSMUSG00000022575	Gsdmd	1.39613	3.92289e-35	9.74718e-37	12.6608	chr15	75734176	75739257	protein_coding
ENSMUSG00000097921	Gm26576	1.39372	1	0.380962	0.876126	chr10	66756081	66759378	lncRNA
ENSMUSG00000031652	N4bp1	1.39302	5.24358e-33	1.40861e-34	12.2643	chr8	87534788	87611886	protein_coding
ENSMUSG00000022755	Adgrg7	1.39225	0.431126	0.279757	1.08087	chr16	56544972	56616218	protein_coding
ENSMUSG00000063018	2010204K13Rik	1.39225	0.431126	0.279757	1.08087	chrX	7278056	7311382	lncRNA
ENSMUSG00000079547	H2-DMb1	1.39047	6.91909e-18	3.74732e-19	8.94418	chr17	34372046	34379204	protein_coding
ENSMUSG00000021097	Clmn	1.38927	0.488067	0.332688	0.968713	chr12	104729376	104831335	protein_coding
ENSMUSG00000097855	A930007I19Rik	1.38793	0.00213159	0.000545068	3.45757	chr19	29442150	29500572	lncRNA
ENSMUSG00000010476	Ebf3	1.3875	0.255066	0.140309	1.47464	chr7	136795402	136916174	protein_coding
ENSMUSG00000039193	Nlrc4	1.38749	1.47435e-11	1.2381e-12	7.10105	chr17	74732433	74766137	protein_coding
ENSMUSG00000121057		1.38743	0.243569	0.132195	1.5055	chr5	142409351	142410593	lncRNA
ENSMUSG00000049723	Mmp12	1.38711	1.42411e-34	3.6308e-36	12.5572	chr9	7344381	7369499	protein_coding
ENSMUSG00000014932	Yes1	1.38415	0.477641	0.322223	0.9899	chr5	32768515	32844401	protein_coding
ENSMUSG00000056054	S100a8	1.38318	0.00144624	0.000354763	3.57163	chr3	90576285	90577342	protein_coding
ENSMUSG00000033847	Pla2g4c	1.38255	0.680437	0.53548	0.619663	chr7	13058580	13094597	protein_coding
ENSMUSG00000033029	1700088E04Rik	1.38219	0.142841	0.067424	1.82884	chr15	79013549	79025453	protein_coding
ENSMUSG00000020882	Cacnb1	1.38187	7.27983e-05	1.36002e-05	4.35022	chr11	97892334	97913860	protein_coding
ENSMUSG00000029136	Rbks	1.3817	5.22853e-07	6.81949e-08	5.39586	chr5	31781783	31854971	protein_coding
ENSMUSG00000042659	Arrdc4	1.38136	7.91028e-17	4.57469e-18	8.66351	chr7	68386743	68398989	protein_coding
ENSMUSG00000038301	Snx10	1.3809	1.17109e-36	2.71583e-38	12.9389	chr6	51500881	51567659	protein_coding
ENSMUSG00000073010	Gm5127	1.3807	0.0442514	0.0165979	2.3955	chrX	105626792	105754163	protein_coding
ENSMUSG00000027222	Pex16	1.37975	7.29664e-09	7.77747e-10	6.1494	chr2	92205021	92211562	protein_coding
ENSMUSG00000039347	Atp6v0e2	1.37879	0.483297	0.327711	0.978736	chr6	48514549	48518735	protein_coding
ENSMUSG00000033192	Lpcat2	1.37355	8.42939e-30	2.53762e-31	11.6414	chr8	93581967	93645907	protein_coding
ENSMUSG00000090894	Or5v1	1.3733	0.331172	0.197201	1.28957	chr17	37803359	37811098	protein_coding
ENSMUSG00000087252	Gm14379	1.37059	0.342809	0.206179	1.26414	chrX	7242164	7244281	lncRNA
ENSMUSG00000034220	Gpc1	1.37026	1.64857e-08	1.81539e-09	6.01352	chr1	92759367	92788501	protein_coding
ENSMUSG00000067591	Klra3	1.36964	0.00763781	0.00223881	3.05658	chr6	130300252	130314537	protein_coding
ENSMUSG00000024014	Pim1	1.36955	1.44372e-31	4.07591e-33	11.9886	chr17	29709727	29715086	protein_coding
ENSMUSG00000029810	Tmem176b	1.36763	5.30321e-10	5.12179e-11	6.56735	chr6	48810752	48818430	protein_coding
ENSMUSG00000039747	Orai2	1.36728	5.70394e-30	1.70892e-31	11.6751	chr5	136176313	136199567	protein_coding
ENSMUSG00000001166	Oas1c	1.36581	3.03306e-07	3.82491e-08	5.49875	chr5	120938259	120950579	protein_coding
ENSMUSG00000021298	Gpr132	1.36564	1.21986e-11	1.01384e-12	7.12861	chr12	112814493	112831848	protein_coding
ENSMUSG00000085337	Gm15964	1.36424	0.0591184	0.0233962	2.2669	chr16	91408356	91420749	lncRNA
ENSMUSG00000046516	Cox17	1.36424	1.46467e-17	8.1224e-19	8.85833	chr16	38167353	38182659	protein_coding
ENSMUSG00000060538	Tmem219	1.36227	2.8068e-18	1.48577e-19	9.0458	chr7	126485343	126522089	protein_coding
ENSMUSG00000097000	Gm17435	1.36047	0.100855	0.0440826	2.0133	chr8	73246746	73259343	lncRNA
ENSMUSG00000014503	Pkd2l2	1.35925	0.27955	0.158328	1.41072	chr18	34541542	34577169	protein_coding
ENSMUSG00000001249	Hpn	1.35791	0.0355272	0.0128676	2.48741	chr7	30798150	30814715	protein_coding
ENSMUSG00000038390	Gpr162	1.35785	1.04383e-17	5.73597e-19	8.89703	chr6	124835407	124840946	protein_coding
ENSMUSG00000021583	Erap1	1.35708	7.9491e-35	2.00373e-36	12.6041	chr13	74787687	74841320	protein_coding
ENSMUSG00000121016		1.35679	0.186764	0.0947874	1.67067	chr19	21691210	21702235	lncRNA
ENSMUSG00000037966	Ninj1	1.3557	3.68357e-38	8.09139e-40	13.2061	chr13	49340961	49349720	protein_coding
ENSMUSG00000120963		1.3524	0.370818	0.228286	1.20479	chr8	128161351	128167718	lncRNA
ENSMUSG00000020464	Pnpt1	1.35196	1.34785e-24	5.10599e-26	10.5495	chr11	29080744	29111828	protein_coding
ENSMUSG00000006418	Rnf114	1.35124	5.79224e-36	1.39748e-37	12.8124	chr2	167334565	167358093	protein_coding
ENSMUSG00000057143	Trim12c	1.35103	1.4016e-23	5.56199e-25	10.3227	chr7	103987961	104002569	protein_coding
ENSMUSG00000022193	Psmb5	1.3509	6.60781e-21	3.05525e-22	9.69865	chr14	54851576	54855479	protein_coding
ENSMUSG00000112843	Gm46224	1.35033	0.00387808	0.00105045	3.27666	chr10	51402436	51407257	lncRNA
ENSMUSG00000025328	Padi3	1.34954	0.534604	0.378708	0.880279	chr4	140512676	140537959	protein_coding
ENSMUSG00000027610	Gss	1.34872	3.3602e-09	3.46305e-10	6.27649	chr2	155405101	155434730	protein_coding
ENSMUSG00000117764	Gm50143	1.34845	0.0217217	0.00726975	2.68423	chr18	66260376	66351359	lncRNA
ENSMUSG00000046991	Wdr27	1.34743	0.506681	0.350836	0.932969	chr17	15038781	15163420	protein_coding
ENSMUSG00000032786	Alas1	1.34701	5.93385e-35	1.48293e-36	12.6278	chr9	106110654	106125853	protein_coding
ENSMUSG00000030600	Lrfn1	1.34255	0.256961	0.141629	1.46975	chr7	28151405	28167667	protein_coding
ENSMUSG00000057135	Scimp	1.34239	0.28847	0.164626	1.38968	chr11	70681758	70703412	protein_coding
ENSMUSG00000021773	Comtd1	1.34227	3.2256e-15	2.03734e-16	8.21986	chr14	21895923	21899045	protein_coding
ENSMUSG00000043727	F830045P16Rik	1.34161	0.291704	0.167244	1.38111	chr2	129300279	129378522	protein_coding
ENSMUSG00000021318	Gli3	1.34133	1	0.44627	0.761647	chr13	15637820	15904611	protein_coding
ENSMUSG00000097694	G730013B05Rik	1.33834	0.465908	0.311064	1.01299	chr16	50346608	50379822	lncRNA
ENSMUSG00000040624	Plekhg1	1.3382	3.65969e-10	3.48178e-11	6.62461	chr10	3690364	3917303	protein_coding
ENSMUSG00000021423	Ly86	1.33563	4.42576e-20	2.10371e-21	9.49976	chr13	37529184	37603012	protein_coding
ENSMUSG00000120826		1.3355	0.419515	0.269293	1.10469	chr11	103022147	103023712	lncRNA
ENSMUSG00000021109	Hif1a	1.33418	2.02798e-36	4.79062e-38	12.8952	chr12	73948149	73994304	protein_coding
ENSMUSG00000050195	Scd4	1.33247	0.520999	0.364681	0.906482	chr19	44321531	44335182	protein_coding
ENSMUSG00000002108	Nr1h3	1.3322	4.23934e-11	3.68213e-12	6.94887	chr2	91014406	91033179	protein_coding
ENSMUSG00000113769	5033406O09Rik	1.33126	0.0974681	0.0423263	2.0303	chr12	111908425	111910918	lncRNA
ENSMUSG00000035828	Pim3	1.33108	4.45613e-11	3.88326e-12	6.94137	chr15	88746389	88749929	protein_coding
ENSMUSG00000027951	Adar	1.33098	3.51229e-35	8.70168e-37	12.6697	chr3	89622329	89660753	protein_coding
ENSMUSG00000028982	Slc25a33	1.32907	0.000770638	0.000178215	3.74805	chr4	149828493	149858734	protein_coding
ENSMUSG00000020407	Upp1	1.32886	0.161612	0.0788448	1.75743	chr11	9068103	9086170	protein_coding
ENSMUSG00000023030	Slc11a2	1.32797	1.76859e-24	6.73807e-26	10.5234	chr15	100285779	100322953	protein_coding
ENSMUSG00000005057	Sh2b2	1.32626	3.51179e-14	2.37239e-15	7.92014	chr5	136247001	136275410	protein_coding
ENSMUSG00000074874	Ctla2b	1.32518	0.15455	0.074331	1.78457	chr13	61043164	61045261	protein_coding
ENSMUSG00000097290	1300002E11Rik	1.32339	0.0477238	0.0181512	2.36252	chr16	21613068	21627790	lncRNA
ENSMUSG00000120347		1.32295	0.441756	0.289297	1.05967	chr16	11072336	11072801	lncRNA
ENSMUSG00000020085	Aifm2	1.32039	2.75858e-17	1.5576e-18	8.78544	chr10	61551042	61575039	protein_coding
ENSMUSG00000120328		1.32032	5.48577e-06	8.34817e-07	4.92705	chr13	52699620	52722133	lncRNA
ENSMUSG00000046056	Sbsn	1.31953	0.27171	0.152341	1.43131	chr7	30450896	30455559	protein_coding
ENSMUSG00000026228	Htr2b	1.31826	1.76538e-09	1.76983e-10	6.38009	chr1	86026748	86039692	protein_coding
ENSMUSG00000096233	Gm13238	1.31706	0.274631	0.154632	1.42336	chr4	145563789	145564568	processed_pseudogene
ENSMUSG00000120878		1.31671	0.000830231	0.00019373	3.72705	chr19	11370206	11370682	lncRNA
ENSMUSG00000120423		1.31659	0.0780401	0.0325157	2.13801	chr5	92275107	92277972	lncRNA
ENSMUSG00000037697	Ddhd1	1.31584	3.51227e-19	1.76309e-20	9.27579	chr14	45825924	45895600	protein_coding
ENSMUSG00000090564	A430057M04Rik	1.31566	0.0569828	0.0224196	2.28318	chr14	21897646	21906999	lncRNA
ENSMUSG00000021886	Gpr65	1.31506	1.7349e-18	9.09618e-20	9.09925	chr12	98234894	98242903	protein_coding
ENSMUSG00000102982	Gm38319	1.31435	0.526399	0.370849	0.894885	chr1	13711707	13712972	TEC
ENSMUSG00000116504	I730030J21Rik	1.31435	0.526399	0.370849	0.894885	chr15	100628349	100630630	lncRNA
ENSMUSG00000063364	3300002I08Rik	1.31329	0.290706	0.16653	1.38344	chr2	150152855	150204685	protein_coding
ENSMUSG00000022548	Apod	1.31221	1	0.410241	0.823469	chr16	31115010	31133626	protein_coding
ENSMUSG00000080779	Gm8731	1.31221	1	0.410241	0.823469	chr18	60912055	60912466	processed_pseudogene
ENSMUSG00000097111	Peak1os	1.31178	0.169097	0.0835315	1.73055	chr9	56165174	56175064	lncRNA
ENSMUSG00000055313	Pgbd1	1.31148	0.398168	0.251432	1.14688	chr13	21605445	21625228	protein_coding
ENSMUSG00000062515	Fabp4	1.31127	2.56606e-29	7.96523e-31	11.5435	chr3	10269148	10273636	protein_coding
ENSMUSG00000026942	Traf2	1.31109	1.28624e-11	1.07179e-12	7.12096	chr2	25407994	25436952	protein_coding
ENSMUSG00000086331	Gm16310	1.31087	0.517952	0.361429	0.912646	chr16	91891456	91893378	lncRNA
ENSMUSG00000037152	Ndufc1	1.30979	3.73308e-13	2.76654e-14	7.6088	chr3	51312098	51316409	protein_coding
ENSMUSG00000010660	Plcd1	1.30903	0.0571848	0.0225321	2.28128	chr9	118900595	118922570	protein_coding
ENSMUSG00000014243	Zswim7	1.30876	0.0179854	0.00585998	2.75552	chr11	62158050	62172201	protein_coding
ENSMUSG00000029915	Clec5a	1.30859	7.59646e-26	2.75191e-27	10.8205	chr6	40551828	40562755	protein_coding
ENSMUSG00000078435	AU041133	1.30742	0.0452896	0.017046	2.38571	chr10	81963847	81988899	protein_coding
ENSMUSG00000021614	Vcan	1.30468	7.95094e-10	7.77629e-11	6.50487	chr13	89803431	89890628	protein_coding
ENSMUSG00000073411	H2-D1	1.30455	2.85626e-46	4.95757e-48	14.5612	chr17	35481706	35486475	protein_coding
ENSMUSG00000024899	Papss2	1.30379	1.17635e-07	1.40806e-08	5.67241	chr19	32573190	32644587	protein_coding
ENSMUSG00000018930	Ccl4	1.30275	3.09742e-10	2.92676e-11	6.65021	chr11	83553410	83555509	protein_coding
ENSMUSG00000053007	Creb5	1.30187	1.03691e-15	6.37754e-17	8.35803	chr6	53264255	53677361	protein_coding
ENSMUSG00000026065	Slc9a4	1.301	0.291704	0.167249	1.3811	chr1	40619241	40669885	protein_coding
ENSMUSG00000118377	Gm9276	1.30053	1	0.514678	0.651571	chr19	59076003	59077386	processed_pseudogene
ENSMUSG00000031958	Ldhd	1.30022	0.378484	0.234795	1.1881	chr8	112350417	112357006	protein_coding
ENSMUSG00000117333	Gm16386	1.30016	0.207048	0.107647	1.60886	chr17	22996191	23026710	processed_pseudogene
ENSMUSG00000024672	Ms4a7	1.29976	6.91906e-31	1.98827e-32	11.8566	chr19	11298403	11313510	protein_coding
ENSMUSG00000091549	Gm6548	1.29949	1.10648e-14	7.22777e-16	8.06661	chr17	79158221	79159385	processed_pseudogene
ENSMUSG00000119984		1.29782	1	0.425604	0.796736	chrX	49626209	49680423	lncRNA
ENSMUSG00000018919	Tm4sf5	1.29762	0.0967832	0.0419353	2.03416	chr11	70396070	70402004	protein_coding
ENSMUSG00000096768	Gm47283	1.29598	1.68369e-09	1.68429e-10	6.38767	chrY	90796007	90827734	lncRNA
ENSMUSG00000024339	Tap2	1.29299	3.54247e-25	1.30626e-26	10.6769	chr17	34422501	34435295	protein_coding
ENSMUSG00000030922	Lyrm1	1.29219	0.00309027	0.00081658	3.34711	chr7	119495084	119556186	protein_coding
ENSMUSG00000002997	Prkar2b	1.29182	6.71482e-14	4.66676e-15	7.83558	chr12	32008475	32111295	protein_coding
ENSMUSG00000025279	Dnase1l3	1.29116	0.563131	0.407839	0.827703	chr14	14475200	14505240	protein_coding
ENSMUSG00000120766		1.29044	0.48328	0.327628	0.978903	chr9	119152161	119153058	lncRNA
ENSMUSG00000021930	Spryd7	1.29	4.44267e-18	2.36772e-19	8.99475	chr14	61769442	61794335	protein_coding
ENSMUSG00000037820	Tgm2	1.28883	1.77573e-29	5.42246e-31	11.5765	chr2	157958322	157988356	protein_coding
ENSMUSG00000032578	Cish	1.28743	0.137328	0.0640598	1.85176	chr9	107173225	107179983	protein_coding
ENSMUSG00000120167		1.28601	0.536388	0.380165	0.877592	chr19	5456436	5456657	lncRNA
ENSMUSG00000053963	Stum	1.28508	0.0789801	0.0330482	2.1315	chr1	180259952	180311069	protein_coding
ENSMUSG00000118132	4833408A19Rik	1.28458	0.406441	0.258559	1.1298	chr19	4049548	4050542	lncRNA
ENSMUSG00000070605	Zfp992	1.28428	2.43656e-07	3.03057e-08	5.53966	chr4	146533480	146554749	protein_coding
ENSMUSG00000028341	Nr4a3	1.28401	0.0123817	0.00384692	2.89045	chr4	48045153	48086447	protein_coding
ENSMUSG00002075851	Gm54602	1.28093	1	0.546771	0.602606	chr19	60568967	60569055	miRNA
ENSMUSG00000047810	Ccdc88b	1.27852	1.55506e-29	4.72621e-31	11.5883	chr19	6821991	6835579	protein_coding
ENSMUSG00000074506	Gm10705	1.27778	0.23335	0.125221	1.53322	chr3	87114852	87115312	processed_pseudogene
ENSMUSG00000027555	Car13	1.27684	3.71195e-22	1.59065e-23	9.99576	chr3	14706787	14728062	protein_coding
ENSMUSG00000086813	Gm13657	1.27606	0.0709717	0.0290889	2.18228	chr2	75607495	75612650	lncRNA
ENSMUSG00000120666		1.27375	0.561857	0.406674	0.829761	chr8	35155829	35157046	lncRNA
ENSMUSG00000024424	Ttc39c	1.27261	3.0498e-07	3.85042e-08	5.49758	chr18	12732953	12871920	protein_coding
ENSMUSG00000005054	Cstb	1.27053	7.8485e-40	1.64488e-41	13.4963	chr10	78261503	78263456	protein_coding
ENSMUSG00000073478	D730003I15Rik	1.26927	0.160264	0.0778868	1.76308	chr1	190956601	190958337	lncRNA
ENSMUSG00000008540	Mgst1	1.26923	2.53086e-25	9.27771e-27	10.7086	chr6	138117314	138133753	protein_coding
ENSMUSG00000028124	Gclm	1.26854	1.00499e-18	5.17515e-20	9.1603	chr3	122039206	122064381	protein_coding
ENSMUSG00000050002	Idnk	1.26797	3.42712e-12	2.73973e-13	7.30661	chr13	58305463	58312507	protein_coding
ENSMUSG00000032344	Cgas	1.26545	7.98668e-12	6.57456e-13	7.188	chr9	78337808	78350519	protein_coding
ENSMUSG00000032478	Nme6	1.265	3.03698e-06	4.45978e-07	5.04821	chr9	109661817	109672184	protein_coding
ENSMUSG00000117575	Gm36486	1.26426	0.0187885	0.00615954	2.73917	chr17	29649772	29656422	lncRNA
ENSMUSG00000025938	Slco5a1	1.26293	0.187949	0.0955514	1.66681	chr1	12936773	13062874	protein_coding
ENSMUSG00000086513	Gvin-ps1	1.26156	0.126012	0.0575289	1.89927	chr7	105473430	105480722	unprocessed_pseudogene
ENSMUSG00000027639	Samhd1	1.26141	5.17583e-36	1.24503e-37	12.8214	chr2	156939453	156977185	protein_coding
ENSMUSG00000053101	Gpr141	1.26076	8.78025e-17	5.09046e-18	8.65133	chr13	19933852	20008427	protein_coding
ENSMUSG00000052387	Trpm3	1.26067	0.53659	0.380386	0.877186	chr19	22116410	22972774	protein_coding
ENSMUSG00000075705	Msrb1	1.26047	1.0269e-29	3.10622e-31	11.6242	chr17	24955616	24961752	protein_coding
ENSMUSG00000034343	Ube2f	1.26033	4.80783e-24	1.87327e-25	10.4267	chr1	91178026	91218059	protein_coding
ENSMUSG00000038387	Rras	1.25959	3.24753e-15	2.05353e-16	8.21891	chr7	44667385	44671071	protein_coding
ENSMUSG00000102224	4930447F24Rik	1.25736	0.454622	0.300999	1.03429	chr9	108010917	108015766	lncRNA
ENSMUSG00000114547	Gm3226	1.25597	1	0.441931	0.768936	chr13	112730277	112731618	processed_pseudogene
ENSMUSG00000053181	A830005F24Rik	1.24916	1	0.438145	0.775329	chr13	48667046	48668335	lncRNA
ENSMUSG00000066975	Cryba4	1.24916	1	0.438145	0.775329	chr5	112394359	112400384	protein_coding
ENSMUSG00000032515	Csrnp1	1.24573	3.23504e-06	4.76926e-07	5.03537	chr9	119800229	119813724	protein_coding
ENSMUSG00000048731	Ggnbp1	1.24387	0.429294	0.278198	1.08438	chr17	27236961	27256598	protein_coding
ENSMUSG00000120352		1.24344	0.418166	0.268217	1.10718	chr4	63327198	63328934	lncRNA
ENSMUSG00000038539	Atf5	1.24294	8.6355e-23	3.58854e-24	10.1422	chr7	44461680	44466082	protein_coding
ENSMUSG00000063171	Rps4l	1.24145	5.43026e-05	9.88281e-06	4.41972	chr6	148256098	148257431	transcribed_processed_pseudogene
ENSMUSG00000034981	Parm1	1.24099	1	0.446845	0.760686	chr5	91665474	91774753	protein_coding
ENSMUSG00000100291	2310069B03Rik	1.24099	1	0.446845	0.760686	chr6	82854845	82858834	lncRNA
ENSMUSG00000114255	Gm10734	1.24099	1	0.446845	0.760686	chr13	115226037	115227523	lncRNA
ENSMUSG00000032369	Plscr1	1.24076	1.34105e-10	1.22273e-11	6.7775	chr9	92131803	92154331	protein_coding
ENSMUSG00000025245	Lztfl1	1.24048	3.18475e-12	2.53909e-13	7.31682	chr9	123523481	123546762	protein_coding
ENSMUSG00000052821	Cysltr1	1.23996	1.09536e-16	6.38993e-18	8.62535	chrX	105617952	105647285	protein_coding
ENSMUSG00000118220	Gm6192	1.23885	1	0.44679	0.760777	chr19	7937108	7938472	processed_pseudogene
ENSMUSG00000018167	Stard3	1.23882	4.97648e-26	1.77412e-27	10.8607	chr11	98249194	98271938	protein_coding
ENSMUSG00000040713	Creg1	1.23773	3.89352e-05	6.87289e-06	4.49759	chr1	165591315	165602877	protein_coding
ENSMUSG00000078864	Gm14322	1.23578	0.379517	0.235637	1.18596	chr2	177401081	177412265	protein_coding
ENSMUSG00000027035	Cers6	1.23452	5.00705e-31	1.43162e-32	11.8841	chr2	68691785	68944626	protein_coding
ENSMUSG00000028680	Plk3	1.23449	1.29899e-05	2.0956e-06	4.74398	chr4	116985852	116991160	protein_coding
ENSMUSG00000106874	Gm20186	1.23394	3.27362e-10	3.09797e-11	6.64184	chr6	18842933	18848532	lncRNA
ENSMUSG00000050732	Vamp8	1.22975	9.50565e-29	3.03277e-30	11.4279	chr6	72362206	72367686	protein_coding
ENSMUSG00000025324	Atp10a	1.22828	7.16026e-09	7.62695e-10	6.1525	chr7	58305914	58479168	protein_coding
ENSMUSG00000029648	Flt1	1.22759	0.0119604	0.00370398	2.90233	chr5	147498414	147662821	protein_coding
ENSMUSG00000090812	Samd15	1.2253	0.388753	0.243499	1.16628	chr12	87246497	87260315	protein_coding
ENSMUSG00000066150	Slc31a1	1.2226	9.70426e-29	3.11011e-30	11.4257	chr4	62278964	62310006	protein_coding
ENSMUSG00000030745	Il21r	1.22124	2.33743e-14	1.56558e-15	7.97166	chr7	125202601	125232742	protein_coding
ENSMUSG00000029649	Pomp	1.22121	1.59922e-22	6.72627e-24	10.0807	chr5	147797271	147813266	protein_coding
ENSMUSG00000073274	Gm14636	1.22025	0.000404461	8.8495e-05	3.92015	chrX	19011600	19034490	lncRNA
ENSMUSG00000103103	4833445I07Rik	1.21998	0.0975553	0.0423876	2.02969	chr9	108444667	108446855	lncRNA
ENSMUSG00000084843	B230312C02Rik	1.21983	0.244022	0.132512	1.50427	chr2	180012284	180027678	lncRNA
ENSMUSG00000009185	Ccl8	1.21881	0.134084	0.0622754	1.86433	chr11	82006011	82007625	protein_coding
ENSMUSG00000087163	Gm16230	1.21857	0.411269	0.26272	1.11998	chr10	127507473	127512593	lncRNA
ENSMUSG00000026482	Rgl1	1.21714	3.99834e-15	2.53693e-16	8.19352	chr1	152392511	152642102	protein_coding
ENSMUSG00000024347	Psd2	1.21601	0.427584	0.276518	1.08818	chr18	36097883	36147768	protein_coding
ENSMUSG00000050608	Micos10	1.21582	3.54853e-15	2.24898e-16	8.208	chr4	138829125	138858424	protein_coding
ENSMUSG00000064936	Gm23722	1.21147	0.484635	0.329035	0.976059	chr1	39612827	39612956	snoRNA
ENSMUSG00000068735	Trp53i11	1.21124	0.327734	0.194461	1.29749	chr2	93017893	93032104	protein_coding
ENSMUSG00000044072	Eml6	1.21095	0.000669341	0.000152958	3.78622	chr11	29693048	29976033	protein_coding
ENSMUSG00000027074	Slc43a3	1.20742	2.34806e-09	2.39118e-10	6.33385	chr2	84766923	84788853	protein_coding
ENSMUSG00000024529	Lox	1.20526	1.09494e-13	7.8227e-15	7.77042	chr18	52649139	52662939	protein_coding
ENSMUSG00000063800	Prpf38a	1.20467	5.38193e-13	4.02724e-14	7.56011	chr4	108420369	108436533	protein_coding
ENSMUSG00000022820	Ndufb4	1.20406	3.24795e-09	3.34035e-10	6.2821	chr16	37467532	37474815	protein_coding
ENSMUSG00000085184	4933439K11Rik	1.20344	0.0394889	0.0145328	2.44382	chr1	172365700	172385696	lncRNA
ENSMUSG00000026827	Gpd2	1.20218	5.12426e-14	3.52812e-15	7.87065	chr2	57127647	57260731	protein_coding
ENSMUSG00000105283	Gm33370	1.2019	0.050059	0.0192232	2.34117	chr5	97057565	97070053	lncRNA
ENSMUSG00000036138	Acaa1a	1.20136	8.29065e-25	3.11086e-26	10.596	chr9	119168742	119179365	protein_coding
ENSMUSG00000022831	Hcls1	1.20129	4.35825e-21	2.00256e-22	9.74166	chr16	36755345	36783574	protein_coding
ENSMUSG00000002847	Pla1a	1.19951	0.454384	0.300741	1.03485	chr16	38216479	38253507	protein_coding
ENSMUSG00000007987	Ift22	1.1989	4.19174e-14	2.84984e-15	7.89731	chr5	136937004	136944258	protein_coding
ENSMUSG00000058317	Ube2e2	1.198	6.06513e-09	6.42114e-10	6.17973	chr14	3575429	3896121	protein_coding
ENSMUSG00000034278	Dnajc17	1.19718	0.000128933	2.5378e-05	4.21141	chr2	119002981	119039276	protein_coding
ENSMUSG00000116226	Gm49502	1.19643	0.572443	0.41753	0.810715	chr15	82069717	82071826	TEC
ENSMUSG00000029474	Rnf34	1.19499	8.55175e-20	4.14499e-21	9.42888	chr5	122988111	123009354	protein_coding
ENSMUSG00000032301	Psma4	1.19202	8.93073e-20	4.33512e-21	9.42417	chr9	54858074	54865314	protein_coding
ENSMUSG00000053062	Jam2	1.19039	0.213654	0.112082	1.58891	chr16	84571011	84622816	protein_coding
ENSMUSG00000049904	Tmem17	1.18977	0.269534	0.150558	1.43756	chr11	22462088	22469234	protein_coding
ENSMUSG00000021895	Arhgef3	1.18955	2.94613e-11	2.51858e-12	7.00226	chr14	26836856	27125868	protein_coding
ENSMUSG00000071715	Ncf4	1.18898	2.83167e-32	7.79041e-34	12.125	chr15	78129001	78146780	protein_coding
ENSMUSG00000044350	Lacc1	1.18795	7.16166e-23	2.96576e-24	10.1608	chr14	77261640	77274344	protein_coding
ENSMUSG00000097157	Gm26512	1.18789	0.252596	0.138532	1.48128	chr12	90704975	90836009	lncRNA
ENSMUSG00000028777	Gnat3	1.18782	0.526399	0.370788	0.894998	chr5	18167547	18224832	protein_coding
ENSMUSG00000078485	Plekhn1	1.18775	4.3207e-14	2.94374e-15	7.89327	chr4	156305913	156314174	protein_coding
ENSMUSG00000060441	Trim5	1.1868	3.09993e-07	3.92486e-08	5.4942	chr7	103912593	103937301	protein_coding
ENSMUSG00000018171	Vmp1	1.18671	1.57307e-23	6.26507e-25	10.3113	chr11	86474691	86574662	protein_coding
ENSMUSG00000026112	Coa5	1.18547	5.78242e-26	2.06976e-27	10.8466	chr1	37456165	37469184	protein_coding
ENSMUSG00000002227	Mov10	1.18527	7.27909e-17	4.19917e-18	8.67326	chr3	104702152	104725879	protein_coding
ENSMUSG00000058755	Osm	1.18476	7.95876e-05	1.50405e-05	4.32809	chr11	4186420	4191026	protein_coding
ENSMUSG00000108024	Gm43912	1.18466	0.513438	0.35728	0.92056	chr6	113666816	113667353	TEC
ENSMUSG00000030344	Akap3	1.18359	0.0444039	0.0166583	2.39416	chr6	126830061	126851271	protein_coding
ENSMUSG00000028410	Dnaja1	1.18342	1.92663e-28	6.24403e-30	11.365	chr4	40722150	40737149	protein_coding
ENSMUSG00000045838	Ccdc9b	1.18136	0.503785	0.347842	0.938783	chr2	118584639	118593142	protein_coding
ENSMUSG00000001158	Snrnp27	1.18115	2.2721e-09	2.31055e-10	6.33914	chr6	86652133	86661504	protein_coding
ENSMUSG00000056629	Fkbp2	1.18	0.00685304	0.00198311	3.09275	chr19	6955109	6957869	protein_coding
ENSMUSG00000087496	Gm13523	1.17967	1	0.487376	0.694488	chr2	32763333	32766090	lncRNA
ENSMUSG00000025260	Hsd17b10	1.17815	4.19936e-19	2.12009e-20	9.25611	chrX	150784841	150787438	protein_coding
ENSMUSG00000031712	Il15	1.178	1.44882e-10	1.33039e-11	6.76529	chr8	83058261	83129851	protein_coding
ENSMUSG00000073490	Ifi207	1.17775	2.7237e-24	1.04946e-25	10.4816	chr1	173550993	173569313	protein_coding
ENSMUSG00000119959		1.17762	0.185061	0.0935901	1.67676	chr16	24210357	24212419	lncRNA
ENSMUSG00000008859	Rala	1.17737	3.76449e-21	1.71347e-22	9.75749	chr13	18055156	18118824	protein_coding
ENSMUSG00000119968		1.1734	0.23508	0.126437	1.5283	chr19	6095824	6097052	lncRNA
ENSMUSG00000022504	Ciita	1.17321	6.80084e-08	7.9508e-09	5.7695	chr16	10297923	10346282	protein_coding
ENSMUSG00000035517	Tdrd7	1.17263	1.03598e-22	4.32748e-24	10.1239	chr4	45965334	46034761	protein_coding
ENSMUSG00000026548	Slamf9	1.17259	1.57214e-06	2.19885e-07	5.18169	chr1	172302925	172306142	protein_coding
ENSMUSG00000080242	Atp6v0c-ps2	1.17246	0.246857	0.134478	1.49667	chr6	37783021	37783485	processed_pseudogene
ENSMUSG00000097601	Gm26660	1.1723	0.386664	0.241556	1.17111	chr14	25316297	25380033	lncRNA
ENSMUSG00000024528	Srfbp1	1.17229	1.85818e-10	1.72234e-11	6.72781	chr18	52598765	52625003	protein_coding
ENSMUSG00000015837	Sqstm1	1.17221	2.67251e-29	8.31491e-31	11.5398	chr11	50090193	50101654	protein_coding
ENSMUSG00000116946	Gm41442	1.17216	0.274503	0.154501	1.42381	chr16	31052408	31067131	lncRNA
ENSMUSG00000073002	Vamp5	1.17159	0.0212228	0.00707834	2.69314	chr6	72345777	72357451	protein_coding
ENSMUSG00000049488	Tmem67	1.17152	1.20727e-07	1.44769e-08	5.66765	chr4	12039355	12090020	protein_coding
ENSMUSG00000067916	Zfp991	1.17079	9.3045e-08	1.10367e-08	5.71397	chr4	147216495	147265036	protein_coding
ENSMUSG00000107355	AI839979	1.17056	0.00284266	0.000745622	3.37223	chr5	31714166	31728817	lncRNA
ENSMUSG00000022876	Samsn1	1.16979	5.57996e-12	4.52103e-13	7.23897	chr16	75655681	75819169	protein_coding
ENSMUSG00000078780	Gm5150	1.16933	0.000935778	0.00022092	3.69381	chr3	16001034	16060601	protein_coding
ENSMUSG00000110945	Gm9856	1.16859	0.241146	0.130603	1.51173	chr9	122848060	122850637	lncRNA
ENSMUSG00000029223	Uchl1	1.16814	7.18073e-19	3.68733e-20	9.19681	chr5	66833434	66844577	protein_coding
ENSMUSG00000039285	Azi2	1.16792	6.91884e-23	2.85025e-24	10.1647	chr9	117869567	117898862	protein_coding
ENSMUSG00000110018	5430437J10Rik	1.16699	0.349087	0.211036	1.25072	chr15	5525747	5624465	transcribed_processed_pseudogene
ENSMUSG00000069892	9930111J21Rik2	1.16681	1.29575e-14	8.50248e-16	8.04675	chr11	48906701	48942069	protein_coding
ENSMUSG00000081176	H3f3a-ps2	1.16417	1	0.49256	0.686243	chr16	90911077	90911487	processed_pseudogene
ENSMUSG00000050212	Eva1b	1.16414	8.75254e-05	1.66919e-05	4.30509	chr4	126041537	126043668	protein_coding
ENSMUSG00000038347	Tcte2	1.16398	0.482304	0.326628	0.980928	chr17	13932706	13982087	protein_coding
ENSMUSG00000029410	Ppef2	1.16348	1	0.479347	0.707353	chr5	92374538	92404137	protein_coding
ENSMUSG00000085741	5430405H02Rik	1.16318	0.00917319	0.002747	2.99472	chr2	156685045	156704926	lncRNA
ENSMUSG00000023089	Ndufa5	1.16162	7.79006e-09	8.33146e-10	6.13848	chr6	24518665	24528012	protein_coding
ENSMUSG00000055407	Map6	1.1612	0.000255576	5.34528e-05	4.03999	chr7	98916654	98986344	protein_coding
ENSMUSG00000024430	Cabyr	1.16044	0.439196	0.287114	1.06447	chr18	12873379	12888317	protein_coding
ENSMUSG00000042677	Zc3h12a	1.15987	2.35089e-10	2.20613e-11	6.69169	chr4	125012216	125021633	protein_coding
ENSMUSG00000040836	Gpr161	1.15877	0.603771	0.450138	0.755185	chr1	165123358	165154314	protein_coding
ENSMUSG00000029231	Pdgfra	1.15864	0.367546	0.225689	1.21154	chr5	75312953	75358876	protein_coding
ENSMUSG00000096967	Gm26621	1.15734	0.284209	0.161417	1.40032	chr15	68206564	68209279	lncRNA
ENSMUSG00000120242		1.15571	1	0.476275	0.712306	chrX	84820506	84821363	lncRNA
ENSMUSG00000036362	P2ry13	1.15443	0.000160474	3.21295e-05	4.15782	chr3	59115313	59118303	protein_coding
ENSMUSG00000043421	Hilpda	1.15426	0.000100514	1.93716e-05	4.27201	chr6	29272487	29275445	protein_coding
ENSMUSG00000023330	Dtwd1	1.1542	0.00102829	0.000244316	3.66815	chr2	125994061	126007199	protein_coding
ENSMUSG00000098188	Sowahc	1.1538	4.087e-15	2.59614e-16	8.19075	chr10	59057775	59062256	protein_coding
ENSMUSG00000106357	Gm8013	1.15348	0.595338	0.441755	0.769233	chr5	97059566	97082726	lncRNA
ENSMUSG00000089417	Gm22009	1.15268	0.0238305	0.00808882	2.64834	chr3	68992438	68992780	scaRNA
ENSMUSG00000064337	mt-Rnr1	1.1525	2.51553e-05	4.28566e-06	4.59702	chrMT	70	1024	Mt_rRNA
ENSMUSG00000084350	Znf41-ps	1.15209	2.01964e-06	2.88146e-07	5.13104	chr4	145551807	145556512	unprocessed_pseudogene
ENSMUSG00000043243	Niban3	1.15046	0.161461	0.0786549	1.75854	chr8	72050292	72060580	protein_coding
ENSMUSG00000045106	Ccdc73	1.14962	0.256889	0.141571	1.46997	chr2	104698150	104848249	protein_coding
ENSMUSG00000097321	1700028E10Rik	1.14962	0.256889	0.141571	1.46997	chr5	151292140	151355583	lncRNA
ENSMUSG00000057895	Zfp105	1.14918	0.110792	0.0493915	1.9652	chr9	122752137	122760093	protein_coding
ENSMUSG00000026532	Spta1	1.14843	1	0.484514	0.699061	chr1	174000342	174076016	protein_coding
ENSMUSG00000087543	Gm16576	1.1475	0.0408052	0.0150936	2.43012	chr15	79626899	79641595	lncRNA
ENSMUSG00000028599	Tnfrsf1b	1.14703	9.55375e-29	3.055e-30	11.4273	chr4	144940033	144973440	protein_coding
ENSMUSG00000021262	Evl	1.14579	1.17924e-20	5.48642e-22	9.63873	chr12	108520979	108654775	protein_coding
ENSMUSG00000038467	Chmp4b	1.14442	3.7483e-26	1.32817e-27	10.8871	chr2	154493625	154536705	protein_coding
ENSMUSG00000042567	Nek10	1.14375	0.491742	0.336127	0.961846	chr14	7457704	7666348	protein_coding
ENSMUSG00000038510	Rpf2	1.14138	2.352e-07	2.922e-08	5.54605	chr10	40099242	40123032	protein_coding
ENSMUSG00000028751	Pla2g2e	1.1411	0.159248	0.0773129	1.76649	chr4	138605253	138610128	protein_coding
ENSMUSG00000014313	Cox6c	1.14033	2.22862e-13	1.63234e-14	7.6767	chr15	35926032	35938392	protein_coding
ENSMUSG00000120996		1.13989	0.0149095	0.00474721	2.82371	chr3	127582505	127583896	lncRNA
ENSMUSG00000029470	P2rx4	1.13932	5.17585e-29	1.62899e-30	11.4818	chr5	122845607	122867801	protein_coding
ENSMUSG00000021039	Snw1	1.13898	2.98486e-22	1.26402e-23	10.0185	chr12	87495845	87519044	protein_coding
ENSMUSG00000098332	Pigbos1	1.13857	6.18083e-05	1.13779e-05	4.38918	chr9	72947000	72950061	protein_coding
ENSMUSG00000109251	E230032D23Rik	1.13718	0.0471957	0.0179027	2.36762	chr7	143181761	143224351	lncRNA
ENSMUSG00000054181	A930012O16Rik	1.13688	0.555557	0.400113	0.841419	chr2	57126239	57128520	lncRNA
ENSMUSG00000107402	4732416N19Rik	1.13579	0.407929	0.259768	1.12694	chr6	148113665	148117229	TEC
ENSMUSG00000019796	Lrp11	1.13565	2.05199e-07	2.52269e-08	5.5717	chr10	7465564	7501247	protein_coding
ENSMUSG00000047098	Rnf31	1.13559	4.06675e-17	2.33432e-18	8.73984	chr14	55829165	55841150	protein_coding
ENSMUSG00000022602	Arc	1.13468	0.148636	0.0709043	1.80609	chr15	74540932	74544419	protein_coding
ENSMUSG00000035505	Cox18	1.13416	0.000853247	0.000199777	3.7193	chr5	90362583	90371860	protein_coding
ENSMUSG00000040747	Cd53	1.13328	3.3424e-22	1.42506e-23	10.0066	chr3	106667237	106697465	protein_coding
ENSMUSG00000014075	Dynlt2b	1.13196	2.87231e-06	4.19521e-07	5.05988	chr16	32238520	32247917	protein_coding
ENSMUSG00000004098	Col5a3	1.13143	0.049117	0.0187872	2.34973	chr9	20681346	20726363	protein_coding
ENSMUSG00000034748	Sirt6	1.13081	2.45744e-07	3.0583e-08	5.53807	chr10	81457619	81463631	protein_coding
ENSMUSG00000064090	Vrk2	1.12994	4.98339e-11	4.37505e-12	6.9245	chr11	26421322	26543999	protein_coding
ENSMUSG00000045795	Whamm	1.12961	4.17007e-07	5.36387e-08	5.43881	chr7	81221014	81246584	protein_coding
ENSMUSG00000024646	Cyb5a	1.12898	9.42369e-26	3.42741e-27	10.8004	chr18	84856829	84897996	protein_coding
ENSMUSG00000023827	Agpat4	1.12773	7.81293e-11	6.97171e-12	6.85823	chr17	12337591	12438532	protein_coding
ENSMUSG00000045065	9930022D16Rik	1.12436	0.349189	0.211148	1.25042	chr11	109304743	109311231	protein_coding
ENSMUSG00000121163		1.12396	0.140424	0.0658173	1.83967	chr8	123291671	123292699	lncRNA
ENSMUSG00000078851	H2ac25	1.12324	0.00140156	0.000342491	3.58084	chr11	58845511	58847656	protein_coding
ENSMUSG00000120345		1.12288	0.482664	0.326967	0.980242	chr18	36075451	36093320	lncRNA
ENSMUSG00000022035	Ccdc25	1.12225	9.85832e-11	8.88207e-12	6.82355	chr14	66074751	66104056	protein_coding
ENSMUSG00000120027		1.12215	0.406534	0.258648	1.12959	chr4	106171838	106173399	lncRNA
ENSMUSG00000025204	Ndufb8	1.12127	3.28051e-06	4.83867e-07	5.0326	chr19	44537011	44543879	protein_coding
ENSMUSG00000114576	Naip3-ps1	1.12075	0.354149	0.21504	1.23982	chr13	100401253	100415325	unprocessed_pseudogene
ENSMUSG00000025825	Iscu	1.12029	1.93471e-15	1.20388e-16	8.28272	chr5	113910809	113916349	protein_coding
ENSMUSG00000030577	Cd22	1.12023	9.72258e-06	1.53075e-06	4.80718	chr7	30564827	30579767	protein_coding
ENSMUSG00000060073	Psma3	1.11937	1.43387e-16	8.46796e-18	8.59307	chr12	71021395	71043121	protein_coding
ENSMUSG00000118330	Gm30042	1.11914	0.290336	0.166277	1.38426	chr19	10268290	10270785	lncRNA
ENSMUSG00000096935	1700113A16Rik	1.11843	0.364449	0.223368	1.21762	chr3	88078857	88085096	lncRNA
ENSMUSG00000017057	Il13ra1	1.11708	6.14259e-10	5.97227e-11	6.54443	chrX	35375763	35434912	protein_coding
ENSMUSG00000029322	Plac8	1.11675	0.294684	0.169565	1.3736	chr5	100701591	100720111	protein_coding
ENSMUSG00000060487	Samd5	1.11593	0.270628	0.151481	1.43432	chr10	9498680	9550952	protein_coding
ENSMUSG00000121075		1.11544	0.317399	0.186462	1.32112	chr15	79241081	79241969	lncRNA
ENSMUSG00000022354	Ndufb9	1.11501	1.77163e-08	1.95983e-09	6.0011	chr15	58805605	58811337	protein_coding
ENSMUSG00000019210	Atp6v1e1	1.1144	6.18924e-22	2.71016e-23	9.94283	chr6	120771266	120799754	protein_coding
ENSMUSG00000031609	Sap30	1.11413	1.3242e-14	8.70723e-16	8.04383	chr8	57935741	57940894	protein_coding
ENSMUSG00000101892	9130401M01Rik	1.11362	2.87075e-06	4.19086e-07	5.06008	chr15	57885655	57897721	protein_coding
ENSMUSG00000006517	Mvd	1.11211	9.08149e-13	6.93294e-14	7.48913	chr8	123160340	123170161	protein_coding
ENSMUSG00000118087	4833438C02Rik	1.11103	2.71453e-07	3.40367e-08	5.51929	chr19	46292020	46294075	lncRNA
ENSMUSG00000037752	Xkr8	1.10986	6.69852e-05	1.2425e-05	4.36999	chr4	132452208	132459857	protein_coding
ENSMUSG00000018143	Mafk	1.1087	1.84366e-13	1.34241e-14	7.70173	chr5	139777268	139788408	protein_coding
ENSMUSG00000039294	Cybc1	1.10798	1.73392e-18	9.07858e-20	9.09946	chr11	121113414	121120148	protein_coding
ENSMUSG00000019194	Scn1b	1.10757	0.000404646	8.85645e-05	3.91996	chr7	30815949	30826428	protein_coding
ENSMUSG00000095193	Gm20939	1.10729	0.0132416	0.00414461	2.86694	chr17	95172317	95185749	lncRNA
ENSMUSG00000038456	Dennd2a	1.10691	0.00769847	0.00225936	3.05383	chr6	39439312	39534801	protein_coding
ENSMUSG00000085172	Gm6542	1.10683	0.503785	0.347829	0.938809	chr18	36743011	36743782	processed_pseudogene
ENSMUSG00000078945	Naip2	1.10628	9.17664e-21	4.26283e-22	9.6646	chr13	100280571	100338600	protein_coding
ENSMUSG00000020400	Tnip1	1.10576	5.13414e-20	2.44782e-21	9.48397	chr11	54801611	54853743	protein_coding
ENSMUSG00000079480	Pin4	1.10389	3.90364e-08	4.45889e-09	5.8662	chrX	101163053	101171275	protein_coding
ENSMUSG00000026315	Serpinb8	1.09977	1.71171e-13	1.24264e-14	7.71159	chr1	107517736	107538214	protein_coding
ENSMUSG00000027676	Ccdc39	1.09901	0.325166	0.192454	1.30335	chr3	33866511	33898459	protein_coding
ENSMUSG00000038866	Zcchc2	1.09868	1.83216e-17	1.02131e-18	8.83275	chr1	105918136	105961804	protein_coding
ENSMUSG00000027983	Cyp2u1	1.09839	0.353375	0.214392	1.24158	chr3	131082090	131096876	protein_coding
ENSMUSG00000022947	Cbr3	1.09775	1.06282e-08	1.14893e-09	6.08721	chr16	93480103	93487878	protein_coding
ENSMUSG00000037709	Fam13a	1.09761	0.0474725	0.0180283	2.36504	chr6	58909075	59001534	protein_coding
ENSMUSG00000014599	Csf1	1.09629	4.8188e-11	4.21667e-12	6.92972	chr3	107648364	107667785	protein_coding
ENSMUSG00000078453	Abracl	1.09286	2.29156e-15	1.42924e-16	8.26227	chr10	17887008	17899036	protein_coding
ENSMUSG00000108591	Particl	1.09258	0.126107	0.05763	1.8985	chr6	72416034	72417593	TEC
ENSMUSG00000021024	Psma6	1.09211	3.85273e-20	1.82301e-21	9.51466	chr12	55431007	55465239	protein_coding
ENSMUSG00000107932	Gm44432	1.09161	1	0.554541	0.590969	chr6	4610234	4611171	TEC
ENSMUSG00000035539	Ccdc180	1.08948	0.128634	0.0590411	1.88789	chr4	45890303	45950774	protein_coding
ENSMUSG00000036634	Mag	1.08921	0.0320968	0.0114448	2.52882	chr7	30598601	30614298	protein_coding
ENSMUSG00000025058	Tasl	1.08893	2.03665e-09	2.05352e-10	6.35728	chrX	84913960	84935105	protein_coding
ENSMUSG00000062619	2310039H08Rik	1.0882	0.0282634	0.0098927	2.57956	chr17	47083561	47084322	protein_coding
ENSMUSG00000016528	Mapkapk2	1.08796	6.39426e-29	2.03087e-30	11.4627	chr1	130981437	131025563	protein_coding
ENSMUSG00000087380	2210408F21Rik	1.0879	0.00290197	0.000762642	3.36601	chr6	31197244	31346635	lncRNA
ENSMUSG00000053175	Bcl3	1.08587	1.03295e-12	7.94519e-14	7.47122	chr7	19542387	19556695	protein_coding
ENSMUSG00000020086	Macroh2a2	1.08582	0.560706	0.405396	0.832022	chr10	61574444	61619926	protein_coding
ENSMUSG00000104728	Gm42462	1.08488	1	0.518727	0.645309	chr5	43910251	43911613	TEC
ENSMUSG00000108736	Gm45151	1.08488	1	0.518727	0.645309	chr7	116142891	116144990	lncRNA
ENSMUSG00000032311	Nrg4	1.08388	0.397473	0.250936	1.14808	chr9	55127506	55234128	protein_coding
ENSMUSG00000120938		1.08336	0.309505	0.180666	1.33871	chr8	109448513	109449397	lncRNA
ENSMUSG00000021967	Mrpl57	1.08333	5.41439e-10	5.23697e-11	6.56404	chr14	58063691	58066753	protein_coding
ENSMUSG00000052593	Adam17	1.08227	2.28504e-29	7.0271e-31	11.5542	chr12	21373510	21423633	protein_coding
ENSMUSG00000015671	Psma2	1.08038	1.31211e-17	7.25745e-19	8.87087	chr13	14787825	14848821	protein_coding
ENSMUSG00000032475	Nck1	1.07983	3.73451e-12	2.99891e-13	7.29445	chr9	100374346	100428187	protein_coding
ENSMUSG00000027566	Psma7	1.07965	1.17616e-16	6.86976e-18	8.61706	chr2	179678167	179684226	protein_coding
ENSMUSG00000013846	St3gal1	1.07876	4.13411e-22	1.78048e-23	9.98458	chr15	66974724	67048679	protein_coding
ENSMUSG00000085054	Gm15834	1.07819	0.625605	0.473675	0.716512	chr1	58544307	58562389	lncRNA
ENSMUSG00000005667	Mthfd2	1.07635	2.89156e-13	2.1304e-14	7.6425	chr6	83282673	83302890	protein_coding
ENSMUSG00000045362	Tnfrsf26	1.07584	2.01564e-12	1.58522e-13	7.3798	chr7	143161396	143182459	protein_coding
ENSMUSG00000104818	Gm43661	1.07563	0.572399	0.417309	0.811099	chr5	124173264	124190415	lncRNA
ENSMUSG00000022564	Grina	1.07492	2.521e-27	8.51528e-29	11.1346	chr15	76130964	76134104	protein_coding
ENSMUSG00000023951	Vegfa	1.07459	1.33144e-15	8.24659e-17	8.32765	chr17	46327919	46343295	protein_coding
ENSMUSG00000117358	Gm31645	1.07407	0.629951	0.479779	0.706658	chr17	74826654	74835115	lncRNA
ENSMUSG00000093445	Lrch4	1.07375	0.195244	0.100146	1.64415	chr5	137627383	137639361	protein_coding
ENSMUSG00000020334	Slc22a4	1.07281	2.22918e-06	3.20128e-07	5.11119	chr11	53873949	53918916	protein_coding
ENSMUSG00000121067		1.07174	0.26758	0.149082	1.44278	chr17	35115894	35116370	lncRNA
ENSMUSG00000104548	Gm43857	1.06956	1	0.524097	0.637043	chr3	152096799	152099877	TEC
ENSMUSG00000020225	Tmbim4	1.06827	4.48457e-14	3.06507e-15	7.88823	chr10	120037495	120060822	protein_coding
ENSMUSG00000001482	Def8	1.06744	4.95057e-14	3.39783e-15	7.87535	chr8	124150266	124190009	protein_coding
ENSMUSG00000038780	Smurf1	1.06697	2.87507e-13	2.11618e-14	7.64336	chr5	144813305	144902657	protein_coding
ENSMUSG00000021639	Gtf2h2	1.06482	5.47421e-09	5.76793e-10	6.19665	chr13	100596726	100629087	protein_coding
ENSMUSG00000056267	Cep70	1.06458	5.03163e-06	7.62808e-07	4.94465	chr9	99125420	99182457	protein_coding
ENSMUSG00000032611	1700102P08Rik	1.06396	1	0.530577	0.627126	chr9	108270004	108288133	protein_coding
ENSMUSG00000079190		1.06396	1	0.530577	0.627126	chrGL456211.1	167446	196478	protein_coding
ENSMUSG00000078444	Gm10941	1.06228	0.600801	0.44702	0.760392	chr10	77093610	77095057	lncRNA
ENSMUSG00000038267	Slc22a23	1.06217	0.575344	0.420662	0.805273	chr13	34363141	34529165	protein_coding
ENSMUSG00000034898	Filip1	1.06083	0.626999	0.475905	0.712905	chr9	79712376	79920133	protein_coding
ENSMUSG00000060450	Rnf14	1.06065	1.00388e-16	5.82737e-18	8.63589	chr18	38417590	38450902	protein_coding
ENSMUSG00000045107	Saysd1	1.05981	0.000406275	8.89796e-05	3.91883	chr14	20125704	20188602	protein_coding
ENSMUSG00000021619	Atg10	1.05969	0.000209536	4.30391e-05	4.09053	chr13	91083475	91372087	protein_coding
ENSMUSG00000101037	Gm28424	1.05939	0.458775	0.304672	1.02647	chr9	95393330	95395525	lncRNA
ENSMUSG00000046997	Spsb4	1.0588	0.00208803	0.000533099	3.46355	chr9	96825535	96900896	protein_coding
ENSMUSG00000032333	Stoml1	1.05855	2.56649e-06	3.72266e-07	5.08262	chr9	58160447	58169803	protein_coding
ENSMUSG00000016206	H2-M3	1.05669	4.90942e-10	4.71672e-11	6.57961	chr17	37581111	37585375	protein_coding
ENSMUSG00000093798	Gm8355	1.0552	0.302043	0.175198	1.35569	chr10	14621106	14623046	processed_pseudogene
ENSMUSG00000109846	Gm45627	1.05374	0.53444	0.378515	0.880636	chr8	35125260	35126523	lncRNA
ENSMUSG00000005973	Rcn1	1.05116	0.00040622	8.89383e-05	3.91894	chr2	105216636	105229664	protein_coding
ENSMUSG00000090963	Gm17655	1.05106	0.0699134	0.0285746	2.18931	chr5	110194005	110220379	protein_coding
ENSMUSG00000079467	Gm14966	1.05085	0.325166	0.192367	1.30361	chr19	6405123	6413789	lncRNA
ENSMUSG00000079505	Gm11131	1.04896	0.0868559	0.0369443	2.08638	chr17	35595997	35599268	lncRNA
ENSMUSG00000024190	Dusp1	1.04756	3.0246e-10	2.85578e-11	6.65382	chr17	26724564	26781102	protein_coding
ENSMUSG00000113165	Gm47863	1.04507	0.371156	0.228547	1.20411	chr12	85643793	85645965	lncRNA
ENSMUSG00000040429	Mterf1a	1.04469	0.07088	0.0290462	2.18286	chr5	3940581	3943933	protein_coding
ENSMUSG00000044258	Ctla2a	1.04445	0.252294	0.138272	1.48226	chr13	61081969	61084439	protein_coding
ENSMUSG00000026455	Klhl12	1.04219	0.00021795	4.49399e-05	4.0805	chr1	134383269	134418756	protein_coding
ENSMUSG00000018585	Atox1	1.04138	3.08155e-17	1.74662e-18	8.77255	chr11	55337467	55352065	protein_coding
ENSMUSG00000028518	Prkaa2	1.04021	0.0885563	0.0377951	2.07707	chr4	104887071	104967087	protein_coding
ENSMUSG00000054855	Rnd1	1.04003	0.0973272	0.0422464	2.03108	chr15	98561302	98575342	protein_coding
ENSMUSG00000047721	Bola2	1.03975	5.4995e-11	4.84796e-12	6.90996	chr7	126294573	126298970	protein_coding
ENSMUSG00000040774	Cept1	1.03834	6.58032e-18	3.54963e-19	8.95016	chr3	106409576	106455118	protein_coding
ENSMUSG00000025010	Ccnj	1.03791	0.00039508	8.61011e-05	3.92675	chr19	40819723	40837016	protein_coding
ENSMUSG00000016833	Mrps18c	1.03711	1.05731e-05	1.6722e-06	4.78947	chr5	100946493	100952337	protein_coding
ENSMUSG00000002233	Rhoc	1.03681	1.66576e-11	1.40123e-12	7.08393	chr3	104695691	104701775	protein_coding
ENSMUSG00000074829	2010315B03Rik	1.03525	2.02922e-05	3.38413e-06	4.64601	chr9	124054434	124075326	protein_coding
ENSMUSG00000031379	Pir	1.035	0.000359121	7.73849e-05	3.95236	chrX	163052367	163156007	protein_coding
ENSMUSG00000025257	Ribc1	1.03445	0.240965	0.130453	1.51232	chrX	150787578	150799291	protein_coding
ENSMUSG00000019990	Pde7b	1.03419	6.42188e-08	7.4787e-09	5.77981	chr10	20273750	20600824	protein_coding
ENSMUSG00000032860	P2ry2	1.03348	4.07216e-09	4.22906e-10	6.24533	chr7	100645775	100662073	protein_coding
ENSMUSG00000120941		1.03341	0.468557	0.31353	1.00784	chr3	95431531	95432103	lncRNA
ENSMUSG00000025887	Casp12	1.0331	0.551928	0.396148	0.848521	chr9	5345430	5373032	protein_coding
ENSMUSG00000041278	Ttc1	1.03296	1.66806e-11	1.40436e-12	7.08362	chr11	43620339	43638835	protein_coding
ENSMUSG00000056501	Cebpb	1.03285	4.91603e-24	1.91897e-25	10.4244	chr2	167530835	167532338	protein_coding
ENSMUSG00000022687	Boc	1.03268	0.176115	0.0879116	1.70652	chr16	44305412	44379260	protein_coding
ENSMUSG00000098050	Gm5345	1.03267	0.173498	0.0862982	1.71526	chr8	41306865	41308064	processed_pseudogene
ENSMUSG00000069893	9930111J21Rik1	1.03161	4.51691e-08	5.19193e-09	5.8409	chr11	48836977	48870225	protein_coding
ENSMUSG00000027204	Fbn1	1.03053	0.0306649	0.0108688	2.54689	chr2	125142514	125349913	protein_coding
ENSMUSG00000039200	Atf7ip2	1.02994	0.449191	0.296377	1.04423	chr16	10010576	10069342	protein_coding
ENSMUSG00000092626	9130230N09Rik	1.02927	0.200881	0.103705	1.62715	chr11	22808931	22811264	lncRNA
ENSMUSG00000021281	Tnfaip2	1.02921	2.72865e-28	8.90226e-30	11.334	chr12	111408903	111421452	protein_coding
ENSMUSG00000049751	Rpl36al	1.02784	0.201431	0.104074	1.62542	chr12	69229505	69230857	protein_coding
ENSMUSG00000027864	Ptgfrn	1.02715	1.89837e-05	3.14185e-06	4.66132	chr3	100947548	101017594	protein_coding
ENSMUSG00000006732	Mettl1	1.0271	0.000288077	6.09142e-05	4.00924	chr10	126877283	126882234	protein_coding
ENSMUSG00000070282	3000002C10Rik	1.02648	0.384341	0.239622	1.17593	chr9	109657011	109661774	transcribed_processed_pseudogene
ENSMUSG00000031125	3830403N18Rik	1.02639	0.309638	0.180788	1.33833	chrX	55181932	55198858	protein_coding
ENSMUSG00000005161	Prdx2	1.02554	8.6588e-21	4.0098e-22	9.67086	chr8	85696216	85701463	protein_coding
ENSMUSG00000063245	Zfp993	1.02542	0.0115133	0.00355309	2.91533	chr4	146695418	146742617	protein_coding
ENSMUSG00000117698	BC037704	1.02522	0.520304	0.363946	0.907872	chr19	43663572	43665615	lncRNA
ENSMUSG00000109587	Gm31105	1.02481	0.629543	0.479196	0.707596	chr8	81606569	81607798	lncRNA
ENSMUSG00000050565	Tor1aip2	1.02377	1.17372e-24	4.42944e-26	10.5629	chr1	155911149	155944607	protein_coding
ENSMUSG00000073889	Il11ra1	1.02283	6.49281e-08	7.57065e-09	5.77775	chr4	41699989	41769474	protein_coding
ENSMUSG00000020476	Dbnl	1.02234	4.6299e-18	2.47417e-19	8.98992	chr11	5738488	5750962	protein_coding
ENSMUSG00000039456	Morc3	1.02187	6.49002e-17	3.7393e-18	8.68645	chr16	93629009	93672961	protein_coding
ENSMUSG00000027613	Eif6	1.02149	7.57754e-14	5.31546e-15	7.81921	chr2	155661752	155668845	protein_coding
ENSMUSG00000037531	Mrpl47	1.02132	0.000128134	2.51839e-05	4.21314	chr3	32779546	32791754	protein_coding
ENSMUSG00000018923	Med11	1.02117	8.83388e-09	9.47328e-10	6.11804	chr11	70342745	70344553	protein_coding
ENSMUSG00000107838	Gm45769	1.01905	0.275219	0.155181	1.42147	chr6	133087437	133089264	TEC
ENSMUSG00000010067	Rassf1	1.01897	5.0889e-10	4.90015e-11	6.57394	chr9	107428754	107439466	protein_coding
ENSMUSG00000041153	Osgin2	1.01759	2.89558e-06	4.23243e-07	5.0582	chr4	15997121	16013888	protein_coding
ENSMUSG00000002416	Ndufb2	1.0174	0.00471483	0.00130188	3.21556	chr6	39569508	39580316	protein_coding
ENSMUSG00000024661	Fth1	1.01726	1.52053e-27	5.09214e-29	11.1803	chr19	9957962	9962462	protein_coding
ENSMUSG00000060477	Irak2	1.01639	2.12447e-16	1.26229e-17	8.54709	chr6	113615428	113671987	protein_coding
ENSMUSG00000023795	Pisd-ps2	1.01631	0.579926	0.425265	0.79732	chr17	3126853	3134357	transcribed_unprocessed_pseudogene
ENSMUSG00000025647	Shisa5	1.01564	9.8695e-20	4.81925e-21	9.41305	chr9	108867633	108886845	protein_coding
ENSMUSG00000027637	Rab5if	1.0154	1.00356e-15	6.1652e-17	8.36202	chr2	156705048	156715483	protein_coding
ENSMUSG00000106383	E330034L11Rik	1.0148	0.374054	0.231194	1.19729	chr3	95546615	95548356	TEC
ENSMUSG00000028289	Epha7	1.01321	0.575512	0.420887	0.804883	chr4	28813131	28967499	protein_coding
ENSMUSG00000021242	Npc2	1.01284	2.73591e-29	8.53186e-31	11.5376	chr12	84801336	84819926	protein_coding
ENSMUSG00000021725	Parp8	1.01232	1.38278e-11	1.15423e-12	7.11074	chr13	116991356	117162073	protein_coding
ENSMUSG00000020309	Chac2	1.01171	0.00908186	0.00271508	2.99828	chr11	30926707	30936350	protein_coding
ENSMUSG00000027233	Patl2	1.01054	0.504787	0.348861	0.936801	chr2	121950589	122016670	protein_coding
ENSMUSG00000027360	Hdc	1.00999	0.458395	0.304254	1.02735	chr2	126435587	126461219	protein_coding
ENSMUSG00000113328	Gm47260	1.00951	0.232516	0.124539	1.536	chr12	103378751	103381855	TEC
ENSMUSG00000074973	Gm11382	1.0093	0.534421	0.378463	0.880731	chr13	33122496	33122674	unprocessed_pseudogene
ENSMUSG00000086468	Etaa1os	1.00904	0.334566	0.199704	1.2824	chr11	17903955	17928971	lncRNA
ENSMUSG00000025779	Ly96	1.00816	5.25169e-06	7.98439e-07	4.93575	chr1	16758275	16779835	protein_coding
ENSMUSG00000044712	Slc38a6	1.00713	9.6366e-09	1.03688e-09	6.10363	chr12	73333553	73400823	protein_coding
ENSMUSG00000030592	Ryr1	1.00482	0.623527	0.470755	0.721251	chr7	28702769	28824604	protein_coding
ENSMUSG00000026500	Cox20	1.00402	0.000138974	2.75445e-05	4.19287	chr1	178146695	178150258	protein_coding
ENSMUSG00000030256	Bhlhe41	1.00398	1.22694e-22	5.14281e-24	10.107	chr6	145803969	145811284	protein_coding
ENSMUSG00000098274	Rpl24	1.00362	0.252231	0.138205	1.48251	chr16	55786638	55791798	protein_coding
ENSMUSG00000029651	Mtus2	1.00305	0.195743	0.10043	1.64277	chr5	147894130	148252875	protein_coding
ENSMUSG00000078143	Gm17344	1.00089	0.542297	0.386419	0.866129	chr8	110579166	110595087	lncRNA
ENSMUSG00000029054	Gabrd	1.00075	0.655583	0.506714	0.663964	chr4	155469437	155482569	protein_coding
ENSMUSG00000030587	2200002D01Rik	1.00075	0.655583	0.506714	0.663964	chr7	28945986	28947891	protein_coding
ENSMUSG00000097471	5830432E09Rik	0.999984	9.83945e-05	1.89277e-05	4.27718	chr7	135237660	135254043	lncRNA
ENSMUSG00000039678	Tbc1d13	0.999938	1.4378e-19	7.10358e-21	9.3722	chr2	30023758	30042025	protein_coding
ENSMUSG00000021213	Akr1c13	0.999741	7.22645e-08	8.47814e-09	5.75867	chr13	4241149	4255595	protein_coding
ENSMUSG00000037406	Htra4	0.998783	0.149529	0.0714314	1.80272	chr8	25514945	25528978	protein_coding
ENSMUSG00000027832	Ptx3	0.99877	0.428936	0.277781	1.08532	chr3	66127331	66133226	protein_coding
ENSMUSG00000030681	Mvp	0.998656	1.00436e-17	5.50465e-19	8.9016	chr7	126586032	126613793	protein_coding
ENSMUSG00000029452	Tmem116	0.997653	0.343021	0.206356	1.26365	chr5	121589956	121662246	protein_coding
ENSMUSG00000078813	Leng1	0.996148	1.76886e-05	2.91603e-06	4.67665	chr7	3663097	3668839	protein_coding
ENSMUSG00000074419	Pira13	0.995849	0.000387607	8.41932e-05	3.93214	chr7	3819780	3828686	protein_coding
ENSMUSG00000097375	6720427I07Rik	0.994316	0.258345	0.142597	1.46619	chr13	48686381	48699976	lncRNA
ENSMUSG00000022863	Btg3	0.99379	0.00897268	0.0026792	3.00233	chr16	78129525	78174080	protein_coding
ENSMUSG00000083161	Gm11427	0.993723	0.0364667	0.0132551	2.47684	chr11	83134686	83151390	transcribed_unprocessed_pseudogene
ENSMUSG00000020671	Rab10	0.992626	2.95098e-15	1.85751e-16	8.23094	chr12	3297428	3359969	protein_coding
ENSMUSG00000001707	Eef1e1	0.991404	6.0221e-06	9.21205e-07	4.90776	chr13	38828183	38843034	protein_coding
ENSMUSG00000097749	Gm16938	0.99112	0.542297	0.386408	0.86615	chr7	97826401	97828608	lncRNA
ENSMUSG00000105044	Gm10416	0.99112	0.542297	0.386408	0.86615	chr5	109981367	109982011	TEC
ENSMUSG00000110730	Gm19385	0.99112	0.542297	0.386408	0.86615	chr9	120690681	120695822	lncRNA
ENSMUSG00000026750	Psmb7	0.990673	6.06152e-14	4.1909e-15	7.84908	chr2	38478048	38534099	protein_coding
ENSMUSG00000102748	Pcdhgb2	0.988805	0.257706	0.142114	1.46796	chr18	37822881	37974926	protein_coding
ENSMUSG00000051736	Fam229b	0.987037	0.456196	0.302269	1.03158	chr10	38994800	39009910	protein_coding
ENSMUSG00000004791	Pgf	0.986864	0.424213	0.273409	1.09525	chr12	85213409	85224564	protein_coding
ENSMUSG00000055839	Elob	0.985316	4.30946e-15	2.74676e-16	8.18396	chr17	24043712	24048110	protein_coding
ENSMUSG00000002308	Cd320	0.984799	0.0100798	0.0030519	2.96246	chr17	34062065	34068748	protein_coding
ENSMUSG00000038065	Mturn	0.984069	3.59801e-05	6.29944e-06	4.51608	chr6	54658609	54680836	protein_coding
ENSMUSG00000024885	Aldh3b1	0.983868	1.06226e-16	6.17387e-18	8.62928	chr19	3963491	3979808	protein_coding
ENSMUSG00000061024	Rrs1	0.983604	2.45687e-08	2.76033e-09	5.94525	chr1	9615633	9617680	protein_coding
ENSMUSG00000016344	Ppdpf	0.983369	2.27093e-08	2.54324e-09	5.95865	chr2	180829040	180830564	protein_coding
ENSMUSG00000007458	M6pr	0.98323	4.5346e-25	1.67863e-26	10.6535	chr6	122285679	122294639	protein_coding
ENSMUSG00000078495	Zfp984	0.982458	2.39202e-09	2.43767e-10	6.33088	chr4	147838431	147894245	protein_coding
ENSMUSG00000029534	St7	0.982101	0.000484565	0.000107592	3.8728	chr6	17692932	17943024	protein_coding
ENSMUSG00000087260	Lamtor5	0.981413	1.47065e-11	1.23393e-12	7.10152	chr3	107186174	107191398	protein_coding
ENSMUSG00000046207	Pik3r6	0.980048	5.24258e-08	6.05247e-09	5.8153	chr11	68393845	68443524	protein_coding
ENSMUSG00000022146	Osmr	0.97975	0.42862	0.277546	1.08585	chr15	6843058	6904450	protein_coding
ENSMUSG00000028792	Ak2	0.97935	2.31007e-14	1.54393e-15	7.97338	chr4	128885751	128905322	protein_coding
ENSMUSG00000027276	Jag1	0.977789	2.24037e-06	3.21897e-07	5.11015	chr2	136923376	136958564	protein_coding
ENSMUSG00000020514	Mrpl22	0.975336	3.47141e-06	5.13543e-07	5.02118	chr11	58062487	58070391	protein_coding
ENSMUSG00000024247	Pkdcc	0.975329	0.0165161	0.00532892	2.78645	chr17	83522721	83532499	protein_coding
ENSMUSG00000058900	Rsl1	0.975103	5.20214e-05	9.42226e-06	4.43002	chr13	67321195	67332108	protein_coding
ENSMUSG00000002325	Irf9	0.974274	2.7524e-15	1.72459e-16	8.23983	chr14	55841028	55847487	protein_coding
ENSMUSG00000019505	Ubb	0.97413	1.3735e-18	7.11231e-20	9.12593	chr11	62441997	62444039	protein_coding
ENSMUSG00000027938	Creb3l4	0.97385	0.370705	0.22819	1.20503	chr3	90144807	90150819	protein_coding
ENSMUSG00000056888	Glipr1	0.973746	3.21868e-12	2.56845e-13	7.31528	chr10	111821353	111838536	protein_coding
ENSMUSG00000001542	Ell2	0.973608	1.761e-13	1.27969e-14	7.70784	chr13	75854876	75920483	protein_coding
ENSMUSG00000031662	Snx20	0.972684	1.42396e-11	1.19065e-12	7.10645	chr8	89353191	89362756	protein_coding
ENSMUSG00000028437	Ubap1	0.972138	5.01404e-18	2.68306e-19	8.981	chr4	41348996	41390525	protein_coding
ENSMUSG00000043664	Tmem221	0.971981	0.00151278	0.000373891	3.55786	chr8	72006882	72011515	protein_coding
ENSMUSG00000070730	Rmdn3	0.970245	2.09809e-08	2.33911e-09	5.97231	chr2	118967482	118987515	protein_coding
ENSMUSG00000120384		0.970208	0.407929	0.259799	1.12687	chr11	34674739	34688417	lncRNA
ENSMUSG00000084918	Gm12708	0.970098	0.393761	0.247807	1.15569	chr4	95081512	95097987	lncRNA
ENSMUSG00000078784	Rbis	0.970007	4.12363e-07	5.30117e-08	5.4409	chr3	14671344	14676345	protein_coding
ENSMUSG00000105826	Gm42141	0.969235	0.622783	0.470041	0.722412	chr5	105643324	105645513	TEC
ENSMUSG00000031342	Gpm6b	0.968265	0.267838	0.149303	1.442	chrX	165021907	165171984	protein_coding
ENSMUSG00000038418	Egr1	0.968015	0.000544638	0.000122146	3.84178	chr18	34992876	34998037	protein_coding
ENSMUSG00000000392	Fap	0.967739	0.606002	0.452373	0.751464	chr2	62331287	62404419	protein_coding
ENSMUSG00000022887	Masp1	0.967702	0.403808	0.256303	1.13517	chr16	23268167	23339565	protein_coding
ENSMUSG00000015337	Endog	0.9673	0.0251748	0.00863394	2.62622	chr2	30061505	30064081	protein_coding
ENSMUSG00000041571	Selenow	0.966807	1.03538e-10	9.35087e-12	6.81616	chr7	15651133	15656327	protein_coding
ENSMUSG00000037860	Aim2	0.966591	8.84306e-11	7.93551e-12	6.83971	chr1	173178445	173293606	protein_coding
ENSMUSG00000064109	Hcst	0.96539	0.00786764	0.00231185	3.04694	chr7	30117137	30119279	protein_coding
ENSMUSG00000025503	Taldo1	0.965047	9.8695e-20	4.81852e-21	9.41307	chr7	140972112	140982881	protein_coding
ENSMUSG00000039016	Timm8b	0.964455	3.27549e-07	4.15422e-08	5.48417	chr9	50515210	50516620	protein_coding
ENSMUSG00000008892	Vdac3	0.963801	6.96251e-15	4.49792e-16	8.12434	chr8	23067091	23083829	protein_coding
ENSMUSG00000073415	Gm10501	0.963004	0.471684	0.31656	1.00155	chr17	35195875	35200764	lncRNA
ENSMUSG00000085823	Gm13012	0.962941	0.00497048	0.00138357	3.19806	chr4	137609678	137611281	lncRNA
ENSMUSG00000109764	Klkb1	0.962893	1	0.571758	0.565465	chr8	45719726	45747896	protein_coding
ENSMUSG00000054423	Cadps	0.962716	0.104431	0.0460066	1.99533	chr14	9646684	10097200	protein_coding
ENSMUSG00000028407	Smim27	0.962343	0.129267	0.0594431	1.8849	chr4	40269579	40270940	protein_coding
ENSMUSG00000073676	Hspe1	0.961934	1.61182e-13	1.16664e-14	7.71963	chr1	55127291	55130466	protein_coding
ENSMUSG00000119584	Rn18s-rs5	0.961701	0.174217	0.0866757	1.7132	chr17	40157244	40159092	rRNA
ENSMUSG00000022013	Dnajc15	0.961475	6.02662e-11	5.3213e-12	6.89673	chr14	78058121	78112565	protein_coding
ENSMUSG00000074158	Zfp976	0.961224	0.0513935	0.0198504	2.32916	chr7	42258950	42292012	protein_coding
ENSMUSG00000028158	Mttp	0.959988	0.151046	0.0722841	1.79732	chr3	137795615	137850729	protein_coding
ENSMUSG00000030469	Zfp719	0.959275	0.000853174	0.000199699	3.7194	chr7	43229034	43242659	protein_coding
ENSMUSG00000092241	Gm20522	0.959127	0.420159	0.269962	1.10315	chr17	35341714	35345416	lncRNA
ENSMUSG00000046909	Tefm	0.957861	0.00281746	0.000738404	3.37491	chr11	80027504	80033001	protein_coding
ENSMUSG00000031584	Gsr	0.95693	9.62227e-15	6.27163e-16	8.08392	chr8	34142551	34188191	protein_coding
ENSMUSG00000117790	Gm46652	0.956903	1	0.596952	0.528788	chr19	60599725	60614223	lncRNA
ENSMUSG00000009013	Dynll1	0.956095	2.70643e-09	2.76588e-10	6.31136	chr5	115435169	115439058	protein_coding
ENSMUSG00000005803	Sqor	0.955567	2.00158e-10	1.86679e-11	6.71608	chr2	122607157	122651489	protein_coding
ENSMUSG00000087687	Pet100	0.954917	2.96186e-06	4.33453e-07	5.05365	chr8	3671548	3675848	protein_coding
ENSMUSG00000029819	Npy	0.953729	4.90059e-19	2.48471e-20	9.23915	chr6	49799690	49806487	protein_coding
ENSMUSG00000031443	F7	0.952797	0.0487615	0.0186161	2.35313	chr8	13076034	13085809	protein_coding
ENSMUSG00000069515	Lyz1	0.952168	0.054526	0.0212606	2.30332	chr10	117123702	117128773	protein_coding
ENSMUSG00000083822	Hmgb1-ps5	0.952006	0.171689	0.085109	1.72178	chr3	95437729	95438285	processed_pseudogene
ENSMUSG00000051890	Klhdc1	0.951652	0.0282	0.00986646	2.58047	chr12	69287950	69331406	protein_coding
ENSMUSG00000032519	Slc25a38	0.950923	5.97374e-05	1.09881e-05	4.39676	chr9	119939440	119953570	protein_coding
ENSMUSG00000051346	Spryd4	0.950544	0.0023803	0.00061406	3.42533	chr10	128045777	128047676	protein_coding
ENSMUSG00000042901	Aida	0.950473	9.41871e-13	7.2175e-14	7.48385	chr1	183078134	183106331	protein_coding
ENSMUSG00000025044	Msr1	0.950055	7.58387e-16	4.61261e-17	8.39617	chr8	40034726	40095714	protein_coding
ENSMUSG00000079625	Tm4sf19	0.950019	0.000766724	0.000177205	3.74948	chr16	32219324	32227045	protein_coding
ENSMUSG00000024132	Eci1	0.949805	0.000525023	0.000117369	3.85156	chr17	24645615	24658322	protein_coding
ENSMUSG00000040726	Hesx1	0.949358	0.619882	0.466797	0.7277	chr14	26716373	26724286	protein_coding
ENSMUSG00000003352	Cacnb3	0.948674	0.0760399	0.0315222	2.15042	chr15	98528721	98542410	protein_coding
ENSMUSG00000031781	Ciapin1	0.947664	5.35426e-05	9.72136e-06	4.42328	chr8	95546432	95564986	protein_coding
ENSMUSG00000040212	Emp3	0.94761	5.149e-16	3.10757e-17	8.44245	chr7	45567447	45570828	protein_coding
ENSMUSG00000087289	4933424M12Rik	0.947577	0.545546	0.390153	0.85934	chr4	107640880	107647119	lncRNA
ENSMUSG00000021990	Spata13	0.946212	5.34694e-05	9.70421e-06	4.42366	chr14	60871450	61002005	protein_coding
ENSMUSG00000079523	Tmsb10	0.945243	0.000448543	9.88415e-05	3.89342	chr6	72934330	72935731	protein_coding
ENSMUSG00000047798	Cd300lf	0.944954	4.2002e-09	4.37111e-10	6.24016	chr11	115007040	115024818	protein_coding
ENSMUSG00000070394	Tmem256	0.944073	2.94185e-07	3.70777e-08	5.50423	chr11	69729340	69730444	protein_coding
ENSMUSG00000097177	9330159M07Rik	0.9424	0.205715	0.106776	1.61285	chr9	88722289	88740923	lncRNA
ENSMUSG00000120374		0.942389	0.366191	0.224699	1.21413	chr5	36868347	36870738	lncRNA
ENSMUSG00000059518	Znhit1	0.941656	8.28632e-10	8.1222e-11	6.49832	chr5	137011018	137016875	protein_coding
ENSMUSG00000096960	A230028O05Rik	0.940548	0.156538	0.0755917	1.77686	chr16	24878123	24887808	lncRNA
ENSMUSG00000036006	Ripor2	0.939212	0.371745	0.228998	1.20294	chr13	24685508	24917799	protein_coding
ENSMUSG00000068749	Psma5	0.938189	6.35255e-14	4.40126e-15	7.84294	chr3	108164242	108187290	protein_coding
ENSMUSG00000097032	4930539J05Rik	0.937919	0.570799	0.415733	0.813846	chr3	135141970	135144467	lncRNA
ENSMUSG00000020250	Txnrd1	0.9375	5.45496e-15	3.48866e-16	8.15511	chr10	82669785	82733546	protein_coding
ENSMUSG00000099398	Ms4a14	0.936439	3.1936e-06	4.70358e-07	5.03803	chr19	11278613	11291818	protein_coding
ENSMUSG00000087107	AI662270	0.935268	3.29325e-10	3.1213e-11	6.64073	chr11	83114402	83117430	lncRNA
ENSMUSG00000021022	Ppp2r3c	0.934238	1.67724e-06	2.36496e-07	5.16809	chr12	55325776	55349783	protein_coding
ENSMUSG00000084790	Gm15879	0.933464	0.401273	0.254029	1.14062	chr16	3850703	3855711	lncRNA
ENSMUSG00000046318	Ccbe1	0.932704	0.0833145	0.0351979	2.10607	chr18	66178373	66435812	protein_coding
ENSMUSG00000108732	2310043P16Rik	0.932346	0.0612261	0.0244111	2.2506	chr7	34089157	34093037	TEC
ENSMUSG00000043432	Leng9	0.932345	0.0323215	0.0115412	2.52587	chr7	4150914	4153373	protein_coding
ENSMUSG00000020707	Rnf135	0.9321	1.2262e-05	1.96316e-06	4.75718	chr11	80074677	80090583	protein_coding
ENSMUSG00000031438	Rnf128	0.931976	1.62911e-19	8.08397e-21	9.35855	chrX	138464065	138573894	protein_coding
ENSMUSG00000020153	Ndufs7	0.931916	5.74305e-09	6.06774e-10	6.18866	chr10	80084955	80092628	protein_coding
ENSMUSG00000019874	Fabp7	0.93168	0.103722	0.0455971	1.9991	chr10	57660977	57664546	protein_coding
ENSMUSG00000102964	9430034N14Rik	0.931546	1	0.546013	0.603745	chr1	155901969	155905753	TEC
ENSMUSG00000015083	C8g	0.9311	0.469408	0.314235	1.00638	chr2	25388663	25391731	protein_coding
ENSMUSG00000001105	Ift20	0.930932	1.18209e-06	1.63202e-07	5.23701	chr11	78427187	78432563	protein_coding
ENSMUSG00000115220	Gm49768	0.930814	0.599096	0.445107	0.763598	chr14	119220406	119221172	lncRNA
ENSMUSG00000038312	Edem2	0.9304	2.10947e-14	1.4053e-15	7.98499	chr2	155543597	155571395	protein_coding
ENSMUSG00000015092	Edf1	0.930059	1.40584e-16	8.28218e-18	8.59561	chr2	25447859	25452094	protein_coding
ENSMUSG00000024901	Peli3	0.929503	0.00045426	0.000100307	3.88985	chr19	4979745	4993155	protein_coding
ENSMUSG00000030652	Coq7	0.929345	0.000132561	2.61781e-05	4.2044	chr7	118108882	118132579	protein_coding
ENSMUSG00000012076	Brms1l	0.929203	4.91072e-05	8.83823e-06	4.4438	chr12	55883109	55916521	protein_coding
ENSMUSG00000022750	Klhl22	0.928809	0.000448543	9.88508e-05	3.8934	chr16	17577482	17611246	protein_coding
ENSMUSG00000058818	Pirb	0.928404	7.08605e-19	3.63361e-20	9.19839	chr7	3714408	3723390	protein_coding
ENSMUSG00000085755	Gm13496	0.927746	0.556581	0.401051	0.839745	chr2	38886725	38888270	lncRNA
ENSMUSG00000039853	Trim14	0.927381	8.58913e-10	8.43139e-11	6.4927	chr4	46493781	46536141	protein_coding
ENSMUSG00000022890	Atp5j	0.927001	5.07449e-14	3.48654e-15	7.87213	chr16	84624754	84632513	protein_coding
ENSMUSG00000023032	Slc4a8	0.926138	0.464538	0.309636	1.01599	chr15	100659628	100721849	protein_coding
ENSMUSG00000025194	Abcc2	0.925487	0.120312	0.0544812	1.92299	chr19	43770631	43829179	protein_coding
ENSMUSG00000032180	Tmed1	0.924939	8.66767e-05	1.65113e-05	4.3075	chr9	21418849	21421548	protein_coding
ENSMUSG00000059278	Naa38	0.924894	8.9818e-07	1.22259e-07	5.29009	chr11	69286313	69287506	protein_coding
ENSMUSG00000038543	BC028528	0.924538	2.00486e-08	2.23228e-09	5.97993	chr3	95791266	95799317	protein_coding
ENSMUSG00000013928	1700020L13Rik	0.922749	0.671216	0.524743	0.636052	chr7	29979519	29989662	protein_coding
ENSMUSG00000020284	Cfap410	0.922087	2.14383e-05	3.59287e-06	4.63364	chr10	77814358	77822739	protein_coding
ENSMUSG00000018239	Zcchc10	0.921681	0.00295861	0.000779872	3.35984	chr11	53215506	53224128	protein_coding
ENSMUSG00000020461	Clhc1	0.921452	0.637415	0.487851	0.693731	chr11	29497950	29528367	protein_coding
ENSMUSG00000085037	4933421O10Rik	0.92137	0.132948	0.0615476	1.86954	chr4	33027142	33031323	lncRNA
ENSMUSG00000014301	Pam16	0.921275	0.00342115	0.000914114	3.31571	chr16	4434328	4442852	protein_coding
ENSMUSG00000121114		0.920352	0.170651	0.084496	1.72517	chr15	34081906	34082779	lncRNA
ENSMUSG00000000088	Cox5a	0.919603	6.58105e-15	4.23956e-16	8.13152	chr9	57428557	57439709	protein_coding
ENSMUSG00000031879	Ciao2b	0.919409	4.80189e-07	6.22499e-08	5.41221	chr8	105366470	105368597	protein_coding
ENSMUSG00000120883		0.919211	0.612041	0.458424	0.741444	chr12	112793262	112795540	lncRNA
ENSMUSG00000028167	Bdh2	0.91903	0.222405	0.117938	1.56349	chr3	134986982	135010187	protein_coding
ENSMUSG00000006411	Nectin4	0.918963	4.12285e-05	7.3074e-06	4.48453	chr1	171197667	171216166	protein_coding
ENSMUSG00000027569	Mrgbp	0.918548	3.50386e-05	6.12028e-06	4.52219	chr2	180223097	180228097	protein_coding
ENSMUSG00000090582	Gm17024	0.917436	0.634067	0.484056	0.699794	chr12	40259486	40261072	lncRNA
ENSMUSG00000015536	Mocs2	0.917105	1.74657e-08	1.93085e-09	6.00352	chr13	114954772	114968811	protein_coding
ENSMUSG00000047671	Dynlt4	0.916839	0.485266	0.329673	0.974772	chr4	116983991	116985935	protein_coding
ENSMUSG00000037499	Nenf	0.916637	5.838e-06	8.90941e-07	4.91431	chr1	191038986	191050391	protein_coding
ENSMUSG00000036931	Nfkbid	0.915993	1.42051e-05	2.30494e-06	4.72467	chr7	30121157	30128171	protein_coding
ENSMUSG00000120887		0.915328	0.626462	0.475182	0.714073	chr4	123798353	123798633	lncRNA
ENSMUSG00000034932	Mrpl54	0.915304	8.89508e-07	1.2099e-07	5.29199	chr10	81100547	81102768	protein_coding
ENSMUSG00000058240	Cryzl1	0.915287	2.69829e-07	3.38136e-08	5.52045	chr16	91486210	91525863	protein_coding
ENSMUSG00000056692	Ilrun	0.91492	5.06807e-19	2.58057e-20	9.23509	chr17	27970209	28039622	protein_coding
ENSMUSG00000097429	Gm26520	0.914756	0.337587	0.201993	1.27589	chr12	3393816	3407153	lncRNA
ENSMUSG00000028643	Svbp	0.913422	0.000236839	4.91588e-05	4.05959	chr4	119052503	119058495	protein_coding
ENSMUSG00000069763	Tmem100	0.912945	0.63574	0.486123	0.696488	chr11	89921174	89927334	protein_coding
ENSMUSG00000020873	Slc35b1	0.912786	1.05193e-08	1.13564e-09	6.08908	chr11	95275518	95282602	protein_coding
ENSMUSG00000084957	Bbip1	0.911873	3.47141e-06	5.13774e-07	5.0211	chr19	53918292	53933058	protein_coding
ENSMUSG00000036860	Mrpl55	0.911227	0.000177534	3.58136e-05	4.13295	chr11	59093312	59096960	protein_coding
ENSMUSG00000061666	Gdpd1	0.911114	1.4188e-10	1.29931e-11	6.76871	chr11	86924693	86964888	protein_coding
ENSMUSG00000087305	A430035B10Rik	0.910993	0.386583	0.241389	1.17152	chr6	8488795	8510430	lncRNA
ENSMUSG00000034394	Lif	0.910551	0.45402	0.300316	1.03576	chr11	4207557	4222514	protein_coding
ENSMUSG00000021364	Elovl2	0.910073	0.696861	0.554427	0.591139	chr13	41335857	41373881	protein_coding
ENSMUSG00000094281	Gm8034	0.910044	0.475202	0.319849	0.994768	chr19	6094721	6094852	processed_pseudogene
ENSMUSG00000040435	Ppp1r15a	0.909688	6.58303e-09	6.9884e-10	6.16635	chr7	45172340	45175692	protein_coding
ENSMUSG00000060950	Trmt61a	0.909547	0.00381265	0.00103053	3.28206	chr12	111644539	111650336	protein_coding
ENSMUSG00000028597	Gpx7	0.909437	0.520304	0.363969	0.907828	chr4	108257587	108264158	protein_coding
ENSMUSG00000058135	Gstm1	0.908932	0.0114221	0.00352145	2.91812	chr3	107919571	107925289	protein_coding
ENSMUSG00000051344	Plekhm3	0.90848	1.21119e-13	8.67064e-15	7.75737	chr1	64825142	64995983	protein_coding
ENSMUSG00000029402	Snrnp35	0.908479	0.000239279	4.97514e-05	4.05679	chr5	124621197	124629187	protein_coding
ENSMUSG00000027318	Adam33	0.908455	0.00708077	0.00205309	3.08244	chr2	130892511	130905734	protein_coding
ENSMUSG00000078502	Zfp268	0.907515	3.3962e-07	4.32689e-08	5.47696	chr4	145311736	145351915	protein_coding
ENSMUSG00000028692	Akr1a1	0.906284	3.11428e-19	1.55658e-20	9.28906	chr4	116493707	116508877	protein_coding
ENSMUSG00000035215	Lsm7	0.90614	0.00708637	0.00205522	3.08213	chr10	80688655	80691043	protein_coding
ENSMUSG00000009654	Oit3	0.90608	7.92951e-05	1.49738e-05	4.32907	chr10	59258780	59277600	protein_coding
ENSMUSG00000020184	Mdm2	0.90544	3.714e-17	2.12381e-18	8.75051	chr10	117524780	117546663	protein_coding
ENSMUSG00000037868	Egr2	0.904394	2.13194e-05	3.56679e-06	4.63515	chr10	67371305	67378018	protein_coding
ENSMUSG00000048924	Ccdc125	0.904392	0.000616596	0.000139883	3.80837	chr13	100806225	100833748	protein_coding
ENSMUSG00000018740	Slc25a35	0.904127	0.0466165	0.0176393	2.3731	chr11	68858957	68865191	protein_coding
ENSMUSG00000025893	Kbtbd3	0.90387	0.158282	0.0766503	1.77046	chr9	4309833	4331732	protein_coding
ENSMUSG00000022544	Eef2kmt	0.903705	0.000104806	2.02895e-05	4.26168	chr16	5062016	5073847	protein_coding
ENSMUSG00000098234	Snhg6	0.902436	0.000210088	4.31676e-05	4.08984	chr1	9926809	10014398	lncRNA
ENSMUSG00000015575	Atp6v0e	0.902107	2.13088e-17	1.1909e-18	8.81556	chr17	26882205	26918621	protein_coding
ENSMUSG00000028961	Pgd	0.901808	2.92268e-13	2.15543e-14	7.641	chr4	149234448	149251228	protein_coding
ENSMUSG00000029103	Lrpap1	0.900695	2.22211e-13	1.62597e-14	7.67721	chr5	35248845	35263110	protein_coding
ENSMUSG00000081665	Pira1	0.900188	9.61645e-05	1.84641e-05	4.2827	chr7	3734629	3742888	protein_coding
ENSMUSG00000010376	Nedd8	0.90004	5.77784e-12	4.69384e-13	7.23388	chr14	55899720	55909581	protein_coding
ENSMUSG00000040003	Magi2	0.899175	0.247052	0.134602	1.4962	chr5	19432034	20909790	protein_coding
ENSMUSG00000078941	Ak6	0.899167	3.28675e-05	5.71897e-06	4.53652	chr13	100787487	100802867	protein_coding
ENSMUSG00000030609	Aen	0.898198	1.68169e-05	2.76022e-06	4.6879	chr7	78545602	78560957	protein_coding
ENSMUSG00000061062	Hdac1-ps	0.897429	1	0.627993	0.484554	chr17	78799011	78800454	processed_pseudogene
ENSMUSG00000036751	Cox6b1	0.897417	3.30419e-11	2.83897e-12	6.98547	chr7	30316286	30325576	protein_coding
ENSMUSG00000037731	Themis2	0.897257	3.77071e-12	3.03069e-13	7.29303	chr4	132509154	132523698	protein_coding
ENSMUSG00000063439	B9d2	0.896441	0.000383252	8.31093e-05	3.93525	chr7	25380205	25385983	protein_coding
ENSMUSG00000120142		0.896248	1	0.632885	0.47767	chr11	5435868	5445931	lncRNA
ENSMUSG00000048967	Yjefn3	0.895748	0.727431	0.592217	0.535626	chr8	70340438	70355362	protein_coding
ENSMUSG00000032193	Ldlr	0.895097	2.82975e-15	1.77509e-16	8.23637	chr9	21634779	21661215	protein_coding
ENSMUSG00000027366	Sppl2a	0.894354	1.16824e-17	6.44491e-19	8.88408	chr2	126732311	126775155	protein_coding
ENSMUSG00000003418	St8sia6	0.894274	0.592381	0.438494	0.774739	chr2	13655832	13798875	protein_coding
ENSMUSG00000047146	Tet1	0.893332	0.640309	0.491219	0.688372	chr10	62640349	62744775	protein_coding
ENSMUSG00000029486	Mrpl1	0.892543	4.90909e-06	7.43522e-07	4.94964	chr5	96357352	96414586	protein_coding
ENSMUSG00000045410	Akr1e1	0.892483	2.92605e-07	3.68364e-08	5.50538	chr13	4640749	4659173	protein_coding
ENSMUSG00000027570	Col9a3	0.892462	0.623801	0.471501	0.720039	chr2	180239583	180263982	protein_coding
ENSMUSG00000055833	1700034H15Rik	0.892036	0.511429	0.355256	0.924442	chr1	191618242	191639639	lncRNA
ENSMUSG00000023235	Ccl25	0.891947	0.0538993	0.0209852	2.30825	chr8	4375210	4410020	protein_coding
ENSMUSG00000041645	Ddx24	0.891562	1.34908e-10	1.23103e-11	6.77652	chr12	103374241	103392089	protein_coding
ENSMUSG00000051439	Cd14	0.89135	3.28896e-17	1.86892e-18	8.76493	chr18	36858120	36859851	protein_coding
ENSMUSG00000045257	Morn2	0.891195	0.165808	0.081477	1.74218	chr17	80597632	80604905	protein_coding
ENSMUSG00000075122	Cd80	0.890867	0.00403179	0.00109861	3.26397	chr16	38275923	38316697	protein_coding
ENSMUSG00000104068	Gm37199	0.890178	0.508291	0.352271	0.930194	chr3	50578796	50582860	TEC
ENSMUSG00000036206	Sh3bp4	0.890067	0.00192151	0.000485878	3.48842	chr1	88998137	89082790	protein_coding
ENSMUSG00000037386	Rims2	0.889817	1	0.608726	0.511893	chr15	39061656	39547768	protein_coding
ENSMUSG00000084381	AA413626	0.889817	1	0.608726	0.511893	chr11	4868510	4869003	processed_pseudogene
ENSMUSG00000106365	Gm43568	0.889817	1	0.608726	0.511893	chr3	122415898	122423817	lncRNA
ENSMUSG00000120271		0.889817	1	0.608726	0.511893	chr6	100647600	100648420	lncRNA
ENSMUSG00000030615	Tmem126a	0.888786	2.28953e-06	3.2929e-07	5.10586	chr7	90099908	90106437	protein_coding
ENSMUSG00000087381	Gm16008	0.888002	0.582398	0.427707	0.793122	chr4	156106465	156116120	lncRNA
ENSMUSG00000087626	Gm15050	0.887173	0.678074	0.532497	0.6242	chr6	52149861	52151039	lncRNA
ENSMUSG00000032330	Cox7a2	0.885991	3.11777e-11	2.67206e-12	6.99397	chr9	79662643	79667160	protein_coding
ENSMUSG00000078995	Zfp456	0.885873	0.0114345	0.0035263	2.91769	chr13	67510232	67523929	protein_coding
ENSMUSG00000054728	Phactr1	0.884424	0.211946	0.110853	1.59437	chr13	42834099	43292002	protein_coding
ENSMUSG00000029617	Ccz1	0.883322	7.61711e-12	6.25387e-13	7.19483	chr5	143924727	143951695	protein_coding
ENSMUSG00000028420	Tmem38b	0.88222	2.43655e-11	2.07594e-12	7.02929	chr4	53826045	53862019	protein_coding
ENSMUSG00000104719	4933437G19Rik	0.882216	1	0.606877	0.514537	chr5	121985730	121986907	TEC
ENSMUSG00000003308	Keap1	0.881577	6.20555e-12	5.05919e-13	7.2237	chr9	21141026	21150657	protein_coding
ENSMUSG00000039701	Usp53	0.881338	0.00354702	0.000952087	3.30432	chr3	122725142	122778159	protein_coding
ENSMUSG00000018381	Abi3	0.880642	4.10804e-05	7.27821e-06	4.48539	chr11	95720900	95733302	protein_coding
ENSMUSG00000048752	Prss50	0.880287	0.223297	0.118491	1.56114	chr9	110687035	110693697	protein_coding
ENSMUSG00000069793	Slfn9	0.87946	1.7151e-12	1.34392e-13	7.40176	chr11	82869216	82882656	protein_coding
ENSMUSG00000005800	Mmp8	0.878847	1.06692e-07	1.27246e-08	5.68972	chr9	7558457	7568486	protein_coding
ENSMUSG00000022108	Itm2b	0.878481	3.04184e-17	1.72192e-18	8.77416	chr14	73599666	73622729	protein_coding
ENSMUSG00000051502	Ufsp1	0.878312	0.411793	0.263121	1.11905	chr5	137292891	137293927	protein_coding
ENSMUSG00000095362	Gm14325	0.878293	0.00563213	0.00159006	3.15772	chr2	177473584	177482129	protein_coding
ENSMUSG00000002881	Nab1	0.87822	1.05906e-12	8.16131e-14	7.46769	chr1	52496453	52539838	protein_coding
ENSMUSG00000060791	Gmfg	0.878017	8.38672e-10	8.22666e-11	6.4964	chr7	28136872	28147658	protein_coding
ENSMUSG00000066554	Gm10167	0.877427	0.636369	0.486821	0.695373	chr5	148119709	148121187	processed_pseudogene
ENSMUSG00000078994	Zfp429	0.877248	0.000496919	0.000110478	3.86635	chr13	67536024	67547938	protein_coding
ENSMUSG00000020798	Spns3	0.87714	0.695155	0.552319	0.594289	chr11	72385745	72441332	protein_coding
ENSMUSG00000027603	Ggt7	0.87714	0.695155	0.552319	0.594289	chr2	155332299	155360157	protein_coding
ENSMUSG00000073616	Cops9	0.877095	6.35583e-08	7.38805e-09	5.78186	chr1	92564867	92569707	protein_coding
ENSMUSG00000052906	Ubxn8	0.876758	2.69388e-05	4.61364e-06	4.58163	chr8	34109614	34131995	protein_coding
ENSMUSG00000115219	Eef1akmt4	0.876331	0.0144316	0.00458047	2.83515	chr16	20430343	20437761	protein_coding
ENSMUSG00000078153	Psme2b	0.876142	3.77409e-05	6.63218e-06	4.50516	chr11	48836181	48837017	protein_coding
ENSMUSG00000021243	Fcf1	0.875448	1.29811e-06	1.79875e-07	5.21902	chr12	85017671	85030077	protein_coding
ENSMUSG00000022684	Bfar	0.875243	1.25435e-09	1.24486e-10	6.43376	chr16	13489722	13521476	protein_coding
ENSMUSG00000069020	Urm1	0.874133	7.64683e-07	1.0282e-07	5.32167	chr2	29710087	29735014	protein_coding
ENSMUSG00000025431	Crisp1	0.87412	1	0.614542	0.5036	chr17	40604649	40630098	protein_coding
ENSMUSG00000075053	Vdac3-ps1	0.87412	1	0.614542	0.5036	chr13	18205326	18206178	unprocessed_pseudogene
ENSMUSG00000106035	Gm43545	0.87412	1	0.614542	0.5036	chr5	104192485	104195263	TEC
ENSMUSG00002075283	Gm55574	0.87412	1	0.614542	0.5036	chr11	118071767	118071861	snRNA
ENSMUSG00000017801	Mlx	0.873283	5.59953e-08	6.48876e-09	5.80365	chr11	100978103	100983033	protein_coding
ENSMUSG00000026822	Lcn2	0.872993	0.38217	0.237889	1.18028	chr2	32274645	32278264	protein_coding
ENSMUSG00000121093		0.872925	0.000141343	2.80854e-05	4.18846	chr17	21695173	21698393	lncRNA
ENSMUSG00000029826	Zc3hav1	0.872635	5.26993e-16	3.18435e-17	8.4396	chr6	38282221	38331538	protein_coding
ENSMUSG00000034620	Rxylt1	0.872431	1.15443e-06	1.59051e-07	5.24176	chr10	121914019	121933276	protein_coding
ENSMUSG00000029401	Rilpl2	0.872374	3.47633e-15	2.20072e-16	8.21061	chr5	124601328	124616429	protein_coding
ENSMUSG00000007038	Neu1	0.871415	3.70561e-16	2.22577e-17	8.48136	chr17	35150229	35154929	protein_coding
ENSMUSG00000004610	Etfb	0.869611	0.0566386	0.0222598	2.28591	chr7	43093507	43107224	protein_coding
ENSMUSG00000002699	Lcp2	0.868632	5.43582e-09	5.72356e-10	6.19786	chr11	33996920	34042295	protein_coding
ENSMUSG00000054091	1810037I17Rik	0.867787	4.35256e-07	5.62682e-08	5.43027	chr3	122717852	122719833	protein_coding
ENSMUSG00000073987	Ggh	0.8662	7.60943e-14	5.34332e-15	7.81855	chr4	20042052	20066750	protein_coding
ENSMUSG00000090192	Gm16556	0.866147	0.70878	0.568212	0.570687	chr6	122536999	122547852	lncRNA
ENSMUSG00000079038	D130040H23Rik	0.865878	0.16062	0.0781184	1.76171	chr8	69723732	69766859	protein_coding
ENSMUSG00000060803	Gstp1	0.865599	0.000627606	0.000142607	3.8036	chr19	4085407	4087985	protein_coding
ENSMUSG00000027076	Timm10	0.865518	0.000873078	0.000204923	3.71287	chr2	84657341	84660557	protein_coding
ENSMUSG00000030269	Mtmr14	0.865447	3.39098e-11	2.91597e-12	6.98172	chr6	113214804	113258353	protein_coding
ENSMUSG00000101655	2310040G24Rik	0.865202	0.150685	0.0720487	1.79881	chr6	86460343	86465355	lncRNA
ENSMUSG00000024414	Mrpl27	0.864935	2.07493e-07	2.55537e-08	5.56945	chr11	94544593	94550915	protein_coding
ENSMUSG00000052212	Cd177	0.864437	0.635641	0.485898	0.696848	chr7	24443408	24459736	protein_coding
ENSMUSG00000100183	Gm28512	0.864308	1	0.639721	0.468089	chr1	153626428	153627293	lncRNA
ENSMUSG00000121496	Ube2d-ps	0.861851	0.0067771	0.0019587	3.09642	chr11	5712093	5734990	lncRNA
ENSMUSG00000038642	Ctss	0.861793	1.60387e-20	7.47354e-22	9.60694	chr3	95434097	95463714	protein_coding
ENSMUSG00000014776	Nol3	0.860682	0.642683	0.493735	0.684381	chr8	106002772	106008571	protein_coding
ENSMUSG00000038508	Gdf15	0.860524	2.56692e-05	4.38142e-06	4.59242	chr8	71082043	71085106	protein_coding
ENSMUSG00000053012	Krcc1	0.860329	4.74848e-09	4.9759e-10	6.21986	chr6	71248661	71262303	protein_coding
ENSMUSG00000026656	Fcgr2b	0.85965	4.9736e-12	4.00826e-13	7.25528	chr1	170786186	170804116	protein_coding
ENSMUSG00000062031	Pgghg	0.859584	2.18944e-05	3.68349e-06	4.62849	chr7	140521304	140527577	protein_coding
ENSMUSG00000032412	Atp1b3	0.85952	1.36248e-13	9.80282e-15	7.74179	chr9	96214708	96246495	protein_coding
ENSMUSG00000116895	Gm3435	0.85944	0.51181	0.355558	0.923862	chr17	15230438	15242711	protein_coding
ENSMUSG00000070283	Ndufaf3	0.859132	0.000349259	7.50334e-05	3.95973	chr9	108442736	108444633	protein_coding
ENSMUSG00000030203	Dusp16	0.857901	7.11521e-05	1.32619e-05	4.35574	chr6	134692431	134769588	protein_coding
ENSMUSG00000118106	Gm54639	0.857762	0.496008	0.340329	0.953515	chr19	32463323	32465598	TEC
ENSMUSG00000006057	Atp5g1	0.856626	1.54308e-08	1.69367e-09	6.02475	chr11	95959678	95966496	protein_coding
ENSMUSG00000084846	A730011C13Rik	0.856528	0.451825	0.298592	1.03946	chr3	94901721	94904661	lncRNA
ENSMUSG00000023274	Cd4	0.855577	0.234192	0.125825	1.53078	chr6	124841655	124865184	protein_coding
ENSMUSG00000027368	Dusp2	0.854511	0.149857	0.0716203	1.80152	chr2	127178079	127180296	protein_coding
ENSMUSG00000047459	Dynlrb1	0.854114	0.0223923	0.00753454	2.67225	chr2	155078453	155092197	protein_coding
ENSMUSG00000020806	Rhbdf2	0.853896	4.94242e-11	4.33552e-12	6.92579	chr11	116488991	116517845	protein_coding
ENSMUSG00000048478	Spata33	0.853392	0.560374	0.404954	0.832806	chr8	123939571	123948785	protein_coding
ENSMUSG00000035674	Ndufa3	0.852897	2.04538e-07	2.51308e-08	5.57236	chr7	3620372	3623326	protein_coding
ENSMUSG00000055184	Fam72a	0.852781	0.111357	0.0496998	1.96254	chr1	131455641	131467610	protein_coding
ENSMUSG00000021273	Fdft1	0.852124	1.80986e-06	2.56652e-07	5.15278	chr14	63382599	63417027	protein_coding
ENSMUSG00000032508	Myd88	0.851897	1.80058e-11	1.52112e-12	7.07255	chr9	119165000	119170477	protein_coding
ENSMUSG00000037636	Slc25a43	0.851637	0.0165978	0.00535769	2.7847	chrX	36007312	36040855	protein_coding
ENSMUSG00000074604	Mgst2	0.851557	0.0760401	0.0315278	2.15035	chr3	51567781	51590098	protein_coding
ENSMUSG00000036225	Kctd1	0.851545	0.0668549	0.0271079	2.20996	chr18	15101742	15284503	protein_coding
ENSMUSG00000038046	Mrm3	0.851111	0.0295629	0.0104263	2.56136	chr11	76134541	76141445	protein_coding
ENSMUSG00000044986	Tst	0.85111	0.0117189	0.0036216	2.90937	chr15	78283756	78290107	protein_coding
ENSMUSG00000020857	Nme2	0.851053	0.0406862	0.0150467	2.43125	chr11	93840640	93847085	protein_coding
ENSMUSG00000057554	Lgals8	0.850576	1.14868e-14	7.51998e-16	8.06177	chr13	12454296	12479825	protein_coding
ENSMUSG00000026797	Stxbp1	0.850568	1.92129e-10	1.78223e-11	6.72283	chr2	32677614	32737257	protein_coding
ENSMUSG00000093594	Gm20707	0.850513	0.0420698	0.0156432	2.41713	chr4	147866776	147894297	lncRNA
ENSMUSG00000117250	Gm49871	0.850494	1	0.596071	0.530059	chr17	66193415	66196030	lncRNA
ENSMUSG00000086184	Gm12764	0.849939	0.469869	0.31465	1.00551	chr7	34088090	34094204	lncRNA
ENSMUSG00000031578	Mak16	0.8498	1.67074e-06	2.35359e-07	5.16899	chr8	31649491	31658792	protein_coding
ENSMUSG00000026021	Sumo1	0.84936	8.32669e-11	7.45415e-12	6.84867	chr1	59625717	59709993	protein_coding
ENSMUSG00000060771	Tsga10	0.848677	0.00108639	0.000259606	3.65259	chr1	37793857	37905510	protein_coding
ENSMUSG00000021832	Psmc6	0.848659	3.2783e-11	2.81436e-12	6.9867	chr14	45567245	45587162	protein_coding
ENSMUSG00000021768	Dusp13	0.848476	0.144808	0.0686131	1.82096	chr14	21783462	21801249	protein_coding
ENSMUSG00000066175	2510046G10Rik	0.847722	0.570015	0.414919	0.815269	chr7	126247715	126248773	lncRNA
ENSMUSG00000018102	H2bc4	0.847398	3.61715e-05	6.34335e-06	4.51461	chr13	23868182	23876891	protein_coding
ENSMUSG00000020115	Tbk1	0.846907	1.85841e-14	1.23403e-15	8.00101	chr10	121382360	121422692	protein_coding
ENSMUSG00000029233	Srd5a3	0.846802	6.8308e-09	7.26126e-10	6.16029	chr5	76288118	76303351	protein_coding
ENSMUSG00000049580	Tsku	0.845663	0.000284919	6.01779e-05	4.01211	chr7	97999875	98010535	protein_coding
ENSMUSG00000066456	Hmgn3	0.845182	0.000342053	7.33623e-05	3.96511	chr9	82992001	83028738	protein_coding
ENSMUSG00000044894	Uqcrq	0.844854	2.0197e-11	1.71496e-12	7.05589	chr11	53318749	53321658	protein_coding
ENSMUSG00000025532	Crcp	0.84466	8.85532e-06	1.38522e-06	4.82712	chr5	130058131	130089630	protein_coding
ENSMUSG00000021418	Rpp40	0.844654	0.0299408	0.0105695	2.55662	chr13	36077455	36090342	protein_coding
ENSMUSG00000057367	Birc2	0.844275	6.64582e-06	1.02428e-06	4.88692	chr9	7818228	7837065	protein_coding
ENSMUSG00000080316	Spaca6	0.84424	0.00865562	0.00257705	3.01414	chr17	18047420	18063271	protein_coding
ENSMUSG00000015839	Nfe2l2	0.844161	6.52963e-14	4.53335e-15	7.83923	chr2	75505857	75534985	protein_coding
ENSMUSG00000009863	Sdhb	0.843934	5.83814e-14	4.03225e-15	7.85392	chr4	140688514	140706504	protein_coding
ENSMUSG00000023272	Creld2	0.843556	2.89357e-07	3.64066e-08	5.50745	chr15	88703849	88710886	protein_coding
ENSMUSG00000047867	Gimap6	0.843302	1	0.59499	0.53162	chr6	48678516	48685159	protein_coding
ENSMUSG00000028156	Eif4e	0.842522	1.2103e-08	1.31794e-09	6.06519	chr3	138231940	138265457	protein_coding
ENSMUSG00000074171	Gm6658	0.842381	0.658263	0.51013	0.658635	chr8	91633160	91635044	TEC
ENSMUSG00000024019	Cmtr1	0.840967	0.0077544	0.00227634	3.05159	chr17	29879569	29924953	protein_coding
ENSMUSG00000060002	Chpt1	0.838484	2.8453e-07	3.57584e-08	5.51061	chr10	88288607	88339935	protein_coding
ENSMUSG00000014543	Klra17	0.838029	0.306439	0.178453	1.34553	chr6	129808117	129853635	protein_coding
ENSMUSG00000034641	Cd300ld	0.837321	0.0548069	0.021386	2.3011	chr11	114873100	114880748	protein_coding
ENSMUSG00000012126	Ubxn11	0.836858	0.232586	0.124593	1.53578	chr4	133829881	133854904	protein_coding
ENSMUSG00000006717	Acot13	0.834678	7.69374e-08	9.04852e-09	5.74766	chr13	25001931	25015523	protein_coding
ENSMUSG00000003206	Ebi3	0.834582	4.40148e-06	6.59984e-07	4.97278	chr17	56259640	56264022	protein_coding
ENSMUSG00000023307	Marchf5	0.833669	2.64683e-12	2.09306e-13	7.34271	chr19	37184942	37199550	protein_coding
ENSMUSG00000025235	Bbs4	0.833417	0.0206834	0.00686715	2.70322	chr9	59229273	59260791	protein_coding
ENSMUSG00000028411	Aptx	0.832578	0.000630341	0.000143274	3.80245	chr4	40682382	40703194	protein_coding
ENSMUSG00000046688	Tifa	0.83205	1.76406e-11	1.48901e-12	7.07551	chr3	127583454	127625813	protein_coding
ENSMUSG00000031934	Panx1	0.831096	4.02301e-05	7.11016e-06	4.49036	chr9	14913424	14956774	protein_coding
ENSMUSG00000030088	Aldh1l1	0.830752	0.000138476	2.74359e-05	4.19377	chr6	90463409	90577185	protein_coding
ENSMUSG00000091405	H4c14	0.829641	0.659933	0.512218	0.655388	chr3	96168998	96170627	protein_coding
ENSMUSG00000026495	Efcab2	0.828393	0.138115	0.0645267	1.84852	chr1	178233650	178312078	protein_coding
ENSMUSG00000052727	Map1b	0.826451	0.477947	0.322533	0.989267	chr13	99557954	99653048	protein_coding
ENSMUSG00000071661	Zbtb3	0.826151	0.260219	0.143875	1.46151	chr19	8779919	8782210	protein_coding
ENSMUSG00000037035	Inhbb	0.825541	0.511389	0.355177	0.924595	chr1	119343195	119349978	protein_coding
ENSMUSG00000033740	St18	0.825278	3.00535e-06	4.40746e-07	5.05046	chr1	6557455	6931164	protein_coding
ENSMUSG00000120024		0.825083	0.000358744	7.72774e-05	3.95269	chr11	83539329	83541209	lncRNA
ENSMUSG00000070284	Gmppb	0.824954	0.000401387	8.76779e-05	3.92238	chr9	107926441	107930000	protein_coding
ENSMUSG00000027274	Mkks	0.824797	0.00766089	0.00224668	3.05552	chr2	136715700	136733309	protein_coding
ENSMUSG00000100396	Gm29367	0.824641	0.711034	0.57149	0.565858	chr4	141603018	141604344	lncRNA
ENSMUSG00000026171	Rnf25	0.824622	1.71744e-06	2.42556e-07	5.16336	chr1	74632907	74640556	protein_coding
ENSMUSG00000022965	Ifngr2	0.82429	8.99717e-14	6.3761e-15	7.79628	chr16	91343960	91362511	protein_coding
ENSMUSG00000085733	Arhgap27os1	0.824135	1	0.602858	0.520295	chr11	103254039	103255477	lncRNA
ENSMUSG00000107319	Gm42670	0.823284	0.589373	0.435114	0.78047	chr5	67417314	67418605	lncRNA
ENSMUSG00000000171	Sdhd	0.823193	3.23122e-10	3.05552e-11	6.64387	chr9	50507657	50515112	protein_coding
ENSMUSG00000030882	Dnhd1	0.822915	0.379697	0.235858	1.1854	chr7	105300034	105371006	protein_coding
ENSMUSG00000062054	Iah1	0.822789	3.55217e-07	4.53839e-08	5.46851	chr12	21366390	21373820	protein_coding
ENSMUSG00000042396	Rbm7	0.822616	6.36346e-12	5.19709e-13	7.22004	chr9	48400001	48406599	protein_coding
ENSMUSG00000039209	Rpl39l	0.822444	0.558554	0.403197	0.835925	chr16	9988090	9992775	protein_coding
ENSMUSG00000082229	Nap1l2	0.822325	0.451341	0.298109	1.0405	chrX	102227782	102230246	protein_coding
ENSMUSG00000015950	Ncf1	0.821834	1.25444e-16	7.33602e-18	8.60953	chr5	134248907	134258479	protein_coding
ENSMUSG00000062859	Tcp11	0.821045	0.736512	0.603638	0.519177	chr17	28285719	28299613	protein_coding
ENSMUSG00000029167	Ppargc1a	0.820971	0.655764	0.507184	0.663229	chr5	51611592	51725068	protein_coding
ENSMUSG00000026664	Phyh	0.820795	2.64956e-08	2.98827e-09	5.93224	chr2	4923830	4943541	protein_coding
ENSMUSG00000056737	Capg	0.820782	1.56412e-18	8.15571e-20	9.11109	chr6	72521374	72539966	protein_coding
ENSMUSG00000024146	Cript	0.82062	1.58361e-06	2.21716e-07	5.18014	chr17	87332978	87343238	protein_coding
ENSMUSG00000024887	Asah2	0.820582	3.31506e-07	4.21157e-08	5.48174	chr19	31959997	32085611	protein_coding
ENSMUSG00000110062	B430319F04Rik	0.820534	0.473539	0.318228	0.998106	chr7	110365884	110368552	TEC
ENSMUSG00000102923	Gm31728	0.820282	0.538972	0.382656	0.873012	chr1	180083925	180103777	lncRNA
ENSMUSG00000023460	Rab12	0.819898	7.89445e-11	7.05014e-12	6.85664	chr17	66801507	66826724	protein_coding
ENSMUSG00000042406	Atf4	0.819418	2.87355e-15	1.80463e-16	8.2344	chr15	80139385	80141742	protein_coding
ENSMUSG00000055401	Fbxo6	0.818223	7.43655e-07	9.96181e-08	5.32742	chr4	148230173	148236597	protein_coding
ENSMUSG00000032067	Pts	0.818208	0.000192426	3.91504e-05	4.11244	chr9	50432917	50440024	protein_coding
ENSMUSG00000050796	B3galt6	0.817507	0.021416	0.00715665	2.68947	chr4	156073923	156077106	protein_coding
ENSMUSG00000014226	Cacybp	0.817398	1.34105e-10	1.22179e-11	6.77761	chr1	160029937	160040445	protein_coding
ENSMUSG00000041135	Ripk2	0.816904	4.90777e-06	7.4297e-07	4.94978	chr4	16122733	16163647	protein_coding
ENSMUSG00000030275	Etnk1	0.816381	1.92912e-10	1.79227e-11	6.72202	chr6	143112947	143178033	protein_coding
ENSMUSG00000078713	Tomm5	0.816143	1.93133e-05	3.19918e-06	4.6576	chr4	45105208	45108114	protein_coding
ENSMUSG00000096959	4930509G22Rik	0.815963	0.663736	0.516457	0.648816	chr16	10996040	11010156	lncRNA
ENSMUSG00000027848	Olfml3	0.815652	0.0134655	0.00422343	2.86097	chr3	103629538	103645317	protein_coding
ENSMUSG00000033751	Gadd45gip1	0.815394	1.66817e-05	2.73564e-06	4.68973	chr8	85558151	85562111	protein_coding
ENSMUSG00000003814	Calr	0.815037	0.00490031	0.00136051	3.2029	chr8	85568479	85573563	protein_coding
ENSMUSG00000031231	Cox7b	0.814946	8.60894e-12	7.093e-13	7.17763	chrX	105059306	105066056	protein_coding
ENSMUSG00000090210	Itga10	0.814883	0.567691	0.412825	0.818933	chr3	96552900	96571835	protein_coding
ENSMUSG00000053684	Kics2	0.813639	7.92915e-05	1.49675e-05	4.32917	chr10	121575842	121588783	protein_coding
ENSMUSG00000015668	Pdzd11	0.813617	3.20394e-06	4.72111e-07	5.03731	chrX	99666489	99670174	protein_coding
ENSMUSG00000025381	Cnpy2	0.813451	7.58283e-08	8.91263e-09	5.75022	chr10	128158328	128163422	protein_coding
ENSMUSG00000026723	Trdmt1	0.813234	0.0489389	0.0187015	2.35143	chr2	13513825	13549479	protein_coding
ENSMUSG00000052397	Ezr	0.812868	4.95931e-09	5.21112e-10	6.21261	chr17	7005440	7050183	protein_coding
ENSMUSG00000019986	Ahi1	0.81269	0.00624229	0.00178749	3.12344	chr10	20828446	20956328	protein_coding
ENSMUSG00000071637	Cebpd	0.812515	5.30298e-07	6.93187e-08	5.39293	chr16	15705150	15708895	protein_coding
ENSMUSG00000021520	Uqcrb	0.811033	7.43252e-07	9.95107e-08	5.32762	chr13	67048681	67053442	protein_coding
ENSMUSG00000019838	Slc16a10	0.810127	6.54445e-12	5.35434e-13	7.21599	chr10	39909528	40018254	protein_coding
ENSMUSG00000024235	Map3k8	0.809692	0.000439006	9.65909e-05	3.899	chr18	4331327	4353015	protein_coding
ENSMUSG00000055305	Zfp93	0.809605	0.160503	0.0780379	1.76219	chr7	23969845	23977219	protein_coding
ENSMUSG00000022889	Mrpl39	0.809235	4.3228e-07	5.58212e-08	5.4317	chr16	84514464	84532630	protein_coding
ENSMUSG00000027533	Fabp5	0.809184	1.69318e-17	9.42619e-19	8.84171	chr3	10077608	10081667	protein_coding
ENSMUSG00000042043	Tbca	0.808809	2.7877e-08	3.15009e-09	5.92358	chr13	94925418	94979430	protein_coding
ENSMUSG00000027131	Emc4	0.807837	3.29428e-07	4.1828e-08	5.48295	chr2	112193356	112198372	protein_coding
ENSMUSG00000026005	Rpe	0.807574	1.92046e-07	2.34854e-08	5.58414	chr1	66739990	66758964	protein_coding
ENSMUSG00000004446	Bid	0.807056	4.46558e-09	4.66337e-10	6.23003	chr6	120868891	120893814	protein_coding
ENSMUSG00000003037	Rab8a	0.806038	2.21914e-09	2.2535e-10	6.34299	chr8	72915044	72937748	protein_coding
ENSMUSG00000004266	Ptpn6	0.805941	4.42297e-11	3.85118e-12	6.94254	chr6	124697670	124715677	protein_coding
ENSMUSG00000105572	Gm43300	0.805379	0.71415	0.576309	0.558784	chr3	119521397	119523439	TEC
ENSMUSG00000027782	Kpna4	0.80514	8.71263e-13	6.63252e-14	7.49495	chr3	68974482	69034446	protein_coding
ENSMUSG00000040339	Fam102b	0.80511	9.44128e-11	8.49273e-12	6.82998	chr3	108878313	108934923	protein_coding
ENSMUSG00000030960	Eef1akmt2	0.803745	0.00743856	0.00217559	3.06515	chr7	132429186	132454402	protein_coding
ENSMUSG00000026035	Ppil3	0.802697	0.000645343	0.000146962	3.79615	chr1	58470153	58484645	protein_coding
ENSMUSG00000016028	Celsr1	0.802557	0.739698	0.608113	0.512768	chr15	85783130	85918404	protein_coding
ENSMUSG00000030670	Cyp2r1	0.802531	0.379568	0.235696	1.18581	chr7	114148917	114162207	protein_coding
ENSMUSG00000093565	Rab26os	0.801974	0.70878	0.568433	0.570361	chr17	24747205	24747723	lncRNA
ENSMUSG00000024268	Celf4	0.80163	0.54038	0.384162	0.870253	chr18	25610689	25887214	protein_coding
ENSMUSG00000024143	Rhoq	0.801277	9.28835e-11	8.34848e-12	6.83244	chr17	87270510	87307497	protein_coding
ENSMUSG00000079427	Mthfsl	0.801066	4.06598e-05	7.1949e-06	4.48784	chr9	88570655	88602349	protein_coding
ENSMUSG00000070336	Fbxo47	0.80034	0.589042	0.434792	0.781018	chr11	97744652	97774980	protein_coding
ENSMUSG00000020386	Sar1b	0.800137	1.16414e-07	1.39177e-08	5.6744	chr11	51654514	51682752	protein_coding
ENSMUSG00000037649	H2-DMa	0.799988	1.68078e-05	2.75751e-06	4.6881	chr17	34338515	34358075	protein_coding
ENSMUSG00000107017	Gm43196	0.799803	0.634232	0.484347	0.699328	chr6	3325742	3327855	TEC
ENSMUSG00000031883	Car7	0.79969	0.230922	0.123551	1.54004	chr8	105261321	105276975	protein_coding
ENSMUSG00000036983	Tfb1m	0.799669	0.0239253	0.00813478	2.64642	chr17	3569531	3608056	protein_coding
ENSMUSG00000029840	Mtpn	0.799305	6.16412e-16	3.73355e-17	8.42098	chr6	35485841	35516823	protein_coding
ENSMUSG00000034875	Nudt19	0.798805	0.000130394	2.56937e-05	4.20862	chr7	35246610	35255729	protein_coding
ENSMUSG00000099998	Gm6501	0.798657	1	0.678245	0.41486	chr19	11098874	11099789	processed_pseudogene
ENSMUSG00000112008	Gm47218	0.798657	1	0.678245	0.41486	chr12	76987249	76988567	TEC
ENSMUSG00000114602	Gm49223	0.798657	1	0.678245	0.41486	chr13	84422963	84428936	lncRNA
ENSMUSG00000032353	Tmed3	0.798106	1.20642e-07	1.44579e-08	5.66788	chr9	89581259	89587121	protein_coding
ENSMUSG00000085829	Gm4285	0.798052	0.144713	0.0685521	1.82136	chr14	76080819	76082418	lncRNA
ENSMUSG00000085255	Taco1os	0.797425	0.56412	0.40884	0.825937	chr11	105955903	105957131	lncRNA
ENSMUSG00000020077	Srgn	0.797269	0.036774	0.013396	2.47307	chr10	62329612	62363230	protein_coding
ENSMUSG00000022867	Usp25	0.797258	8.28401e-15	5.37551e-16	8.10269	chr16	76810594	76913668	protein_coding
ENSMUSG00000063281	Zfp35	0.79647	5.13646e-05	9.2926e-06	4.43301	chr18	24122689	24138433	protein_coding
ENSMUSG00000032066	Bco2	0.796244	0.162975	0.0796624	1.75265	chr9	50444387	50466481	protein_coding
ENSMUSG00000105139	Gm19391	0.796086	0.319558	0.188168	1.31602	chr3	109027849	109030211	lncRNA
ENSMUSG00000026131	Dst	0.795947	1.45617e-07	1.75873e-08	5.6342	chr1	33947306	34347742	protein_coding
ENSMUSG00000060716	Plekhh1	0.794981	1	0.65949	0.440617	chr12	79075937	79128429	protein_coding
ENSMUSG00000096932	5033403F01Rik	0.794981	1	0.65949	0.440617	chr13	39144595	39150581	lncRNA
ENSMUSG00000005983	1700037C18Rik	0.794971	0.288339	0.16451	1.39006	chr16	3713043	3726553	protein_coding
ENSMUSG00000023224	Serping1	0.794811	0.516754	0.36037	0.914661	chr2	84595731	84605788	protein_coding
ENSMUSG00000041143	Tmco4	0.794652	0.000189769	3.84868e-05	4.11638	chr4	138700199	138786482	protein_coding
ENSMUSG00000032175	Tyk2	0.79436	1.42227e-11	1.18822e-12	7.10673	chr9	21015364	21042539	protein_coding
ENSMUSG00000022551	Cyc1	0.794205	7.95356e-08	9.38274e-09	5.74153	chr15	76227723	76230460	protein_coding
ENSMUSG00000038884	Shfl	0.79403	0.000284919	6.0185e-05	4.01208	chr9	20779938	20785603	protein_coding
ENSMUSG00000071014	Ndufb6	0.793991	7.97945e-05	1.50969e-05	4.32727	chr4	40270591	40279421	protein_coding
ENSMUSG00000031521	Aga	0.793808	5.15171e-07	6.71188e-08	5.39872	chr8	53964762	53976456	protein_coding
ENSMUSG00000008845	Cd163	0.793753	0.47557	0.320278	0.993887	chr6	124281615	124307486	protein_coding
ENSMUSG00000033111	3830406C13Rik	0.793724	0.000119024	2.32734e-05	4.23092	chr14	10166532	10185590	protein_coding
ENSMUSG00000050856	Atp5k	0.793348	2.02461e-06	2.89001e-07	5.13048	chr5	108581110	108582314	protein_coding
ENSMUSG00000020827	Mink1	0.793268	5.1911e-12	4.19102e-13	7.24924	chr11	70453707	70505309	protein_coding
ENSMUSG00000052837	Junb	0.793125	4.34327e-14	2.96225e-15	7.89249	chr8	85701113	85705347	protein_coding
ENSMUSG00000086150	Bach2os	0.792379	0.525879	0.369952	0.896563	chr4	32559680	32571708	lncRNA
ENSMUSG00000019916	P4ha1	0.792205	1.67428e-11	1.41081e-12	7.08299	chr10	59159118	59209126	protein_coding
ENSMUSG00000007783	Cpt1c	0.792199	0.408611	0.260292	1.1257	chr7	44608796	44624275	protein_coding
ENSMUSG00000074384	AI429214	0.792117	0.459156	0.305057	1.02565	chr8	37460758	37462687	protein_coding
ENSMUSG00000022223	Sdr39u1	0.791319	0.154933	0.0745374	1.7833	chr14	56134740	56137750	protein_coding
ENSMUSG00000002944	Cd36	0.791295	1.85845e-12	1.45892e-13	7.39085	chr5	17986688	18093799	protein_coding
ENSMUSG00000028575	Eqtn	0.791191	0.69639	0.553975	0.591813	chr4	94795504	94817080	protein_coding
ENSMUSG00000030560	Ctsc	0.790883	2.67739e-10	2.52249e-11	6.67205	chr7	87927293	87960096	protein_coding
ENSMUSG00000024208	Uqcc2	0.789601	0.000143773	2.85993e-05	4.18434	chr17	27341637	27352890	protein_coding
ENSMUSG00000000934	Top1mt	0.789445	0.0444044	0.0166616	2.39409	chr15	75528884	75550649	protein_coding
ENSMUSG00000036273	Lrrk2	0.789383	0.00012147	2.38042e-05	4.22585	chr15	91557378	91700323	protein_coding
ENSMUSG00000038160	Atg5	0.789301	6.61985e-09	7.03225e-10	6.16536	chr10	44144354	44240287	protein_coding
ENSMUSG00000020903	Stx8	0.788969	2.50077e-05	4.25589e-06	4.59848	chr11	67857019	68097974	protein_coding
ENSMUSG00000029657	Hsph1	0.78778	3.36717e-09	3.47266e-10	6.27606	chr5	149537752	149559841	protein_coding
ENSMUSG00000022125	Cln5	0.786275	9.74639e-12	8.07227e-13	7.15992	chr14	103307652	103315064	protein_coding
ENSMUSG00000026696	Vamp4	0.786022	1.48724e-08	1.62916e-09	6.03103	chr1	162398084	162426653	protein_coding
ENSMUSG00000020277	Pfkl	0.785689	3.9962e-09	4.1473e-10	6.24838	chr10	77822781	77845917	protein_coding
ENSMUSG00000121477		0.785531	0.0153063	0.00488897	2.81426	chr3	19949038	19955197	lncRNA
ENSMUSG00000046985	Tapt1	0.785474	8.37646e-06	1.30368e-06	4.83919	chr5	44332496	44383968	protein_coding
ENSMUSG00000028889	Yrdc	0.785178	0.000755759	0.000174339	3.75356	chr4	124744472	124749035	protein_coding
ENSMUSG00000037418	Best1	0.784684	0.0640874	0.0257734	2.22961	chr19	9962538	9978997	protein_coding
ENSMUSG00000015335	Zdhhc12	0.783857	3.60601e-05	6.31863e-06	4.51544	chr2	29980956	29983660	protein_coding
ENSMUSG00000029131	Dnajb6	0.783117	4.87658e-10	4.68166e-11	6.58072	chr5	29940686	30023132	protein_coding
ENSMUSG00000057137	Tmem140	0.782451	8.07589e-11	7.21799e-12	6.85327	chr6	34840081	34851881	protein_coding
ENSMUSG00000028064	Sema4a	0.781046	8.13787e-07	1.10068e-07	5.30927	chr3	88343266	88368489	protein_coding
ENSMUSG00000036398	Ppp1r11	0.780565	1.36874e-06	1.90057e-07	5.20881	chr17	37259248	37262633	protein_coding
ENSMUSG00000001415	Smg5	0.780476	7.14544e-09	7.60602e-10	6.15294	chr3	88243567	88269645	protein_coding
ENSMUSG00000068250	Amn1	0.780288	0.0112774	0.00347217	2.92252	chr6	149058645	149090210	protein_coding
ENSMUSG00000028015	Ctso	0.780097	4.19359e-09	4.36122e-10	6.24052	chr3	81839908	81864032	protein_coding
ENSMUSG00000020544	Cox11	0.778731	0.0318221	0.0113377	2.53211	chr11	90528999	90535757	protein_coding
ENSMUSG00000038010	Ccdc138	0.778561	0.242649	0.131591	1.50786	chr10	58333770	58412066	protein_coding
ENSMUSG00000050677	Ccdc96	0.777922	0.703546	0.561925	0.579985	chr5	36641932	36645516	protein_coding
ENSMUSG00000024845	Tmem134	0.777734	8.62254e-08	1.0203e-08	5.72732	chr19	4175934	4182306	protein_coding
ENSMUSG00000029370	Rassf6	0.776703	0.727856	0.592926	0.5346	chr5	90750935	90788516	protein_coding
ENSMUSG00000000056	Narf	0.776617	9.88489e-08	1.17679e-08	5.70305	chr11	121128079	121146682	protein_coding
ENSMUSG00000031337	Mtm1	0.775396	2.08044e-06	2.97869e-07	5.12479	chrX	70254373	70359297	protein_coding
ENSMUSG00000026198	Abcb6	0.775205	0.552307	0.396579	0.847747	chr1	75148361	75157036	protein_coding
ENSMUSG00000024878	Cbwd1	0.775078	0.01138	0.0035062	2.91948	chr19	24897280	24938974	protein_coding
ENSMUSG00000034445	Cyb561a3	0.774677	1.37694e-06	1.91294e-07	5.2076	chr19	10554536	10573325	protein_coding
ENSMUSG00000040828	Catsperd	0.77453	1	0.66382	0.434645	chr17	56935143	56971456	protein_coding
ENSMUSG00000029994	Anxa4	0.774337	8.25878e-15	5.35319e-16	8.1032	chr6	86713822	86770566	protein_coding
ENSMUSG00000031098	Syt8	0.774005	0.342416	0.205869	1.26501	chr7	141988587	141994133	protein_coding
ENSMUSG00000028007	Snx7	0.773992	2.4853e-06	3.59415e-07	5.08929	chr3	117575296	117662585	protein_coding
ENSMUSG00000029759	Pon3	0.773638	9.23069e-09	9.91875e-10	6.11071	chr6	5220852	5256286	protein_coding
ENSMUSG00000103847	Gm20056	0.772597	0.0250411	0.00857187	2.62867	chr16	32227354	32227872	processed_pseudogene
ENSMUSG00000075256	Cerkl	0.772534	0.325341	0.19258	1.30298	chr2	79160887	79287129	protein_coding
[truncated: 12,447 more rows]

## Sheet: Up-H37Rv-24h
ensembl_gene_id	logfc	fdr	pvalue	stat	chromosome_name	start_position	end_position	external_gene_name	gene_biotype
ENSMUSG00000090231	11.046	5.1931e-13	3.8822e-14	7.56488	chr17	35075350	35081494	Cfb	protein_coding
ENSMUSG00000039196	8.94883	2.27271e-08	2.54687e-09	5.95842	chr4	63262797	63266400	Orm1	protein_coding
ENSMUSG00000022586	8.67189	7.53485e-52	1.14501e-53	15.4231	chr15	74851383	74855279	Ly6i	protein_coding
ENSMUSG00000052270	8.64829	4.4823e-30	1.33646e-31	11.696	chr17	18108086	18114214	Fpr2	protein_coding
ENSMUSG00000016283	8.5351	4.83949e-160	1.11533e-162	27.1801	chr17	37791742	37794443	H2-M2	protein_coding
ENSMUSG00000020826	8.16981	3.78546e-38	8.34246e-40	13.2038	chr11	78811613	78851080	Nos2	protein_coding
ENSMUSG00000041293	8.1506	8.89508e-07	1.21014e-07	5.29196	chr17	43581220	43635628	Adgrf1	protein_coding
ENSMUSG00000049093	8.14334	9.24075e-07	1.25983e-07	5.2846	chr6	67399916	67468839	Il23r	protein_coding
ENSMUSG00000045551	8.14255	1.63279e-32	4.46855e-34	12.1704	chr17	18096733	18104202	Fpr1	protein_coding
ENSMUSG00000040026	7.87234	0	0	51.9642	chr7	46361422	46365124	Saa3	protein_coding
ENSMUSG00000049608	7.74952	1.56279e-06	2.18465e-07	5.1829	chr1	85866039	85888729	Gpr55	protein_coding
ENSMUSG00000104713	7.69423	1.34142e-66	1.5844e-68	17.4943	chr5	105418568	105441564	Gbp6	protein_coding
ENSMUSG00000038521	7.67906	1.75603e-06	2.48513e-07	5.15882	chr6	124507304	124519318	C1s1	protein_coding
ENSMUSG00000082976	7.67019	1.23838e-05	1.98533e-06	4.75491	chr8	21390622	21392643	Gm15056	protein_coding
ENSMUSG00000031722	7.66656	5.69137e-119	2.62332e-121	23.4208	chr8	110301760	110305804	Hp	protein_coding
ENSMUSG00000068246	7.57318	5.23688e-22	2.27428e-23	9.96028	chr15	77613239	77620582	Apol9b	protein_coding
ENSMUSG00000060183	7.52519	1.37642e-05	2.22943e-06	4.73143	chr5	92507403	92513344	Cxcl11	protein_coding
ENSMUSG00000078763	7.50632	1.04565e-70	1.15974e-72	18.0287	chr11	83007675	83013496	Slfn1	protein_coding
ENSMUSG00000025746	7.44563	2.16701e-05	3.63796e-06	4.63106	chr5	30218112	30224979	Il6	protein_coding
ENSMUSG00000114055	7.37619	5.30031e-11	4.66473e-12	6.91542	chr13	94425956	94431514	Gm32089	lncRNA
ENSMUSG00000102099	7.37359	3.09124e-05	5.35206e-06	4.55049	chr13	35351910	35372000	1700011B04Rik	lncRNA
ENSMUSG00000055301	7.30726	1.92912e-10	1.7922e-11	6.72202	chr3	137923521	137939143	Adh7	protein_coding
ENSMUSG00000035852	7.13852	1.59402e-05	2.6014e-06	4.70002	chr10	79656823	79666324	Misp	protein_coding
ENSMUSG00000114761	7.1287	7.00955e-05	1.30354e-05	4.35951	chr19	12516952	12518187	Gm47242	lncRNA
ENSMUSG00000022126	7.03567	0	0	46.8231	chr14	103284413	103294009	Acod1	protein_coding
ENSMUSG00000113553	7.00585	0.000111005	2.16014e-05	4.24766	chr13	45253433	45271206	Gm40932	lncRNA
ENSMUSG00000054203	6.97659	2.42689e-27	8.17993e-29	11.1382	chr1	173839564	173859376	Ifi205	protein_coding
ENSMUSG00000117234	6.93806	7.40189e-14	5.18692e-15	7.82229	chr17	22286245	22288869	Gm7818	processed_pseudogene
ENSMUSG00000073805	6.85422	0.000214891	4.42319e-05	4.08418	chr7	134483655	134540159	Insyn2a	protein_coding
ENSMUSG00000027399	6.85113	7.98588e-22	3.52563e-23	9.9166	chr2	129141530	129151892	Il1a	protein_coding
ENSMUSG00000005763	6.79961	0.000259328	5.43123e-05	4.03625	chr1	165616250	165704846	Cd247	protein_coding
ENSMUSG00000107715	6.77586	0.0240294	0.00817536	2.64474	chr6	129673081	129673448	Gm44135	TEC
ENSMUSG00000029379	6.71581	7.92589e-05	1.49556e-05	4.32934	chr5	90933962	90937459	Cxcl3	protein_coding
ENSMUSG00000108006	6.70375	0.000351848	7.56911e-05	3.95765	chr6	87254727	87256732	Gm44418	lncRNA
ENSMUSG00000112573	6.68389	0.00037727	8.16293e-05	3.93957	chr10	10146146	10172673	Gm48324	lncRNA
ENSMUSG00000030402	6.65565	7.79581e-05	1.46877e-05	4.33332	chr7	19010730	19013989	Ppm1n	protein_coding
ENSMUSG00000085977	6.64277	0.000484269	0.000107491	3.87303	chr18	60353915	60355130	Gm5970	processed_pseudogene
ENSMUSG00000058427	6.60148	1.65518e-165	3.45697e-168	27.6423	chr5	91051730	91053797	Cxcl2	protein_coding
ENSMUSG00000029380	6.5973	3.07834e-31	8.75726e-33	11.9251	chr5	91039100	91040974	Cxcl1	protein_coding
ENSMUSG00000073555	6.56135	9.06883e-73	9.60114e-75	18.2919	chr18	60345152	60380892	Gm4951	protein_coding
ENSMUSG00000029417	6.53127	0.000136438	2.6983e-05	4.19754	chr5	92469206	92475938	Cxcl9	protein_coding
ENSMUSG00000092021	6.49861	0.000141668	2.81601e-05	4.18786	chr5	105470908	105494338	Gbp11	protein_coding
ENSMUSG00000050824	6.49143	0.000794749	0.00018465	3.73914	chr17	25708849	25716262	Sstr5	protein_coding
ENSMUSG00000067610	6.46816	0.000839035	0.000196027	3.72408	chr6	129674181	129694095	Klri1	protein_coding
ENSMUSG00000021071	6.45128	0.0013599	0.000331526	3.58933	chr12	70291307	70394388	Trim9	protein_coding
ENSMUSG00000075010	6.38344	1.339e-190	2.31444e-193	29.6629	chr19	11021557	11033245	AW112010	lncRNA
ENSMUSG00000054072	6.36299	7.73975e-43	1.49945e-44	14.0028	chr18	60509099	60525706	Iigp1	protein_coding
ENSMUSG00000035042	6.29651	7.262e-35	1.82531e-36	12.6115	chr11	83416604	83421344	Ccl5	protein_coding
ENSMUSG00000024675	6.28303	6.27738e-95	4.47577e-97	20.9086	chr19	11382134	11404610	Ms4a4c	protein_coding
ENSMUSG00000057933	6.24203	0.00186844	0.000471331	3.49654	chr9	78238300	78263070	Gsta2	protein_coding
ENSMUSG00000112267	6.24187	0.00179738	0.000451434	3.50803	chr10	66725450	66727391	Gm47903	lncRNA
ENSMUSG00000090942	6.21587	7.25485e-14	5.07343e-15	7.82508	chr18	60426452	60436088	F830016B08Rik	protein_coding
ENSMUSG00000063388	6.21529	0.00217786	0.000558072	3.45121	chr18	60574837	60576052	BC023105	processed_pseudogene
ENSMUSG00000097960	6.17809	1.07384e-13	7.66423e-15	7.77301	chr8	120931173	120954969	A330074K22Rik	lncRNA
ENSMUSG00000017002	6.11779	2.44073e-79	2.19727e-81	19.1073	chr2	164195990	164231015	Slpi	protein_coding
ENSMUSG00000073491	6.10132	2.51383e-141	7.42289e-144	25.5382	chr1	173393849	173426840	Ifi213	protein_coding
ENSMUSG00000095704	6.10091	0.00339194	0.00090582	3.31825	chr15	77506034	77510837	Gm8221	unprocessed_pseudogene
ENSMUSG00000086196	6.07994	7.965e-10	7.80151e-11	6.50438	chr2	60168532	60201578	Gm13571	lncRNA
ENSMUSG00000044103	6.01203	5.33179e-20	2.54974e-21	9.47972	chr2	24076488	24083580	Il36g	protein_coding
ENSMUSG00000078921	5.98606	1.49239e-135	4.72921e-138	25.0103	chr11	48948021	48955033	Tgtp2	protein_coding
ENSMUSG00000038357	5.87133	0.00615991	0.00176139	3.12777	chr9	109676447	109678685	Camp	protein_coding
ENSMUSG00000000204	5.85712	2.74853e-79	2.49416e-81	19.1006	chr11	83066012	83081042	Slfn4	protein_coding
ENSMUSG00000037989	5.83801	0.00116155	0.000279324	3.63376	chr13	49189779	49301490	Wnk2	protein_coding
ENSMUSG00000024164	5.8278	0	0	49.7892	chr17	57510970	57535136	C3	protein_coding
ENSMUSG00000028037	5.79362	1.25968e-261	9.07223e-265	34.7622	chr3	151436559	151455597	Ifi44	protein_coding
ENSMUSG00000020010	5.76614	1.05994e-08	1.14506e-09	6.08775	chr10	23727360	23745741	Vnn3	protein_coding
ENSMUSG00000027347	5.76493	0.00435579	0.00119459	3.24017	chr2	117110474	117173482	Rasgrp1	protein_coding
ENSMUSG00000116961	5.76448	0.00953911	0.0028717	2.98115	chr16	36389507	36418859	Gm49662	lncRNA
ENSMUSG00000120402	5.76192	0.00813085	0.00239647	3.03612	chr17	26727622	26728000		lncRNA
ENSMUSG00000060550	5.75311	8.25018e-46	1.46168e-47	14.4871	chr17	35658131	35662749	H2-Q7	protein_coding
ENSMUSG00000120737	5.72339	0.00927363	0.0027796	2.99112	chr7	19013105	19014239		lncRNA
ENSMUSG00000030142	5.68934	9.86433e-109	5.47032e-111	22.3853	chr6	123258748	123266829	Clec4e	protein_coding
ENSMUSG00000031327	5.67259	0.00187786	0.000473894	3.49509	chrX	102400082	102439698	Chic1	protein_coding
ENSMUSG00000038067	5.64325	0.0114221	0.00352166	2.91811	chr11	98592089	98594455	Csf3	protein_coding
ENSMUSG00000044703	5.61652	1.56492e-72	1.66804e-74	18.2618	chr14	59514362	59534971	Phf11a	protein_coding
ENSMUSG00000111118	5.60808	1.27515e-15	7.88876e-17	8.3329	chr19	12506119	12507904	Gm6545	processed_pseudogene
ENSMUSG00000117431	5.6021	0.0135197	0.00424431	2.85941	chr17	84305983	84320837	8430430B14Rik	lncRNA
ENSMUSG00000037849	5.58711	9.33977e-59	1.23768e-60	16.4264	chr1	173296051	173318607	Ifi206	protein_coding
ENSMUSG00000066677	5.56848	6.11517e-35	1.53265e-36	12.6252	chr1	173501241	173525961	Ifi208	protein_coding
ENSMUSG00000097924	5.55838	0.0143511	0.00455287	2.83708	chr6	61149277	61157794	A730020E08Rik	lncRNA
ENSMUSG00000078922	5.55153	1.58703e-05	2.58771e-06	4.70109	chr11	48876154	48884999	Tgtp1	protein_coding
ENSMUSG00000115855	5.51118	4.84731e-21	2.23077e-22	9.73069	chr14	103250311	103261893	Gm34643	lncRNA
ENSMUSG00000053338	5.50548	1.8675e-07	2.27704e-08	5.58952	chr7	3535016	3551140	Tarm1	protein_coding
ENSMUSG00000031189	5.49672	0.0035128	0.000940879	3.30763	chrX	68403900	68911643	Aff2	protein_coding
ENSMUSG00000087477	5.48224	0.0032737	0.000870708	3.32928	chr5	115055374	115061336	Gm13822	lncRNA
ENSMUSG00000062488	5.47909	5.40861e-209	7.40106e-212	31.0639	chr19	34585370	34590801	Ifit3b	protein_coding
ENSMUSG00000021214	5.4685	0.0187855	0.00615722	2.73929	chr13	4182614	4200653	Akr1c18	protein_coding
ENSMUSG00000061852	5.4685	0.0187855	0.00615722	2.73929	chr1	85016786	85019679	Gm53056	unprocessed_pseudogene
ENSMUSG00000114553	5.46818	0.0181482	0.00591827	2.75228	chr14	30357414	30376034	Gm7644	lncRNA
ENSMUSG00000025867	5.44741	0.00360911	0.000971355	3.29869	chr13	54519162	54531730	Cplx2	protein_coding
ENSMUSG00000079363	5.4422	5.67589e-34	1.47978e-35	12.4455	chr5	105263633	105287452	Gbp4	protein_coding
ENSMUSG00000079339	5.42379	1.6352e-43	3.06195e-45	14.1152	chr19	34570291	34579356	Ifit1bl1	protein_coding
ENSMUSG00000018925	5.41826	0.0242752	0.00828172	2.64036	chr11	83402562	83413001	Heatr9	protein_coding
ENSMUSG00000112219	5.41826	0.0242752	0.00828172	2.64036	chr10	10106480	10110594	Gm31904	lncRNA
ENSMUSG00000030162	5.40966	3.551e-05	6.20946e-06	4.51913	chr6	129462207	129484128	Olr1	protein_coding
ENSMUSG00000024786	5.40917	0.00400361	0.00108935	3.26637	chr19	6234418	6274255	Majin	protein_coding
ENSMUSG00000070501	5.40709	3.56131e-05	6.23006e-06	4.51843	chr1	173347283	173363523	Ifi214	protein_coding
ENSMUSG00000026141	5.37443	0.00503476	0.001404	3.19383	chr1	24300971	24626553	Col19a1	protein_coding
ENSMUSG00000035560	5.32143	0.0264493	0.00914534	2.60657	chr12	65272291	65280133	Wdr20rt	protein_coding
ENSMUSG00000113701	5.32143	0.0264493	0.00914534	2.60657	chr13	15988133	16198016	B230303A05Rik	transcribed_processed_pseudogene
ENSMUSG00000025498	5.31714	0	0	43.0526	chr7	140842619	140846394	Irf7	protein_coding
ENSMUSG00000031779	5.31638	3.48892e-08	3.96759e-09	5.88554	chr8	95472218	95478327	Ccl22	protein_coding
ENSMUSG00000050395	5.30131	2.92498e-41	5.89841e-43	13.7394	chr4	63642840	63663350	Tnfsf15	protein_coding
ENSMUSG00000062007	5.28461	5.90617e-05	1.08382e-05	4.39974	chr8	72943482	72955371	Hsh2d	protein_coding
ENSMUSG00000110701	5.27044	0.0321265	0.01146	2.52835	chr8	96401324	96402022	Gm6013	processed_pseudogene
ENSMUSG00000022584	5.2679	1.81092e-72	1.9433e-74	18.2534	chr15	74980007	74983819	Ly6c2	protein_coding
ENSMUSG00000074896	5.26764	0	0	46.1614	chr19	34560931	34566131	Ifit3	protein_coding
ENSMUSG00000057346	5.23496	8.11949e-09	8.68964e-10	6.13179	chr15	77287989	77295335	Apol9a	protein_coding
ENSMUSG00000073409	5.18997	6.25517e-15	4.01845e-16	8.138	chr17	35643826	35649031	H2-Q6	protein_coding
ENSMUSG00000020178	5.13829	2.21124e-13	1.61643e-14	7.67796	chr10	75152711	75170618	Adora2a	protein_coding
ENSMUSG00000102037	5.10707	1.65276e-06	2.32351e-07	5.1714	chr9	88838953	88844472	Bcl2a1a	protein_coding
ENSMUSG00000050737	5.07458	1.46305e-24	5.56347e-26	10.5414	chr2	30779483	30819875	Ptges	protein_coding
ENSMUSG00000006342	5.07304	0.000198343	4.05115e-05	4.10454	chr10	75472540	75479842	Susd2	protein_coding
ENSMUSG00000045932	4.99554	0	0	44.7435	chr19	34528094	34553819	Ifit2	protein_coding
ENSMUSG00000028270	4.95122	4.9747e-266	2.86623e-269	35.0588	chr3	142326363	142343769	Gbp2	protein_coding
ENSMUSG00000105504	4.93308	3.88562e-122	1.67906e-124	23.7322	chr3	142199739	142228105	Gbp5	protein_coding
ENSMUSG00000050315	4.92359	0.00059671	0.000134985	3.81718	chr3	122870168	123029798	Synpo2	protein_coding
ENSMUSG00000114608	4.90994	1.26686e-112	6.56923e-115	22.7843	chr13	120471880	120482711	Gm36161	lncRNA
ENSMUSG00000063234	4.90592	1.16197e-25	4.23449e-27	10.781	chr15	103216662	103219039	Gpr84	protein_coding
ENSMUSG00000034459	4.88014	3.10325e-287	1.56448e-290	36.4275	chr19	34618271	34627409	Ifit1	protein_coding
ENSMUSG00000044701	4.86133	2.53945e-07	3.16586e-08	5.53201	chr7	126188182	126194113	Il27	protein_coding
ENSMUSG00000055413	4.81187	5.86364e-47	9.88183e-49	14.671	chr17	35613102	35616776	H2-Q5	protein_coding
ENSMUSG00000024245	4.80823	2.54439e-29	7.87962e-31	11.5444	chr17	81252061	81309245	Tmem178	protein_coding
ENSMUSG00000090881	4.80379	4.25335e-07	5.48171e-08	5.43493	chr14	59482149	59497629	Phf11	unprocessed_pseudogene
ENSMUSG00000103845	4.80152	1.96869e-08	2.18916e-09	5.98311	chr1	6499879	6511520	Gm19026	processed_pseudogene
ENSMUSG00000032487	4.7945	3.0933e-130	1.04707e-132	24.514	chr1	149975782	149983978	Ptgs2	protein_coding
ENSMUSG00000043263	4.79072	2.68781e-258	2.12934e-261	34.5384	chr1	173458483	173475494	Ifi209	protein_coding
ENSMUSG00000027514	4.78199	4.79159e-264	3.10582e-267	34.925	chr2	173048405	173060716	Zbp1	protein_coding
ENSMUSG00000039236	4.76708	3.32611e-21	1.51154e-22	9.7702	chr7	78563172	78570144	Isg20	protein_coding
ENSMUSG00000025911	4.73728	5.21801e-14	3.59642e-15	7.86825	chr1	9618173	9650898	Adhfe1	protein_coding
ENSMUSG00000095609	4.7264	1.06854e-127	4.2326e-130	24.2684	chr13	120496141	120513730	Gm21188	protein_coding
ENSMUSG00000087263	4.71797	0.023632	0.00800951	2.65167	chrX	168762043	168768228	Gm15726	lncRNA
ENSMUSG00000100108	4.71682	0.0246531	0.00842308	2.63462	chr1	85900087	85914639	Gm28100	lncRNA
ENSMUSG00000000386	4.6935	5.11174e-187	9.57185e-190	29.3811	chr16	97248235	97264107	Mx1	protein_coding
ENSMUSG00000074345	4.67637	0.001127	0.000270203	3.64231	chr9	53930689	53975672	Tnfaip8l3	protein_coding
ENSMUSG00000034855	4.67251	7.07319e-204	1.12071e-206	30.6779	chr5	92494497	92496748	Cxcl10	protein_coding
ENSMUSG00000053318	4.66714	5.82049e-141	1.76061e-143	25.5044	chr1	172409325	172418135	Slamf8	protein_coding
ENSMUSG00000000957	4.65383	1.51207e-187	2.72249e-190	29.4238	chr14	54669069	54682821	Mmp14	protein_coding
ENSMUSG00000009376	4.65048	1.51491e-47	2.5094e-49	14.7637	chr6	17463799	17573979	Met	protein_coding
ENSMUSG00000109729	4.63137	5.86643e-05	1.07571e-05	4.40137	chr8	62374780	62381062	Gm45418	lncRNA
ENSMUSG00000081650	4.62397	0.029253	0.0103044	2.56544	chr17	35439810	35443110	Gm16181	lncRNA
ENSMUSG00000068245	4.61569	3.55626e-56	4.91755e-58	16.0593	chr14	59584856	59602919	Phf11d	protein_coding
ENSMUSG00000028268	4.57596	4.58203e-216	5.93997e-219	31.585	chr3	142265787	142278970	Gbp3	protein_coding
ENSMUSG00000096140	4.56891	7.85845e-05	1.4817e-05	4.33139	chr17	43845079	43854530	Ankrd66	protein_coding
ENSMUSG00000003617	4.55384	3.41826e-22	1.45987e-23	10.0043	chr3	20011218	20063309	Cp	protein_coding
ENSMUSG00000029084	4.55047	8.38834e-14	5.92047e-15	7.80563	chr5	44025895	44069717	Cd38	protein_coding
ENSMUSG00000063522	4.53232	0.0339495	0.0122081	2.50607	chr15	74748836	74768870	Ly6m	protein_coding
ENSMUSG00000026980	4.49625	9.743e-106	5.82405e-108	22.0724	chr2	60122447	60213647	Ly75	protein_coding
ENSMUSG00000030651	4.45959	0.0413929	0.0153558	2.42388	chr7	101226177	101234807	Art2b	protein_coding
ENSMUSG00000024401	4.45797	1.27343e-196	2.10939e-199	30.1276	chr17	35418357	35420983	Tnf	protein_coding
ENSMUSG00000097418	4.44129	0.00252008	0.000654657	3.4079	chr16	84500055	84512133	Mir155hg	lncRNA
ENSMUSG00000078810	4.42984	0.0430244	0.0160483	2.40782	chr7	4366964	4400743	Gp6	protein_coding
ENSMUSG00000051726	4.42571	0.0418989	0.0155616	2.41904	chr12	17222101	17226889	Kcnf1	protein_coding
ENSMUSG00000022534	4.40294	2.58288e-30	7.60819e-32	11.7437	chr16	3525082	3535961	Mefv	protein_coding
ENSMUSG00000032024	4.38961	1.34267e-80	1.17006e-82	19.2597	chr9	40597258	40696615	Clmp	protein_coding
ENSMUSG00000037762	4.37105	7.80505e-10	7.62236e-11	6.50787	chr10	70080930	70121798	Slc16a9	protein_coding
ENSMUSG00000023961	4.3367	2.1912e-90	1.70435e-92	20.3991	chr17	44407199	44416700	Enpp4	protein_coding
ENSMUSG00000091649	4.29986	1.2198e-143	3.514e-146	25.7467	chr14	59558413	59578800	Phf11b	protein_coding
ENSMUSG00000044309	4.2929	6.905e-13	5.20175e-14	7.52675	chr15	77409052	77417516	Apol7c	protein_coding
ENSMUSG00000120140	4.28582	6.80784e-14	4.74122e-15	7.83359	chr7	101186993	101232039	Gm19765	lncRNA
ENSMUSG00000035692	4.27033	5.53733e-258	4.78559e-261	34.515	chr4	156283912	156285253	Isg15	protein_coding
ENSMUSG00000026536	4.25552	8.54421e-44	1.58146e-45	14.1617	chr1	173723911	173740612	Ifi211	protein_coding
ENSMUSG00000031444	4.24526	2.58706e-115	1.30424e-117	23.0552	chr8	13087308	13106676	F10	protein_coding
ENSMUSG00000051682	4.24074	1.40631e-12	1.09487e-13	7.42892	chr17	48571323	48582388	Treml4	protein_coding
ENSMUSG00000041046	4.20142	0.00766543	0.00224856	3.05527	chr11	6608521	6627475	Ramp3	protein_coding
ENSMUSG00000097134	4.15194	3.18866e-45	5.69526e-47	14.3934	chr10	66748268	66756037	1110002J07Rik	lncRNA
ENSMUSG00000058046	4.13968	2.50293e-31	7.08429e-33	11.9427	chr4	62443606	62466230	4933430I17Rik	protein_coding
ENSMUSG00000013974	4.10836	6.26015e-21	2.88999e-22	9.70432	chr8	3715754	3719259	Mcemp1	protein_coding
ENSMUSG00000090230	4.04997	0.010565	0.00321858	2.94605	chr10	81137535	81138766	Gm16315	lncRNA
ENSMUSG00000021640	4.04978	1.47277e-17	8.17792e-19	8.85757	chr13	100544272	100589377	Naip1	protein_coding
ENSMUSG00000104654	4.00438	4.72994e-05	8.48562e-06	4.45255	chr9	110881849	110882261	Gm43814	TEC
ENSMUSG00000020357	3.98823	6.88641e-07	9.16535e-08	5.34254	chr11	49500090	49543566	Flt4	protein_coding
ENSMUSG00000078616	3.95673	4.48328e-58	6.00569e-60	16.3303	chr7	104031272	104050044	Trim30c	protein_coding
ENSMUSG00000041782	3.95209	0.0236969	0.00803322	2.65067	chr1	135746336	135761080	Lad1	protein_coding
ENSMUSG00000070427	3.93517	1.86853e-94	1.35917e-96	20.8555	chr7	101664092	101667897	Il18bp	protein_coding
ENSMUSG00000121201	3.9303	0.0144701	0.00459375	2.83422	chr7	63555226	63556752		lncRNA
ENSMUSG00000078349	3.9288	8.62609e-15	5.6037e-16	8.09764	chr4	156287727	156295020	AW011738	lncRNA
ENSMUSG00000039578	3.92425	0.0237855	0.00806667	2.64927	chr6	61157308	62359849	Ccser1	protein_coding
ENSMUSG00000027562	3.91182	0.0179004	0.0058297	2.75721	chr3	14951333	14965830	Car2	protein_coding
ENSMUSG00000120808	3.88322	0.000713563	0.000163783	3.76918	chr9	123680356	123682450		lncRNA
ENSMUSG00000063354	3.86721	1.17798e-42	2.29063e-44	13.9726	chr15	76496583	76501584	Slc39a4	protein_coding
ENSMUSG00000023914	3.84505	0.0225785	0.00760856	2.66896	chr17	43785215	43813703	Mep1a	protein_coding
ENSMUSG00000004296	3.84225	9.06026e-05	1.73114e-05	4.29701	chr11	44290890	44304860	Il12b	protein_coding
ENSMUSG00000030107	3.84066	5.42342e-227	6.24953e-230	32.3746	chr6	121222865	121247876	Usp18	protein_coding
ENSMUSG00000041827	3.83347	4.3916e-130	1.51816e-132	24.4989	chr5	115061299	115075974	Oasl1	protein_coding
ENSMUSG00000076441	3.83032	3.73674e-44	6.80876e-46	14.2208	chr2	31360219	31410684	Ass1	protein_coding
ENSMUSG00000028965	3.82907	7.5225e-07	1.00824e-07	5.32523	chr4	150999019	151030559	Tnfrsf9	protein_coding
ENSMUSG00000045664	3.82195	7.14222e-47	1.21395e-48	14.6571	chr19	5965664	5974844	Cdc42ep2	protein_coding
ENSMUSG00000030156	3.81696	5.55473e-23	2.2803e-24	10.1864	chr6	129244288	129252399	Cd69	protein_coding
ENSMUSG00000023232	3.81598	0.00475844	0.00131564	3.21255	chr4	130147288	130172998	Serinc2	protein_coding
ENSMUSG00000078920	3.8129	1.92684e-205	2.9142e-208	30.7966	chr11	48967414	48987801	Ifi47	protein_coding
ENSMUSG00000074227	3.81182	4.67463e-09	4.88841e-10	6.22265	chr7	28955748	28981337	Spint2	protein_coding
ENSMUSG00000027398	3.79765	1.10775e-19	5.43305e-21	9.40045	chr2	129206490	129213059	Il1b	protein_coding
ENSMUSG00000023341	3.7828	2.78224e-59	3.66691e-61	16.5	chr16	97336508	97362100	Mx2	protein_coding
ENSMUSG00000048489	3.78176	0.0317939	0.0113254	2.5325	chr6	116627570	116629755	Depp1	protein_coding
ENSMUSG00000025591	3.76817	2.92104e-15	1.83656e-16	8.2323	chr8	66925770	66939182	Tma16	protein_coding
ENSMUSG00000021125	3.76499	1.02324e-22	4.2669e-24	10.1253	chr12	79177551	79203075	Arg2	protein_coding
ENSMUSG00000026700	3.72473	0.000296815	6.2933e-05	4.00153	chr1	161222980	161245981	Tnfsf4	protein_coding
ENSMUSG00000106227	3.71291	0.000224647	4.64503e-05	4.07281	chr3	100600022	100607400	Gm43464	lncRNA
ENSMUSG00000018796	3.69112	3.74462e-224	4.5847e-227	32.1704	chr8	46924074	46989088	Acsl1	protein_coding
ENSMUSG00000040328	3.68332	2.01988e-43	3.79682e-45	14.1	chr11	48869716	49026214	Or2v1	protein_coding
ENSMUSG00000027737	3.68185	1.87711e-98	1.25726e-100	21.2952	chr3	49846975	50398063	Slc7a11	protein_coding
ENSMUSG00000067297	3.6372	9.55741e-07	1.30507e-07	5.27813	chr19	34594449	34618143	Ifit1bl2	protein_coding
ENSMUSG00000066684	3.63156	2.77278e-19	1.38389e-20	9.30157	chr5	137850409	137856368	Pilrb1	protein_coding
ENSMUSG00000097534	3.6162	4.68319e-09	4.90074e-10	6.22225	chr8	47121843	47192550	Gm16675	lncRNA
ENSMUSG00000094796	3.61051	1.76425e-13	1.28332e-14	7.70747	chr13	120761928	120770315	BC147527	protein_coding
ENSMUSG00000082292	3.60322	5.83961e-108	3.3225e-110	22.3048	chr11	58078565	58079838	Gm12250	processed_pseudogene
ENSMUSG00000020641	3.58208	3.22474e-240	3.0192e-243	33.3074	chr12	26492745	26506451	Rsad2	protein_coding
ENSMUSG00000028214	3.57689	8.24319e-30	2.47563e-31	11.6435	chr4	11704457	11714752	Gem	protein_coding
ENSMUSG00000032013	3.56348	0.0399293	0.014715	2.43932	chr9	43222145	43247412	Trim29	protein_coding
ENSMUSG00000052477	3.55632	5.92627e-09	6.26559e-10	6.1836	chr1	84970411	85248287	C130026I21Rik	protein_coding
ENSMUSG00000090145	3.55591	1.068e-05	1.69142e-06	4.78718	chr1	88030974	88146725	Ugt1a6b	protein_coding
ENSMUSG00000023913	3.5558	2.1402e-163	4.77827e-166	27.4636	chr17	43878989	43923092	Pla2g7	protein_coding
ENSMUSG00000032915	3.54882	7.60181e-39	1.6096e-40	13.3271	chr17	56056984	56160662	Adgre4	protein_coding
ENSMUSG00000117571	3.53206	0.0438822	0.0164278	2.39927	chr17	84386088	84397303	4933433H22Rik	lncRNA
ENSMUSG00000027611	3.52269	3.71471e-30	1.10492e-31	11.7121	chr2	155593037	155597391	Procr	protein_coding
ENSMUSG00000025934	3.52192	2.78654e-65	3.33141e-67	17.3199	chr1	21310813	21335885	Gsta3	protein_coding
ENSMUSG00000090125	3.5079	1.65099e-14	1.09273e-15	8.01597	chr4	124550600	124554448	Pou3f1	protein_coding
ENSMUSG00000087175	3.50746	0.000248204	5.1786e-05	4.04742	chr7	103964191	103974063	Gm15133	lncRNA
ENSMUSG00000099974	3.49358	3.20475e-17	1.81875e-18	8.768	chr9	88605338	88613967	Bcl2a1d	protein_coding
ENSMUSG00000073530	3.48449	2.64039e-05	4.51062e-06	4.58635	chr1	158539297	158808060	Pappa2	protein_coding
ENSMUSG00000043953	3.48308	9.3412e-127	3.76743e-129	24.1783	chr9	110883554	110886587	Ccrl2	protein_coding
ENSMUSG00000026829	3.48153	1.72896e-16	1.0248e-17	8.57112	chr2	28386903	28395427	Gbgt1	protein_coding
ENSMUSG00000038037	3.46252	7.87259e-12	6.47497e-13	7.19009	chr16	10600104	10603400	Socs1	protein_coding
ENSMUSG00000006818	3.46189	5.47023e-230	5.9095e-233	32.5888	chr17	13225733	13258950	Sod2	protein_coding
ENSMUSG00000055172	3.46125	2.77342e-57	3.75515e-59	16.2181	chr6	124489364	124500402	C1ra	protein_coding
ENSMUSG00000029798	3.46028	8.59157e-150	2.22756e-152	26.2943	chr6	57557985	57641617	Herc6	protein_coding
ENSMUSG00000000730	3.43555	1.83815e-05	3.03557e-06	4.6684	chr10	77877781	77899456	Dnmt3l	protein_coding
ENSMUSG00000097081	3.43085	0.0022106	0.00056694	3.44696	chr12	111393308	111397380	Gm10425	lncRNA
ENSMUSG00000016255	3.41218	0.000122616	2.40551e-05	4.22349	chr2	174292488	174299675	Tubb1	protein_coding
ENSMUSG00000037921	3.40709	8.77508e-106	5.18226e-108	22.0777	chr8	62381121	62491278	Ddx60	protein_coding
ENSMUSG00000041481	3.36558	0.0085955	0.00255482	3.01677	chr12	104202504	104208198	Serpina3g	protein_coding
ENSMUSG00000091575	3.36494	1.5409e-08	1.69016e-09	6.02509	chr3	106389298	106393229	2010016I18Rik	lncRNA
ENSMUSG00000118059	3.33935	0.0224009	0.00753904	2.67205	chr19	49697832	49698563	Gm6975	processed_pseudogene
ENSMUSG00000075602	3.33145	2.3941e-28	7.79354e-30	11.3457	chr15	74866726	74869880	Ly6a	protein_coding
ENSMUSG00000020638	3.31233	3.9008e-207	5.61873e-210	30.9244	chr12	26519203	26529836	Cmpk2	protein_coding
ENSMUSG00000039304	3.30198	5.67714e-31	1.6273e-32	11.8734	chr3	27371177	27396576	Tnfsf10	protein_coding
ENSMUSG00000028773	3.301	9.18957e-96	6.35361e-98	21.0015	chr4	130202388	130209256	Fabp3	protein_coding
ENSMUSG00000097572	3.29538	9.21297e-06	1.44515e-06	4.81868	chr9	122124935	122139994	Gm26797	lncRNA
ENSMUSG00000073529	3.29126	1.74171e-05	2.86626e-06	4.68018	chr18	77880959	77884443	F830208F22Rik	lncRNA
ENSMUSG00000027827	3.27992	2.19939e-07	2.71657e-08	5.55879	chr3	64856617	65285644	Kcnab1	protein_coding
ENSMUSG00000008193	3.27726	0.00370938	0.00100048	3.29039	chr7	44175417	44181495	Spib	protein_coding
ENSMUSG00000023960	3.25869	0.00328278	0.000873595	3.32836	chr17	44389704	44397458	Enpp5	protein_coding
ENSMUSG00000046718	3.25798	4.43862e-231	4.47538e-234	32.6678	chr8	71986899	71990100	Bst2	protein_coding
ENSMUSG00000043939	3.25223	9.09737e-33	2.47008e-34	12.2187	chr17	48456296	48474443	A530064D06Rik	protein_coding
ENSMUSG00000068417	3.23912	0.00290586	0.000764084	3.36549	chr14	51193449	51202206	Pnp2	protein_coding
ENSMUSG00000040253	3.23342	1.303e-93	9.66574e-96	20.7614	chr3	142236103	142255910	Gbp7	protein_coding
ENSMUSG00000062345	3.22419	8.45601e-11	7.576e-12	6.84635	chr1	107439153	107463208	Serpinb2	protein_coding
ENSMUSG00000073557	3.22374	7.00027e-129	2.72247e-131	24.381	chr1	134682396	134883680	Ppp1r12b	protein_coding
ENSMUSG00000054598	3.21916	0.00625949	0.00179287	3.12256	chr5	66136701	66161628	9130230L23Rik	lncRNA
ENSMUSG00000002980	3.2172	5.13145e-07	6.68179e-08	5.39952	chr7	19490056	19504941	Bcam	protein_coding
ENSMUSG00000068263	3.20889	0.0334046	0.0119905	2.51242	chr6	87707851	87732890	Efcc1	protein_coding
ENSMUSG00000099241	3.20889	0.0334046	0.0119905	2.51242	chr7	105574207	105577799	Gvin-ps2	processed_pseudogene
ENSMUSG00000032363	3.20765	0.00103286	0.000245551	3.66686	chr9	90045122	90090124	Adamts7	protein_coding
ENSMUSG00000051029	3.19709	6.74973e-06	1.04175e-06	4.88358	chr13	33262558	33278363	Serpinb1b	protein_coding
ENSMUSG00000037944	3.19617	3.5421e-11	3.05613e-12	6.97512	chr11	99035022	99045903	Ccr7	protein_coding
ENSMUSG00000073489	3.18273	1.32918e-119	5.93511e-122	23.4841	chr1	173574859	173594509	Ifi204	protein_coding
ENSMUSG00000038527	3.18052	8.877e-21	4.11724e-22	9.66816	chr6	124470072	124487602	C1rl	protein_coding
ENSMUSG00000030187	3.1771	7.61093e-14	5.34985e-15	7.8184	chr6	131196186	131224325	Klra2	protein_coding
ENSMUSG00000023959	3.1611	1.03354e-23	4.05673e-25	10.353	chr17	44445659	44591059	Clic5	protein_coding
ENSMUSG00000045502	3.15908	1.53447e-10	1.41236e-11	6.75663	chr5	124001633	124003562	Hcar2	protein_coding
ENSMUSG00000082154	3.14871	1.64672e-06	2.31383e-07	5.17218	chr7	104150262	104151356	Gm16464	processed_pseudogene
ENSMUSG00000041324	3.13523	3.86707e-34	1.00263e-35	12.4765	chr13	16186436	16206206	Inhba	protein_coding
ENSMUSG00000040483	3.12414	8.97811e-117	4.33225e-119	23.2021	chr11	72192455	72204559	Xaf1	protein_coding
ENSMUSG00000004359	3.11926	2.31462e-05	3.91743e-06	4.61572	chr10	88510634	88520877	Spic	protein_coding
ENSMUSG00000063611	3.11623	7.63637e-20	3.69031e-21	9.44106	chr2	28396107	28397785	Gm10134	lncRNA
ENSMUSG00000024397	3.10605	2.89936e-55	4.1136e-57	15.927	chr17	35389967	35395044	Aif1	protein_coding
ENSMUSG00000025321	3.10547	8.66128e-06	1.35175e-06	4.83199	chr12	119121757	119202537	Itgb8	protein_coding
ENSMUSG00000053835	3.09693	2.66496e-130	8.82883e-133	24.521	chr17	36316587	36331452	H2-T24	protein_coding
ENSMUSG00000113582	3.081	0.0260903	0.00900241	2.61196	chr12	73495092	73495989	Gm33929	lncRNA
ENSMUSG00000026390	3.07562	1.13911e-09	1.12721e-10	6.44882	chr1	120402267	120432753	Marco	protein_coding
ENSMUSG00000055632	3.06933	0.00052919	0.000118377	3.84946	chr2	31204427	31350750	Hmcn2	protein_coding
ENSMUSG00000039699	3.06439	2.06676e-30	6.073e-32	11.7627	chr19	6191013	6222506	Batf2	protein_coding
ENSMUSG00000023947	3.06004	5.28395e-102	3.34885e-104	21.6775	chr17	45866629	45874095	Nfkbie	protein_coding
ENSMUSG00000024677	3.05553	5.38585e-130	1.90066e-132	24.4897	chr19	11493876	11508620	Ms4a6b	protein_coding
ENSMUSG00000046245	3.04754	2.59481e-53	3.77495e-55	15.6419	chr5	137820214	137834543	Pilra	protein_coding
ENSMUSG00000023868	3.03583	0.000836871	0.000195437	3.72484	chr17	8744204	9205480	Pde10a	protein_coding
ENSMUSG00000045827	3.02714	1.4985e-14	9.87487e-16	8.0284	chr13	33187233	33201940	Serpinb9	protein_coding
ENSMUSG00000062783	3.02234	0.00968074	0.00291782	2.97627	chrGL456221.1	111572	163011	Csprs	protein_coding
ENSMUSG00000089844	3.01895	4.71835e-09	4.94093e-10	6.22097	chr1	85060790	85087574	A530032D15Rik	protein_coding
ENSMUSG00000066861	3.01885	1.54684e-98	1.02492e-100	21.3048	chr5	121014205	121025676	Oas1g	protein_coding
ENSMUSG00000028874	3.0163	3.71502e-82	3.18392e-84	19.4455	chr4	132701406	132729221	Fgr	protein_coding
ENSMUSG00000030717	2.9843	3.37598e-57	4.59532e-59	16.2057	chr7	126222421	126230033	Nupr1	protein_coding
ENSMUSG00000066682	2.97726	1.66601e-16	9.8629e-18	8.57553	chr5	137864089	137870077	Pilrb2	protein_coding
ENSMUSG00000004902	2.97496	0.0309145	0.0109787	2.54338	chr6	120750539	120771297	Slc25a18	protein_coding
ENSMUSG00000057596	2.97269	6.84508e-118	3.25369e-120	23.3132	chr7	104119221	104157056	Trim30d	protein_coding
ENSMUSG00000024953	2.96779	2.31737e-181	4.50622e-184	28.9337	chr19	6884065	6887474	Prdx5	protein_coding
ENSMUSG00000028885	2.96752	3.32518e-74	3.42456e-76	18.4727	chr4	132460277	132484563	Smpdl3b	protein_coding
ENSMUSG00000052749	2.95214	9.88117e-14	7.02392e-15	7.78405	chr7	104004589	104019091	Trim30b	protein_coding
ENSMUSG00000033227	2.94831	8.91168e-05	1.70147e-05	4.30085	chr1	74811051	74824481	Wnt6	protein_coding
ENSMUSG00000029442	2.94781	6.03046e-18	3.23999e-19	8.96023	chr5	123390165	123465547	Wdr66	protein_coding
ENSMUSG00000021403	2.9137	1.6839e-36	3.92931e-38	12.9105	chr13	33211399	33225867	Serpinb9b	protein_coding
ENSMUSG00000017412	2.91295	0.00089834	0.00021137	3.70502	chr2	52318332	52566843	Cacnb4	protein_coding
ENSMUSG00000090222	2.90949	3.90293e-22	1.6781e-23	9.99045	chr1	173604095	173625836	Ifi203-ps	unprocessed_pseudogene
ENSMUSG00000045094	2.90901	1.16236e-19	5.72599e-21	9.39492	chr18	61624728	61669665	Arhgef37	protein_coding
ENSMUSG00000021322	2.90388	3.64765e-115	1.8652e-117	23.0397	chr13	20978283	21220787	Aoah	protein_coding
ENSMUSG00000086712	2.89771	2.83874e-06	4.138e-07	5.0625	chr4	53261356	53270232	Mexis	lncRNA
ENSMUSG00000029371	2.89373	0.0482312	0.018365	2.35818	chr5	90907219	90909483	Cxcl5	protein_coding
ENSMUSG00000029298	2.8893	1.07191e-87	8.49189e-90	20.093	chr5	105225496	105287405	Gbp9	protein_coding
ENSMUSG00000031520	2.88704	1.35723e-09	1.34989e-10	6.42144	chr8	54530641	54640131	Vegfc	protein_coding
ENSMUSG00000078606	2.88522	3.25608e-38	7.12891e-40	13.2156	chr7	105544346	105603174	Gvin2	protein_coding
ENSMUSG00000078853	2.87828	1.07432e-103	6.73144e-106	21.8566	chr11	58090382	58098417	Igtp	protein_coding
ENSMUSG00000029561	2.87134	2.86201e-153	7.2143e-156	26.5977	chr5	115034997	115050295	Oasl2	protein_coding
ENSMUSG00000007655	2.86772	3.40769e-23	1.37928e-24	10.2352	chr6	17306334	17341451	Cav1	protein_coding
ENSMUSG00000027646	2.85334	4.67531e-46	8.21589e-48	14.5266	chr2	157260364	157313782	Src	protein_coding
ENSMUSG00000035929	2.84678	1.02847e-163	2.22211e-166	27.4914	chr17	35598593	35604266	H2-Q4	protein_coding
ENSMUSG00000101191	2.84421	0.00565479	0.00159808	3.15626	chr6	125458326	125461641	Gm28809	lncRNA
ENSMUSG00000034987	2.84217	2.79481e-06	4.06591e-07	5.06585	chr13	54346148	54390199	Hrh2	protein_coding
ENSMUSG00000038352	2.83029	1.03853e-82	8.82586e-85	19.5112	chr11	97880404	97887007	Arl5c	protein_coding
ENSMUSG00000007682	2.82478	3.5117e-105	2.12447e-107	22.0138	chr12	90691326	90705812	Dio2	protein_coding
ENSMUSG00000029082	2.81403	1.45426e-70	1.63388e-72	18.0097	chr5	43976227	44001328	Bst1	protein_coding
ENSMUSG00000005950	2.81359	7.36415e-05	1.37736e-05	4.34744	chr11	73051247	73063511	P2rx5	protein_coding
ENSMUSG00000060675	2.81117	2.50819e-35	6.17791e-37	12.6966	chr19	7534824	7565910	Plaat3	protein_coding
ENSMUSG00000003849	2.8055	1.13391e-50	1.76396e-52	15.2455	chr8	108114857	108129838	Nqo1	protein_coding
ENSMUSG00000022587	2.80457	5.19757e-23	2.12619e-24	10.1932	chr15	74826900	74831752	Ly6e	protein_coding
ENSMUSG00000015314	2.7701	0.000117911	2.30302e-05	4.23328	chr1	171745082	171780737	Slamf6	protein_coding
ENSMUSG00000026104	2.7683	4.49335e-106	2.62126e-108	22.1084	chr1	52158599	52201024	Stat1	protein_coding
ENSMUSG00000020592	2.76822	1.82579e-104	1.13085e-106	21.9379	chr12	8821323	8843715	Sdc1	protein_coding
ENSMUSG00000000791	2.76796	5.94486e-06	9.08105e-07	4.91057	chr8	71261093	71274068	Il12rb1	protein_coding
ENSMUSG00000093765	2.75579	4.20088e-20	1.99077e-21	9.50551	chr12	116066389	116102268	Gm20658	lncRNA
ENSMUSG00000033355	2.75348	2.04921e-109	1.10688e-111	22.4564	chr16	23339041	23432972	Rtp4	protein_coding
ENSMUSG00000081769	2.75288	0.0031043	0.000820732	3.34571	chr11	53674244	53750082	Gm12216	lncRNA
ENSMUSG00000028517	2.74579	1.34874e-54	1.93302e-56	15.83	chr4	105014544	105089961	Plpp3	protein_coding
ENSMUSG00000003070	2.73969	0.000147011	2.92858e-05	4.17895	chr10	80015316	80025844	Efna2	protein_coding
ENSMUSG00000030109	2.72989	3.32407e-70	3.78252e-72	17.9632	chr6	121320035	121342734	Slc6a12	protein_coding
ENSMUSG00000056116	2.7276	6.05824e-144	1.658e-146	25.7758	chr17	36348020	36353639	H2-T22	protein_coding
ENSMUSG00000092277	2.72397	5.64822e-05	1.03039e-05	4.4107	chr17	36432570	36440584	Gm19684	protein_coding
ENSMUSG00000027322	2.7233	1.90682e-153	4.66921e-156	26.614	chr2	130911140	130928685	Siglec1	protein_coding
ENSMUSG00000042190	2.72154	1.08793e-33	2.86771e-35	12.3926	chr5	113750415	113788487	Cmklr1	protein_coding
ENSMUSG00000029780	2.72125	5.76311e-76	5.60331e-78	18.6934	chr6	56859385	56900917	Nt5c3	protein_coding
ENSMUSG00000033420	2.70953	4.73934e-15	3.02416e-16	8.17236	chr6	87110835	87312803	Antxr1	protein_coding
ENSMUSG00000029490	2.70873	1.85296e-49	2.9626e-51	15.0601	chr5	108588920	108596966	Mfsd7a	protein_coding
ENSMUSG00000058163	2.70811	5.00739e-82	4.3276e-84	19.4297	chr11	48778249	48793041	Gm5431	protein_coding
ENSMUSG00000034212	2.70454	0.0103321	0.00313944	2.95374	chr1	92787525	92830628	Ankmy1	protein_coding
ENSMUSG00000069874	2.69343	9.2491e-124	3.86351e-126	23.8903	chr11	58090444	58113608	Irgm2	protein_coding
ENSMUSG00000023206	2.69233	1.61667e-29	4.9251e-31	11.5847	chr2	11710101	11739128	Il15ra	protein_coding
ENSMUSG00000039997	2.6832	1.45172e-104	8.88699e-107	21.9488	chr1	173747973	173770238	Ifi203	protein_coding
ENSMUSG00000040033	2.66926	7.82651e-147	2.08557e-149	26.0332	chr10	128106428	128128718	Stat2	protein_coding
ENSMUSG00000027078	2.65347	7.92824e-85	6.50932e-87	19.7605	chr2	84629172	84640679	Ube2l6	protein_coding
ENSMUSG00000029605	2.65284	3.87e-25	1.42982e-26	10.6685	chr5	120950700	120962228	Oas1b	protein_coding
ENSMUSG00000010358	2.64713	1.19001e-84	9.85601e-87	19.7396	chr11	101339233	101349524	Ifi35	protein_coding
ENSMUSG00000017830	2.64658	4.69181e-108	2.63566e-110	22.3151	chr11	100585710	100595097	Dhx58	protein_coding
ENSMUSG00000047415	2.64536	1.08916e-37	2.44737e-39	13.1225	chr12	100842941	100874457	Gpr68	protein_coding
ENSMUSG00000023349	2.64271	6.61911e-51	1.02016e-52	15.2812	chr6	123206802	123223980	Clec4n	protein_coding
ENSMUSG00000118607	2.64134	0.0102352	0.00310554	2.95709	chr1	85454323	85479899	Gm7592	protein_coding
ENSMUSG00000019850	2.62535	2.77203e-86	2.23599e-88	19.93	chr10	18876658	18891405	Tnfaip3	protein_coding
ENSMUSG00000045868	2.62216	2.95158e-31	8.37538e-33	11.9288	chr7	105755763	105814533	Gvin1	protein_coding
ENSMUSG00000090272	2.62188	6.27442e-74	6.50714e-76	18.438	chr1	173676692	173708447	Mndal	protein_coding
ENSMUSG00000036067	2.61655	5.09725e-129	1.94566e-131	24.3947	chr2	26911375	26918010	Slc2a6	protein_coding
ENSMUSG00000079197	2.61515	4.42014e-132	1.43253e-134	24.6882	chr14	55824898	55828570	Psme2	protein_coding
ENSMUSG00000054404	2.60742	1.74195e-159	4.14004e-162	27.1319	chr11	82842175	82855666	Slfn5	protein_coding
ENSMUSG00000051379	2.60671	2.56339e-22	1.08185e-23	10.0339	chr2	140492834	140513389	Flrt3	protein_coding
ENSMUSG00000016496	2.60264	3.18025e-125	1.30554e-127	24.0314	chr19	29344855	29365495	Cd274	protein_coding
ENSMUSG00000026358	2.60099	7.86177e-74	8.20998e-76	18.4255	chr1	144118034	144124980	Rgs1	protein_coding
ENSMUSG00000021367	2.59871	0.0137827	0.00434673	2.85184	chr13	42454952	42461466	Edn1	protein_coding
ENSMUSG00000040296	2.59502	6.12528e-123	2.60275e-125	23.8105	chr4	40203773	40239828	Rigi	protein_coding
ENSMUSG00000031504	2.57775	5.72747e-41	1.16736e-42	13.6899	chr8	11503518	11528710	Rab20	protein_coding
ENSMUSG00000040987	2.56892	6.95139e-13	5.25172e-14	7.5255	chr7	18573891	18599327	Mill2	protein_coding
ENSMUSG00000079808	2.56541	0.0376421	0.0137447	2.46387	chrGL456212.1	128555	150452		protein_coding
ENSMUSG00000055602	2.55792	0.0353811	0.0128121	2.48895	chr17	13279991	13301368	Tcp10b	protein_coding
ENSMUSG00000026875	2.55598	7.27863e-48	1.18995e-49	14.814	chr2	34831762	34851784	Traf1	protein_coding
ENSMUSG00000012519	2.55286	7.24e-62	9.12495e-64	16.8583	chr8	112038429	112064809	Mlkl	protein_coding
ENSMUSG00000072844	2.55244	1.45536e-11	1.219e-12	7.1032	chrX	168758039	168761913	G530011O06Rik	lncRNA
ENSMUSG00000035279	2.54257	4.24315e-07	5.46093e-08	5.43561	chr7	4928784	4947825	Ssc5d	protein_coding
ENSMUSG00000073144	2.53929	2.10895e-05	3.52378e-06	4.63766	chr6	39095318	39125249	4930599N23Rik	lncRNA
ENSMUSG00000046879	2.5292	2.22899e-129	8.18714e-132	24.4301	chr11	48752795	48762510	Irgm1	protein_coding
ENSMUSG00000033538	2.52714	7.64088e-51	1.18314e-52	15.2716	chr9	5308828	5336783	Casp4	protein_coding
ENSMUSG00000022661	2.52042	8.29716e-18	4.51757e-19	8.92351	chr16	45202498	45229416	Cd200	protein_coding
ENSMUSG00000042622	2.51625	8.94303e-13	6.82079e-14	7.49127	chr15	79230821	79243276	Maff	protein_coding
ENSMUSG00000026489	2.50638	2.98903e-23	1.20767e-24	10.248	chr1	179992803	180027167	Coq8a	protein_coding
ENSMUSG00000015340	2.50484	1.71764e-138	5.3193e-141	25.2799	chrX	9301491	9354010	Cybb	protein_coding
ENSMUSG00000026399	2.49955	0.000239177	4.97131e-05	4.05697	chr1	130366764	130390481	Cd55	protein_coding
ENSMUSG00000037580	2.49631	1.82129e-74	1.83638e-76	18.5063	chr14	47391352	47426870	Gch1	protein_coding
ENSMUSG00000021759	2.49625	6.41244e-11	5.68045e-12	6.88744	chr13	112937326	113004428	Plpp1	protein_coding
ENSMUSG00000059108	2.49058	5.04305e-47	8.46259e-49	14.6816	chr7	140595612	140597837	Ifitm6	protein_coding
ENSMUSG00000028266	2.48591	2.68928e-91	2.0724e-93	20.5019	chr3	143894291	143910981	Lmo4	protein_coding
ENSMUSG00000027221	2.48027	0.00714467	0.00207419	3.0794	chr2	92430052	92445595	Chst1	protein_coding
ENSMUSG00000054169	2.47376	0.00597361	0.00170066	3.13807	chr7	24476631	24484082	Ceacam10	protein_coding
ENSMUSG00000046031	2.47177	2.54816e-14	1.7104e-15	7.96072	chr10	34002063	34003980	Calhm6	protein_coding
ENSMUSG00000112627	2.46281	3.55936e-22	1.52269e-23	10.0001	chr10	116785662	116799191	4933412E12Rik	lncRNA
ENSMUSG00000037405	2.46086	3.94459e-100	2.58522e-102	21.4765	chr9	20927281	20940113	Icam1	protein_coding
ENSMUSG00000027605	2.45827	1.78054e-10	1.64653e-11	6.73436	chr2	155359868	155427644	Acss2	protein_coding
ENSMUSG00000028691	2.45303	4.04735e-92	3.06065e-94	20.5947	chr4	116542741	116558019	Prdx1	protein_coding
ENSMUSG00000035208	2.44579	2.24069e-118	1.04894e-120	23.3617	chr11	82892984	82911636	Slfn8	protein_coding
ENSMUSG00000111116	2.44555	0.00947655	0.00285013	2.98346	chr10	44473885	44478170	Gm48065	lncRNA
ENSMUSG00000040428	2.44338	8.05181e-07	1.08784e-07	5.3114	chr7	45175754	45203653	Plekha4	protein_coding
ENSMUSG00000032661	2.44231	2.558e-116	1.27117e-118	23.1558	chr5	120891163	120915726	Oas3	protein_coding
ENSMUSG00000037997	2.43829	3.80767e-65	4.60705e-67	17.3012	chr6	127423803	127471224	Parp11	protein_coding
ENSMUSG00000000682	2.42961	3.79387e-76	3.63403e-78	18.7165	chr4	133809759	133822393	Cd52	protein_coding
ENSMUSG00000030108	2.42521	4.83488e-06	7.30186e-07	4.95316	chr6	121277186	121314692	Slc6a13	protein_coding
ENSMUSG00000026604	2.42377	3.42166e-07	4.36179e-08	5.47554	chr1	189460465	189608892	Ptpn14	protein_coding
ENSMUSG00000066152	2.42295	1.02512e-96	7.01379e-99	21.1059	chr4	62180799	62216648	Slc31a2	protein_coding
ENSMUSG00000037664	2.42067	3.53636e-71	3.87127e-73	18.0893	chr7	143012076	143014787	Cdkn1c	protein_coding
ENSMUSG00000060703	2.41688	1.11803e-100	7.24684e-103	21.5355	chr2	60082337	60114832	Cd302	protein_coding
ENSMUSG00000030401	2.41658	8.45745e-06	1.31689e-06	4.83719	chr7	19016549	19030085	Rtn2	protein_coding
ENSMUSG00000074141	2.41608	0.00026738	5.61141e-05	4.02858	chr7	44465811	44490233	Il4i1	protein_coding
ENSMUSG00000079017	2.40383	8.5942e-77	8.04642e-79	18.7966	chr12	103408426	103409939	Ifi27l2a	protein_coding
ENSMUSG00000048498	2.39902	1.70093e-13	1.23359e-14	7.71252	chr11	114942743	114957500	Cd300e	protein_coding
ENSMUSG00000033213	2.39827	1.74353e-20	8.13689e-22	9.59818	chr2	122478906	122483111	AA467197	protein_coding
ENSMUSG00000017652	2.39709	1.98929e-23	7.9801e-25	10.288	chr2	164897547	164914868	Cd40	protein_coding
ENSMUSG00000052776	2.39013	2.37283e-98	1.60638e-100	21.2837	chr5	121034319	121045584	Oas1a	protein_coding
ENSMUSG00000060519	2.38929	1.23549e-110	6.49556e-113	22.5821	chr1	156481187	156501926	Tor3a	protein_coding
ENSMUSG00000047945	2.38885	1.85727e-84	1.55163e-86	19.7167	chr4	129407374	129409778	Marcksl1	protein_coding
ENSMUSG00000026896	2.37728	2.51569e-74	2.57277e-76	18.4881	chr2	62426142	62476599	Ifih1	protein_coding
ENSMUSG00000001348	2.36223	1.20835e-24	4.56883e-26	10.56	chr9	22038023	22047007	Acp5	protein_coding
ENSMUSG00000006205	2.35185	5.84374e-13	4.37702e-14	7.54927	chr7	130537841	130587390	Htra1	protein_coding
ENSMUSG00000079419	2.35012	5.79543e-79	5.30083e-81	19.0612	chr19	11446730	11459556	Ms4a6c	protein_coding
ENSMUSG00000073421	2.34831	4.88123e-56	6.78486e-58	16.0394	chr17	34476663	34488393	H2-Ab1	protein_coding
ENSMUSG00000031429	2.33769	1.66031e-63	2.04475e-65	17.0813	chrX	139849178	139857477	Psmd10	protein_coding
ENSMUSG00000027995	2.33408	6.16878e-102	3.95406e-104	21.6698	chr3	83743579	83749074	Tlr2	protein_coding
ENSMUSG00000033880	2.32125	2.82853e-92	2.11859e-94	20.6125	chr11	118283577	118292918	Lgals3bp	protein_coding
ENSMUSG00000072109	2.32024	0.00875352	0.00260809	3.01051	chr1	85083667	85091756	A530040E14Rik	lncRNA
ENSMUSG00000055994	2.31886	3.40854e-26	1.20042e-27	10.8963	chr8	89373943	89415102	Nod2	protein_coding
ENSMUSG00000031586	2.31791	3.50628e-32	9.69688e-34	12.107	chr8	34272671	34419891	Rbpms	protein_coding
ENSMUSG00000042349	2.29964	1.42572e-110	7.59838e-113	22.5752	chr1	131182080	131207344	Ikbke	protein_coding
ENSMUSG00000026981	2.29915	1.49635e-78	1.3902e-80	19.0107	chr2	24226865	24241506	Il1rn	protein_coding
ENSMUSG00000063558	2.29886	0.0143068	0.00453469	2.83835	chr1	58069090	58145572	Aox1	protein_coding
ENSMUSG00000031897	2.29815	1.50501e-91	1.14894e-93	20.5305	chr8	106662367	106665076	Psmb10	protein_coding
ENSMUSG00000018986	2.29732	3.29566e-35	8.14123e-37	12.6749	chr11	83082156	83105980	Slfn3	protein_coding
ENSMUSG00000032766	2.29716	1.08702e-17	5.98898e-19	8.89224	chr6	4003904	4008445	Gng11	protein_coding
ENSMUSG00000030930	2.29534	0.00081183	0.000188852	3.73348	chr7	131837509	131918957	Chst15	protein_coding
ENSMUSG00000040562	2.27969	1.09208e-10	9.8787e-12	6.80826	chr3	107889018	107893769	Gstm2	protein_coding
ENSMUSG00000034422	2.27833	5.09725e-129	1.91657e-131	24.3953	chr16	35653244	35691914	Parp14	protein_coding
ENSMUSG00000067341	2.27659	0.0430087	0.0160388	2.40803	chr17	34544639	34560386	H2-Eb2	protein_coding
ENSMUSG00000044716	2.26638	0.00321542	0.000853585	3.33481	chr5	35214110	35245183	Dok7	protein_coding
ENSMUSG00000090103	2.26009	0.0177759	0.0057802	2.76	chr1	85527007	85527560	Gm16094	lncRNA
ENSMUSG00000054676	2.25591	4.26331e-52	6.41722e-54	15.4604	chr7	37882642	37896992	1600014C10Rik	protein_coding
ENSMUSG00000024778	2.25302	1.73159e-23	6.90891e-25	10.3019	chr19	34268066	34305172	Fas	protein_coding
ENSMUSG00000025429	2.24988	6.12496e-50	9.70466e-52	15.1337	chr18	77877614	77970579	Pstpip2	protein_coding
ENSMUSG00000027962	2.2478	0.00060538	0.000137121	3.81331	chr3	115903598	115923337	Vcam1	protein_coding
ENSMUSG00000073902	2.24738	3.35249e-17	1.90985e-18	8.76249	chr7	106195950	106203242	Gvin3	unprocessed_pseudogene
ENSMUSG00000026821	2.24686	6.26918e-80	5.50839e-82	19.1793	chr2	28403137	28443093	Ralgds	protein_coding
ENSMUSG00000019732	2.24593	0.00293169	0.000771649	3.36277	chr8	73178020	73197714	Calr3	protein_coding
ENSMUSG00000112134	2.24351	0.000109051	2.11897e-05	4.25197	chr10	83180377	83186943	Gm40723	lncRNA
ENSMUSG00000095788	2.24338	2.2823e-17	1.28046e-18	8.80743	chr3	15436713	15491580	Sirpb1a	protein_coding
ENSMUSG00000091514	2.23663	0.0256204	0.00881075	2.61931	chr8	26244496	26259733	Gm17484	lncRNA
ENSMUSG00000036381	2.2364	2.41671e-63	2.99369e-65	17.0591	chr3	59021276	59061039	P2ry14	protein_coding
ENSMUSG00000037321	2.22797	7.56946e-90	5.94218e-92	20.3379	chr17	34406527	34416199	Tap1	protein_coding
ENSMUSG00000041936	2.22378	2.85049e-56	3.92109e-58	16.0734	chr4	156249747	156281945	Agrn	protein_coding
ENSMUSG00000039934	2.22091	2.24814e-64	2.7525e-66	17.1979	chr5	21391253	21520130	Gsap	protein_coding
ENSMUSG00000115338	2.21689	1.17923e-59	1.54569e-61	16.5521	chr14	51168539	51202694	Pnp	protein_coding
ENSMUSG00000050919	2.21625	0.0388437	0.0142562	2.45074	chr13	99321331	99387164	Zfp366	protein_coding
ENSMUSG00000067212	2.2035	4.39742e-94	3.23037e-96	20.814	chr17	36340665	36343747	H2-T23	protein_coding
ENSMUSG00000022216	2.20302	6.31724e-15	4.06287e-16	8.13667	chr14	55815580	55818986	Psme1	protein_coding
ENSMUSG00000085525	2.19864	0.000157451	3.14788e-05	4.1625	chr4	146188399	146215004	Gm13166	lncRNA
ENSMUSG00000028525	2.19678	1.91006e-33	5.08982e-35	12.3465	chr4	101944740	102464456	Pde4b	protein_coding
ENSMUSG00000026088	2.1965	2.90514e-34	7.46945e-36	12.5	chr1	37913882	37929492	Mitd1	protein_coding
ENSMUSG00000030921	2.18703	1.14584e-107	6.60187e-110	22.274	chr7	104058232	104114400	Trim30a	protein_coding
ENSMUSG00000001123	2.18662	8.24815e-60	1.0752e-61	16.574	chr11	78853800	78875772	Lgals9	protein_coding
ENSMUSG00000034248	2.18542	3.1471e-67	3.67181e-69	17.5774	chr14	69479297	69522561	Slc25a37	protein_coding
ENSMUSG00000038213	2.17836	1.3568e-46	2.32566e-48	14.6129	chr6	125200896	125208823	Tapbpl	protein_coding
ENSMUSG00000060594	2.17554	1.10829e-06	1.52375e-07	5.24967	chr9	50965940	50988394	Layn	protein_coding
ENSMUSG00000035235	2.17341	1.09279e-21	4.84812e-23	9.88475	chr14	61835696	61843395	Trim13	protein_coding
ENSMUSG00000035041	2.17279	0.0170837	0.00553421	2.77417	chr10	80920158	80934708	Creb3l3	protein_coding
ENSMUSG00000030474	2.16979	6.36837e-06	9.78303e-07	4.89595	chr7	43300494	43309585	Siglece	protein_coding
ENSMUSG00000086763	2.16481	0.00173847	0.000434963	3.51791	chr6	32488008	32492511	Plxna4os1	lncRNA
ENSMUSG00000035004	2.1595	3.1369e-62	3.90842e-64	16.9083	chr7	120663290	120673795	Igsf6	protein_coding
ENSMUSG00000070883	2.15498	9.13701e-05	1.74712e-05	4.29498	chr2	69588377	69619919	Ccdc173	protein_coding
ENSMUSG00000038781	2.14782	0.0252803	0.00867379	2.62465	chr17	56304077	56312584	Stap2	protein_coding
ENSMUSG00000031304	2.14057	2.55192e-53	3.69417e-55	15.6432	chrX	100307984	100311861	Il2rg	protein_coding
ENSMUSG00000034438	2.13741	2.32526e-05	3.93879e-06	4.61459	chr5	105162016	105287406	Gbp8	protein_coding
ENSMUSG00000022441	2.13612	0.0385355	0.0141292	2.45396	chr15	83750913	83949580	Efcab6	protein_coding
ENSMUSG00000056144	2.13509	2.81809e-53	4.12007e-55	15.6363	chr7	103893664	103911441	Trim34a	protein_coding
ENSMUSG00000054708	2.12958	4.64573e-16	2.80049e-17	8.4546	chr10	81464374	81483444	Ankrd24	protein_coding
ENSMUSG00000024338	2.12336	2.64639e-76	2.51584e-78	18.7361	chr17	34416695	34420428	Psmb8	protein_coding
ENSMUSG00000049848	2.11995	2.03314e-06	2.90365e-07	5.1296	chr7	19609667	19621890	Ceacam19	protein_coding
ENSMUSG00000022014	2.11828	5.41247e-11	4.76734e-12	6.91234	chr14	78141679	78240097	Epsti1	protein_coding
ENSMUSG00000099843	2.11805	0.000299066	6.3438e-05	3.99964	chr1	105901277	105918027	Gm7160	lncRNA
ENSMUSG00000022425	2.11752	0.0244384	0.00834121	2.63794	chr15	54702297	54816288	Enpp2	protein_coding
ENSMUSG00000093954	2.11646	5.65837e-05	1.03306e-05	4.41014	chr14	69600953	69740811	Gm16867	protein_coding
ENSMUSG00000070031	2.11493	5.6265e-49	9.07696e-51	14.9859	chr1	85528099	85572758	Sp140	protein_coding
ENSMUSG00000025492	2.10888	6.37057e-79	5.87276e-81	19.0559	chr7	140589499	140590683	Ifitm3	protein_coding
ENSMUSG00000081723	2.10673	3.76807e-17	2.16016e-18	8.7486	chr7	4277188	4285644	Gm15931	unprocessed_pseudogene
ENSMUSG00000072620	2.1019	8.07912e-109	4.42213e-111	22.3948	chr11	82955938	82961504	Slfn2	protein_coding
ENSMUSG00000061232	2.09701	5.99814e-122	2.63512e-124	23.7132	chr17	34214991	34219321	H2-K1	protein_coding
ENSMUSG00000063268	2.09096	7.83866e-53	1.16296e-54	15.5701	chr15	76115374	76127641	Parp10	protein_coding
ENSMUSG00000026946	2.08913	7.76583e-39	1.65552e-40	13.325	chr2	51838499	51863506	Nmi	protein_coding
ENSMUSG00000021684	2.08297	8.67018e-09	9.29148e-10	6.12113	chr13	95160962	95386844	Pde8b	protein_coding
ENSMUSG00000074813	2.08228	3.29428e-07	4.18133e-08	5.48302	chr2	128020239	128344685	Morrbid	lncRNA
ENSMUSG00000015947	2.08194	1.81789e-79	1.61037e-81	19.1235	chr3	96190225	96201285	Fcgr1	protein_coding
ENSMUSG00000035356	2.0791	7.30639e-26	2.63104e-27	10.8246	chr16	55631738	55659262	Nfkbiz	protein_coding
ENSMUSG00000096957	2.07774	0.00137339	0.000335112	3.58653	chr8	11527897	11530243	E230013L22Rik	lncRNA
ENSMUSG00000058470	2.06299	0.0241071	0.00821221	2.64322	chr19	11463302	11489941	Gm8369	protein_coding
ENSMUSG00000027358	2.05868	3.71725e-06	5.52835e-07	5.007	chr2	133394079	133404805	Bmp2	protein_coding
ENSMUSG00000048852	2.05841	0.00038484	8.34814e-05	3.93418	chr11	48795483	48883053	Gm12185	protein_coding
ENSMUSG00000025408	2.05711	3.07856e-30	9.13479e-32	11.7282	chr10	127126643	127132157	Ddit3	protein_coding
ENSMUSG00000024732	2.05305	8.94387e-48	1.46864e-49	14.7998	chr19	10918845	10926630	Ccdc86	protein_coding
ENSMUSG00000028076	2.05227	7.58387e-16	4.60969e-17	8.39625	chr3	86903141	86906748	Cd1d1	protein_coding
ENSMUSG00000031530	2.04701	8.61003e-56	1.20299e-57	16.0038	chr8	35274451	35287048	Dusp4	protein_coding
ENSMUSG00000017737	2.04685	0.000601241	0.000136097	3.81516	chr2	164782700	164797770	Mmp9	protein_coding
ENSMUSG00000043017	2.04368	3.93958e-36	9.44819e-38	12.8427	chr7	16640415	16644830	Ptgir	protein_coding
ENSMUSG00000018899	2.0408	1.24329e-70	1.3879e-72	18.0188	chr11	53660841	53669200	Irf1	protein_coding
ENSMUSG00000060429	2.0386	1.39767e-07	1.68707e-08	5.64137	chr15	55499784	55770345	Sntb1	protein_coding
ENSMUSG00000034795	2.03386	3.07467e-07	3.88845e-08	5.49584	chr14	77274212	77349697	Ccdc122	protein_coding
ENSMUSG00000097006	2.0292	8.61779e-05	1.64075e-05	4.30889	chr17	23962208	23973039	9530082P21Rik	lncRNA
ENSMUSG00000111818	2.02907	0.000103294	1.99596e-05	4.26534	chr9	65427864	65437149	Gm17749	lncRNA
ENSMUSG00000025790	2.02079	1.00065e-23	3.92045e-25	10.3562	chr7	73925167	74204528	Slco3a1	protein_coding
ENSMUSG00000109036	2.01782	5.09887e-20	2.42734e-21	9.48485	chr7	120662075	120663182	2210406H18Rik	TEC
ENSMUSG00000030188	2.01654	5.19598e-06	7.88846e-07	4.93811	chr6	131261351	131270207	Magohb	protein_coding
ENSMUSG00000024772	2.01334	6.59796e-69	7.55545e-71	17.7963	chr19	6326755	6350126	Ehd1	protein_coding
ENSMUSG00000030157	2.00953	2.28209e-44	4.10891e-46	14.2561	chr6	129157578	129163497	Clec2d	protein_coding
ENSMUSG00000029822	2.00798	2.51294e-46	4.34358e-48	14.5702	chr6	50270310	50433181	Osbpl3	protein_coding
ENSMUSG00000054932	2.00578	1.62314e-06	2.27486e-07	5.17535	chr5	90638596	90656766	Afp	protein_coding
ENSMUSG00000071528	2.00336	7.75016e-34	2.03173e-35	12.4202	chr19	47071903	47079086	Atp5md	protein_coding
ENSMUSG00000021758	2.00056	0.00394288	0.00107112	3.27115	chr13	112734867	112789009	Ddx4	protein_coding
ENSMUSG00000036594	1.99869	5.5688e-37	1.27138e-38	12.9971	chr17	34501718	34506797	H2-Aa	protein_coding
ENSMUSG00000085912	1.99656	4.63055e-05	8.28397e-06	4.45771	chr17	29276404	29298153	Trp53cor1	lncRNA
ENSMUSG00000027834	1.99276	7.142e-05	1.33221e-05	4.35475	chr3	75464854	75550802	Serpini1	protein_coding
ENSMUSG00000038811	1.98885	7.94118e-38	1.77869e-39	13.1467	chr11	95728042	95736560	Gngt2	protein_coding
ENSMUSG00000022906	1.9883	2.19958e-79	1.96433e-81	19.1131	chr16	35758840	35792975	Parp9	protein_coding
ENSMUSG00000030785	1.98717	0.00730135	0.00212914	3.0716	chr7	127804607	127805559	Cox6a2	protein_coding
ENSMUSG00000028583	1.98489	2.0286e-45	3.60868e-47	14.4249	chr4	142994001	143026134	Pdpn	protein_coding
ENSMUSG00000030144	1.97649	5.54191e-95	3.91147e-97	20.915	chr6	123239070	123252224	Clec4d	protein_coding
ENSMUSG00000028367	1.97528	1.4678e-76	1.38482e-78	18.7678	chr4	57943373	57956411	Txn1	protein_coding
ENSMUSG00000029009	1.96263	4.78697e-67	5.61956e-69	17.5532	chr4	148123534	148144008	Mthfr	protein_coding
ENSMUSG00000121398	1.96174	4.29426e-14	2.92263e-15	7.89417	chr11	82918956	82930868	Slfn10-ps	lncRNA
ENSMUSG00000021996	1.95993	4.09665e-76	3.95356e-78	18.712	chr14	74969737	74988205	Esd	protein_coding
ENSMUSG00000089665	1.95897	0.043668	0.0163382	2.40127	chr8	3721188	3722362	Fcor	protein_coding
ENSMUSG00000027580	1.95839	1.93672e-74	1.96671e-76	18.5026	chr2	180869408	180883820	Helz2	protein_coding
ENSMUSG00000081219	1.9478	5.8883e-13	4.4174e-14	7.54807	chr2	122297416	122298007	Bambi-ps1	processed_pseudogene
ENSMUSG00000048621	1.94745	3.48061e-12	2.79e-13	7.30416	chrX	108240362	108244045	Gm6377	protein_coding
ENSMUSG00000060586	1.9457	1.55463e-23	6.18046e-25	10.3126	chr17	34524841	34535648	H2-Eb1	protein_coding
ENSMUSG00000026893	1.94524	1.74205e-08	1.92334e-09	6.00415	chr2	62494629	62524453	Gca	protein_coding
ENSMUSG00000074578	1.94321	1.20123e-34	3.05389e-36	12.5709	chr2	166904854	166907783	Zfas1	lncRNA
ENSMUSG00000023903	1.94257	0.0278645	0.00972792	2.58535	chr17	23847285	23864251	Mmp25	protein_coding
ENSMUSG00000081778	1.94188	0.000953208	0.000225379	3.68873	chrX	105404062	105427677	Gm6325	unprocessed_pseudogene
ENSMUSG00000070327	1.92988	3.85207e-95	2.69104e-97	20.9328	chr11	119283926	119378244	Rnf213	protein_coding
ENSMUSG00000038507	1.92842	7.50965e-76	7.35551e-78	18.6789	chr6	39063344	39095283	Parp12	protein_coding
ENSMUSG00000038188	1.92787	3.21084e-28	1.05448e-29	11.3192	chr11	75404366	75417408	Scarf1	protein_coding
ENSMUSG00000032596	1.92512	2.31955e-68	2.67287e-70	17.7253	chr9	107852704	107861259	Uba7	protein_coding
ENSMUSG00000039501	1.92462	3.85623e-86	3.13831e-88	19.913	chr2	166877713	166904935	Znfx1	protein_coding
ENSMUSG00000032724	1.91591	7.85501e-06	1.21969e-06	4.85241	chr2	103396655	103548768	Abtb2	protein_coding
ENSMUSG00000096727	1.91449	1.22077e-35	2.97169e-37	12.7537	chr17	34400961	34406738	Psmb9	protein_coding
ENSMUSG00000036528	1.91391	8.24024e-22	3.64387e-23	9.91331	chr7	107194414	107347790	Ppfibp2	protein_coding
ENSMUSG00000060802	1.91385	1.98855e-10	1.85321e-11	6.71714	chr2	121978167	121983564	B2m	protein_coding
ENSMUSG00000026222	1.91377	3.31567e-58	4.41771e-60	16.3491	chr1	85577709	85637719	Sp100	protein_coding
ENSMUSG00000071454	1.91314	3.01184e-11	2.57693e-12	6.99906	chr12	3622381	3831796	Dtnb	protein_coding
ENSMUSG00000073412	1.91004	9.98797e-29	3.20824e-30	11.423	chr17	35404071	35407415	Lst1	protein_coding
ENSMUSG00000022707	1.90638	7.50376e-29	2.38867e-30	11.4486	chr16	70110837	70366604	Gbe1	protein_coding
ENSMUSG00000025804	1.90536	2.63552e-18	1.39216e-19	9.0529	chr9	123762161	123768729	Ccr1	protein_coding
ENSMUSG00000021211	1.90492	2.55516e-07	3.18775e-08	5.5308	chr13	4318175	4329432	Akr1c12	protein_coding
ENSMUSG00000028480	1.90255	2.49006e-17	1.4006e-18	8.79737	chr4	43957401	43979118	Glipr2	protein_coding
ENSMUSG00000034997	1.90204	5.19908e-08	5.99477e-09	5.8169	chr14	74878280	74946934	Htr2a	protein_coding
ENSMUSG00000063286	1.90032	1.82534e-71	1.98506e-73	18.1261	chr7	106103599	106110878	Gvin-ps7	transcribed_unprocessed_pseudogene
ENSMUSG00000074677	1.89078	3.4635e-36	8.28148e-38	12.8529	chr3	15849309	15902692	Sirpb1c	protein_coding
ENSMUSG00000047067	1.88916	1.0671e-13	7.60843e-15	7.77394	chr1	92834703	92836157	Dusp28	protein_coding
ENSMUSG00000111535	1.88461	0.00615991	0.00176169	3.12772	chr10	44474716	44565305	Gm35154	lncRNA
ENSMUSG00000009585	1.88406	5.98101e-47	1.01227e-48	14.6694	chr15	79775860	79800107	Apobec3	protein_coding
ENSMUSG00000018920	1.88284	1.04339e-73	1.09711e-75	18.4098	chr11	70344809	70350810	Cxcl16	protein_coding
ENSMUSG00000028602	1.87955	0.000226405	4.68626e-05	4.07075	chr4	144993707	145041734	Tnfrsf8	protein_coding
ENSMUSG00000039693	1.87709	1.40135e-06	1.94988e-07	5.20405	chr4	48539935	48561919	Msantd3	protein_coding
ENSMUSG00000039232	1.87449	9.13575e-31	2.63183e-32	11.8331	chr10	12813953	12840042	Stx11	protein_coding
ENSMUSG00000036661	1.87406	0.00452778	0.00124632	3.22806	chr15	73384409	73444091	Dennd3	protein_coding
ENSMUSG00000091144	1.87275	6.45336e-05	1.19075e-05	4.37928	chr14	59618282	59632830	Phf11c	protein_coding
ENSMUSG00000047735	1.87273	4.33551e-75	4.30897e-77	18.5843	chr6	3372257	3399572	Samd9l	protein_coding
ENSMUSG00000107546	1.86889	0.0230831	0.00779687	2.66074	chr6	72989026	72997343	Gm20560	lncRNA
ENSMUSG00000116657	1.86704	0.0131159	0.00410263	2.87016	chr17	27764681	27775492	Gm49774	lncRNA
ENSMUSG00000023367	1.86633	1.18756e-07	1.42234e-08	5.67068	chr6	48817853	48824005	Tmem176a	protein_coding
ENSMUSG00000032965	1.86456	2.62466e-26	9.13006e-28	10.9212	chr16	49519596	49585489	Ift57	protein_coding
ENSMUSG00000021280	1.85359	2.32648e-08	2.60881e-09	5.95449	chr12	111383451	111398112	Exoc3l4	protein_coding
ENSMUSG00000032690	1.85342	4.04805e-53	5.94745e-55	15.6129	chr5	120868398	120887918	Oas2	protein_coding
ENSMUSG00000002983	1.85088	1.26767e-36	2.94893e-38	12.9325	chr7	19340142	19363363	Relb	protein_coding
ENSMUSG00000004707	1.84952	8.43787e-65	1.02701e-66	17.255	chr1	171416192	171434978	Ly9	protein_coding
ENSMUSG00000059089	1.84587	1.96387e-36	4.62503e-38	12.8979	chr1	170846489	170857330	Fcgr4	protein_coding
ENSMUSG00000031740	1.8421	0.00559977	0.00157891	3.15978	chr8	93553919	93580048	Mmp2	protein_coding
ENSMUSG00000024334	1.83617	0.0326983	0.0117087	2.5208	chr17	34311314	34314208	H2-Oa	protein_coding
ENSMUSG00000113902	1.83616	4.89583e-40	1.02254e-41	13.5313	chr12	101934349	101943327	Ndufb1	protein_coding
ENSMUSG00000003541	1.83581	1.5797e-30	4.58494e-32	11.7864	chr17	36132576	36133815	Ier3	protein_coding
ENSMUSG00000068129	1.83377	5.07091e-08	5.84332e-09	5.82118	chr2	150412335	150420864	Cst7	protein_coding
ENSMUSG00000021025	1.83096	8.75462e-62	1.1097e-63	16.8467	chr12	55536195	55539432	Nfkbia	protein_coding
ENSMUSG00000037816	1.82939	3.69544e-26	1.30678e-27	10.8886	chr13	50571900	50587816	Fbxw17	protein_coding
ENSMUSG00000024679	1.82792	3.49951e-48	5.69599e-50	14.8634	chr19	11563968	11582213	Ms4a6d	protein_coding
ENSMUSG00000050931	1.82664	2.16419e-16	1.29213e-17	8.54439	chr3	131112634	131197172	Sgms2	protein_coding
ENSMUSG00000002307	1.82322	1.37482e-51	2.10901e-53	15.3836	chr17	34128388	34134564	Daxx	protein_coding
ENSMUSG00000000982	1.8201	3.42704e-09	3.54181e-10	6.27299	chr11	83538670	83540181	Ccl3	protein_coding
ENSMUSG00000108161	1.81797	0.00410349	0.00111919	3.25871	chr6	145945261	145947488	Gm32914	lncRNA
ENSMUSG00000024892	1.81001	5.66187e-15	3.62506e-16	8.15047	chr19	4560500	4671780	Pcx	protein_coding
ENSMUSG00000011008	1.80964	6.8511e-44	1.25822e-45	14.1777	chr3	145855588	145901268	Mcoln2	protein_coding
ENSMUSG00000073802	1.80491	0.00427105	0.00116919	3.24629	chr4	89224536	89229276	Cdkn2b	protein_coding
ENSMUSG00000027281	1.80451	6.58941e-18	3.55928e-19	8.94986	chr2	136733138	136913870	Slx4ip	protein_coding
ENSMUSG00000043740	1.80333	2.58353e-38	5.6192e-40	13.2335	chr17	48623169	48634052	B430306N03Rik	protein_coding
ENSMUSG00000070034	1.79826	1.50339e-40	3.09664e-42	13.6188	chr1	85504620	85526538	Sp110	protein_coding
ENSMUSG00000109669	1.79648	6.92362e-07	9.21986e-08	5.34146	chr8	93578578	93582962	Gm45472	lncRNA
ENSMUSG00000102895	1.79194	0.0137926	0.00435086	2.85154	chr3	50529635	50530966	5830415G21Rik	TEC
ENSMUSG00000079491	1.79184	2.65147e-11	2.26287e-12	7.01724	chr17	36426768	36432357	H2-T10	protein_coding
ENSMUSG00000089940	1.79179	0.00221684	0.000568698	3.44612	chr13	89887579	90035285	Gm4117	lncRNA
ENSMUSG00000024238	1.79113	2.10126e-07	2.59082e-08	5.56705	chr18	5591860	5775467	Zeb1	protein_coding
ENSMUSG00000048234	1.78521	3.1824e-72	3.43796e-74	18.2222	chr1	39590377	39616486	Rnf149	protein_coding
ENSMUSG00000000409	1.78395	0.0400987	0.0148006	2.43722	chr4	129442137	129467434	Lck	protein_coding
ENSMUSG00000031639	1.78088	1.26846e-32	3.45321e-34	12.1914	chr8	45848702	45864117	Tlr3	protein_coding
ENSMUSG00000039395	1.77864	2.97215e-06	4.35173e-07	5.05289	chr1	72198601	72251466	Mreg	protein_coding
ENSMUSG00000013418	1.77442	0.0139608	0.00441066	2.84719	chr11	95756769	95805717	B4galnt2	protein_coding
ENSMUSG00000003283	1.77398	6.90113e-52	1.04374e-53	15.4291	chr2	152950388	152993361	Hck	protein_coding
ENSMUSG00000028111	1.7655	6.77782e-24	2.6506e-25	10.3936	chr3	95406567	95416673	Ctsk	protein_coding
ENSMUSG00000086564	1.7635	0.000944906	0.000223348	3.69103	chr3	100900845	100936872	Cd101	protein_coding
ENSMUSG00000035107	1.75988	3.11149e-24	1.2056e-25	10.4685	chr16	58228806	58290090	Dcbld2	protein_coding
ENSMUSG00000040829	1.75536	4.18813e-14	2.84437e-15	7.89755	chr11	70350259	70357028	Zmynd15	protein_coding
ENSMUSG00000053395	1.74334	0.0124397	0.00386943	2.88861	chr7	3439199	3464164	Cacng8	protein_coding
ENSMUSG00000032000	1.74142	5.22469e-50	8.2406e-52	15.1445	chr9	7848700	7873187	Birc3	protein_coding
ENSMUSG00000021643	1.74134	1.1237e-09	1.11035e-10	6.45111	chr13	100244520	100251079	Serf1	protein_coding
ENSMUSG00000034118	1.74029	5.38606e-27	1.85031e-28	11.0652	chr5	130102167	130164570	Tpst1	protein_coding
ENSMUSG00000049422	1.73382	1.34596e-23	5.33148e-25	10.3268	chr10	75768964	75773581	Chchd10	protein_coding
ENSMUSG00000006930	1.72777	0.0123861	0.00385008	2.89019	chr11	100238153	100246954	Hap1	protein_coding
ENSMUSG00000104000	1.7273	0.000103498	2.00064e-05	4.26482	chr3	10087371	10090599	Gm38335	lncRNA
ENSMUSG00000032952	1.72255	0.00932641	0.00279884	2.98901	chr3	103716836	103729341	Ap4b1	protein_coding
ENSMUSG00000030403	1.72158	8.473e-61	1.09231e-62	16.7109	chr7	18990854	19005742	Vasp	protein_coding
ENSMUSG00000040466	1.71932	6.14434e-07	8.09363e-08	5.36503	chr7	27147403	27165569	Blvrb	protein_coding
ENSMUSG00000027215	1.71562	2.24103e-47	3.74447e-49	14.7367	chr2	93249456	93293485	Cd82	protein_coding
ENSMUSG00000095028	1.7139	7.58387e-16	4.61532e-17	8.39611	chr3	15560811	15640125	Sirpb1b	protein_coding
ENSMUSG00000028542	1.71048	7.43589e-11	6.61384e-12	6.86576	chr4	117691703	117732395	Slc6a9	protein_coding
ENSMUSG00000107215	1.70978	5.10398e-10	4.91835e-11	6.57339	chr6	3336772	3339354	Gm43197	TEC
ENSMUSG00000039891	1.70851	0.0264618	0.00915158	2.60634	chr10	17671974	17721413	Txlnb	protein_coding
ENSMUSG00000020572	1.70766	4.21149e-46	7.37049e-48	14.5341	chr12	32869544	32903348	Nampt	protein_coding
ENSMUSG00000028347	1.70228	1.49091e-06	2.07771e-07	5.19225	chr4	48585174	48663131	Tmeff1	protein_coding
ENSMUSG00000022895	1.70123	2.51583e-36	5.97929e-38	12.8781	chr16	95502942	95522095	Ets2	protein_coding
ENSMUSG00000121501	1.70062	0.000153519	3.06485e-05	4.16859	chr7	106103436	106106935		lncRNA
ENSMUSG00000023034	1.69844	4.84173e-09	5.08408e-10	6.21649	chr15	101152150	101172676	Nr4a1	protein_coding
ENSMUSG00000024308	1.69677	1.45957e-67	1.69241e-69	17.6212	chr17	34134873	34148266	Tapbp	protein_coding
ENSMUSG00000115142	1.6955	0.0257566	0.00886874	2.61707	chr15	39908587	39992378	Gm33251	lncRNA
ENSMUSG00000064120	1.69419	3.4098e-32	9.4055e-34	12.1095	chr17	49735390	49762463	Mocs1	protein_coding
ENSMUSG00000029007	1.69274	1.11551e-36	2.57086e-38	12.9431	chr4	148161518	148172488	Agtrap	protein_coding
ENSMUSG00000024610	1.69224	4.36658e-42	8.5539e-44	13.8785	chr18	60936920	60945724	Cd74	protein_coding
ENSMUSG00000035678	1.68723	8.9978e-10	8.85847e-11	6.48525	chr17	57412325	57414757	Tnfsf9	protein_coding
ENSMUSG00000021040	1.68651	2.0686e-21	9.25171e-23	9.81981	chr12	87490666	87498976	Slirp	protein_coding
ENSMUSG00000066258	1.68012	3.86145e-24	1.49897e-25	10.4478	chr7	103949101	103964673	Trim12a	protein_coding
ENSMUSG00000032561	1.67745	2.31713e-14	1.55032e-15	7.97287	chr9	104165450	104214947	Acpp	protein_coding
ENSMUSG00000029581	1.67471	5.28931e-06	8.0454e-07	4.93426	chr5	142946098	142958940	Fscn1	protein_coding
ENSMUSG00000034266	1.67206	1.64672e-06	2.31305e-07	5.17224	chr12	85733443	85755861	Batf	protein_coding
ENSMUSG00000042719	1.662	1.25761e-39	2.64474e-41	13.4612	chr5	121535999	121582441	Naa25	protein_coding
ENSMUSG00000080717	1.66198	6.55185e-09	6.95058e-10	6.16721	chr16	97798515	97833001	B230307C23Rik	protein_coding
ENSMUSG00000023991	1.65979	3.29891e-27	1.11666e-28	11.1104	chr17	48178058	48235570	Foxp4	protein_coding
ENSMUSG00000032802	1.65846	1.00682e-38	2.16083e-40	13.3051	chr2	151947436	151953296	Srxn1	protein_coding
ENSMUSG00000102715	1.65821	0.00143423	0.000351612	3.57397	chr3	50470848	50561675	Gm6209	lncRNA
ENSMUSG00000044162	1.65388	4.12197e-27	1.4012e-28	11.0901	chr6	65502297	65611024	Tnip3	protein_coding
ENSMUSG00000097194	1.65151	8.79525e-06	1.37392e-06	4.82875	chr8	95149524	95161731	9330175E14Rik	lncRNA
ENSMUSG00000024079	1.65128	3.31709e-43	6.33077e-45	14.0639	chr17	79159993	79190002	Eif2ak2	protein_coding
ENSMUSG00000097083	1.65014	0.00466438	0.00128695	3.21888	chr1	39689344	39696550	D930019O06Rik	lncRNA
ENSMUSG00000015312	1.64713	3.1934e-26	1.12235e-27	10.9024	chr10	80765907	80768038	Gadd45b	protein_coding
ENSMUSG00000107622	1.64087	0.0410957	0.0152248	2.42699	chr6	89246493	89262707	4930512J16Rik	lncRNA
ENSMUSG00000072941	1.6388	0.0209485	0.00696573	2.69848	chr5	52521133	52528760	Sod3	protein_coding
ENSMUSG00000022822	1.63851	1.71208e-55	2.41676e-57	15.9603	chr16	20150053	20245144	Abcc5	protein_coding
ENSMUSG00000028417	1.63822	0.00434254	0.00119002	3.24126	chr4	53779705	53788712	Tal2	protein_coding
ENSMUSG00000024601	1.63483	4.41182e-42	8.70608e-44	13.8772	chr18	58792538	58813440	Isoc1	protein_coding
ENSMUSG00000106734	1.63336	9.2987e-34	2.44438e-35	12.4054	chr6	3333191	3346128	Gm20559	lncRNA
ENSMUSG00000074151	1.63077	1.14045e-38	2.45584e-40	13.2956	chr8	95160984	95253900	Nlrc5	protein_coding
ENSMUSG00000027223	1.63057	0.00564579	0.00159432	3.15694	chr2	92214021	92231608	Mapk8ip1	protein_coding
ENSMUSG00000023966	1.63005	3.53731e-05	6.18296e-06	4.52003	chr17	46432961	46455142	Rsph9	protein_coding
ENSMUSG00000025225	1.62918	2.56698e-43	4.88068e-45	14.0823	chr19	46292759	46300824	Nfkb2	protein_coding
ENSMUSG00000062310	1.62847	0.00131039	0.000318609	3.59968	chr1	88427593	88437788	Glrp1	protein_coding
ENSMUSG00000025525	1.62587	1.56149e-14	1.03124e-15	8.02308	chrX	111221031	111282452	Apool	protein_coding
ENSMUSG00000090877	1.62574	2.17894e-09	2.2064e-10	6.34624	chr17	35175412	35178214	Hspa1b	protein_coding
ENSMUSG00000036636	1.62301	3.49459e-65	4.20307e-67	17.3065	chr17	25352365	25381078	Clcn7	protein_coding
ENSMUSG00000005465	1.62181	0.0411335	0.0152418	2.42658	chr8	84756923	84769218	Il27ra	protein_coding
ENSMUSG00000097597	1.62054	0.0299408	0.0105747	2.55645	chr10	8760381	8762622	Gm26674	lncRNA
ENSMUSG00000016256	1.61883	5.11331e-61	6.55506e-63	16.7413	chr2	174269286	174280832	Ctsz	protein_coding
ENSMUSG00000091971	1.60755	2.93479e-07	3.69676e-08	5.50476	chr17	35188166	35191132	Hspa1a	protein_coding
ENSMUSG00000030825	1.60517	0.028375	0.00993789	2.57798	chr7	45204317	45217176	Hsd17b14	protein_coding
ENSMUSG00000032688	1.6042	4.68818e-38	1.03657e-39	13.1874	chr18	65564009	65612138	Malt1	protein_coding
ENSMUSG00000056290	1.60387	0.0401006	0.014807	2.43706	chr19	11420917	11444419	Ms4a4b	protein_coding
ENSMUSG00000033917	1.60255	4.04747e-37	9.21138e-39	13.0217	chr7	118287768	118305001	Gde1	protein_coding
ENSMUSG00000035164	1.60185	5.83019e-20	2.79648e-21	9.47007	chr9	52022644	52079872	Zc3h12c	protein_coding
ENSMUSG00000050549	1.60136	4.51724e-27	1.54533e-28	11.0813	chr3	127662707	127689973	Fam241a	protein_coding
ENSMUSG00000040329	1.60093	0.0199714	0.00659193	2.71679	chr3	7635054	7678820	Il7	protein_coding
ENSMUSG00000049327	1.60066	1.87998e-30	5.49708e-32	11.7711	chr5	124577993	124600371	Kmt5a	protein_coding
ENSMUSG00000024789	1.5969	4.79763e-38	1.06422e-39	13.1854	chr19	29229228	29290480	Jak2	protein_coding
ENSMUSG00000044244	1.59508	0.01579	0.00506509	2.80286	chr9	100339772	100368841	Il20rb	protein_coding
ENSMUSG00000029095	1.5944	0.00102936	0.000244645	3.6678	chr5	35915224	36042317	Ablim2	protein_coding
ENSMUSG00000097754	1.59318	0.0298683	0.0105397	2.5576	chr1	150034794	150040836	Ptgs2os2	lncRNA
ENSMUSG00000073242	1.59208	2.09894e-07	2.58645e-08	5.56735	chr12	3909293	3912244	Dnmt3aos	lncRNA
ENSMUSG00000038540	1.58503	0.00479065	0.00132627	3.21023	chr7	83234135	83274822	Tmc3	protein_coding
ENSMUSG00000010406	1.58391	7.51158e-25	2.80771e-26	10.6056	chr14	54664366	54667213	Mrpl52	protein_coding
ENSMUSG00000039899	1.58156	2.03132e-32	5.57387e-34	12.1524	chr5	21577640	21583372	Fgl2	protein_coding
ENSMUSG00000018286	1.58069	5.00888e-38	1.11469e-39	13.182	chr11	70416193	70418684	Psmb6	protein_coding
ENSMUSG00000038058	1.57771	9.09159e-15	5.91264e-16	8.0911	chr6	54900934	54949597	Nod1	protein_coding
ENSMUSG00000025037	1.57628	8.104e-26	2.9416e-27	10.8144	chrX	16485937	16554057	Maoa	protein_coding
ENSMUSG00000071350	1.57584	5.87093e-21	2.70608e-22	9.71102	chr14	59639458	59678333	Setdb2	protein_coding
ENSMUSG00000030595	1.57555	5.098e-22	2.2103e-23	9.96311	chr7	28457676	28466937	Nfkbib	protein_coding
ENSMUSG00000030966	1.56861	4.47669e-29	1.40572e-30	11.4945	chr7	102207128	102214693	Trim21	protein_coding
ENSMUSG00000005686	1.56536	1.71124e-27	5.74315e-29	11.1696	chr7	110367413	110411612	Ampd3	protein_coding
ENSMUSG00000064267	1.56339	7.63586e-39	1.62231e-40	13.3265	chr5	122344867	122380360	Hvcn1	protein_coding
ENSMUSG00000027219	1.56326	2.97336e-26	1.03859e-27	10.9095	chr2	122256958	122291618	Slc28a2	protein_coding
ENSMUSG00000055809	1.56311	4.38345e-06	6.56965e-07	4.97367	chr7	4525932	4535452	Dnaaf3	protein_coding
ENSMUSG00000034575	1.56265	2.9904e-30	8.85168e-32	11.7309	chr13	69646078	69682736	Tent4a	protein_coding
ENSMUSG00000019082	1.56244	6.93859e-25	2.58854e-26	10.6132	chr7	141009657	141017805	Slc25a22	protein_coding
ENSMUSG00000050994	1.5559	7.90564e-05	1.49117e-05	4.32999	chr10	10211447	10348070	Adgb	protein_coding
ENSMUSG00000092564	1.55537	4.45984e-07	5.76873e-08	5.42583	chr17	34126150	34128341	BC051226	lncRNA
ENSMUSG00000028793	1.55121	8.42935e-44	1.55413e-45	14.1629	chr4	128952064	128979679	Rnf19b	protein_coding
ENSMUSG00000033781	1.54896	2.57034e-15	1.60681e-16	8.24829	chr13	3684032	3703822	Asb13	protein_coding
ENSMUSG00000032997	1.54701	0.00162477	0.000403589	3.53773	chr1	75451213	75455951	Chpf	protein_coding
ENSMUSG00000029373	1.54387	1.20396e-31	3.38167e-33	12.0041	chr5	90920294	90921242	Pf4	protein_coding
ENSMUSG00000097354	1.5424	0.000190903	3.8758e-05	4.11476	chr6	129185375	129215688	2310001H17Rik	lncRNA
ENSMUSG00000038668	1.54039	0.000149053	2.97032e-05	4.17573	chr4	58435255	58553898	Lpar1	protein_coding
ENSMUSG00000030990	1.53956	4.29289e-27	1.4624e-28	11.0863	chr7	101859415	101887774	Pgap2	protein_coding
ENSMUSG00000064289	1.53837	9.80176e-35	2.47779e-36	12.5874	chr2	61408929	61484515	Tank	protein_coding
ENSMUSG00000039217	1.53689	6.47826e-09	6.86784e-10	6.1691	chr9	50466127	50493140	Il18	protein_coding
ENSMUSG00000024737	1.53376	1.35827e-46	2.33796e-48	14.6125	chr19	10817091	10836726	Slc15a3	protein_coding
ENSMUSG00000036986	1.53281	5.67589e-34	1.47776e-35	12.4456	chr9	58125359	58157069	Pml	protein_coding
ENSMUSG00000049037	1.52573	7.92967e-20	3.83777e-21	9.43695	chr6	122898807	122911578	Clec4a1	protein_coding
ENSMUSG00000050957	1.51695	3.46452e-12	2.77461e-13	7.30491	chr19	29298744	29302756	Insl6	protein_coding
ENSMUSG00000023249	1.51348	9.23076e-30	2.78552e-31	11.6335	chr9	106347521	106354148	Parp3	protein_coding
ENSMUSG00000026031	1.51234	4.33202e-41	8.7982e-43	13.7104	chr1	58750667	58798043	Cflar	protein_coding
ENSMUSG00000071068	1.51226	9.4306e-14	6.69684e-15	7.79008	chr17	48606526	48619561	Treml2	protein_coding
ENSMUSG00000029063	1.50445	1.44892e-52	2.16008e-54	15.5304	chr4	155646835	155675458	Nadk	protein_coding
ENSMUSG00000044340	1.49915	3.07148e-28	1.0065e-29	11.3233	chr1	106099482	106321980	Phlpp1	protein_coding
ENSMUSG00000096917	1.49763	0.00181372	0.00045614	3.50527	chr8	57940551	57963975	2500002B13Rik	lncRNA
ENSMUSG00000002103	1.49341	3.33628e-44	6.03101e-46	14.2293	chr2	91033230	91044443	Acp2	protein_coding
ENSMUSG00000049502	1.49335	1.66901e-40	3.4498e-42	13.6109	chr16	35746881	35759521	Dtx3l	protein_coding
ENSMUSG00000089929	1.49191	0.00354173	0.000950413	3.30481	chr9	89081262	89089880	Bcl2a1b	protein_coding
ENSMUSG00000031792	1.49119	4.29134e-31	1.22389e-32	11.8972	chr8	96058912	96074135	Usb1	protein_coding
ENSMUSG00000032691	1.48915	3.80867e-29	1.19321e-30	11.5087	chr11	59432394	59457782	Nlrp3	protein_coding
ENSMUSG00000063458	1.48676	3.47918e-10	3.30253e-11	6.63241	chr14	22069780	23106153	Lrmda	protein_coding
ENSMUSG00000002797	1.48622	0.000153671	3.06898e-05	4.16829	chr6	54959565	54969935	Ggct	protein_coding
ENSMUSG00000028378	1.48324	2.89831e-24	1.11883e-25	10.4756	chr4	58965439	58987119	Ptgr1	protein_coding
ENSMUSG00000049719	1.48209	9.0596e-06	1.4187e-06	4.82236	chr9	110673574	110685590	Prss46	protein_coding
ENSMUSG00000079418	1.47882	1.13507e-18	5.86953e-20	9.14671	chrX	139857656	139947266	Atg4a	protein_coding
ENSMUSG00000029366	1.47857	1.92703e-37	4.35785e-39	13.0787	chr5	88912855	88931140	Dck	protein_coding
ENSMUSG00000023045	1.47718	0.0190135	0.00623603	2.73511	chr15	102058961	102071904	Soat2	protein_coding
ENSMUSG00000085894	1.47501	0.00291748	0.000767349	3.36431	chr1	39586651	39591083	Gm15832	lncRNA
ENSMUSG00000039531	1.47428	5.20587e-19	2.65824e-20	9.23192	chr10	33795138	33827265	Zup1	protein_coding
ENSMUSG00000025888	1.47323	4.4511e-28	1.465e-29	11.2903	chr9	5298508	5307290	Casp1	protein_coding
ENSMUSG00000020227	1.47294	3.00883e-26	1.05315e-27	10.9082	chr10	119977553	120038035	Irak3	protein_coding
ENSMUSG00000028327	1.47181	4.31341e-21	1.97886e-22	9.74287	chr4	45848664	45887008	Stra6l	protein_coding
ENSMUSG00000041231	1.46761	1.76504e-14	1.17076e-15	8.00749	chr11	44345398	44361325	Ublcp1	protein_coding
ENSMUSG00000024174	1.46503	5.62726e-20	2.69509e-21	9.47393	chr17	55958951	56019628	Pot1b	protein_coding
ENSMUSG00000021701	1.45695	6.83162e-34	1.78601e-35	12.4305	chr13	110531580	110537378	Plk2	protein_coding
ENSMUSG00000026177	1.45294	2.0407e-35	4.99704e-37	12.7132	chr1	74414354	74425221	Slc11a1	protein_coding
ENSMUSG00000019970	1.44901	7.96692e-45	1.42871e-46	14.3296	chr10	21758083	21875802	Sgk1	protein_coding
ENSMUSG00000020023	1.44842	5.18875e-23	2.11885e-24	10.1935	chr10	94147811	94426818	Tmcc3	protein_coding
ENSMUSG00000038179	1.44568	2.66915e-37	6.05532e-39	13.0537	chr1	171459971	171480603	Slamf7	protein_coding
ENSMUSG00000063694	1.44307	5.28226e-22	2.29779e-23	9.95925	chr6	50539543	50543518	Cycs	protein_coding
ENSMUSG00000026701	1.44212	4.52708e-23	1.84213e-24	10.2071	chr1	161067682	161078789	Prdx6	protein_coding
ENSMUSG00000020415	1.43933	1.5841e-13	1.14544e-14	7.72197	chr11	43311077	43317078	Pttg1	protein_coding
ENSMUSG00000041736	1.43731	1.38938e-31	3.91247e-33	11.992	chr15	83447793	83458404	Tspo	protein_coding
ENSMUSG00000049526	1.43588	0.0238954	0.00812116	2.64699	chr9	59425968	59447130	Tmem202	protein_coding
ENSMUSG00000020057	1.4358	2.29326e-38	4.97135e-40	13.2427	chr10	88158666	88214942	Dram1	protein_coding
ENSMUSG00000049401	1.43185	1.14077e-36	2.63728e-38	12.9411	chr2	180231038	180237629	Ogfr	protein_coding
ENSMUSG00000025854	1.42871	2.08266e-38	4.4998e-40	13.2502	chr5	138740269	138795832	Fam20c	protein_coding
ENSMUSG00000121399	1.42587	0.0153852	0.00491751	2.81239	chr11	83115280	83151786		lncRNA
ENSMUSG00000085295	1.41749	1.12138e-18	5.79062e-20	9.14817	chr4	6352105	6357530	4930430E12Rik	lncRNA
ENSMUSG00000001627	1.41707	1.05105e-31	2.93704e-33	12.0157	chr12	40251566	40298503	Ifrd1	protein_coding
ENSMUSG00000035561	1.41309	2.0514e-08	2.28557e-09	5.97609	chr4	45799022	45804604	Aldh1b1	protein_coding
ENSMUSG00000006519	1.41106	5.66262e-33	1.52526e-34	12.2578	chr8	123151515	123159669	Cyba	protein_coding
ENSMUSG00000042333	1.4083	3.66967e-18	1.95046e-19	9.01602	chr4	155006390	155013020	Tnfrsf14	protein_coding
ENSMUSG00000121503	1.40581	9.46219e-06	1.48901e-06	4.81271	chr17	34193608	34197811	H2-K2	lncRNA
ENSMUSG00000082419	1.40574	1.03432e-05	1.63435e-06	4.79407	chr11	82918326	82918823	Gm11425	processed_pseudogene
ENSMUSG00000022901	1.40476	1.01455e-12	7.78175e-14	7.47396	chr16	36424231	36486443	Cd86	protein_coding
ENSMUSG00000053113	1.40366	1.46121e-09	1.45437e-10	6.41009	chr11	117856905	117860873	Socs3	protein_coding
ENSMUSG00000042726	1.40364	1.5935e-42	3.1101e-44	13.9508	chr5	121509788	121523695	Trafd1	protein_coding
ENSMUSG00000116380	1.40204	0.0460238	0.0173853	2.37846	chr15	74801286	74808165	Gm39556	lncRNA
ENSMUSG00000036564	1.39939	4.37805e-11	3.80892e-12	6.9441	chr8	96403608	96441747	Ndrg4	protein_coding
ENSMUSG00000022575	1.39613	3.92289e-35	9.74718e-37	12.6608	chr15	75734176	75739257	Gsdmd	protein_coding
ENSMUSG00000031652	1.39302	5.24358e-33	1.40861e-34	12.2643	chr8	87534788	87611886	N4bp1	protein_coding
ENSMUSG00000079547	1.39047	6.91909e-18	3.74732e-19	8.94418	chr17	34372046	34379204	H2-DMb1	protein_coding
ENSMUSG00000097855	1.38793	0.00213159	0.000545068	3.45757	chr19	29442150	29500572	A930007I19Rik	lncRNA
ENSMUSG00000039193	1.38749	1.47435e-11	1.2381e-12	7.10105	chr17	74732433	74766137	Nlrc4	protein_coding
ENSMUSG00000049723	1.38711	1.42411e-34	3.6308e-36	12.5572	chr9	7344381	7369499	Mmp12	protein_coding
ENSMUSG00000056054	1.38318	0.00144624	0.000354763	3.57163	chr3	90576285	90577342	S100a8	protein_coding
ENSMUSG00000020882	1.38187	7.27983e-05	1.36002e-05	4.35022	chr11	97892334	97913860	Cacnb1	protein_coding
ENSMUSG00000029136	1.3817	5.22853e-07	6.81949e-08	5.39586	chr5	31781783	31854971	Rbks	protein_coding
ENSMUSG00000042659	1.38136	7.91028e-17	4.57469e-18	8.66351	chr7	68386743	68398989	Arrdc4	protein_coding
ENSMUSG00000038301	1.3809	1.17109e-36	2.71583e-38	12.9389	chr6	51500881	51567659	Snx10	protein_coding
ENSMUSG00000073010	1.3807	0.0442514	0.0165979	2.3955	chrX	105626792	105754163	Gm5127	protein_coding
ENSMUSG00000027222	1.37975	7.29664e-09	7.77747e-10	6.1494	chr2	92205021	92211562	Pex16	protein_coding
ENSMUSG00000033192	1.37355	8.42939e-30	2.53762e-31	11.6414	chr8	93581967	93645907	Lpcat2	protein_coding
ENSMUSG00000034220	1.37026	1.64857e-08	1.81539e-09	6.01352	chr1	92759367	92788501	Gpc1	protein_coding
ENSMUSG00000067591	1.36964	0.00763781	0.00223881	3.05658	chr6	130300252	130314537	Klra3	protein_coding
ENSMUSG00000024014	1.36955	1.44372e-31	4.07591e-33	11.9886	chr17	29709727	29715086	Pim1	protein_coding
ENSMUSG00000029810	1.36763	5.30321e-10	5.12179e-11	6.56735	chr6	48810752	48818430	Tmem176b	protein_coding
ENSMUSG00000039747	1.36728	5.70394e-30	1.70892e-31	11.6751	chr5	136176313	136199567	Orai2	protein_coding
ENSMUSG00000001166	1.36581	3.03306e-07	3.82491e-08	5.49875	chr5	120938259	120950579	Oas1c	protein_coding
ENSMUSG00000021298	1.36564	1.21986e-11	1.01384e-12	7.12861	chr12	112814493	112831848	Gpr132	protein_coding
ENSMUSG00000046516	1.36424	1.46467e-17	8.1224e-19	8.85833	chr16	38167353	38182659	Cox17	protein_coding
ENSMUSG00000060538	1.36227	2.8068e-18	1.48577e-19	9.0458	chr7	126485343	126522089	Tmem219	protein_coding
ENSMUSG00000001249	1.35791	0.0355272	0.0128676	2.48741	chr7	30798150	30814715	Hpn	protein_coding
ENSMUSG00000038390	1.35785	1.04383e-17	5.73597e-19	8.89703	chr6	124835407	124840946	Gpr162	protein_coding
ENSMUSG00000021583	1.35708	7.9491e-35	2.00373e-36	12.6041	chr13	74787687	74841320	Erap1	protein_coding
ENSMUSG00000037966	1.3557	3.68357e-38	8.09139e-40	13.2061	chr13	49340961	49349720	Ninj1	protein_coding
ENSMUSG00000020464	1.35196	1.34785e-24	5.10599e-26	10.5495	chr11	29080744	29111828	Pnpt1	protein_coding
ENSMUSG00000006418	1.35124	5.79224e-36	1.39748e-37	12.8124	chr2	167334565	167358093	Rnf114	protein_coding
ENSMUSG00000057143	1.35103	1.4016e-23	5.56199e-25	10.3227	chr7	103987961	104002569	Trim12c	protein_coding
ENSMUSG00000022193	1.3509	6.60781e-21	3.05525e-22	9.69865	chr14	54851576	54855479	Psmb5	protein_coding
ENSMUSG00000112843	1.35033	0.00387808	0.00105045	3.27666	chr10	51402436	51407257	Gm46224	lncRNA
ENSMUSG00000027610	1.34872	3.3602e-09	3.46305e-10	6.27649	chr2	155405101	155434730	Gss	protein_coding
ENSMUSG00000117764	1.34845	0.0217217	0.00726975	2.68423	chr18	66260376	66351359	Gm50143	lncRNA
ENSMUSG00000032786	1.34701	5.93385e-35	1.48293e-36	12.6278	chr9	106110654	106125853	Alas1	protein_coding
ENSMUSG00000021773	1.34227	3.2256e-15	2.03734e-16	8.21986	chr14	21895923	21899045	Comtd1	protein_coding
ENSMUSG00000040624	1.3382	3.65969e-10	3.48178e-11	6.62461	chr10	3690364	3917303	Plekhg1	protein_coding
ENSMUSG00000021423	1.33563	4.42576e-20	2.10371e-21	9.49976	chr13	37529184	37603012	Ly86	protein_coding
ENSMUSG00000021109	1.33418	2.02798e-36	4.79062e-38	12.8952	chr12	73948149	73994304	Hif1a	protein_coding
ENSMUSG00000002108	1.3322	4.23934e-11	3.68213e-12	6.94887	chr2	91014406	91033179	Nr1h3	protein_coding
ENSMUSG00000035828	1.33108	4.45613e-11	3.88326e-12	6.94137	chr15	88746389	88749929	Pim3	protein_coding
ENSMUSG00000027951	1.33098	3.51229e-35	8.70168e-37	12.6697	chr3	89622329	89660753	Adar	protein_coding
ENSMUSG00000028982	1.32907	0.000770638	0.000178215	3.74805	chr4	149828493	149858734	Slc25a33	protein_coding
ENSMUSG00000023030	1.32797	1.76859e-24	6.73807e-26	10.5234	chr15	100285779	100322953	Slc11a2	protein_coding
ENSMUSG00000005057	1.32626	3.51179e-14	2.37239e-15	7.92014	chr5	136247001	136275410	Sh2b2	protein_coding
ENSMUSG00000097290	1.32339	0.0477238	0.0181512	2.36252	chr16	21613068	21627790	1300002E11Rik	lncRNA
ENSMUSG00000020085	1.32039	2.75858e-17	1.5576e-18	8.78544	chr10	61551042	61575039	Aifm2	protein_coding
ENSMUSG00000120328	1.32032	5.48577e-06	8.34817e-07	4.92705	chr13	52699620	52722133		lncRNA
ENSMUSG00000026228	1.31826	1.76538e-09	1.76983e-10	6.38009	chr1	86026748	86039692	Htr2b	protein_coding
ENSMUSG00000120878	1.31671	0.000830231	0.00019373	3.72705	chr19	11370206	11370682		lncRNA
ENSMUSG00000037697	1.31584	3.51227e-19	1.76309e-20	9.27579	chr14	45825924	45895600	Ddhd1	protein_coding
ENSMUSG00000021886	1.31506	1.7349e-18	9.09618e-20	9.09925	chr12	98234894	98242903	Gpr65	protein_coding
ENSMUSG00000062515	1.31127	2.56606e-29	7.96523e-31	11.5435	chr3	10269148	10273636	Fabp4	protein_coding
ENSMUSG00000026942	1.31109	1.28624e-11	1.07179e-12	7.12096	chr2	25407994	25436952	Traf2	protein_coding
ENSMUSG00000037152	1.30979	3.73308e-13	2.76654e-14	7.6088	chr3	51312098	51316409	Ndufc1	protein_coding
ENSMUSG00000014243	1.30876	0.0179854	0.00585998	2.75552	chr11	62158050	62172201	Zswim7	protein_coding
ENSMUSG00000029915	1.30859	7.59646e-26	2.75191e-27	10.8205	chr6	40551828	40562755	Clec5a	protein_coding
ENSMUSG00000078435	1.30742	0.0452896	0.017046	2.38571	chr10	81963847	81988899	AU041133	protein_coding
ENSMUSG00000021614	1.30468	7.95094e-10	7.77629e-11	6.50487	chr13	89803431	89890628	Vcan	protein_coding
ENSMUSG00000073411	1.30455	2.85626e-46	4.95757e-48	14.5612	chr17	35481706	35486475	H2-D1	protein_coding
ENSMUSG00000024899	1.30379	1.17635e-07	1.40806e-08	5.67241	chr19	32573190	32644587	Papss2	protein_coding
ENSMUSG00000018930	1.30275	3.09742e-10	2.92676e-11	6.65021	chr11	83553410	83555509	Ccl4	protein_coding
ENSMUSG00000053007	1.30187	1.03691e-15	6.37754e-17	8.35803	chr6	53264255	53677361	Creb5	protein_coding
ENSMUSG00000024672	1.29976	6.91906e-31	1.98827e-32	11.8566	chr19	11298403	11313510	Ms4a7	protein_coding
ENSMUSG00000091549	1.29949	1.10648e-14	7.22777e-16	8.06661	chr17	79158221	79159385	Gm6548	processed_pseudogene
ENSMUSG00000096768	1.29598	1.68369e-09	1.68429e-10	6.38767	chrY	90796007	90827734	Gm47283	lncRNA
ENSMUSG00000024339	1.29299	3.54247e-25	1.30626e-26	10.6769	chr17	34422501	34435295	Tap2	protein_coding
ENSMUSG00000030922	1.29219	0.00309027	0.00081658	3.34711	chr7	119495084	119556186	Lyrm1	protein_coding
ENSMUSG00000002997	1.29182	6.71482e-14	4.66676e-15	7.83558	chr12	32008475	32111295	Prkar2b	protein_coding
ENSMUSG00000021930	1.29	4.44267e-18	2.36772e-19	8.99475	chr14	61769442	61794335	Spryd7	protein_coding
ENSMUSG00000037820	1.28883	1.77573e-29	5.42246e-31	11.5765	chr2	157958322	157988356	Tgm2	protein_coding
ENSMUSG00000070605	1.28428	2.43656e-07	3.03057e-08	5.53966	chr4	146533480	146554749	Zfp992	protein_coding
ENSMUSG00000028341	1.28401	0.0123817	0.00384692	2.89045	chr4	48045153	48086447	Nr4a3	protein_coding
ENSMUSG00000047810	1.27852	1.55506e-29	4.72621e-31	11.5883	chr19	6821991	6835579	Ccdc88b	protein_coding
ENSMUSG00000027555	1.27684	3.71195e-22	1.59065e-23	9.99576	chr3	14706787	14728062	Car13	protein_coding
ENSMUSG00000024424	1.27261	3.0498e-07	3.85042e-08	5.49758	chr18	12732953	12871920	Ttc39c	protein_coding
ENSMUSG00000005054	1.27053	7.8485e-40	1.64488e-41	13.4963	chr10	78261503	78263456	Cstb	protein_coding
ENSMUSG00000008540	1.26923	2.53086e-25	9.27771e-27	10.7086	chr6	138117314	138133753	Mgst1	protein_coding
ENSMUSG00000028124	1.26854	1.00499e-18	5.17515e-20	9.1603	chr3	122039206	122064381	Gclm	protein_coding
ENSMUSG00000050002	1.26797	3.42712e-12	2.73973e-13	7.30661	chr13	58305463	58312507	Idnk	protein_coding
ENSMUSG00000032344	1.26545	7.98668e-12	6.57456e-13	7.188	chr9	78337808	78350519	Cgas	protein_coding
ENSMUSG00000032478	1.265	3.03698e-06	4.45978e-07	5.04821	chr9	109661817	109672184	Nme6	protein_coding
ENSMUSG00000117575	1.26426	0.0187885	0.00615954	2.73917	chr17	29649772	29656422	Gm36486	lncRNA
ENSMUSG00000027639	1.26141	5.17583e-36	1.24503e-37	12.8214	chr2	156939453	156977185	Samhd1	protein_coding
ENSMUSG00000053101	1.26076	8.78025e-17	5.09046e-18	8.65133	chr13	19933852	20008427	Gpr141	protein_coding
ENSMUSG00000075705	1.26047	1.0269e-29	3.10622e-31	11.6242	chr17	24955616	24961752	Msrb1	protein_coding
ENSMUSG00000034343	1.26033	4.80783e-24	1.87327e-25	10.4267	chr1	91178026	91218059	Ube2f	protein_coding
ENSMUSG00000038387	1.25959	3.24753e-15	2.05353e-16	8.21891	chr7	44667385	44671071	Rras	protein_coding
ENSMUSG00000032515	1.24573	3.23504e-06	4.76926e-07	5.03537	chr9	119800229	119813724	Csrnp1	protein_coding
ENSMUSG00000038539	1.24294	8.6355e-23	3.58854e-24	10.1422	chr7	44461680	44466082	Atf5	protein_coding
ENSMUSG00000063171	1.24145	5.43026e-05	9.88281e-06	4.41972	chr6	148256098	148257431	Rps4l	transcribed_processed_pseudogene
ENSMUSG00000032369	1.24076	1.34105e-10	1.22273e-11	6.7775	chr9	92131803	92154331	Plscr1	protein_coding
ENSMUSG00000025245	1.24048	3.18475e-12	2.53909e-13	7.31682	chr9	123523481	123546762	Lztfl1	protein_coding
ENSMUSG00000052821	1.23996	1.09536e-16	6.38993e-18	8.62535	chrX	105617952	105647285	Cysltr1	protein_coding
ENSMUSG00000018167	1.23882	4.97648e-26	1.77412e-27	10.8607	chr11	98249194	98271938	Stard3	protein_coding
ENSMUSG00000040713	1.23773	3.89352e-05	6.87289e-06	4.49759	chr1	165591315	165602877	Creg1	protein_coding
ENSMUSG00000027035	1.23452	5.00705e-31	1.43162e-32	11.8841	chr2	68691785	68944626	Cers6	protein_coding
ENSMUSG00000028680	1.23449	1.29899e-05	2.0956e-06	4.74398	chr4	116985852	116991160	Plk3	protein_coding
ENSMUSG00000106874	1.23394	3.27362e-10	3.09797e-11	6.64184	chr6	18842933	18848532	Gm20186	lncRNA
ENSMUSG00000050732	1.22975	9.50565e-29	3.03277e-30	11.4279	chr6	72362206	72367686	Vamp8	protein_coding
ENSMUSG00000025324	1.22828	7.16026e-09	7.62695e-10	6.1525	chr7	58305914	58479168	Atp10a	protein_coding
ENSMUSG00000029648	1.22759	0.0119604	0.00370398	2.90233	chr5	147498414	147662821	Flt1	protein_coding
ENSMUSG00000066150	1.2226	9.70426e-29	3.11011e-30	11.4257	chr4	62278964	62310006	Slc31a1	protein_coding
ENSMUSG00000030745	1.22124	2.33743e-14	1.56558e-15	7.97166	chr7	125202601	125232742	Il21r	protein_coding
ENSMUSG00000029649	1.22121	1.59922e-22	6.72627e-24	10.0807	chr5	147797271	147813266	Pomp	protein_coding
ENSMUSG00000073274	1.22025	0.000404461	8.8495e-05	3.92015	chrX	19011600	19034490	Gm14636	lncRNA
ENSMUSG00000026482	1.21714	3.99834e-15	2.53693e-16	8.19352	chr1	152392511	152642102	Rgl1	protein_coding
ENSMUSG00000050608	1.21582	3.54853e-15	2.24898e-16	8.208	chr4	138829125	138858424	Micos10	protein_coding
ENSMUSG00000044072	1.21095	0.000669341	0.000152958	3.78622	chr11	29693048	29976033	Eml6	protein_coding
ENSMUSG00000027074	1.20742	2.34806e-09	2.39118e-10	6.33385	chr2	84766923	84788853	Slc43a3	protein_coding
ENSMUSG00000024529	1.20526	1.09494e-13	7.8227e-15	7.77042	chr18	52649139	52662939	Lox	protein_coding
ENSMUSG00000063800	1.20467	5.38193e-13	4.02724e-14	7.56011	chr4	108420369	108436533	Prpf38a	protein_coding
ENSMUSG00000022820	1.20406	3.24795e-09	3.34035e-10	6.2821	chr16	37467532	37474815	Ndufb4	protein_coding
ENSMUSG00000085184	1.20344	0.0394889	0.0145328	2.44382	chr1	172365700	172385696	4933439K11Rik	lncRNA
ENSMUSG00000026827	1.20218	5.12426e-14	3.52812e-15	7.87065	chr2	57127647	57260731	Gpd2	protein_coding
ENSMUSG00000036138	1.20136	8.29065e-25	3.11086e-26	10.596	chr9	119168742	119179365	Acaa1a	protein_coding
ENSMUSG00000022831	1.20129	4.35825e-21	2.00256e-22	9.74166	chr16	36755345	36783574	Hcls1	protein_coding
ENSMUSG00000007987	1.1989	4.19174e-14	2.84984e-15	7.89731	chr5	136937004	136944258	Ift22	protein_coding
ENSMUSG00000058317	1.198	6.06513e-09	6.42114e-10	6.17973	chr14	3575429	3896121	Ube2e2	protein_coding
ENSMUSG00000034278	1.19718	0.000128933	2.5378e-05	4.21141	chr2	119002981	119039276	Dnajc17	protein_coding
ENSMUSG00000029474	1.19499	8.55175e-20	4.14499e-21	9.42888	chr5	122988111	123009354	Rnf34	protein_coding
ENSMUSG00000032301	1.19202	8.93073e-20	4.33512e-21	9.42417	chr9	54858074	54865314	Psma4	protein_coding
ENSMUSG00000021895	1.18955	2.94613e-11	2.51858e-12	7.00226	chr14	26836856	27125868	Arhgef3	protein_coding
ENSMUSG00000071715	1.18898	2.83167e-32	7.79041e-34	12.125	chr15	78129001	78146780	Ncf4	protein_coding
ENSMUSG00000044350	1.18795	7.16166e-23	2.96576e-24	10.1608	chr14	77261640	77274344	Lacc1	protein_coding
ENSMUSG00000078485	1.18775	4.3207e-14	2.94374e-15	7.89327	chr4	156305913	156314174	Plekhn1	protein_coding
ENSMUSG00000060441	1.1868	3.09993e-07	3.92486e-08	5.4942	chr7	103912593	103937301	Trim5	protein_coding
ENSMUSG00000018171	1.18671	1.57307e-23	6.26507e-25	10.3113	chr11	86474691	86574662	Vmp1	protein_coding
ENSMUSG00000026112	1.18547	5.78242e-26	2.06976e-27	10.8466	chr1	37456165	37469184	Coa5	protein_coding
ENSMUSG00000002227	1.18527	7.27909e-17	4.19917e-18	8.67326	chr3	104702152	104725879	Mov10	protein_coding
ENSMUSG00000058755	1.18476	7.95876e-05	1.50405e-05	4.32809	chr11	4186420	4191026	Osm	protein_coding
ENSMUSG00000030344	1.18359	0.0444039	0.0166583	2.39416	chr6	126830061	126851271	Akap3	protein_coding
ENSMUSG00000028410	1.18342	1.92663e-28	6.24403e-30	11.365	chr4	40722150	40737149	Dnaja1	protein_coding
ENSMUSG00000001158	1.18115	2.2721e-09	2.31055e-10	6.33914	chr6	86652133	86661504	Snrnp27	protein_coding
ENSMUSG00000056629	1.18	0.00685304	0.00198311	3.09275	chr19	6955109	6957869	Fkbp2	protein_coding
ENSMUSG00000025260	1.17815	4.19936e-19	2.12009e-20	9.25611	chrX	150784841	150787438	Hsd17b10	protein_coding
ENSMUSG00000031712	1.178	1.44882e-10	1.33039e-11	6.76529	chr8	83058261	83129851	Il15	protein_coding
ENSMUSG00000073490	1.17775	2.7237e-24	1.04946e-25	10.4816	chr1	173550993	173569313	Ifi207	protein_coding
ENSMUSG00000008859	1.17737	3.76449e-21	1.71347e-22	9.75749	chr13	18055156	18118824	Rala	protein_coding
ENSMUSG00000022504	1.17321	6.80084e-08	7.9508e-09	5.7695	chr16	10297923	10346282	Ciita	protein_coding
ENSMUSG00000035517	1.17263	1.03598e-22	4.32748e-24	10.1239	chr4	45965334	46034761	Tdrd7	protein_coding
ENSMUSG00000026548	1.17259	1.57214e-06	2.19885e-07	5.18169	chr1	172302925	172306142	Slamf9	protein_coding
ENSMUSG00000024528	1.17229	1.85818e-10	1.72234e-11	6.72781	chr18	52598765	52625003	Srfbp1	protein_coding
ENSMUSG00000015837	1.17221	2.67251e-29	8.31491e-31	11.5398	chr11	50090193	50101654	Sqstm1	protein_coding
ENSMUSG00000073002	1.17159	0.0212228	0.00707834	2.69314	chr6	72345777	72357451	Vamp5	protein_coding
ENSMUSG00000049488	1.17152	1.20727e-07	1.44769e-08	5.66765	chr4	12039355	12090020	Tmem67	protein_coding
ENSMUSG00000067916	1.17079	9.3045e-08	1.10367e-08	5.71397	chr4	147216495	147265036	Zfp991	protein_coding
ENSMUSG00000107355	1.17056	0.00284266	0.000745622	3.37223	chr5	31714166	31728817	AI839979	lncRNA
ENSMUSG00000022876	1.16979	5.57996e-12	4.52103e-13	7.23897	chr16	75655681	75819169	Samsn1	protein_coding
ENSMUSG00000078780	1.16933	0.000935778	0.00022092	3.69381	chr3	16001034	16060601	Gm5150	protein_coding
ENSMUSG00000029223	1.16814	7.18073e-19	3.68733e-20	9.19681	chr5	66833434	66844577	Uchl1	protein_coding
ENSMUSG00000039285	1.16792	6.91884e-23	2.85025e-24	10.1647	chr9	117869567	117898862	Azi2	protein_coding
ENSMUSG00000069892	1.16681	1.29575e-14	8.50248e-16	8.04675	chr11	48906701	48942069	9930111J21Rik2	protein_coding
ENSMUSG00000050212	1.16414	8.75254e-05	1.66919e-05	4.30509	chr4	126041537	126043668	Eva1b	protein_coding
ENSMUSG00000085741	1.16318	0.00917319	0.002747	2.99472	chr2	156685045	156704926	5430405H02Rik	lncRNA
ENSMUSG00000023089	1.16162	7.79006e-09	8.33146e-10	6.13848	chr6	24518665	24528012	Ndufa5	protein_coding
ENSMUSG00000055407	1.1612	0.000255576	5.34528e-05	4.03999	chr7	98916654	98986344	Map6	protein_coding
ENSMUSG00000042677	1.15987	2.35089e-10	2.20613e-11	6.69169	chr4	125012216	125021633	Zc3h12a	protein_coding
ENSMUSG00000036362	1.15443	0.000160474	3.21295e-05	4.15782	chr3	59115313	59118303	P2ry13	protein_coding
ENSMUSG00000043421	1.15426	0.000100514	1.93716e-05	4.27201	chr6	29272487	29275445	Hilpda	protein_coding
ENSMUSG00000023330	1.1542	0.00102829	0.000244316	3.66815	chr2	125994061	126007199	Dtwd1	protein_coding
ENSMUSG00000098188	1.1538	4.087e-15	2.59614e-16	8.19075	chr10	59057775	59062256	Sowahc	protein_coding
ENSMUSG00000089417	1.15268	0.0238305	0.00808882	2.64834	chr3	68992438	68992780	Gm22009	scaRNA
ENSMUSG00000064337	1.1525	2.51553e-05	4.28566e-06	4.59702	chrMT	70	1024	mt-Rnr1	Mt_rRNA
ENSMUSG00000084350	1.15209	2.01964e-06	2.88146e-07	5.13104	chr4	145551807	145556512	Znf41-ps	unprocessed_pseudogene
ENSMUSG00000087543	1.1475	0.0408052	0.0150936	2.43012	chr15	79626899	79641595	Gm16576	lncRNA
ENSMUSG00000028599	1.14703	9.55375e-29	3.055e-30	11.4273	chr4	144940033	144973440	Tnfrsf1b	protein_coding
ENSMUSG00000021262	1.14579	1.17924e-20	5.48642e-22	9.63873	chr12	108520979	108654775	Evl	protein_coding
ENSMUSG00000038467	1.14442	3.7483e-26	1.32817e-27	10.8871	chr2	154493625	154536705	Chmp4b	protein_coding
ENSMUSG00000038510	1.14138	2.352e-07	2.922e-08	5.54605	chr10	40099242	40123032	Rpf2	protein_coding
ENSMUSG00000014313	1.14033	2.22862e-13	1.63234e-14	7.6767	chr15	35926032	35938392	Cox6c	protein_coding
ENSMUSG00000120996	1.13989	0.0149095	0.00474721	2.82371	chr3	127582505	127583896		lncRNA
ENSMUSG00000029470	1.13932	5.17585e-29	1.62899e-30	11.4818	chr5	122845607	122867801	P2rx4	protein_coding
ENSMUSG00000021039	1.13898	2.98486e-22	1.26402e-23	10.0185	chr12	87495845	87519044	Snw1	protein_coding
ENSMUSG00000098332	1.13857	6.18083e-05	1.13779e-05	4.38918	chr9	72947000	72950061	Pigbos1	protein_coding
ENSMUSG00000109251	1.13718	0.0471957	0.0179027	2.36762	chr7	143181761	143224351	E230032D23Rik	lncRNA
ENSMUSG00000019796	1.13565	2.05199e-07	2.52269e-08	5.5717	chr10	7465564	7501247	Lrp11	protein_coding
ENSMUSG00000047098	1.13559	4.06675e-17	2.33432e-18	8.73984	chr14	55829165	55841150	Rnf31	protein_coding
ENSMUSG00000035505	1.13416	0.000853247	0.000199777	3.7193	chr5	90362583	90371860	Cox18	protein_coding
ENSMUSG00000040747	1.13328	3.3424e-22	1.42506e-23	10.0066	chr3	106667237	106697465	Cd53	protein_coding
ENSMUSG00000014075	1.13196	2.87231e-06	4.19521e-07	5.05988	chr16	32238520	32247917	Dynlt2b	protein_coding
ENSMUSG00000004098	1.13143	0.049117	0.0187872	2.34973	chr9	20681346	20726363	Col5a3	protein_coding
ENSMUSG00000034748	1.13081	2.45744e-07	3.0583e-08	5.53807	chr10	81457619	81463631	Sirt6	protein_coding
ENSMUSG00000064090	1.12994	4.98339e-11	4.37505e-12	6.9245	chr11	26421322	26543999	Vrk2	protein_coding
ENSMUSG00000045795	1.12961	4.17007e-07	5.36387e-08	5.43881	chr7	81221014	81246584	Whamm	protein_coding
ENSMUSG00000024646	1.12898	9.42369e-26	3.42741e-27	10.8004	chr18	84856829	84897996	Cyb5a	protein_coding
ENSMUSG00000023827	1.12773	7.81293e-11	6.97171e-12	6.85823	chr17	12337591	12438532	Agpat4	protein_coding
ENSMUSG00000078851	1.12324	0.00140156	0.000342491	3.58084	chr11	58845511	58847656	H2ac25	protein_coding
ENSMUSG00000022035	1.12225	9.85832e-11	8.88207e-12	6.82355	chr14	66074751	66104056	Ccdc25	protein_coding
ENSMUSG00000025204	1.12127	3.28051e-06	4.83867e-07	5.0326	chr19	44537011	44543879	Ndufb8	protein_coding
ENSMUSG00000025825	1.12029	1.93471e-15	1.20388e-16	8.28272	chr5	113910809	113916349	Iscu	protein_coding
ENSMUSG00000030577	1.12023	9.72258e-06	1.53075e-06	4.80718	chr7	30564827	30579767	Cd22	protein_coding
ENSMUSG00000060073	1.11937	1.43387e-16	8.46796e-18	8.59307	chr12	71021395	71043121	Psma3	protein_coding
ENSMUSG00000017057	1.11708	6.14259e-10	5.97227e-11	6.54443	chrX	35375763	35434912	Il13ra1	protein_coding
ENSMUSG00000022354	1.11501	1.77163e-08	1.95983e-09	6.0011	chr15	58805605	58811337	Ndufb9	protein_coding
ENSMUSG00000019210	1.1144	6.18924e-22	2.71016e-23	9.94283	chr6	120771266	120799754	Atp6v1e1	protein_coding
ENSMUSG00000031609	1.11413	1.3242e-14	8.70723e-16	8.04383	chr8	57935741	57940894	Sap30	protein_coding
ENSMUSG00000101892	1.11362	2.87075e-06	4.19086e-07	5.06008	chr15	57885655	57897721	9130401M01Rik	protein_coding
ENSMUSG00000006517	1.11211	9.08149e-13	6.93294e-14	7.48913	chr8	123160340	123170161	Mvd	protein_coding
ENSMUSG00000118087	1.11103	2.71453e-07	3.40367e-08	5.51929	chr19	46292020	46294075	4833438C02Rik	lncRNA
ENSMUSG00000037752	1.10986	6.69852e-05	1.2425e-05	4.36999	chr4	132452208	132459857	Xkr8	protein_coding
ENSMUSG00000018143	1.1087	1.84366e-13	1.34241e-14	7.70173	chr5	139777268	139788408	Mafk	protein_coding
ENSMUSG00000039294	1.10798	1.73392e-18	9.07858e-20	9.09946	chr11	121113414	121120148	Cybc1	protein_coding
ENSMUSG00000019194	1.10757	0.000404646	8.85645e-05	3.91996	chr7	30815949	30826428	Scn1b	protein_coding
ENSMUSG00000095193	1.10729	0.0132416	0.00414461	2.86694	chr17	95172317	95185749	Gm20939	lncRNA
ENSMUSG00000038456	1.10691	0.00769847	0.00225936	3.05383	chr6	39439312	39534801	Dennd2a	protein_coding
ENSMUSG00000078945	1.10628	9.17664e-21	4.26283e-22	9.6646	chr13	100280571	100338600	Naip2	protein_coding
ENSMUSG00000020400	1.10576	5.13414e-20	2.44782e-21	9.48397	chr11	54801611	54853743	Tnip1	protein_coding
ENSMUSG00000079480	1.10389	3.90364e-08	4.45889e-09	5.8662	chrX	101163053	101171275	Pin4	protein_coding
ENSMUSG00000026315	1.09977	1.71171e-13	1.24264e-14	7.71159	chr1	107517736	107538214	Serpinb8	protein_coding
ENSMUSG00000038866	1.09868	1.83216e-17	1.02131e-18	8.83275	chr1	105918136	105961804	Zcchc2	protein_coding
ENSMUSG00000022947	1.09775	1.06282e-08	1.14893e-09	6.08721	chr16	93480103	93487878	Cbr3	protein_coding
ENSMUSG00000037709	1.09761	0.0474725	0.0180283	2.36504	chr6	58909075	59001534	Fam13a	protein_coding
ENSMUSG00000014599	1.09629	4.8188e-11	4.21667e-12	6.92972	chr3	107648364	107667785	Csf1	protein_coding
ENSMUSG00000078453	1.09286	2.29156e-15	1.42924e-16	8.26227	chr10	17887008	17899036	Abracl	protein_coding
ENSMUSG00000021024	1.09211	3.85273e-20	1.82301e-21	9.51466	chr12	55431007	55465239	Psma6	protein_coding
ENSMUSG00000036634	1.08921	0.0320968	0.0114448	2.52882	chr7	30598601	30614298	Mag	protein_coding
ENSMUSG00000025058	1.08893	2.03665e-09	2.05352e-10	6.35728	chrX	84913960	84935105	Tasl	protein_coding
ENSMUSG00000062619	1.0882	0.0282634	0.0098927	2.57956	chr17	47083561	47084322	2310039H08Rik	protein_coding
ENSMUSG00000016528	1.08796	6.39426e-29	2.03087e-30	11.4627	chr1	130981437	131025563	Mapkapk2	protein_coding
ENSMUSG00000087380	1.0879	0.00290197	0.000762642	3.36601	chr6	31197244	31346635	2210408F21Rik	lncRNA
ENSMUSG00000053175	1.08587	1.03295e-12	7.94519e-14	7.47122	chr7	19542387	19556695	Bcl3	protein_coding
ENSMUSG00000021967	1.08333	5.41439e-10	5.23697e-11	6.56404	chr14	58063691	58066753	Mrpl57	protein_coding
ENSMUSG00000052593	1.08227	2.28504e-29	7.0271e-31	11.5542	chr12	21373510	21423633	Adam17	protein_coding
ENSMUSG00000015671	1.08038	1.31211e-17	7.25745e-19	8.87087	chr13	14787825	14848821	Psma2	protein_coding
ENSMUSG00000032475	1.07983	3.73451e-12	2.99891e-13	7.29445	chr9	100374346	100428187	Nck1	protein_coding
ENSMUSG00000027566	1.07965	1.17616e-16	6.86976e-18	8.61706	chr2	179678167	179684226	Psma7	protein_coding
ENSMUSG00000013846	1.07876	4.13411e-22	1.78048e-23	9.98458	chr15	66974724	67048679	St3gal1	protein_coding
ENSMUSG00000005667	1.07635	2.89156e-13	2.1304e-14	7.6425	chr6	83282673	83302890	Mthfd2	protein_coding
ENSMUSG00000045362	1.07584	2.01564e-12	1.58522e-13	7.3798	chr7	143161396	143182459	Tnfrsf26	protein_coding
ENSMUSG00000022564	1.07492	2.521e-27	8.51528e-29	11.1346	chr15	76130964	76134104	Grina	protein_coding
ENSMUSG00000023951	1.07459	1.33144e-15	8.24659e-17	8.32765	chr17	46327919	46343295	Vegfa	protein_coding
ENSMUSG00000020334	1.07281	2.22918e-06	3.20128e-07	5.11119	chr11	53873949	53918916	Slc22a4	protein_coding
ENSMUSG00000020225	1.06827	4.48457e-14	3.06507e-15	7.88823	chr10	120037495	120060822	Tmbim4	protein_coding
ENSMUSG00000001482	1.06744	4.95057e-14	3.39783e-15	7.87535	chr8	124150266	124190009	Def8	protein_coding
ENSMUSG00000038780	1.06697	2.87507e-13	2.11618e-14	7.64336	chr5	144813305	144902657	Smurf1	protein_coding
ENSMUSG00000021639	1.06482	5.47421e-09	5.76793e-10	6.19665	chr13	100596726	100629087	Gtf2h2	protein_coding
ENSMUSG00000056267	1.06458	5.03163e-06	7.62808e-07	4.94465	chr9	99125420	99182457	Cep70	protein_coding
ENSMUSG00000060450	1.06065	1.00388e-16	5.82737e-18	8.63589	chr18	38417590	38450902	Rnf14	protein_coding
ENSMUSG00000045107	1.05981	0.000406275	8.89796e-05	3.91883	chr14	20125704	20188602	Saysd1	protein_coding
ENSMUSG00000021619	1.05969	0.000209536	4.30391e-05	4.09053	chr13	91083475	91372087	Atg10	protein_coding
ENSMUSG00000046997	1.0588	0.00208803	0.000533099	3.46355	chr9	96825535	96900896	Spsb4	protein_coding
ENSMUSG00000032333	1.05855	2.56649e-06	3.72266e-07	5.08262	chr9	58160447	58169803	Stoml1	protein_coding
ENSMUSG00000016206	1.05669	4.90942e-10	4.71672e-11	6.57961	chr17	37581111	37585375	H2-M3	protein_coding
ENSMUSG00000005973	1.05116	0.00040622	8.89383e-05	3.91894	chr2	105216636	105229664	Rcn1	protein_coding
ENSMUSG00000024190	1.04756	3.0246e-10	2.85578e-11	6.65382	chr17	26724564	26781102	Dusp1	protein_coding
ENSMUSG00000026455	1.04219	0.00021795	4.49399e-05	4.0805	chr1	134383269	134418756	Klhl12	protein_coding
ENSMUSG00000018585	1.04138	3.08155e-17	1.74662e-18	8.77255	chr11	55337467	55352065	Atox1	protein_coding
ENSMUSG00000047721	1.03975	5.4995e-11	4.84796e-12	6.90996	chr7	126294573	126298970	Bola2	protein_coding
ENSMUSG00000040774	1.03834	6.58032e-18	3.54963e-19	8.95016	chr3	106409576	106455118	Cept1	protein_coding
ENSMUSG00000025010	1.03791	0.00039508	8.61011e-05	3.92675	chr19	40819723	40837016	Ccnj	protein_coding
ENSMUSG00000016833	1.03711	1.05731e-05	1.6722e-06	4.78947	chr5	100946493	100952337	Mrps18c	protein_coding
ENSMUSG00000002233	1.03681	1.66576e-11	1.40123e-12	7.08393	chr3	104695691	104701775	Rhoc	protein_coding
ENSMUSG00000074829	1.03525	2.02922e-05	3.38413e-06	4.64601	chr9	124054434	124075326	2010315B03Rik	protein_coding
ENSMUSG00000031379	1.035	0.000359121	7.73849e-05	3.95236	chrX	163052367	163156007	Pir	protein_coding
ENSMUSG00000019990	1.03419	6.42188e-08	7.4787e-09	5.77981	chr10	20273750	20600824	Pde7b	protein_coding
ENSMUSG00000032860	1.03348	4.07216e-09	4.22906e-10	6.24533	chr7	100645775	100662073	P2ry2	protein_coding
ENSMUSG00000041278	1.03296	1.66806e-11	1.40436e-12	7.08362	chr11	43620339	43638835	Ttc1	protein_coding
ENSMUSG00000056501	1.03285	4.91603e-24	1.91897e-25	10.4244	chr2	167530835	167532338	Cebpb	protein_coding
ENSMUSG00000069893	1.03161	4.51691e-08	5.19193e-09	5.8409	chr11	48836977	48870225	9930111J21Rik1	protein_coding
ENSMUSG00000027204	1.03053	0.0306649	0.0108688	2.54689	chr2	125142514	125349913	Fbn1	protein_coding
ENSMUSG00000021281	1.02921	2.72865e-28	8.90226e-30	11.334	chr12	111408903	111421452	Tnfaip2	protein_coding
ENSMUSG00000027864	1.02715	1.89837e-05	3.14185e-06	4.66132	chr3	100947548	101017594	Ptgfrn	protein_coding
ENSMUSG00000006732	1.0271	0.000288077	6.09142e-05	4.00924	chr10	126877283	126882234	Mettl1	protein_coding
ENSMUSG00000005161	1.02554	8.6588e-21	4.0098e-22	9.67086	chr8	85696216	85701463	Prdx2	protein_coding
ENSMUSG00000063245	1.02542	0.0115133	0.00355309	2.91533	chr4	146695418	146742617	Zfp993	protein_coding
ENSMUSG00000050565	1.02377	1.17372e-24	4.42944e-26	10.5629	chr1	155911149	155944607	Tor1aip2	protein_coding
ENSMUSG00000073889	1.02283	6.49281e-08	7.57065e-09	5.77775	chr4	41699989	41769474	Il11ra1	protein_coding
ENSMUSG00000020476	1.02234	4.6299e-18	2.47417e-19	8.98992	chr11	5738488	5750962	Dbnl	protein_coding
ENSMUSG00000039456	1.02187	6.49002e-17	3.7393e-18	8.68645	chr16	93629009	93672961	Morc3	protein_coding
ENSMUSG00000027613	1.02149	7.57754e-14	5.31546e-15	7.81921	chr2	155661752	155668845	Eif6	protein_coding
ENSMUSG00000037531	1.02132	0.000128134	2.51839e-05	4.21314	chr3	32779546	32791754	Mrpl47	protein_coding
ENSMUSG00000018923	1.02117	8.83388e-09	9.47328e-10	6.11804	chr11	70342745	70344553	Med11	protein_coding
ENSMUSG00000010067	1.01897	5.0889e-10	4.90015e-11	6.57394	chr9	107428754	107439466	Rassf1	protein_coding
ENSMUSG00000041153	1.01759	2.89558e-06	4.23243e-07	5.0582	chr4	15997121	16013888	Osgin2	protein_coding
ENSMUSG00000002416	1.0174	0.00471483	0.00130188	3.21556	chr6	39569508	39580316	Ndufb2	protein_coding
ENSMUSG00000024661	1.01726	1.52053e-27	5.09214e-29	11.1803	chr19	9957962	9962462	Fth1	protein_coding
ENSMUSG00000060477	1.01639	2.12447e-16	1.26229e-17	8.54709	chr6	113615428	113671987	Irak2	protein_coding
ENSMUSG00000025647	1.01564	9.8695e-20	4.81925e-21	9.41305	chr9	108867633	108886845	Shisa5	protein_coding
ENSMUSG00000027637	1.0154	1.00356e-15	6.1652e-17	8.36202	chr2	156705048	156715483	Rab5if	protein_coding
ENSMUSG00000021242	1.01284	2.73591e-29	8.53186e-31	11.5376	chr12	84801336	84819926	Npc2	protein_coding
ENSMUSG00000021725	1.01232	1.38278e-11	1.15423e-12	7.11074	chr13	116991356	117162073	Parp8	protein_coding
ENSMUSG00000020309	1.01171	0.00908186	0.00271508	2.99828	chr11	30926707	30936350	Chac2	protein_coding
ENSMUSG00000025779	1.00816	5.25169e-06	7.98439e-07	4.93575	chr1	16758275	16779835	Ly96	protein_coding
ENSMUSG00000044712	1.00713	9.6366e-09	1.03688e-09	6.10363	chr12	73333553	73400823	Slc38a6	protein_coding
ENSMUSG00000026500	1.00402	0.000138974	2.75445e-05	4.19287	chr1	178146695	178150258	Cox20	protein_coding
ENSMUSG00000030256	1.00398	1.22694e-22	5.14281e-24	10.107	chr6	145803969	145811284	Bhlhe41	protein_coding

## Sheet: down- H37Rv -24h
ensembl_gene_id	logfc	fdr	pvalue	stat	chromosome_name	start_position	end_position	external_gene_name	gene_biotype
ENSMUSG00000036959	-1.00016	7.53188e-07	1.01004e-07	-5.32491	chrX	47430235	47496926	Bcorl1	protein_coding
ENSMUSG00000052609	-1.00277	9.62645e-12	7.95496e-13	-7.16193	chr12	76577665	76627262	Plekhg3	protein_coding
ENSMUSG00000049866	-1.00518	7.44387e-22	3.28099e-23	-9.92378	chr1	88600847	88629943	Arl4c	protein_coding
ENSMUSG00000026509	-1.00534	4.31094e-23	1.75108e-24	-10.2121	chr1	182294825	182345173	Capn2	protein_coding
ENSMUSG00000032883	-1.00563	1.57968e-07	1.91245e-08	-5.61974	chr1	78635542	78685460	Acsl3	protein_coding
ENSMUSG00000017466	-1.00579	5.39781e-23	2.21199e-24	-10.1894	chr11	118191887	118246566	Timp2	protein_coding
ENSMUSG00000074994	-1.00613	4.51438e-10	4.32418e-11	-6.59252	chr2	104585140	104647105	Qser1	protein_coding
ENSMUSG00000022346	-1.00662	0.00362315	0.000975916	-3.29738	chr15	61857240	61862223	Myc	protein_coding
ENSMUSG00000007872	-1.00792	4.8224e-14	3.30639e-15	-7.87876	chr4	135870808	135873066	Id3	protein_coding
ENSMUSG00000072825	-1.00844	5.47904e-08	6.34125e-09	-5.8075	chr12	112686889	112713026	Cep170b	protein_coding
ENSMUSG00000035547	-1.00902	1.05245e-12	8.10275e-14	-7.46864	chr7	97770766	97827481	Capn5	protein_coding
ENSMUSG00000024742	-1.00923	5.96143e-09	6.30705e-10	-6.18256	chr19	10176496	10181533	Fen1	protein_coding
ENSMUSG00000072115	-1.01012	0.00384458	0.00104054	-3.27933	chr14	51328607	51339466	Ang	protein_coding
ENSMUSG00000026313	-1.01067	4.81761e-06	7.26892e-07	-4.95404	chr1	91856501	92123421	Hdac4	protein_coding
ENSMUSG00000062519	-1.01174	0.000922029	0.000217343	-3.69796	chr6	47812595	47850471	Zfp398	protein_coding
ENSMUSG00000069662	-1.01184	3.04159e-21	1.38005e-22	-9.77942	chr10	37009371	37014916	Marcks	protein_coding
ENSMUSG00000004552	-1.01312	0.00669755	0.00193329	-3.10029	chr1	131566044	131603243	Ctse	protein_coding
ENSMUSG00000040430	-1.01362	3.23614e-09	3.32587e-10	-6.28277	chr11	107098718	107361525	Pitpnc1	protein_coding
ENSMUSG00000070604	-1.01442	0.0323213	0.0115388	-2.52594	chr7	43112575	43121443	Vsig10l	protein_coding
ENSMUSG00000055296	-1.01451	1.82062e-10	1.68491e-11	-6.73101	chr4	56866923	56947437	Tmem245	protein_coding
ENSMUSG00000063275	-1.01586	0.00216601	0.000554723	-3.45284	chr2	13855093	14060946	Hacd1	protein_coding
ENSMUSG00000119972	-1.01586	0.0205573	0.00682234	-2.70539	chr3	70696525	70714652		lncRNA
ENSMUSG00000007817	-1.01665	5.54718e-25	2.06147e-26	-10.6344	chr14	25459609	25667167	Zmiz1	protein_coding
ENSMUSG00000040943	-1.01693	2.1951e-09	2.22592e-10	-6.34488	chr3	133169440	133250900	Tet2	protein_coding
ENSMUSG00000000253	-1.01794	0.00270207	0.000706605	-3.387	chr13	45660920	45707276	Gmpr	protein_coding
ENSMUSG00000030322	-1.01947	0.000524166	0.00011714	-3.85204	chr6	115817658	115830332	Mbd4	protein_coding
ENSMUSG00000038732	-1.01952	0.000236947	4.91984e-05	-4.0594	chr13	30320472	30430700	Mboat1	protein_coding
ENSMUSG00000068747	-1.01979	3.94866e-13	2.93483e-14	-7.60116	chr3	108191398	108268827	Sort1	protein_coding
ENSMUSG00000051278	-1.02022	0.0476853	0.0181297	-2.36296	chr3	127347138	127411672	Zgrf1	protein_coding
ENSMUSG00000024294	-1.02052	9.84832e-16	6.04304e-17	-8.36438	chr18	10725548	10818704	Mib1	protein_coding
ENSMUSG00000056602	-1.0229	1.06796e-05	1.69058e-06	-4.78728	chr5	150042110	150421218	Fry	protein_coding
ENSMUSG00000044456	-1.02512	9.71409e-11	8.74513e-12	-6.82578	chr12	102249307	102357114	Rin3	protein_coding
ENSMUSG00000045751	-1.02665	0.00101078	0.000239866	-3.67284	chr4	24496451	24602950	Mms22l	protein_coding
ENSMUSG00000067430	-1.02886	0.0155952	0.00499247	-2.80752	chr17	33235837	33252376	Zfp763	protein_coding
ENSMUSG00000039126	-1.02993	0.000248204	5.17738e-05	-4.04747	chr19	16933482	17201296	Prune2	protein_coding
ENSMUSG00000029338	-1.03011	2.73497e-20	1.29018e-21	-9.55054	chr5	98030642	98178902	Antxr2	protein_coding
ENSMUSG00000023909	-1.03057	0.000226512	4.69011e-05	-4.07056	chr17	23955160	23959841	Paqr4	protein_coding
ENSMUSG00000040274	-1.03085	2.28362e-17	1.28284e-18	-8.80722	chr5	3391485	3581008	Cdk6	protein_coding
ENSMUSG00000030844	-1.03195	2.63552e-18	1.39321e-19	-9.05282	chr7	127975345	128020482	Rgs10	protein_coding
ENSMUSG00000030589	-1.03361	2.22883e-07	2.75614e-08	-5.55626	chr7	28834276	28853386	Rasgrp4	protein_coding
ENSMUSG00000025278	-1.0337	2.16178e-08	2.41789e-09	-5.96691	chr14	14518185	14651816	Flnb	protein_coding
ENSMUSG00000036672	-1.03372	0.00109688	0.000262192	-3.65005	chr8	106571305	106579910	Cenpt	protein_coding
ENSMUSG00000063450	-1.03406	0.000603233	0.000136591	-3.81426	chr12	75864908	76157700	Syne2	protein_coding
ENSMUSG00000022802	-1.03463	0.0168596	0.00545191	-2.77904	chr16	32882891	32948065	Lmln	protein_coding
ENSMUSG00000041439	-1.03535	3.87349e-14	2.6251e-15	-7.90755	chr1	52695445	52766621	Mfsd6	protein_coding
ENSMUSG00000042978	-1.03608	0.000130586	2.5741e-05	-4.2082	chr7	125848034	125894188	Sbk1	protein_coding
ENSMUSG00000030729	-1.03781	1.97304e-09	1.98569e-10	-6.36244	chr7	99876601	99928075	Pgm2l1	protein_coding
ENSMUSG00000085795	-1.03824	7.21656e-14	5.04146e-15	-7.82587	chr8	27467353	27471489	Zfp703	protein_coding
ENSMUSG00000043252	-1.03857	4.25817e-07	5.4956e-08	-5.43448	chr4	15265831	15286753	Tmem64	protein_coding
ENSMUSG00000024151	-1.03885	3.14993e-06	4.63471e-07	-5.04085	chr17	87979758	88031141	Msh2	protein_coding
ENSMUSG00000033306	-1.04015	2.67739e-10	2.52409e-11	-6.67196	chr16	24212257	24811328	Lpp	protein_coding
ENSMUSG00000061175	-1.04068	7.13779e-22	3.13066e-23	-9.92846	chr3	79363281	79475103	Fnip2	protein_coding
ENSMUSG00000029863	-1.04086	3.44825e-08	3.91637e-09	-5.88769	chr6	42241919	42259442	Casp2	protein_coding
ENSMUSG00000024654	-1.04133	0.0024524	0.000633898	-3.41668	chr19	9087232	9113000	Asrgl1	protein_coding
ENSMUSG00000038126	-1.04294	0.00710667	0.00206214	-3.08113	chr5	124389022	124466035	Mphosph9	protein_coding
ENSMUSG00000050379	-1.04306	1.63755e-05	2.68071e-06	-4.69388	chrX	36174979	36255447	Septin6	protein_coding
ENSMUSG00000035236	-1.04394	0.000533637	0.000119487	-3.84718	chr2	38956226	39080746	Scai	protein_coding
ENSMUSG00000037795	-1.04421	1.82246e-06	2.58571e-07	-5.15138	chr5	65920864	65987451	N4bp2	protein_coding
ENSMUSG00000005198	-1.04428	9.48876e-18	5.19371e-19	-8.90805	chr11	69624823	69649463	Polr2a	protein_coding
ENSMUSG00000073434	-1.04499	0.0155834	0.0049876	-2.80783	chr17	26063745	26080475	Wdr90	protein_coding
ENSMUSG00000032788	-1.04554	4.81983e-25	1.78769e-26	-10.6477	chr10	78272578	78300809	Pdxk	protein_coding
ENSMUSG00000032085	-1.04756	0.0224354	0.00755386	-2.67139	chr9	45840917	45847356	Tagln	protein_coding
ENSMUSG00000040725	-1.0483	1.87658e-18	9.85254e-20	-9.09057	chr7	25420590	25454182	Hnrnpul1	protein_coding
ENSMUSG00000026932	-1.04861	7.16648e-11	6.36906e-12	-6.87114	chr2	25945547	26013232	Nacc2	protein_coding
ENSMUSG00000061411	-1.04883	5.68503e-10	5.50283e-11	-6.55665	chr2	153249382	153371891	Nol4l	protein_coding
ENSMUSG00000028555	-1.04936	0.0460669	0.0174049	-2.37804	chr4	109263820	109301942	Ttc39a	protein_coding
ENSMUSG00000027678	-1.05201	2.47222e-20	1.16444e-21	-9.56116	chr2	165834556	165915162	Ncoa3	protein_coding
ENSMUSG00000043439	-1.05497	0.0101009	0.00305972	-2.96167	chr11	97518215	97520528	Epop	protein_coding
ENSMUSG00000054702	-1.05536	0.000197363	4.02685e-05	-4.10593	chr1	79584593	79649689	Ap1s3	protein_coding
ENSMUSG00000048264	-1.05573	0.000137122	2.71281e-05	-4.19632	chr13	9326564	9718964	Dip2c	protein_coding
ENSMUSG00000020101	-1.05586	7.81103e-25	2.92527e-26	-10.6017	chr10	60182630	60208463	Vsir	protein_coding
ENSMUSG00000028926	-1.05642	4.92273e-19	2.49948e-20	-9.23851	chr5	4853391	5470312	Cdk14	protein_coding
ENSMUSG00000052331	-1.05822	6.80095e-15	4.38866e-16	-8.12733	chr1	54684499	54965546	Ankrd44	protein_coding
ENSMUSG00000021466	-1.05911	0.00106062	0.000252934	-3.65927	chr13	63656142	63721412	Ptch1	protein_coding
ENSMUSG00000078429	-1.06018	6.87811e-18	3.72017e-19	-8.94498	chr10	126814586	126835844	Ctdsp2	protein_coding
ENSMUSG00000046329	-1.06197	2.31998e-05	3.92818e-06	-4.61515	chr17	57350711	57366863	Slc25a23	protein_coding
ENSMUSG00000037936	-1.06315	1.38004e-18	7.15611e-20	-9.12526	chr5	125354151	125418158	Scarb1	protein_coding
ENSMUSG00000040249	-1.0643	3.9286e-26	1.39489e-27	-10.8826	chr10	127374030	127457017	Lrp1	protein_coding
ENSMUSG00000040658	-1.06571	0.0485839	0.0185238	-2.35498	chr17	46807637	46810550	Dnph1	protein_coding
ENSMUSG00000042202	-1.06925	1.40128e-05	2.27071e-06	-4.72771	chr4	155685873	155707797	Slc35e2	protein_coding
ENSMUSG00000021822	-1.07185	8.30074e-16	5.06354e-17	-8.38521	chr14	20886728	20893453	Plau	protein_coding
ENSMUSG00000047875	-1.07227	1.29921e-05	2.09875e-06	-4.74368	chr4	150171822	150190384	Gpr157	protein_coding
ENSMUSG00000030096	-1.07297	1.18427e-31	3.31784e-33	-12.0057	chr6	91661034	91736047	Slc6a6	protein_coding
ENSMUSG00000038331	-1.07392	0.0433023	0.0161795	-2.40484	chr1	56833140	57017809	Satb2	protein_coding
ENSMUSG00000001151	-1.07461	7.7567e-11	6.91595e-12	-6.85938	chr10	76187097	76278620	Pcnt	protein_coding
ENSMUSG00000022353	-1.07577	1.01187e-19	4.94823e-21	-9.41028	chr15	58813083	58953854	Mtss1	protein_coding
ENSMUSG00000037999	-1.07581	0.000440553	9.69629e-05	-3.89807	chr5	62759788	62923502	Arap2	protein_coding
ENSMUSG00000005034	-1.07693	3.32e-22	1.41312e-23	-10.0075	chr3	146435329	146518745	Prkacb	protein_coding
ENSMUSG00000041313	-1.07806	3.60873e-13	2.66918e-14	-7.61343	chr5	148264220	148336714	Slc7a1	protein_coding
ENSMUSG00000068874	-1.07828	0.000182038	3.67747e-05	-4.12686	chr3	94840367	94852069	Selenbp1	protein_coding
ENSMUSG00000015112	-1.07914	2.03478e-09	2.05017e-10	-6.35754	chr6	6041218	6217173	Slc25a13	protein_coding
ENSMUSG00000025025	-1.07929	7.19128e-14	5.01862e-15	-7.82644	chr19	53298949	53364241	Mxi1	protein_coding
ENSMUSG00000027947	-1.07931	1.14017e-19	5.60028e-21	-9.39726	chr3	89771366	89820503	Il6ra	protein_coding
ENSMUSG00000003746	-1.07957	3.4405e-17	1.96246e-18	-8.75943	chr10	53780881	53952705	Man1a	protein_coding
ENSMUSG00000038068	-1.07968	1.43758e-11	1.20307e-12	-7.10502	chr13	47276132	47401467	Rnf144b	protein_coding
ENSMUSG00000007039	-1.07993	0.0141293	0.00447031	-2.84291	chr17	35278011	35281071	Ddah2	protein_coding
ENSMUSG00000024913	-1.08028	1.68366e-09	1.68306e-10	-6.38779	chr19	3634828	3736564	Lrp5	protein_coding
ENSMUSG00000022708	-1.08112	1.94585e-08	2.16097e-09	-5.98522	chr16	42696244	43462965	Zbtb20	protein_coding
ENSMUSG00000015944	-1.08115	3.46496e-11	2.98209e-12	-6.97857	chr5	134128550	134173182	Castor2	protein_coding
ENSMUSG00000040721	-1.08132	6.55388e-07	8.69445e-08	-5.35209	chr14	55297719	55329781	Zfhx2	protein_coding
ENSMUSG00000040710	-1.08304	2.43001e-19	1.21107e-20	-9.31574	chr1	95515407	95595296	St8sia4	protein_coding
ENSMUSG00000027199	-1.08379	7.79267e-12	6.40362e-13	-7.1916	chr2	122424948	122441784	Gatm	protein_coding
ENSMUSG00000042606	-1.08381	6.56612e-05	1.21439e-05	-4.37499	chr7	126461144	126464549	Hirip3	protein_coding
ENSMUSG00000026791	-1.08479	5.89318e-06	8.99787e-07	-4.91238	chr2	32863002	32872095	Slc2a8	protein_coding
ENSMUSG00000081094	-1.08589	0.0163337	0.00526203	-2.79054	chr8	19542952	19543542	Rpl19-ps11	processed_pseudogene
ENSMUSG00000001138	-1.08677	1.25094e-08	1.36401e-09	-6.05967	chr1	36550948	36567318	Cnnm3	protein_coding
ENSMUSG00000005718	-1.08683	0.00752196	0.00220268	-3.06145	chr16	4362525	4377718	Tfap4	protein_coding
ENSMUSG00000027339	-1.08745	4.3127e-22	1.8605e-23	-9.98022	chr2	131831335	131872178	Rassf2	protein_coding
ENSMUSG00000024013	-1.0879	1.44611e-10	1.32686e-11	-6.76568	chr17	29579888	29598635	Fgd2	protein_coding
ENSMUSG00000047881	-1.08879	1.49098e-18	7.75287e-20	-9.11659	chr5	64066240	64126240	Rell1	protein_coding
ENSMUSG00000044702	-1.08905	0.000849825	0.000198731	-3.72062	chr7	121706485	121732208	Palb2	protein_coding
ENSMUSG00000025436	-1.08995	0.0056134	0.00158347	-3.15894	chr10	126704296	126737224	Atp23	protein_coding
ENSMUSG00000018417	-1.09178	0.0044154	0.00121316	-3.23577	chr1	51788924	51955230	Myo1b	protein_coding
ENSMUSG00000026655	-1.09197	9.40092e-10	9.26213e-11	-6.47853	chr2	3571525	3783179	Fam107b	protein_coding
ENSMUSG00000058756	-1.09292	2.02922e-05	3.38203e-06	-4.64614	chr11	98631464	98659832	Thra	protein_coding
ENSMUSG00000040618	-1.09511	6.98129e-12	5.71676e-13	-7.20707	chr14	55777723	55788699	Pck2	protein_coding
ENSMUSG00000100755	-1.0953	0.0030368	0.000802013	-3.3521	chr3	37768889	37769313	Rps23-ps1	processed_pseudogene
ENSMUSG00000031373	-1.09762	1.9606e-05	3.25472e-06	-4.65405	chrX	162759818	162810993	Car5b	protein_coding
ENSMUSG00000027630	-1.09839	8.89464e-16	5.44504e-17	-8.37666	chr3	22130816	22270758	Tbl1xr1	protein_coding
ENSMUSG00000098055	-1.09862	0.010471	0.00318681	-2.94912	chr10	60767766	60787422	Gm26947	lncRNA
ENSMUSG00000026483	-1.09959	3.03359e-15	1.9117e-16	-8.22749	chr1	151446937	151597690	Niban1	protein_coding
ENSMUSG00000038235	-1.10105	0.00140297	0.000343038	-3.58042	chr1	171265103	171292171	F11r	protein_coding
ENSMUSG00000036565	-1.10112	1.19662e-23	4.73131e-25	-10.3382	chr5	140606333	140634786	Ttyh3	protein_coding
ENSMUSG00000000440	-1.1015	4.98762e-10	4.79616e-11	-6.57713	chr6	115337912	115467360	Pparg	protein_coding
ENSMUSG00000032340	-1.10228	2.13636e-10	1.99711e-11	-6.70623	chr9	58781970	58943724	Neo1	protein_coding
ENSMUSG00000069833	-1.10441	6.56712e-20	3.16414e-21	-9.45716	chr19	8966648	9054278	Ahnak	protein_coding
ENSMUSG00000048756	-1.10508	1.31359e-17	7.27514e-19	-8.8706	chr10	42057837	42152751	Foxo3	protein_coding
ENSMUSG00000028799	-1.10564	5.22117e-10	5.0388e-11	-6.56978	chr4	128666881	128699838	Zfp362	protein_coding
ENSMUSG00000106847	-1.10574	2.08351e-06	2.98459e-07	-5.12442	chr15	72677449	72682173	Peg13	lncRNA
ENSMUSG00000039145	-1.10658	5.3036e-19	2.71196e-20	-9.22978	chr2	5298268	5719326	Camk1d	protein_coding
ENSMUSG00000037020	-1.10698	5.74813e-10	5.56805e-11	-6.5549	chr7	29939563	29979844	Wdr62	protein_coding
ENSMUSG00000090086	-1.10921	8.59958e-06	1.34088e-06	-4.8336	chr5	123271786	123279729	AI480526	lncRNA
ENSMUSG00000038384	-1.10956	1.03055e-17	5.65562e-19	-8.8986	chr5	123280256	123306692	Setd1b	protein_coding
ENSMUSG00000053716	-1.1123	1.34795e-13	9.67881e-15	-7.74341	chr9	106245831	106252923	Dusp7	protein_coding
ENSMUSG00000031217	-1.11276	0.0116254	0.00359019	-2.91209	chrX	98179736	98192597	Efnb1	protein_coding
ENSMUSG00000034601	-1.11328	0.000124547	2.4452e-05	-4.2198	chr12	71183622	71290077	2700049A03Rik	protein_coding
ENSMUSG00000027635	-1.11478	0.00148421	0.000365682	-3.56369	chr2	156837185	156849074	Dsn1	protein_coding
ENSMUSG00000046432	-1.11506	1.89081e-08	2.09575e-09	-5.99021	chrX	135171002	135172727	Bex3	protein_coding
ENSMUSG00000025357	-1.11683	9.24075e-07	1.25971e-07	-5.28461	chr10	128556003	128580724	Dgka	protein_coding
ENSMUSG00000004880	-1.11811	5.36019e-10	5.18068e-11	-6.56565	chr1	181642900	181670611	Lbr	protein_coding
ENSMUSG00000037685	-1.11883	7.73612e-15	5.00884e-16	-8.11128	chr5	67775483	68004777	Atp8a1	protein_coding
ENSMUSG00000061887	-1.11944	1.65548e-11	1.39139e-12	-7.08491	chr4	106767898	106906891	Ssbp3	protein_coding
ENSMUSG00000048779	-1.11973	2.12631e-21	9.52515e-23	-9.81687	chr7	100586837	100623856	P2ry6	protein_coding
ENSMUSG00000030852	-1.12053	6.65312e-05	1.23192e-05	-4.37186	chr7	130179168	130366515	Tacc2	protein_coding
ENSMUSG00000034731	-1.12096	3.52318e-06	5.21943e-07	-5.01807	chr14	78796190	78970216	Dgkh	protein_coding
ENSMUSG00000003948	-1.12097	6.55904e-08	7.6526e-09	-5.77594	chr11	90140282	90169415	Mmd	protein_coding
ENSMUSG00000027956	-1.12472	1.65011e-05	2.70244e-06	-4.69223	chr3	79719871	79760080	Tmem144	protein_coding
ENSMUSG00000032898	-1.12495	1.81341e-09	1.81929e-10	-6.37587	chr5	118114795	118148266	Fbxo21	protein_coding
ENSMUSG00000053411	-1.12544	1.10942e-05	1.76101e-06	-4.77908	chr15	79800008	79855320	Cbx7	protein_coding
ENSMUSG00000034158	-1.12546	1.29575e-14	8.51079e-16	-8.04663	chr16	37688751	37709220	Lrrc58	protein_coding
ENSMUSG00000056498	-1.127	4.69329e-14	3.21111e-15	-7.88242	chr3	84573499	84611882	Tmem154	protein_coding
ENSMUSG00000052798	-1.12842	2.37201e-06	3.41665e-07	-5.09888	chr10	117586526	117628610	Nup107	protein_coding
ENSMUSG00000037111	-1.12857	3.53524e-19	1.77932e-20	-9.27481	chr3	51422740	51468300	Setd7	protein_coding
ENSMUSG00000027763	-1.13012	2.67634e-30	7.90276e-32	-11.7405	chr3	60380251	60537171	Mbnl1	protein_coding
ENSMUSG00000057406	-1.1339	2.13821e-16	1.27199e-17	-8.54621	chr5	33978069	34055319	Nsd2	protein_coding
ENSMUSG00000032122	-1.13396	2.01574e-28	6.54736e-30	-11.3609	chr9	37138881	37167034	Slc37a2	protein_coding
ENSMUSG00000054752	-1.13411	0.00112477	0.000269507	-3.64297	chr4	53631471	53707009	Fsd1l	protein_coding
ENSMUSG00000091337	-1.13413	1.02014e-18	5.26048e-20	-9.15854	chr2	125515015	125516705	Eid1	protein_coding
ENSMUSG00000022637	-1.13419	6.94499e-23	2.86603e-24	-10.1642	chr16	51851588	52028411	Cblb	protein_coding
ENSMUSG00000020091	-1.13426	6.71867e-26	2.40972e-27	-10.8327	chr10	61264270	61288440	Eif4ebp2	protein_coding
ENSMUSG00000028211	-1.13522	2.00377e-11	1.7e-12	-7.05711	chr4	11156431	11174379	Trp53inp1	protein_coding
ENSMUSG00000030315	-1.13558	2.93475e-12	2.33131e-13	-7.32828	chr6	114837589	114946955	Vgll4	protein_coding
ENSMUSG00000021608	-1.13583	5.95009e-12	4.84235e-13	-7.22965	chr13	73615316	73664541	Lpcat1	protein_coding
ENSMUSG00000033083	-1.13641	1.7761e-06	2.5148e-07	-5.1566	chr14	101679796	101846627	Tbc1d4	protein_coding
ENSMUSG00000024855	-1.13647	1.25467e-12	9.70484e-14	-7.44486	chr19	5183186	5323147	Pacs1	protein_coding
ENSMUSG00000026458	-1.13647	0.000214468	4.41293e-05	-4.08472	chr1	134224521	134260666	Ppfia4	protein_coding
ENSMUSG00000101609	-1.13726	0.0277795	0.00969132	-2.58665	chr7	142757195	142850286	Kcnq1ot1	lncRNA
ENSMUSG00000026688	-1.13842	1.55593e-13	1.1217e-14	-7.72464	chr1	167199535	167221410	Mgst3	protein_coding
ENSMUSG00000020988	-1.13843	0.0137711	0.00434109	-2.85225	chr12	69737207	69771647	L2hgdh	protein_coding
ENSMUSG00000004187	-1.1387	0.00238831	0.000616472	-3.42426	chr15	76544058	76552396	Kifc2	protein_coding
ENSMUSG00000001552	-1.1387	0.00489003	0.0013566	-3.20373	chr11	100259784	100288589	Jup	protein_coding
ENSMUSG00000028088	-1.14015	4.65542e-05	8.33852e-06	-4.4563	chr3	97536120	97562598	Fmo5	protein_coding
ENSMUSG00000029910	-1.14034	8.89731e-10	8.74032e-11	-6.48727	chr6	66512374	66524204	Mad2l1	protein_coding
ENSMUSG00000032220	-1.14101	1.30043e-27	4.33634e-29	-11.1945	chr9	70114632	70307048	Myo1e	protein_coding
ENSMUSG00000009090	-1.14266	7.11963e-23	2.94323e-24	-10.1616	chr11	4936824	4992791	Ap1b1	protein_coding
ENSMUSG00000034612	-1.14267	5.44966e-08	6.30332e-09	-5.8085	chr10	82821332	83031734	Chst11	protein_coding
ENSMUSG00000033033	-1.14322	4.8365e-10	4.6397e-11	-6.58206	chr19	47093792	47126733	Calhm2	protein_coding
ENSMUSG00000070780	-1.14475	1.46717e-18	7.61849e-20	-9.11848	chr5	66173892	66330461	Rbm47	protein_coding
ENSMUSG00000025001	-1.14532	3.00535e-06	4.409e-07	-5.05039	chr19	38919359	38959495	Hells	protein_coding
ENSMUSG00000054871	-1.14535	2.8378e-06	4.13458e-07	-5.06265	chr9	123088118	123089829	Tmem158	protein_coding
ENSMUSG00000024053	-1.14566	1.79255e-28	5.79658e-30	-11.3715	chr17	71559167	71618973	Emilin2	protein_coding
ENSMUSG00000035696	-1.14694	4.95896e-15	3.16788e-16	-8.16676	chr4	44126210	44233789	Rnf38	protein_coding
ENSMUSG00000061410	-1.14721	1.09334e-06	1.50162e-07	-5.25236	chr8	122325442	122379640	Zcchc14	protein_coding
ENSMUSG00000029687	-1.14752	4.25335e-07	5.48326e-08	-5.43488	chr6	47507073	47572275	Ezh2	protein_coding
ENSMUSG00000057036	-1.15069	0.000742551	0.000171078	-3.75829	chr3	24387232	24387675	Gm7536	processed_pseudogene
ENSMUSG00000028944	-1.15136	3.29108e-10	3.11687e-11	-6.64094	chr5	25067742	25305640	Prkag2	protein_coding
ENSMUSG00000001741	-1.15217	9.36262e-07	1.27712e-07	-5.2821	chr7	83292033	83394934	Il16	protein_coding
ENSMUSG00000021720	-1.15281	3.33977e-08	3.78836e-09	-5.89318	chr13	105266509	105431323	Rnf180	protein_coding
ENSMUSG00000030329	-1.15342	5.94269e-05	1.09138e-05	-4.39823	chr6	124973657	124980059	Pianp	protein_coding
ENSMUSG00000001270	-1.15348	2.78635e-29	8.70922e-31	-11.5358	chr12	111635795	111638772	Ckb	protein_coding
ENSMUSG00000032010	-1.15376	0.000341223	7.3135e-05	-3.96585	chr9	43978318	44006924	Usp2	protein_coding
ENSMUSG00000021714	-1.15391	0.0310936	0.011049	-2.54114	chr13	104365119	104388900	Cenpk	protein_coding
ENSMUSG00000001588	-1.15472	0.0108068	0.00330391	-2.93795	chr11	69772393	69786365	Acap1	protein_coding
ENSMUSG00000019876	-1.15987	3.49865e-11	3.0136e-12	-6.97709	chr10	57508077	57617208	Pkib	protein_coding
ENSMUSG00000025473	-1.16031	5.56214e-29	1.75857e-30	-11.4752	chr7	139558845	139572475	Adam8	protein_coding
ENSMUSG00000039911	-1.16035	0.0238455	0.00809705	-2.648	chr4	149980740	150039500	Spsb1	protein_coding
ENSMUSG00000049811	-1.1612	0.0396539	0.0146021	-2.4421	chr11	22957531	22980788	Fam161a	protein_coding
ENSMUSG00000055884	-1.16266	0.0002859	6.04127e-05	-4.01119	chr12	65122377	65178832	Fancm	protein_coding
ENSMUSG00000041040	-1.16312	1.55004e-14	1.02257e-15	-8.02412	chr1	59952165	60024505	Fam117b	protein_coding
ENSMUSG00000005580	-1.16348	1.34813e-06	1.87038e-07	-5.21178	chr16	4105393	4238362	Adcy9	protein_coding
ENSMUSG00000024063	-1.16446	1.46652e-07	1.77229e-08	-5.63288	chr17	73225300	73248942	Lbh	protein_coding
ENSMUSG00000040152	-1.16637	5.50271e-22	2.40161e-23	-9.95486	chr2	117942357	117957614	Thbs1	protein_coding
ENSMUSG00000020264	-1.16682	0.0157821	0.00506141	-2.8031	chr11	55049296	55075903	Slc36a2	protein_coding
ENSMUSG00000021311	-1.16753	8.92516e-13	6.80074e-14	-7.49166	chr13	12197598	12272999	Mtr	protein_coding
ENSMUSG00000004105	-1.16957	1.62926e-22	6.86435e-24	-10.0787	chr2	33106081	33137729	Angptl2	protein_coding
ENSMUSG00000041075	-1.17052	7.0377e-11	6.24447e-12	-6.87396	chr1	59521583	59526114	Fzd7	protein_coding
ENSMUSG00000046841	-1.17343	2.85564e-12	2.26025e-13	-7.33243	chr10	84362169	84369926	Ckap4	protein_coding
ENSMUSG00000090115	-1.17853	0.0240588	0.00818711	-2.64425	chr17	47941615	47997663	Usp49	protein_coding
ENSMUSG00000028614	-1.17887	1.08391e-11	8.99293e-13	-7.1451	chr4	107224981	107273543	Ndc1	protein_coding
ENSMUSG00000031295	-1.17987	1.52614e-19	7.56199e-21	-9.3656	chrX	159285162	159381874	Phka2	protein_coding
ENSMUSG00000039116	-1.18092	6.80988e-07	9.05369e-08	-5.34476	chr10	14278327	14421403	Adgrg6	protein_coding
ENSMUSG00000021892	-1.18218	7.35242e-18	3.9926e-19	-8.93717	chr14	31081837	31158035	Sh3bp5	protein_coding
ENSMUSG00000042644	-1.18272	1.48765e-14	9.79264e-16	-8.02943	chr17	27276278	27341197	Itpr3	protein_coding
ENSMUSG00000003282	-1.18437	0.0393331	0.0144641	-2.44553	chr4	3900996	3938423	Plag1	protein_coding
ENSMUSG00000054717	-1.18691	1.129e-13	8.07417e-15	-7.76641	chr8	57964941	57969033	Hmgb2	protein_coding
ENSMUSG00000006494	-1.18746	1.3456e-16	7.8885e-18	-8.6012	chr2	71703568	71734202	Pdk1	protein_coding
ENSMUSG00000044783	-1.19105	4.5674e-13	3.41116e-14	-7.58168	chr1	88190193	88205355	Hjurp	protein_coding
ENSMUSG00000033721	-1.19284	1.31211e-17	7.25593e-19	-8.8709	chr3	109247969	109593014	Vav3	protein_coding
ENSMUSG00000022945	-1.19437	2.07493e-07	2.55401e-08	-5.56955	chr16	93680789	93703003	Chaf1b	protein_coding
ENSMUSG00000016087	-1.19798	2.22004e-20	1.04087e-21	-9.57276	chr9	32333500	32454157	Fli1	protein_coding
ENSMUSG00000030254	-1.20314	2.00876e-06	2.86449e-07	-5.13215	chr6	112596811	112673647	Rad18	protein_coding
ENSMUSG00000049744	-1.20315	4.90601e-11	4.30004e-12	-6.92695	chr2	43638836	44285965	Arhgap15	protein_coding
ENSMUSG00000039952	-1.2035	1.15493e-27	3.8345e-29	-11.2054	chr9	108081833	108141157	Dag1	protein_coding
ENSMUSG00000002109	-1.20461	0.0219009	0.00734551	-2.68076	chr2	91041917	91067327	Ddb2	protein_coding
ENSMUSG00000021754	-1.2055	3.53524e-19	1.77972e-20	-9.27479	chr13	111882962	111945527	Map3k1	protein_coding
ENSMUSG00000075595	-1.2058	3.96096e-21	1.80861e-22	-9.752	chr11	95603499	95725941	Zfp652	protein_coding
ENSMUSG00000072893	-1.20592	0.0191272	0.00628575	-2.73249	chr11	59396488	59404473	4933439C10Rik	lncRNA
ENSMUSG00000005672	-1.20594	8.48336e-06	1.32153e-06	-4.83649	chr5	75735576	75817382	Kit	protein_coding
ENSMUSG00000038393	-1.21194	9.95296e-35	2.52318e-36	-12.5859	chr3	96465273	96469199	Txnip	protein_coding
ENSMUSG00000052920	-1.21214	0.0228479	0.0077125	-2.6644	chr19	30541889	31742433	Prkg1	protein_coding
ENSMUSG00000074212	-1.21275	2.05199e-23	8.24637e-25	-10.2849	chr3	137573436	137622318	Dnajb14	protein_coding
ENSMUSG00000066042	-1.21322	0.0219375	0.00735937	-2.68013	chr4	132186042	132191232	Med18	protein_coding
ENSMUSG00000023845	-1.21396	5.35729e-26	1.91373e-27	-10.8538	chr17	17741672	17845312	Lnpep	protein_coding
ENSMUSG00000083282	-1.21717	4.75272e-05	8.53676e-06	-4.45126	chr19	4905158	4910946	Ctsf	protein_coding
ENSMUSG00000066191	-1.22045	0.0106878	0.00326369	-2.94174	chr4	47015669	47057427	Anks6	protein_coding
ENSMUSG00000097141	-1.22221	0.0470801	0.0178386	-2.36895	chr18	82710409	82712301	Gm10524	TEC
ENSMUSG00000039787	-1.22334	1.2391e-05	1.98737e-06	-4.7547	chr2	29759176	29772852	Cercam	protein_coding
ENSMUSG00000078193	-1.22385	0.000667331	0.00015241	-3.78711	chr1	156193610	156194054	Gm2000	protein_coding
ENSMUSG00000051586	-1.22395	2.77066e-05	4.75512e-06	-4.57531	chr6	120908668	121107959	Mical3	protein_coding
ENSMUSG00000065954	-1.22428	7.90069e-28	2.60606e-29	-11.2396	chr8	25644568	25746604	Tacc1	protein_coding
ENSMUSG00000031714	-1.22469	3.47141e-06	5.13553e-07	-5.02118	chr8	81491067	81607148	Gab1	protein_coding
ENSMUSG00000042595	-1.22529	2.55088e-05	4.35036e-06	-4.5939	chrX	135950343	135983252	Fam199x	protein_coding
ENSMUSG00000049932	-1.22538	2.34312e-12	1.84952e-13	-7.35925	chr9	44245991	44247374	H2ax	protein_coding
ENSMUSG00000121135	-1.22616	1.2262e-05	1.96263e-06	-4.75723	chr1	176662183	176663734	Hmga2-ps1	lncRNA
ENSMUSG00000040209	-1.22797	1.48606e-19	7.35269e-21	-9.36856	chr3	9492080	9675145	Zfp704	protein_coding
ENSMUSG00000055485	-1.23103	3.50189e-13	2.58764e-14	-7.61744	chr2	156857719	156921174	Soga1	protein_coding
ENSMUSG00000037628	-1.23311	0.00352657	0.000946091	-3.30609	chr14	46997998	47009126	Cdkn3	protein_coding
ENSMUSG00000021180	-1.23549	1.74684e-06	2.46961e-07	-5.15999	chr12	100514698	100693242	Rps6ka5	protein_coding
ENSMUSG00000042724	-1.23707	1.30307e-07	1.56631e-08	-5.65414	chr12	81767784	81827949	Map3k9	protein_coding
ENSMUSG00000055240	-1.23805	0.000872629	0.000204755	-3.71308	chr17	33579481	33613615	Zfp101	protein_coding
ENSMUSG00000009418	-1.23806	2.0511e-29	6.29291e-31	-11.5637	chr1	135362318	135615843	Nav1	protein_coding
ENSMUSG00000031762	-1.23921	6.28025e-12	5.12461e-13	-7.22195	chr8	94899292	94900196	Mt2	protein_coding
ENSMUSG00000021756	-1.24012	3.11286e-26	1.0918e-27	-10.9049	chr13	112600604	112646620	Il6st	protein_coding
ENSMUSG00000022070	-1.24035	0.00223729	0.000574428	-3.44341	chr14	99283658	99311976	Bora	protein_coding
ENSMUSG00000000149	-1.24309	2.43852e-29	7.51666e-31	-11.5484	chr5	140744163	140816186	Gna12	protein_coding
ENSMUSG00000029661	-1.24336	2.78881e-07	3.50083e-08	-5.51434	chr6	4504814	4541544	Col1a2	protein_coding
ENSMUSG00000053080	-1.24374	0.0337292	0.0121119	-2.50887	chr19	7394990	7403269	Zfta	protein_coding
ENSMUSG00000024665	-1.24374	1.05378e-10	9.52463e-12	-6.81351	chr19	10040129	10079110	Fads2	protein_coding
ENSMUSG00000020042	-1.24506	0.0477335	0.0181583	-2.36237	chr10	85222678	85496156	Btbd11	protein_coding
ENSMUSG00000002808	-1.24911	0.0350892	0.0126887	-2.49239	chr13	19775876	19804097	Epdr1	protein_coding
ENSMUSG00000064043	-1.24912	3.11956e-15	1.96812e-16	-8.22401	chr17	47451801	47672883	Trerf1	protein_coding
ENSMUSG00000046876	-1.24922	6.93815e-13	5.23671e-14	-7.52588	chr13	45703231	46118484	Atxn1	protein_coding
ENSMUSG00000024985	-1.25134	2.20841e-05	3.72495e-06	-4.62617	chr19	55730252	55922086	Tcf7l2	protein_coding
ENSMUSG00000041920	-1.25596	4.55697e-11	3.9777e-12	-6.93797	chr11	109341681	109364424	Slc16a6	protein_coding
ENSMUSG00000028207	-1.25653	2.39258e-24	9.20156e-26	-10.494	chr4	9448069	9669344	Asph	protein_coding
ENSMUSG00000020212	-1.25775	5.86643e-05	1.07611e-05	-4.40129	chr10	117977716	118004902	Mdm1	protein_coding
ENSMUSG00000073062	-1.25914	0.0281008	0.00982308	-2.582	chrX	93768175	93773793	Zxdb	protein_coding
ENSMUSG00000025758	-1.26145	6.57e-07	8.72057e-08	-5.35155	chr3	40754454	40771318	Plk4	protein_coding
ENSMUSG00000024298	-1.26175	9.15711e-18	5.00558e-19	-8.91214	chr17	32984470	33007261	Zfp871	protein_coding
ENSMUSG00000052512	-1.26184	8.25592e-16	5.03026e-17	-8.38599	chr7	48558464	49259838	Nav2	protein_coding
ENSMUSG00000033446	-1.26523	8.80804e-12	7.26338e-13	-7.17438	chr14	73475335	73480734	Lpar6	protein_coding
ENSMUSG00000040093	-1.26587	2.77824e-13	2.04091e-14	-7.64802	chr2	118359238	118380168	Bmf	protein_coding
ENSMUSG00000055862	-1.26718	0.0276463	0.00963092	-2.58881	chr10	80538018	80541207	Izumo4	protein_coding
ENSMUSG00000025395	-1.26761	7.56762e-05	1.41978e-05	-4.34078	chr10	127851037	127865906	Prim1	protein_coding
ENSMUSG00000018199	-1.26824	2.13698e-13	1.5606e-14	-7.68246	chr1	143626528	143652806	Ro60	protein_coding
ENSMUSG00000033610	-1.26907	1.2042e-05	1.92534e-06	-4.76111	chr19	34784340	34856855	Pank1	protein_coding
ENSMUSG00000058290	-1.26985	4.43774e-06	6.65741e-07	-4.9711	chr15	102204701	102232792	Espl1	protein_coding
ENSMUSG00000043008	-1.27064	5.6352e-12	4.56985e-13	-7.23751	chr16	19765246	19801787	Klhl6	protein_coding
ENSMUSG00000038886	-1.27257	2.53238e-25	9.30151e-27	-10.7083	chr7	79998845	80021123	Man2a2	protein_coding
ENSMUSG00000047888	-1.27278	3.95595e-18	2.10547e-19	-9.00764	chr15	80595514	80825286	Tnrc6b	protein_coding
ENSMUSG00000079470	-1.27398	2.14466e-05	3.59603e-06	-4.63346	chr1	78635755	78649229	Utp14b	protein_coding
ENSMUSG00000022723	-1.2747	5.15109e-19	2.62655e-20	-9.2332	chr16	59311138	59421342	Crybg3	protein_coding
ENSMUSG00000002222	-1.2752	7.37694e-26	2.66707e-27	-10.8234	chr6	71365618	71417621	Rmnd5a	protein_coding
ENSMUSG00000067870	-1.27656	7.68654e-05	1.44541e-05	-4.33685	chr15	90648482	90648859	Rpl31-ps8	processed_pseudogene
ENSMUSG00000027955	-1.27847	9.1704e-20	4.45806e-21	-9.42124	chr3	79791840	79853587	Gask1b	protein_coding
ENSMUSG00000067714	-1.2796	2.72847e-09	2.79037e-10	-6.31	chr6	125044883	125059435	Lpar5	protein_coding
ENSMUSG00000059401	-1.28122	0.000224647	4.64365e-05	-4.07287	chrX	70093846	70199662	Mamld1	protein_coding
ENSMUSG00000024451	-1.28316	3.48275e-19	1.74577e-20	-9.27684	chr18	38105681	38132022	Arap3	protein_coding
ENSMUSG00000034656	-1.28579	5.30799e-19	2.71803e-20	-9.22954	chr8	85065268	85366875	Cacna1a	protein_coding
ENSMUSG00000078515	-1.28653	1.98986e-26	6.87888e-28	-10.9469	chr4	141404860	141450730	Ddi2	protein_coding
ENSMUSG00000024232	-1.2872	0.00439002	0.00120524	-3.23764	chr18	3507923	3516404	Bambi	protein_coding
ENSMUSG00000024975	-1.28833	9.62645e-12	7.95906e-13	-7.16186	chr19	53880662	53918291	Pdcd4	protein_coding
ENSMUSG00000019843	-1.29247	1.62503e-18	8.49672e-20	-9.10665	chr10	39244851	39441377	Fyn	protein_coding
ENSMUSG00000034832	-1.2934	1.901e-24	7.25626e-26	-10.5164	chr6	83339355	83436066	Tet3	protein_coding
ENSMUSG00000021707	-1.29395	1.4911e-09	1.48519e-10	-6.40689	chr13	92491234	92525561	Dhfr	protein_coding
ENSMUSG00000032076	-1.29627	1.55172e-34	3.96732e-36	-12.5502	chr9	47441471	47769413	Cadm1	protein_coding
ENSMUSG00000026193	-1.29635	1.39118e-10	1.27245e-11	-6.77174	chr1	71624679	71692359	Fn1	protein_coding
ENSMUSG00000026837	-1.29783	0.00495035	0.00137726	-3.19938	chr2	27776437	27929526	Col5a1	protein_coding
ENSMUSG00000004085	-1.30109	5.12179e-14	3.52273e-15	-7.87084	chr2	72115981	72272954	Map3k20	protein_coding
ENSMUSG00000032601	-1.30358	3.80611e-22	1.63374e-23	-9.99311	chr9	108566513	108627635	Prkar2a	protein_coding
ENSMUSG00000048174	-1.30401	0.0013712	0.00033448	-3.58702	chr1	132433968	132436377	Tmem81	protein_coding
ENSMUSG00000007476	-1.30439	3.25037e-05	5.65098e-06	-4.53904	chr2	30127727	30153802	Lrrc8a	protein_coding
ENSMUSG00000050107	-1.30595	9.59194e-05	1.84033e-05	-4.28343	chr11	73026311	73029120	Haspin	protein_coding
ENSMUSG00000027203	-1.30599	6.18149e-05	1.13836e-05	-4.38907	chr2	125089110	125100528	Dut	protein_coding
ENSMUSG00000039873	-1.30624	0.000128105	2.5169e-05	-4.21328	chr2	164672652	164675376	Neurl2	protein_coding
ENSMUSG00000084349	-1.30759	0.00323248	0.000858579	-3.33318	chrX	13068810	13070019	Rpl3-ps1	processed_pseudogene
ENSMUSG00000025810	-1.30917	6.28731e-37	1.43995e-38	-12.9875	chr8	129085085	129229844	Nrp1	protein_coding
ENSMUSG00000029475	-1.30957	3.7647e-16	2.26397e-17	-8.47938	chr5	123008728	123127886	Kdm2b	protein_coding
ENSMUSG00000029570	-1.31205	1.88006e-23	7.5148e-25	-10.2938	chr5	140593075	140601300	Lfng	protein_coding
ENSMUSG00000032666	-1.31279	6.58105e-15	4.24202e-16	-8.13145	chr1	151728154	151965876	1700025G04Rik	protein_coding
ENSMUSG00000040272	-1.3136	0.000105503	2.04547e-05	-4.25987	chr2	93663812	93680288	Accs	protein_coding
ENSMUSG00000033436	-1.31525	0.0447204	0.0168027	-2.391	chrX	133704894	133709970	Armcx2	protein_coding
ENSMUSG00000091811	-1.31533	0.000157565	3.15243e-05	-4.16217	chr7	16005938	16007542	Inafm1	protein_coding
ENSMUSG00000035024	-1.31942	2.17972e-09	2.20876e-10	-6.34608	chr9	26941471	27006611	Ncapd3	protein_coding
ENSMUSG00000041126	-1.32094	1.51884e-07	1.83661e-08	-5.62673	chr11	6377229	6394443	H2az2	protein_coding
ENSMUSG00000084796	-1.32098	3.7805e-06	5.63332e-07	-5.00338	chr11	87646399	87648102	Mir142hg	lncRNA
ENSMUSG00000048200	-1.32108	1.72738e-06	2.44085e-07	-5.16218	chr7	141041007	141046526	Cracr2b	protein_coding
ENSMUSG00000039153	-1.32222	7.58389e-05	1.42338e-05	-4.34022	chr17	44806874	45125684	Runx2	protein_coding
ENSMUSG00000070476	-1.32331	8.33047e-07	1.12973e-07	-5.30452	chr2	178056317	178066221	Fam217b	protein_coding
ENSMUSG00000028464	-1.32481	0.0203036	0.00672058	-2.71038	chr4	43514711	43523765	Tpm2	protein_coding
ENSMUSG00000037568	-1.32549	3.24844e-05	5.64528e-06	-4.53926	chr1	190679843	190711493	Vash2	protein_coding
ENSMUSG00000030067	-1.32758	1.01234e-22	4.21413e-24	-10.1265	chr6	98902299	99499682	Foxp1	protein_coding
ENSMUSG00000020865	-1.32914	2.92537e-23	1.17984e-24	-10.2503	chr11	94234121	94283823	Abcc3	protein_coding
ENSMUSG00000110235	-1.33143	0.0112601	0.00346519	-2.92314	chr13	97696405	97720504	Gm5086	lncRNA
ENSMUSG00000035293	-1.33234	5.46104e-07	7.16995e-08	-5.38686	chr12	51394844	51423769	G2e3	protein_coding
ENSMUSG00000037306	-1.33314	6.15036e-36	1.48831e-37	-12.8075	chr4	134289001	134431601	Man1c1	protein_coding
ENSMUSG00000020899	-1.33502	2.22747e-08	2.49297e-09	-5.96192	chr11	68876523	68899286	Pfas	protein_coding
ENSMUSG00000022360	-1.33889	4.01556e-21	1.83643e-22	-9.75046	chr15	57957440	57998478	Atad2	protein_coding
ENSMUSG00000103174	-1.33934	0.026471	0.00915857	-2.60608	chr1	190999301	191025888	Gm37168	lncRNA
ENSMUSG00000092060	-1.33962	7.40462e-13	5.61013e-14	-7.51687	chr5	67549490	67585653	Bend4	protein_coding
ENSMUSG00000032238	-1.3404	6.8208e-11	6.0471e-12	-6.87854	chr9	68561068	69295528	Rora	protein_coding
ENSMUSG00000001506	-1.34109	6.33734e-07	8.38436e-08	-5.35866	chr11	94827050	94843868	Col1a1	protein_coding
ENSMUSG00000039976	-1.34171	5.45382e-12	4.40705e-13	-7.24243	chr11	119033871	119119325	Tbc1d16	protein_coding
ENSMUSG00000049103	-1.34267	3.63326e-08	4.13698e-09	-5.87862	chr9	123901987	123913594	Ccr2	protein_coding
ENSMUSG00000018800	-1.34318	2.67529e-05	4.57604e-06	-4.58334	chr11	110160195	110228542	Abca5	protein_coding
ENSMUSG00000026565	-1.34364	2.95159e-10	2.78471e-11	-6.65753	chr1	165692723	165830247	Pou2f1	protein_coding
ENSMUSG00000020773	-1.34394	3.41409e-14	2.30393e-15	-7.92378	chr11	115996578	116018036	Trim47	protein_coding
ENSMUSG00000020044	-1.347	0.000674973	0.000154391	-3.7839	chr10	86136236	86185370	Timp3	protein_coding
ENSMUSG00000021876	-1.34711	2.34051e-24	8.98445e-26	-10.4963	chr14	51328534	51343608	Rnase4	protein_coding
ENSMUSG00000036019	-1.34795	0.00148381	0.000365475	-3.56384	chr10	105023524	105410312	Tmtc2	protein_coding
ENSMUSG00000028933	-1.3512	0.0166549	0.00537969	-2.78337	chr5	25894810	25910823	Xrcc2	protein_coding
ENSMUSG00000072949	-1.35386	0.0344766	0.0124424	-2.49934	chr12	84056264	84065145	Acot1	protein_coding
ENSMUSG00000034317	-1.35535	4.84121e-09	5.07656e-10	-6.21672	chr3	68942621	68952088	Trim59	protein_coding
ENSMUSG00000032528	-1.35544	0.0137492	0.00433024	-2.85305	chr9	121471782	121502020	Vipr1	protein_coding
ENSMUSG00000040363	-1.35565	5.11134e-18	2.73881e-19	-8.97874	chrX	11902979	12026594	Bcor	protein_coding
ENSMUSG00000021811	-1.35751	6.18465e-11	5.46976e-12	-6.89282	chr14	20434706	20438978	Dnajc9	protein_coding
ENSMUSG00000033209	-1.36131	0.00170266	0.00042502	-3.52404	chr5	111027669	111437646	Ttc28	protein_coding
ENSMUSG00000039716	-1.36138	0.00891721	0.00266071	-3.00444	chr9	106770024	107109108	Dock3	protein_coding
ENSMUSG00000042363	-1.36269	0.0151459	0.00482906	-2.81822	chr11	20773576	20781056	Lgalsl	protein_coding
ENSMUSG00000019823	-1.36548	8.84406e-19	4.54783e-20	-9.17424	chr10	41352310	41363028	Mical1	protein_coding
ENSMUSG00000027452	-1.36577	6.11114e-07	8.04549e-08	-5.36611	chr2	150460025	150510420	Acss1	protein_coding
ENSMUSG00000039485	-1.36597	0.000584189	0.000131774	-3.82312	chr10	34173438	34177316	Tspyl4	protein_coding
ENSMUSG00000034485	-1.36666	3.35561e-09	3.4559e-10	-6.27681	chr9	60701824	60787652	Uaca	protein_coding
ENSMUSG00000028873	-1.36687	9.19794e-11	8.26059e-12	-6.83395	chr4	124812258	124833104	Cdca8	protein_coding
ENSMUSG00000039782	-1.3678	2.22624e-14	1.4863e-15	-7.97808	chr5	43390513	43447067	Cpeb2	protein_coding
ENSMUSG00000022505	-1.36805	9.4512e-15	6.15332e-16	-8.08624	chr16	10099613	10131832	Emp2	protein_coding
ENSMUSG00000037926	-1.3693	4.44263e-16	2.67486e-17	-8.45995	chr11	77107113	77351046	Ssh2	protein_coding
ENSMUSG00000029283	-1.36968	0.0026606	0.000694419	-3.39177	chr5	107112188	107132298	Cdc7	protein_coding
ENSMUSG00000003420	-1.3725	9.385e-13	7.18491e-14	-7.48445	chr7	44742414	44753275	Fcgrt	protein_coding
ENSMUSG00000025154	-1.37368	2.36118e-21	1.06453e-22	-9.80566	chr19	41755027	41790486	Arhgap19	protein_coding
ENSMUSG00000042500	-1.37439	2.27638e-17	1.27549e-18	-8.80787	chr4	126383334	126427265	Ago4	protein_coding
ENSMUSG00000066026	-1.37506	3.41804e-43	6.54807e-45	-14.0615	chr4	144619397	144654779	Dhrs3	protein_coding
ENSMUSG00000025026	-1.37568	1.52571e-15	9.46082e-17	-8.31136	chr19	53128874	53235830	Add3	protein_coding
ENSMUSG00000001247	-1.37642	2.81656e-06	4.1016e-07	-5.06418	chr7	30657195	30672889	Lsr	protein_coding
ENSMUSG00000035246	-1.38079	0.0259455	0.00894685	-2.61408	chrX	92698469	92793557	Pcyt1b	protein_coding
ENSMUSG00000046546	-1.38536	0.00232221	0.000598072	-3.43249	chr16	30418541	30421615	Fam43a	protein_coding
ENSMUSG00000018012	-1.39084	0.0341059	0.0122786	-2.50403	chr11	120612296	120614795	Rac3	protein_coding
ENSMUSG00000018341	-1.39187	1.18208e-08	1.28552e-09	-6.0692	chr6	67268302	67353172	Il12rb2	protein_coding
ENSMUSG00000121184	-1.39517	0.0177976	0.00578981	-2.75945	chr11	100912248	100914068		lncRNA
ENSMUSG00000002489	-1.39549	4.37345e-19	2.21114e-20	-9.25162	chr16	89583999	89940657	Tiam1	protein_coding
ENSMUSG00000105867	-1.39606	2.37016e-05	4.01997e-06	-4.61035	chr5	108513939	108515788	Gm42517	protein_coding
ENSMUSG00000049130	-1.3964	5.80224e-42	1.15334e-43	-13.857	chr7	15980668	15993465	C5ar1	protein_coding
ENSMUSG00000053477	-1.39834	2.06817e-24	7.90923e-26	-10.5083	chr18	69476427	69822150	Tcf4	protein_coding
ENSMUSG00000029207	-1.39926	2.30525e-23	9.28076e-25	-10.2735	chr5	66456046	66776127	Apbb2	protein_coding
ENSMUSG00000034663	-1.40099	1.16657e-25	4.25964e-27	-10.7804	chr5	97145548	97239726	Bmp2k	protein_coding
ENSMUSG00000103473	-1.40195	0.0108481	0.00332123	-2.93633	chr3	61265970	61269318	Gm37696	lncRNA
ENSMUSG00000022010	-1.41013	1.84049e-15	1.14393e-16	-8.2888	chr14	76652401	76745205	Tsc22d1	protein_coding
ENSMUSG00000032280	-1.41207	4.71644e-24	1.83426e-25	-10.4287	chr9	61279648	61325779	Tle3	protein_coding
ENSMUSG00000037003	-1.41613	0.0420669	0.0156331	-2.41737	chr15	102008848	102024836	Tns2	protein_coding
ENSMUSG00000037940	-1.41707	0.000169703	3.41117e-05	-4.14412	chr8	82069185	82854543	Inpp4b	protein_coding
ENSMUSG00000042351	-1.41801	0.00756316	0.00221584	-3.05967	chr15	80456795	80537055	Grap2	protein_coding
ENSMUSG00000032202	-1.4189	0.000939341	0.000221897	-3.69269	chr9	72952136	73004911	Rab27a	protein_coding
ENSMUSG00000037341	-1.42015	3.39625e-09	3.50509e-10	-6.27461	chrX	19971993	20158046	Slc9a7	protein_coding
ENSMUSG00000039206	-1.42334	1.93103e-27	6.49471e-29	-11.1587	chr5	143450339	143491697	Daglb	protein_coding
ENSMUSG00000024140	-1.42494	1.70452e-12	1.3344e-13	-7.4027	chr17	87061128	87140838	Epas1	protein_coding
ENSMUSG00000069607	-1.42595	8.11656e-05	1.5368e-05	-4.32335	chr11	114932957	114939235	Cd300ld3	protein_coding
ENSMUSG00000041112	-1.42924	1.92038e-30	5.62906e-32	-11.7691	chr13	20274766	20792523	Elmo1	protein_coding
ENSMUSG00000023026	-1.43035	1.0712e-19	5.24604e-21	-9.40413	chr15	99936545	100117354	Dip2b	protein_coding
ENSMUSG00000062075	-1.43331	5.42515e-09	5.70842e-10	-6.19828	chr10	80737037	80754079	Lmnb2	protein_coding
ENSMUSG00000037509	-1.43501	0.00147	0.000361546	-3.56667	chr1	34717269	34852390	Arhgef4	protein_coding
ENSMUSG00000050947	-1.43522	0.000161959	3.24617e-05	-4.15547	chr3	108093651	108099602	Amigo1	protein_coding
ENSMUSG00000048126	-1.43585	0.00661376	0.00190672	-3.10439	chr1	90693645	90771693	Col6a3	protein_coding
ENSMUSG00000020160	-1.43606	0.00427236	0.00116986	-3.24613	chr11	18829817	18968985	Meis1	protein_coding
ENSMUSG00000021287	-1.43654	0.0445701	0.0167303	-2.39258	chr12	111769626	111780307	Xrcc3	protein_coding
ENSMUSG00000026832	-1.44253	8.05686e-13	6.1159e-14	-7.50558	chr2	58019149	58085544	Cytip	protein_coding
ENSMUSG00000024534	-1.44453	0.0101877	0.00308897	-2.95874	chr18	52900781	53049007	Sncaip	protein_coding
ENSMUSG00000006585	-1.44578	1.13747e-21	5.05452e-23	-9.88057	chr8	123294754	123300293	Cdt1	protein_coding
ENSMUSG00000059323	-1.44622	6.53763e-06	1.00666e-06	-4.89033	chr15	76510202	76524158	Tonsl	protein_coding
ENSMUSG00000015968	-1.4467	6.38051e-08	7.42593e-09	-5.781	chr14	29761896	30213412	Cacna1d	protein_coding
ENSMUSG00000051235	-1.44679	0.000100858	1.94452e-05	-4.27117	chr12	11288921	11315802	Gen1	protein_coding
ENSMUSG00000027330	-1.44706	2.4224e-20	1.13924e-21	-9.56342	chr2	131028869	131040417	Cdc25b	protein_coding
ENSMUSG00000026586	-1.44731	0.0139203	0.00439414	-2.84839	chr1	163072688	163141279	Prrx1	protein_coding
ENSMUSG00000030208	-1.44816	4.36277e-27	1.48934e-28	-11.0846	chr6	135339543	135360171	Emp1	protein_coding
ENSMUSG00000034265	-1.45367	9.55729e-25	3.5999e-26	-10.5823	chr17	5542832	5804086	Zdhhc14	protein_coding
ENSMUSG00000024299	-1.45486	6.21673e-14	4.30268e-15	-7.84578	chr17	33743178	33772756	Adamts10	protein_coding
ENSMUSG00000022604	-1.46017	0.000234093	4.85552e-05	-4.06247	chr16	55720251	55755218	Cep97	protein_coding
ENSMUSG00000113184	-1.46132	0.0018214	0.000458334	-3.50399	chr12	81764604	81766826	Gm49654	lncRNA
ENSMUSG00000022817	-1.46237	2.50633e-43	4.74731e-45	-14.0842	chr16	33650035	33769708	Itgb5	protein_coding
ENSMUSG00000021365	-1.46336	4.63341e-07	5.99991e-08	-5.4188	chr13	41463057	41640838	Nedd9	protein_coding
ENSMUSG00000022521	-1.46426	2.66338e-26	9.28395e-28	-10.9197	chr16	3899192	4031861	Crebbp	protein_coding
ENSMUSG00000026355	-1.46461	3.89817e-33	1.04438e-34	-12.2885	chr1	128259327	128287401	Mcm6	protein_coding
ENSMUSG00000032194	-1.46584	3.89174e-13	2.88692e-14	-7.60329	chr9	21678080	21710040	Kank2	protein_coding
ENSMUSG00000026566	-1.46597	4.2932e-06	6.42821e-07	-4.97789	chr1	165419809	165462107	Mpzl1	protein_coding
ENSMUSG00000028044	-1.46774	3.51024e-07	4.47975e-08	-5.47081	chr3	89322779	89325690	Cks1b	protein_coding
ENSMUSG00000022756	-1.46862	0.00394982	0.00107358	-3.2705	chr16	17389882	17401078	Slc7a4	protein_coding
ENSMUSG00000026669	-1.46948	4.23797e-08	4.85604e-09	-5.85203	chr2	4994525	5017602	Mcm10	protein_coding
ENSMUSG00000021514	-1.47185	1.08958e-08	1.17943e-09	-6.08302	chr13	65426628	65452035	Zfp369	protein_coding
ENSMUSG00000053897	-1.47272	6.18109e-15	3.96641e-16	-8.13958	chr3	135531040	135594333	Slc39a8	protein_coding
ENSMUSG00000023885	-1.47274	0.045779	0.0172763	-2.38077	chr17	14885762	14914497	Thbs2	protein_coding
ENSMUSG00000040865	-1.47344	1.34644e-16	7.90312e-18	-8.60099	chr1	62997577	63153849	Ino80d	protein_coding
ENSMUSG00000032009	-1.47799	4.86397e-06	7.35288e-07	-4.9518	chr9	14186363	14244397	Sesn3	protein_coding
ENSMUSG00000020331	-1.48133	0.00670239	0.00193517	-3.1	chr10	79552468	79571942	Hcn2	protein_coding
ENSMUSG00000098557	-1.48343	1.97812e-33	5.28543e-35	-12.3434	chr14	103214017	103220073	Kctd12	protein_coding
ENSMUSG00000041220	-1.48432	1.6584e-06	2.33383e-07	-5.17057	chr3	129326004	129432144	Elovl6	protein_coding
ENSMUSG00000052557	-1.49077	1.97762e-20	9.24359e-22	-9.58502	chr8	117884874	117942736	Gan	protein_coding
ENSMUSG00000050022	-1.49176	1.64022e-14	1.08442e-15	-8.01691	chr5	140709882	140747194	Amz1	protein_coding
ENSMUSG00000035842	-1.49334	7.65642e-05	1.4392e-05	-4.33779	chr17	66430515	66459169	Ddx11	protein_coding
ENSMUSG00000038214	-1.49529	9.30526e-06	1.46096e-06	-4.8165	chr10	43354827	43391392	Bend3	protein_coding
ENSMUSG00000121500	-1.49557	0.000302307	6.41987e-05	-3.99682	chr11	3073994	3081950		lncRNA
ENSMUSG00000094344	-1.49601	0.0178971	0.00582735	-2.75734	chr4	32964888	32965232	Gm11942	processed_pseudogene
ENSMUSG00000035314	-1.49704	6.09077e-10	5.91312e-11	-6.54592	chr7	99030621	99111084	Gdpd5	protein_coding
ENSMUSG00000020241	-1.49845	0.0215087	0.0071954	-2.68766	chr10	76431596	76459464	Col6a2	protein_coding
ENSMUSG00000027242	-1.49854	3.44913e-07	4.39929e-08	-5.47402	chr2	121337204	121375341	Wdr76	protein_coding
ENSMUSG00000039741	-1.50149	5.0654e-07	6.58849e-08	-5.40205	chr11	120123773	120183108	Bahcc1	protein_coding
ENSMUSG00000042826	-1.50224	0.00167707	0.00041791	-3.52851	chr11	69686894	69692683	Fgf11	protein_coding
ENSMUSG00000039652	-1.50249	1.6512e-07	2.00379e-08	-5.61167	chr19	36998691	37186000	Cpeb3	protein_coding
ENSMUSG00000080848	-1.50672	0.0012164	0.000293828	-3.62068	chr9	115869661	115870132	Gm9385	processed_pseudogene
ENSMUSG00000071547	-1.50757	1.3457e-33	3.56657e-35	-12.3751	chr14	30853010	30861081	Nt5dc2	protein_coding
ENSMUSG00000019302	-1.51115	9.76448e-52	1.49087e-53	-15.406	chr11	100900278	100954545	Atp6v0a1	protein_coding
ENSMUSG00000033147	-1.51247	0.00057914	0.000130484	-3.82554	chr3	101763092	101831769	Slc22a15	protein_coding
ENSMUSG00000078636	-1.51569	0.0380106	0.0138957	-2.45995	chr7	51396395	51397626	Gm7336	processed_pseudogene
ENSMUSG00000117822	-1.5164	0.0231182	0.00781349	-2.66003	chr19	17903987	17905373	Eef1a1-ps1	processed_pseudogene
ENSMUSG00000002068	-1.51784	7.53884e-07	1.01206e-07	-5.32455	chr7	37797409	37806959	Ccne1	protein_coding
ENSMUSG00000067199	-1.52326	7.11081e-08	8.33222e-09	-5.7616	chr19	41818409	41821022	Frat1	protein_coding
ENSMUSG00000028184	-1.52367	8.2943e-28	2.74784e-29	-11.2349	chr3	148521219	148696191	Adgrl2	protein_coding
ENSMUSG00000003992	-1.52505	0.016446	0.00530276	-2.78804	chr13	91608402	91851548	Ssbp2	protein_coding
ENSMUSG00000039031	-1.52726	1.22922e-33	3.249e-35	-12.3825	chr10	26629417	26794644	Arhgap18	protein_coding
ENSMUSG00000031383	-1.52893	0.00695923	0.00201635	-3.08781	chrX	72683025	72687120	Dusp9	protein_coding
ENSMUSG00000035877	-1.52901	3.22125e-09	3.30825e-10	-6.2836	chr2	160590628	160714918	Zhx3	protein_coding
ENSMUSG00000021703	-1.52905	1.53478e-10	1.41374e-11	-6.75649	chr13	92747599	92848455	Serinc5	protein_coding
ENSMUSG00000019997	-1.53091	1.04517e-07	1.24502e-08	-5.69344	chr10	24471340	24474581	Ccn2	protein_coding
ENSMUSG00000022091	-1.53173	5.50475e-08	6.37496e-09	-5.80661	chr14	70417917	70449438	Sorbs3	protein_coding
ENSMUSG00000032902	-1.53546	1.18129e-10	1.07027e-11	-6.79672	chr3	104545984	104565778	Slc16a1	protein_coding
ENSMUSG00000049709	-1.5394	0.00113383	0.000272005	-3.6406	chr7	108521059	108529385	Nlrp10	protein_coding
ENSMUSG00000023066	-1.54184	1.34948e-07	1.62502e-08	-5.64781	chr18	88989914	89149140	Rttn	protein_coding
ENSMUSG00000017493	-1.54375	6.37949e-43	1.23133e-44	-14.0167	chr11	98932070	98945218	Igfbp4	protein_coding
ENSMUSG00000056153	-1.54622	8.19823e-28	2.71011e-29	-11.2361	chr18	88683348	88945605	Socs6	protein_coding
ENSMUSG00000022885	-1.55031	1.36643e-29	4.14307e-31	-11.5995	chr16	23043490	23179100	St6gal1	protein_coding
ENSMUSG00000029094	-1.55068	0.0341059	0.0122791	-2.50402	chr5	36050663	36161267	Afap1	protein_coding
ENSMUSG00000005583	-1.55468	1.90185e-29	5.8213e-31	-11.5704	chr13	83652153	83815199	Mef2c	protein_coding
ENSMUSG00000032750	-1.56035	1.41289e-05	2.29156e-06	-4.72585	chrX	74010449	74129064	Gab3	protein_coding
ENSMUSG00000023150	-1.56092	1.79769e-36	4.20776e-38	-12.9052	chr1	151220228	151240173	Ivns1abp	protein_coding
ENSMUSG00000030641	-1.56224	0.000502821	0.000111863	-3.86331	chr7	92506733	92523455	Ddias	protein_coding
ENSMUSG00000028716	-1.56545	1.94066e-05	3.22022e-06	-4.65625	chr4	114945905	114951096	Pdzk1ip1	protein_coding
ENSMUSG00000049086	-1.56813	5.67939e-09	5.99638e-10	-6.19053	chr2	25596751	25597733	Bmyc	protein_coding
ENSMUSG00000042265	-1.57062	0.00161892	0.000401786	-3.53891	chr17	48539796	48553952	Trem1	protein_coding
ENSMUSG00000017550	-1.57141	6.42093e-07	8.50883e-08	-5.35599	chr11	79980226	80026620	Atad5	protein_coding
ENSMUSG00000059159	-1.57602	0.00352433	0.000944749	-3.30648	chr6	52323715	52323927	Gm8129	processed_pseudogene
ENSMUSG00000041633	-1.5788	2.84149e-16	1.70264e-17	-8.51247	chrX	152468150	152479387	Kctd12b	protein_coding
ENSMUSG00000120250	-1.57938	0.0126979	0.0039589	-2.88142	chr7	15782290	15783006		lncRNA
ENSMUSG00000030657	-1.57971	5.38316e-30	1.60894e-31	-11.6802	chr7	116980214	117272803	Xylt1	protein_coding
ENSMUSG00000026833	-1.58404	1.01793e-26	3.50429e-28	-11.0078	chr2	28083004	28120748	Olfm1	protein_coding
ENSMUSG00000022177	-1.58897	6.21765e-08	7.22295e-09	-5.78566	chr14	54779242	54792073	Haus4	protein_coding
ENSMUSG00000046768	-1.58996	1.21616e-10	1.10624e-11	-6.79196	chr12	75355096	75448230	Rhoj	protein_coding
ENSMUSG00000041773	-1.59093	1.72128e-26	5.93801e-28	-10.9602	chr13	97377613	97389542	Enc1	protein_coding
ENSMUSG00000004151	-1.59122	5.59236e-09	5.89644e-10	-6.19317	chr12	38829379	38920483	Etv1	protein_coding
ENSMUSG00000121092	-1.59273	2.89691e-12	2.29917e-13	-7.33014	chr8	129231424	129231957		lncRNA
ENSMUSG00000022673	-1.59439	8.04953e-23	3.33924e-24	-10.1492	chr16	15441761	15455264	Mcm4	protein_coding
ENSMUSG00000027469	-1.59827	7.31e-22	3.21145e-23	-9.92591	chr2	152689884	152737241	Tpx2	protein_coding
ENSMUSG00000032586	-1.60383	0.000766724	0.000177216	-3.74946	chr9	107827335	107849469	Traip	protein_coding
ENSMUSG00000032204	-1.60424	0.00597599	0.0017022	-3.1378	chr9	71017941	71075964	Aqp9	protein_coding
ENSMUSG00000001119	-1.60745	0.00822291	0.00242749	-3.03224	chr10	76544626	76562002	Col6a1	protein_coding
ENSMUSG00000032741	-1.60876	4.12802e-50	6.48115e-52	-15.1603	chr5	120672218	120726738	Tpcn1	protein_coding
ENSMUSG00000027435	-1.60956	1.13484e-65	1.34857e-67	-17.3718	chr2	148278560	148285483	Cd93	protein_coding
ENSMUSG00000034957	-1.61429	2.62507e-40	5.44487e-42	-13.5775	chr7	34818718	34821353	Cebpa	protein_coding
ENSMUSG00000082536	-1.6144	0.000244134	5.08663e-05	-4.05161	chr2	40445764	40447128	Gm13456	processed_pseudogene
ENSMUSG00000025203	-1.61578	1.69815e-05	2.78968e-06	-4.68573	chr19	44282113	44295303	Scd2	protein_coding
ENSMUSG00000004347	-1.61904	0.00717362	0.00208311	-3.07812	chr6	56046789	56629472	Pde1c	protein_coding
ENSMUSG00000020593	-1.62011	7.1083e-16	4.31054e-17	-8.40413	chr12	16585670	16696967	Lpin1	protein_coding
ENSMUSG00000021690	-1.62298	2.23225e-19	1.1109e-20	-9.3249	chr13	93566609	93636316	Jmy	protein_coding
ENSMUSG00000024736	-1.62313	7.62815e-10	7.4441e-11	-6.51143	chr19	10835186	10847304	Tmem132a	protein_coding
ENSMUSG00000038295	-1.62376	1.74638e-05	2.87521e-06	-4.67954	chr5	24589179	24597141	Atg9b	protein_coding
ENSMUSG00000072770	-1.62578	0.0126614	0.00394477	-2.88255	chr6	125026652	125040230	Acrbp	protein_coding
ENSMUSG00000019845	-1.6271	0.0139606	0.00440888	-2.84732	chr10	39009972	39028538	Tube1	protein_coding
ENSMUSG00000023993	-1.62837	0.0346759	0.0125218	-2.49709	chr17	48666944	48674204	Treml1	protein_coding
ENSMUSG00000032332	-1.62898	0.000264309	5.54316e-05	-4.03146	chr9	79506273	79626113	Col12a1	protein_coding
ENSMUSG00000029438	-1.62986	5.62645e-06	8.5663e-07	-4.922	chr5	123481897	123513055	Bcl7a	protein_coding
ENSMUSG00000034156	-1.63031	0.0156941	0.00502867	-2.80519	chr11	87651367	87676754	Tspoap1	protein_coding
ENSMUSG00000020142	-1.6341	3.0886e-05	5.34527e-06	-4.55076	chr11	20252180	20282713	Slc1a4	protein_coding
ENSMUSG00000040084	-1.63493	2.15388e-16	1.28287e-17	-8.54522	chr2	118428692	118472072	Bub1b	protein_coding
ENSMUSG00000022385	-1.63535	1.60121e-08	1.76093e-09	-6.01845	chr15	85743946	85760774	Gtse1	protein_coding
ENSMUSG00000050299	-1.63542	8.87541e-08	1.05086e-08	-5.72231	chr16	76200139	76200540	Gm9843	processed_pseudogene
ENSMUSG00000041058	-1.63791	3.79422e-60	4.91868e-62	-16.6209	chr4	19608303	19708993	Wwp1	protein_coding
ENSMUSG00000040929	-1.63815	0.00554864	0.00156409	-3.16252	chr19	27739121	27988566	Rfx3	protein_coding
ENSMUSG00000028565	-1.64166	0.000323928	6.91716e-05	-3.97912	chr4	97660971	98007111	Nfia	protein_coding
ENSMUSG00000025577	-1.64272	9.24665e-05	1.76875e-05	-4.29225	chr11	118913788	118922096	Cbx2	protein_coding
ENSMUSG00000113625	-1.64428	0.00597877	0.00170342	-3.13759	chr12	109860886	109861527	Gm3379	processed_pseudogene
ENSMUSG00000028364	-1.64544	4.78785e-07	6.20334e-08	-5.41284	chr4	63878022	63965252	Tnc	protein_coding
ENSMUSG00000063810	-1.64634	3.28905e-05	5.72534e-06	-4.53629	chr6	85564513	85679735	Alms1	protein_coding
ENSMUSG00000028019	-1.64861	1.12509e-05	1.78831e-06	-4.77598	chr3	80943723	81121347	Pdgfc	protein_coding
ENSMUSG00000048120	-1.652	3.16134e-34	8.17372e-36	-12.4928	chr19	40600810	40730046	Entpd1	protein_coding
ENSMUSG00000028807	-1.65265	3.59014e-05	6.28307e-06	-4.51663	chr4	129247421	129271909	Zbtb8a	protein_coding
ENSMUSG00000041859	-1.65424	7.20309e-26	2.58865e-27	-10.8261	chr1	20873192	20890536	Mcm3	protein_coding
ENSMUSG00000035834	-1.65612	2.01294e-07	2.46888e-08	-5.57545	chr13	81821962	81859132	Polr3g	protein_coding
ENSMUSG00000020034	-1.65861	1.06335e-22	4.44946e-24	-10.1212	chr10	84412490	84450223	Tcp11l2	protein_coding
ENSMUSG00000007646	-1.65967	0.0441157	0.0165374	-2.39683	chr11	87267471	87295780	Rad51c	protein_coding
ENSMUSG00000052539	-1.66985	0.000209536	4.30286e-05	-4.09059	chr3	103920575	104127690	Magi3	protein_coding
ENSMUSG00000026014	-1.67228	6.28279e-43	1.20814e-44	-14.0181	chr1	60521451	60606263	Raph1	protein_coding
ENSMUSG00000081214	-1.67564	0.00313047	0.000829004	-3.34292	chr1	181069553	181069885	Rpl35a-ps2	processed_pseudogene
ENSMUSG00000052302	-1.6863	0.00177708	0.00044603	-3.51124	chr10	121099725	121187183	Tbc1d30	protein_coding
ENSMUSG00000047250	-1.68636	3.64435e-23	1.47769e-24	-10.2285	chr2	36120438	36142284	Ptgs1	protein_coding
ENSMUSG00000062353	-1.68826	7.28122e-05	1.3608e-05	-4.35009	chr5	3286431	3286868	Gm15772	processed_pseudogene
ENSMUSG00000009575	-1.69	1.96003e-25	7.17102e-27	-10.7324	chr15	103099971	103148243	Cbx5	protein_coding
ENSMUSG00000026170	-1.69224	1.0733e-16	6.24579e-18	-8.62796	chr1	74752733	74777051	Cyp27a1	protein_coding
ENSMUSG00000024304	-1.69705	0.0366006	0.013317	-2.47518	chr18	16721934	16942303	Cdh2	protein_coding
ENSMUSG00000022912	-1.7008	7.41287e-22	3.26198e-23	-9.92436	chr16	62674670	62749709	Pros1	protein_coding
ENSMUSG00000062661	-1.70559	0.000571882	0.000128709	-3.82892	chr2	31135835	31186001	Ncs1	protein_coding
ENSMUSG00000033031	-1.70654	1.58182e-12	1.23492e-13	-7.41298	chr16	48814548	48840072	Cip2a	protein_coding
ENSMUSG00000019303	-1.70747	0.0163337	0.00526301	-2.79048	chr11	100982649	100986262	Psmc3ip	protein_coding
ENSMUSG00000074361	-1.71141	9.27857e-06	1.4561e-06	-4.81717	chr7	15968510	15978079	C5ar2	protein_coding
ENSMUSG00000099471	-1.71461	0.00476751	0.00131883	-3.21185	chr1	127210399	127210845	Gm8451	processed_pseudogene
ENSMUSG00000021572	-1.71594	0.0218434	0.00732152	-2.68186	chr13	74184619	74210418	Cep72	protein_coding
ENSMUSG00000070044	-1.71779	0.00235965	0.000608225	-3.42792	chr8	45789754	45835328	Fam149a	protein_coding
ENSMUSG00000031971	-1.72398	2.38892e-12	1.8874e-13	-7.35654	chr8	124567570	124586948	Ccsap	protein_coding
ENSMUSG00000050777	-1.72487	1.10225e-15	6.78734e-17	-8.35068	chr1	119995107	120001804	Tmem37	protein_coding
ENSMUSG00000030410	-1.72965	1.68753e-05	2.77102e-06	-4.6871	chr7	18810152	18816701	Dmwd	protein_coding
ENSMUSG00000045045	-1.73099	7.94653e-07	1.07137e-07	-5.31418	chr19	4661813	4665695	Lrfn4	protein_coding
ENSMUSG00000028195	-1.7342	3.22659e-05	5.60266e-06	-4.54085	chr3	145352731	145355736	Ccn1	protein_coding
ENSMUSG00000100975	-1.73637	1.57217e-06	2.20002e-07	-5.18159	chr12	104891760	104892948	Gm28875	lncRNA
ENSMUSG00000044629	-1.74092	1.02834e-13	7.31727e-15	-7.77887	chr11	17001586	17029371	Cnrip1	protein_coding
ENSMUSG00000030257	-1.74255	3.55878e-11	3.07565e-12	-6.97422	chr6	112694932	112924227	Srgap3	protein_coding
ENSMUSG00000038486	-1.74358	0.023557	0.00798072	-2.65288	chr3	96088467	96102837	Sv2a	protein_coding
ENSMUSG00000020092	-1.74559	2.03988e-09	2.05824e-10	-6.35693	chr10	61155435	61219309	Pald1	protein_coding
ENSMUSG00000027115	-1.74913	7.61366e-05	1.43061e-05	-4.33911	chr2	109111083	109172092	Kif18a	protein_coding
ENSMUSG00000023908	-1.75032	4.82887e-10	4.6289e-11	-6.58241	chr17	23945310	23955709	Pkmyt1	protein_coding
ENSMUSG00000033857	-1.752	8.73291e-18	4.76242e-19	-8.91766	chr11	118367655	118380035	Engase	protein_coding
ENSMUSG00000033032	-1.7544	0.0258809	0.00891898	-2.61514	chr18	61863332	61919773	Afap1l1	protein_coding
ENSMUSG00000018819	-1.75598	1.20165e-05	1.91953e-06	-4.76172	chr7	142014546	142048604	Lsp1	protein_coding
ENSMUSG00000070343	-1.75938	0.00231263	0.00059527	-3.43376	chr3	146544566	146545102	Gm10288	processed_pseudogene
ENSMUSG00000038332	-1.76254	1.08004e-40	2.20909e-42	-13.6434	chr10	41685931	41784420	Sesn1	protein_coding
ENSMUSG00000055782	-1.76396	1.90251e-21	8.4815e-23	-9.82857	chr15	91030074	91076002	Abcd2	protein_coding
ENSMUSG00000020623	-1.76708	0.0025176	0.000653832	-3.40824	chr11	110289948	110416348	Map2k6	protein_coding
ENSMUSG00000117814	-1.77168	0.0238701	0.00810912	-2.64749	chr19	46869934	46871878	Gm50431	lncRNA
ENSMUSG00000022419	-1.77284	4.66593e-23	1.90199e-24	-10.204	chr15	54975713	55122667	Deptor	protein_coding
ENSMUSG00000024579	-1.7736	0.000151224	3.01576e-05	-4.17227	chr18	61829908	61840706	Pcyox1l	protein_coding
ENSMUSG00000085030	-1.77456	0.0232813	0.00787725	-2.65729	chr8	124565292	124567524	2810455O05Rik	lncRNA
ENSMUSG00000022265	-1.77619	2.1923e-43	4.13671e-45	-14.094	chr15	27466763	27594995	Ank	protein_coding
ENSMUSG00000031785	-1.77729	0.00912198	0.00272904	-2.99672	chr8	95701379	95740845	Adgrg1	protein_coding
ENSMUSG00000026434	-1.77768	2.8945e-38	6.31641e-40	-13.2247	chr1	131838272	131864059	Nucks1	protein_coding
ENSMUSG00000027811	-1.78005	2.05976e-05	3.43714e-06	-4.6428	chr3	79536386	79540127	4930579G24Rik	protein_coding
ENSMUSG00000041688	-1.78194	0.000448752	9.89291e-05	-3.8932	chrX	144229421	144288177	Amot	protein_coding
ENSMUSG00000091243	-1.78832	0.0259039	0.00892879	-2.61477	chr16	65612143	65663254	Vgll3	protein_coding
ENSMUSG00000030029	-1.79217	0.027702	0.00965431	-2.58797	chr6	94581510	94677139	Lrig1	protein_coding
ENSMUSG00000005824	-1.7948	0.00203837	0.000519098	-3.4707	chr17	57496492	57501177	Tnfsf14	protein_coding
ENSMUSG00000020961	-1.79759	0.000714269	0.000163996	-3.76886	chr12	91599783	91755161	Ston2	protein_coding
ENSMUSG00000056004	-1.79833	0.000650389	0.000148205	-3.79406	chr5	9316118	9531825	Elapor2	protein_coding
ENSMUSG00000031451	-1.80082	1.18529e-74	1.18657e-76	-18.5298	chr8	13515374	13544490	Gas6	protein_coding
ENSMUSG00000031004	-1.80474	1.2294e-46	2.09843e-48	-14.6199	chr7	135291513	135318090	Mki67	protein_coding
ENSMUSG00000024205	-1.80482	0.0244384	0.00834351	-2.63784	chr11	76492145	76492455	Rpl36-ps2	processed_pseudogene
ENSMUSG00000030683	-1.80597	0.00118189	0.000284556	-3.62897	chr7	126549735	126569778	Sez6l2	protein_coding
ENSMUSG00000020654	-1.81079	0.000836515	0.000195257	-3.72508	chr12	4183103	4263525	Adcy3	protein_coding
ENSMUSG00000078122	-1.81402	1.62819e-08	1.79177e-09	-6.01564	chrX	95283498	95287267	F630028O10Rik	lncRNA
ENSMUSG00000031391	-1.81428	5.73667e-33	1.54933e-34	-12.2566	chrX	72897384	72939711	L1cam	protein_coding
ENSMUSG00000003153	-1.81997	5.58529e-14	3.85359e-15	-7.8596	chr6	122704768	122778599	Slc2a3	protein_coding
ENSMUSG00000022048	-1.82	3.51109e-40	7.30793e-42	-13.5559	chr14	67040313	67106137	Dpysl2	protein_coding
ENSMUSG00000019942	-1.82021	2.12117e-18	1.1152e-19	-9.07709	chr10	69170976	69188768	Cdk1	protein_coding
ENSMUSG00000032826	-1.8216	0.00921295	0.00275957	-2.99332	chr3	126715261	127292999	Ank2	protein_coding
ENSMUSG00000022494	-1.82169	0.000919967	0.000216762	-3.69863	chr16	11801977	12088766	Shisa9	protein_coding
ENSMUSG00000106825	-1.82536	1.18265e-09	1.17115e-10	-6.44303	chr5	120690120	120691104	2510016D11Rik	TEC
ENSMUSG00000051212	-1.82723	7.71469e-11	6.86902e-12	-6.86035	chr14	122189963	122202607	Gpr183	protein_coding
ENSMUSG00000030782	-1.82761	0.0302956	0.0107131	-2.55192	chr7	127845984	127854871	Tgfb1i1	protein_coding
ENSMUSG00000037313	-1.82835	5.86385e-22	2.56345e-23	-9.94837	chr5	33815472	33836339	Tacc3	protein_coding
ENSMUSG00000062456	-1.82862	1.65694e-06	2.33058e-07	-5.17083	chr19	32443265	32443978	Rpl9-ps6	protein_coding
ENSMUSG00000050382	-1.829	0.00234026	0.000603057	-3.43024	chr7	79347846	79365468	Kif7	protein_coding
ENSMUSG00000072980	-1.83075	0.000415003	9.09809e-05	-3.91347	chr2	119439993	119448950	Oip5	protein_coding
ENSMUSG00000034303	-1.83119	0.0340592	0.012255	-2.50472	chr9	37187131	37259728	Ccdc15	protein_coding
ENSMUSG00000111966	-1.83151	0.0016214	0.000402518	-3.53843	chr10	116808671	116809113	Gm5781	processed_pseudogene
ENSMUSG00000060019	-1.83345	5.80328e-06	8.84389e-07	-4.91576	chr8	107299641	107299982	Gm10073	processed_pseudogene
ENSMUSG00000015217	-1.83643	3.59799e-06	5.33803e-07	-5.01375	chrX	70599524	70604282	Hmgb3	protein_coding
ENSMUSG00000097365	-1.83748	0.00118992	0.000286747	-3.62699	chr3	9468124	9502293	C030034L19Rik	lncRNA
ENSMUSG00000052911	-1.84469	0.00649113	0.00186763	-3.11051	chr9	108356935	108367729	Lamb2	protein_coding
ENSMUSG00000000028	-1.84894	1.07917e-06	1.4806e-07	-5.25496	chr16	18599197	18630737	Cdc45	protein_coding
ENSMUSG00000021391	-1.85144	0.0248874	0.00851029	-2.63112	chr13	49617499	49806261	Cenpp	protein_coding
ENSMUSG00000039055	-1.85277	0.000320129	6.82911e-05	-3.98216	chr11	94535822	94544790	Eme1	protein_coding
ENSMUSG00000005233	-1.8558	1.78054e-10	1.64601e-11	-6.73441	chr2	69024239	69036538	Spc25	protein_coding
ENSMUSG00000053617	-1.85629	2.74371e-28	8.97115e-30	-11.3333	chr19	47248613	47452840	Sh3pxd2a	protein_coding
ENSMUSG00000015342	-1.85913	0.00065081	0.000148348	-3.79382	chrX	9138995	9179489	Xk	protein_coding
ENSMUSG00000040855	-1.86303	1.49919e-27	5.00988e-29	-11.1817	chrX	161194950	161426645	Reps2	protein_coding
ENSMUSG00000047604	-1.86387	1.33142e-05	2.15367e-06	-4.73844	chr19	41834411	41836571	Frat2	protein_coding
ENSMUSG00000007379	-1.86832	4.04072e-05	7.14438e-06	-4.48934	chr3	103009920	103077085	Dennd2c	protein_coding
ENSMUSG00000028312	-1.8703	2.54439e-29	7.87319e-31	-11.5445	chr4	52439243	52488260	Smc2	protein_coding
ENSMUSG00000100153	-1.87193	0.00540207	0.00151888	-3.17105	chr7	119339149	119341449	Ppp1ccb	transcribed_processed_pseudogene
ENSMUSG00000005125	-1.87873	1.0814e-49	1.7212e-51	-15.096	chr15	66801167	66841489	Ndrg1	protein_coding
ENSMUSG00000041797	-1.8789	2.61754e-07	3.27075e-08	-5.52629	chr11	109991575	110059022	Abca9	protein_coding
ENSMUSG00000037235	-1.88832	1.38903e-48	2.25087e-50	-14.9255	chr5	34331227	34345064	Mxd4	protein_coding
ENSMUSG00000031629	-1.8895	7.00955e-05	1.30397e-05	-4.35944	chr8	47005063	47033042	Cenpu	protein_coding
ENSMUSG00000054150	-1.89017	7.37694e-26	2.6625e-27	-10.8236	chr12	104896192	104976068	Syne3	protein_coding
ENSMUSG00000041762	-1.89464	7.4962e-20	3.61718e-21	-9.44316	chr2	73171850	73216916	Gpr155	protein_coding
ENSMUSG00000005533	-1.89593	3.67479e-13	2.72069e-14	-7.61096	chr7	67602575	67883416	Igf1r	protein_coding
ENSMUSG00000034858	-1.8986	2.48675e-15	1.55276e-16	-8.25238	chr9	74860166	74939750	Atosa	protein_coding
ENSMUSG00000032554	-1.90102	4.98345e-42	9.87e-44	-13.8682	chr9	103081200	103107643	Trf	protein_coding
ENSMUSG00000026043	-1.90135	0.00828724	0.00244827	-3.02966	chr1	45350698	45388866	Col3a1	protein_coding
ENSMUSG00000039713	-1.90265	0.027007	0.00937514	-2.59806	chr4	152156955	152199857	Plekhg5	protein_coding
ENSMUSG00000025747	-1.90279	3.28583e-08	3.72481e-09	-5.89597	chr5	30263200	30278615	Tyms	protein_coding
ENSMUSG00000041961	-1.90296	2.93814e-09	3.00903e-10	-6.29831	chr11	5226324	5394847	Znrf3	protein_coding
ENSMUSG00000119991	-1.90331	0.0316266	0.0112476	-2.53491	chr19	46488490	46489097		lncRNA
ENSMUSG00000087412	-1.90555	0.0108886	0.00333442	-2.9351	chr7	92828190	92833383	Gm15501	transcribed_processed_pseudogene
ENSMUSG00000042745	-1.90879	6.56799e-05	1.21521e-05	-4.37484	chr2	152578171	152579330	Id1	protein_coding
ENSMUSG00000002835	-1.91415	2.39299e-18	1.26155e-19	-9.06365	chr17	56347439	56379289	Chaf1a	protein_coding
ENSMUSG00000032411	-1.91467	2.16419e-16	1.29188e-17	-8.54442	chr9	96078328	96205699	Tfdp2	protein_coding
ENSMUSG00000041147	-1.91503	1.27452e-05	2.05245e-06	-4.74819	chr5	150446095	150493794	Brca2	protein_coding
ENSMUSG00000074476	-1.91676	0.000191901	3.90159e-05	-4.11323	chr9	21666738	21671599	Spc24	protein_coding
ENSMUSG00000006678	-1.92041	1.99561e-14	1.32801e-15	-7.99197	chrX	92348373	92675761	Pola1	protein_coding
ENSMUSG00000069972	-1.92055	1.26839e-06	1.75575e-07	-5.2235	chr7	88179654	88180106	Rps13-ps2	processed_pseudogene
ENSMUSG00000083022	-1.92125	0.000302307	6.42062e-05	-3.99679	chr11	6122644	6123036	Rps15a-ps6	processed_pseudogene
ENSMUSG00000032400	-1.92723	3.57422e-08	4.06717e-09	-5.88144	chr9	64044426	64080386	Zwilch	protein_coding
ENSMUSG00000110275	-1.92731	0.00222126	0.000569993	-3.44551	chr7	140757798	140758377	Gm5905	processed_pseudogene
ENSMUSG00000117465	-1.9281	0.00241702	0.000624405	-3.42079	chr18	30400302	30405186	Gm49980	lncRNA
ENSMUSG00000110185	-1.9292	1.34813e-06	1.87097e-07	-5.21172	chr18	36431732	36434570	Igip	protein_coding
ENSMUSG00000025993	-1.9295	1.10465e-30	3.1982e-32	-11.8167	chr1	45947228	45965683	Slc40a1	protein_coding
ENSMUSG00000037224	-1.93539	1.33506e-16	7.81712e-18	-8.60225	chr5	34352237	34445793	Zfyve28	protein_coding
ENSMUSG00000024663	-1.93883	8.03104e-57	1.09895e-58	-16.152	chr19	9979033	10015744	Rab3il1	protein_coding
ENSMUSG00000037370	-1.94286	1.44893e-16	8.5673e-18	-8.59173	chr10	24513812	24588057	Enpp1	protein_coding
ENSMUSG00000074794	-1.94339	4.3322e-22	1.87203e-23	-9.97961	chr13	81031503	81044161	Arrdc3	protein_coding
ENSMUSG00000081434	-1.94355	0.00250538	0.000649216	-3.41017	chr2	152195535	152196486	Gm14165	processed_pseudogene
ENSMUSG00000030978	-1.94479	1.96187e-47	3.26389e-49	-14.746	chr7	102090902	102118978	Rrm1	protein_coding
ENSMUSG00000102918	-1.94573	1.56653e-18	8.17957e-20	-9.11077	chr18	37939417	37974926	Pcdhgc3	protein_coding
ENSMUSG00000002104	-1.94631	0.000106468	2.06495e-05	-4.25775	chr2	90865965	90876074	Rapsn	protein_coding
ENSMUSG00000057132	-1.95101	0.0114393	0.00352859	-2.91749	chr14	52348161	52401003	Rpgrip1	protein_coding
ENSMUSG00000074743	-1.95508	4.43066e-13	3.30265e-14	-7.58587	chr2	148246386	148250108	Thbd	protein_coding
ENSMUSG00000030465	-1.95572	2.9433e-21	1.33334e-22	-9.7829	chr8	68141734	68664679	Psd3	protein_coding
ENSMUSG00000050555	-1.95878	3.74789e-06	5.57991e-07	-5.00522	chr9	35472116	35481694	Hyls1	protein_coding
ENSMUSG00000039908	-1.96016	1.0041e-30	2.89984e-32	-11.825	chr11	119246383	119271905	Slc26a11	protein_coding
ENSMUSG00000000686	-1.96052	1.94695e-09	1.95747e-10	-6.36464	chr11	77405947	77429433	Abhd15	protein_coding
ENSMUSG00000019944	-1.96191	0.00028382	5.98709e-05	-4.01332	chr10	68987264	69127621	Rhobtb1	protein_coding
ENSMUSG00000028551	-1.96279	2.74841e-25	1.01148e-26	-10.7006	chr4	109518073	109524386	Cdkn2c	protein_coding
ENSMUSG00000034329	-1.9663	9.66766e-12	8.0001e-13	-7.16115	chr11	85948964	86092019	Brip1	protein_coding
ENSMUSG00000089715	-1.96843	7.0126e-13	5.30301e-14	-7.52423	chr15	79708097	79718889	Cbx6	protein_coding
ENSMUSG00000025912	-1.96949	0.000191818	3.89853e-05	-4.11341	chr1	9737640	9770434	Mybl1	protein_coding
ENSMUSG00000036641	-1.9809	0.0318249	0.011341	-2.53201	chr2	58711082	58991027	Ccdc148	protein_coding
ENSMUSG00000055692	-1.98261	0.00797843	0.00234727	-3.04236	chr16	17093941	17101093	Tmem191	protein_coding
ENSMUSG00000026077	-1.98532	1.93331e-05	3.20664e-06	-4.65712	chr1	39232812	39402317	Npas2	protein_coding
ENSMUSG00000034413	-1.98577	2.48473e-08	2.79342e-09	-5.9433	chr17	26633803	26665323	Neurl1b	protein_coding
ENSMUSG00000036452	-1.98865	1.05213e-13	7.49412e-15	-7.77585	chr18	39126198	39509337	Arhgap26	protein_coding
ENSMUSG00000061143	-1.99111	2.1738e-10	2.03368e-11	-6.70358	chr3	51593328	52012497	Maml3	protein_coding
ENSMUSG00000081926	-1.99207	8.33589e-05	1.58193e-05	-4.31696	chr10	6988661	6988774	Gm15536	processed_pseudogene
ENSMUSG00000028587	-1.99874	0.000763408	0.000176268	-3.7508	chr4	108436620	108472030	Orc1	protein_coding
ENSMUSG00000028702	-1.99913	8.9041e-10	8.75341e-11	-6.48705	chr4	115951461	115980887	Rad54l	protein_coding
ENSMUSG00000020492	-1.99946	2.4092e-08	2.7033e-09	-5.94867	chr11	87000060	87015461	Ska2	protein_coding
ENSMUSG00000010362	-2.0007	2.16391e-05	3.6312e-06	-4.63145	chr11	101518021	101526926	Rdm1	protein_coding
ENSMUSG00000105388	-2.00523	0.00205766	0.000524603	-3.46787	chr3	145584775	145585095	Rpl36a-ps2	processed_pseudogene
ENSMUSG00000057706	-2.0053	8.08928e-06	1.25711e-06	-4.84642	chr7	82516541	82520723	Mex3b	protein_coding
ENSMUSG00000082163	-2.01742	0.0344076	0.0124026	-2.50048	chr2	156836093	156836812	Gm14276	processed_pseudogene
ENSMUSG00000038236	-2.02077	0.0231949	0.007843	-2.65875	chr6	52191471	52198834	Hoxa7	protein_coding
ENSMUSG00000021062	-2.02516	0.00247253	0.00063999	-3.41407	chr12	76844734	76869682	Rab15	protein_coding
ENSMUSG00000026429	-2.03261	6.66663e-05	1.2349e-05	-4.37133	chr1	134890303	134901900	Ube2t	protein_coding
ENSMUSG00000063873	-2.03482	8.29431e-07	1.12363e-07	-5.3055	chr2	145009674	145484086	Slc24a3	protein_coding
ENSMUSG00000024795	-2.03838	1.35433e-24	5.1403e-26	-10.5489	chr19	34899761	34953145	Kif20b	protein_coding
ENSMUSG00000037466	-2.04022	6.19087e-06	9.49252e-07	-4.90188	chr12	113120041	113129668	Tedc1	protein_coding
ENSMUSG00000083992	-2.04126	1.97319e-06	2.81093e-07	-5.1357	chr11	86521254	86521852	Gm11478	processed_pseudogene
ENSMUSG00000046179	-2.04383	8.613e-25	3.23802e-26	-10.5922	chr7	48516177	48531344	E2f8	protein_coding
ENSMUSG00000102418	-2.04448	3.84377e-10	3.66245e-11	-6.61713	chr1	170104889	170114338	Sh2d1b1	protein_coding
ENSMUSG00000106258	-2.05076	8.81328e-06	1.37737e-06	-4.82825	chr3	129255621	129256396	Rpl7a-ps7	processed_pseudogene
ENSMUSG00000047592	-2.05257	4.99208e-27	1.71136e-28	-11.0722	chr5	138224160	138251625	Nxpe5	protein_coding
ENSMUSG00000024206	-2.05322	0.0155697	0.00498209	-2.80819	chr17	57082897	57138013	Rfx2	protein_coding
ENSMUSG00000074505	-2.05372	7.7707e-14	5.47894e-15	-7.8154	chr9	15821485	16412581	Fat3	protein_coding
ENSMUSG00000020439	-2.05585	1.19092e-06	1.64507e-07	-5.23554	chr11	3467523	3490612	Smtn	protein_coding
ENSMUSG00000019817	-2.05771	0.00517333	0.00144637	-3.18523	chr10	12936248	13007438	Plagl1	protein_coding
ENSMUSG00000078773	-2.05948	0.00121355	0.000292964	-3.62144	chr4	11558922	11615805	Rad54b	protein_coding
ENSMUSG00000079445	-2.06211	0.00391822	0.00106273	-3.27337	chr1	86230554	86235027	B3gnt7	protein_coding
ENSMUSG00000015766	-2.06391	1.58763e-32	4.33354e-34	-12.1729	chr6	137454243	137631874	Eps8	protein_coding
ENSMUSG00000070047	-2.06509	0.000521163	0.000116394	-3.8536	chr8	45388484	45505294	Fat1	protein_coding
ENSMUSG00000081400	-2.06645	0.0011992	0.000289156	-3.62483	chr2	83183501	83184293	Gm13680	processed_pseudogene
ENSMUSG00000041431	-2.06992	8.53399e-17	4.94154e-18	-8.65471	chr13	100915158	100923078	Ccnb1	protein_coding
ENSMUSG00000002055	-2.07382	5.8883e-13	4.41888e-14	-7.54803	chr11	78192355	78213283	Spag5	protein_coding
ENSMUSG00000031756	-2.07748	7.89923e-08	9.31296e-09	-5.74279	chr8	117648469	117668246	Cenpn	protein_coding
ENSMUSG00000059791	-2.07865	5.79934e-10	5.62601e-11	-6.55335	chr17	36172210	36176294	Nrm	protein_coding
ENSMUSG00000028927	-2.08638	1.85416e-30	5.40825e-32	-11.7725	chr4	140633655	140679897	Padi2	protein_coding
ENSMUSG00000038119	-2.08669	0.0435159	0.0162781	-2.40262	chr9	35332424	35418948	Cdon	protein_coding
ENSMUSG00000030313	-2.09763	0.00988442	0.00298633	-2.96914	chr6	148889569	149003178	Dennd5b	protein_coding
ENSMUSG00000107383	-2.09818	6.67433e-05	1.23729e-05	-4.37091	chr7	116423745	116425086	Gm4366	processed_pseudogene
ENSMUSG00000055093	-2.10611	1.85261e-09	1.85994e-10	-6.37248	chr6	122433863	122434333	Rps27a-ps3	processed_pseudogene
ENSMUSG00000107176	-2.109	3.00999e-14	2.02689e-15	-7.93969	chr6	66852305	66852727	Gm9794	processed_pseudogene
ENSMUSG00000090799	-2.11089	0.0351633	0.0127206	-2.4915	chr14	51126039	51134964	Klhl33	protein_coding
ENSMUSG00000002870	-2.11198	2.42715e-26	8.40807e-28	-10.9287	chr6	88860456	88875762	Mcm2	protein_coding
ENSMUSG00000041406	-2.11338	1.60019e-05	2.61263e-06	-4.69914	chr1	163773562	163822365	BC055324	protein_coding
ENSMUSG00000044024	-2.11358	0.00331886	0.000883674	-3.32516	chr18	38088132	38092232	Rell2	protein_coding
ENSMUSG00000033762	-2.11378	9.74678e-06	1.5366e-06	-4.80642	chr15	76587753	76594748	Recql4	protein_coding
ENSMUSG00000056394	-2.11848	8.34548e-33	2.25992e-34	-12.2259	chr7	13011239	13045350	Lig1	protein_coding
ENSMUSG00000006800	-2.12089	8.6091e-42	1.72368e-43	-13.8282	chr2	165915009	165997583	Sulf2	protein_coding
ENSMUSG00000050621	-2.12162	3.71485e-07	4.7596e-08	-5.46006	chr9	114811434	114811807	Rps27rt	protein_coding
ENSMUSG00000084416	-2.122	2.13636e-10	1.99671e-11	-6.70626	chr1	65033110	65033763	Rpl10a-ps1	processed_pseudogene
ENSMUSG00000055322	-2.12219	3.59633e-44	6.52701e-46	-14.2237	chr1	73949390	74163608	Tns1	protein_coding
ENSMUSG00000026012	-2.12559	1.67034e-70	1.88868e-72	-18.0017	chr1	60755959	60812518	Cd28	protein_coding
ENSMUSG00000020256	-2.12726	0.000836871	0.000195461	-3.72481	chr10	83323314	83370004	Aldh1l2	protein_coding
ENSMUSG00000011256	-2.13638	1.55165e-09	1.54662e-10	-6.4007	chr11	45946819	46038170	Adam19	protein_coding
ENSMUSG00000089774	-2.14202	1.4359e-06	1.99899e-07	-5.19943	chr16	91855210	91884361	Slc5a3	protein_coding
ENSMUSG00000040852	-2.14443	0.00061754	0.000140142	-3.80792	chr17	84819323	84929566	Plekhh2	protein_coding
ENSMUSG00000032035	-2.14686	2.44334e-06	3.52643e-07	-5.09289	chr9	32547517	32669116	Ets1	protein_coding
ENSMUSG00000070858	-2.14907	0.00160607	0.000398482	-3.54109	chr5	34140777	34142357	Gm1673	protein_coding
ENSMUSG00000020653	-2.15019	5.78653e-08	6.70963e-09	-5.79804	chr12	24701273	24712788	Klf11	protein_coding
ENSMUSG00000043483	-2.15458	0.0136723	0.00430306	-2.85505	chr12	96889197	96889832	Gm6863	processed_pseudogene
ENSMUSG00000000318	-2.15978	9.72258e-06	1.53139e-06	-4.8071	chr11	70047023	70061660	Clec10a	protein_coding
ENSMUSG00000018339	-2.16428	3.58019e-26	1.26345e-27	-10.8916	chr11	54793279	54801203	Gpx3	protein_coding
ENSMUSG00000021127	-2.16695	3.76383e-62	4.71665e-64	-16.8972	chr12	80154528	80159787	Zfp36l1	protein_coding
ENSMUSG00000024640	-2.16756	1.14462e-28	3.69311e-30	-11.4108	chr19	15882042	15924701	Psat1	protein_coding
ENSMUSG00000026768	-2.17275	0.000358744	7.72779e-05	-3.95269	chr2	12111443	12306733	Itga8	protein_coding
ENSMUSG00000033207	-2.1751	2.13198e-36	5.05165e-38	-12.8911	chr19	23279973	23425806	Mamdc2	protein_coding
ENSMUSG00000027544	-2.17669	2.87043e-36	6.84271e-38	-12.8677	chr2	168318330	168443577	Nfatc2	protein_coding
ENSMUSG00000004044	-2.18883	2.2998e-09	2.34038e-10	-6.33716	chr11	100847559	100861713	Cavin1	protein_coding
ENSMUSG00000021699	-2.18947	0.00057914	0.000130469	-3.82557	chr13	108586482	110089995	Pde4d	protein_coding
ENSMUSG00000033713	-2.19031	5.26173e-35	1.31117e-36	-12.6375	chr12	99156337	99529841	Foxn3	protein_coding
ENSMUSG00000047409	-2.19277	3.00376e-13	2.2174e-14	-7.63735	chr9	118755521	118873066	Ctdspl	protein_coding
ENSMUSG00000027765	-2.19394	5.3115e-18	2.84989e-19	-8.97437	chr3	60910216	60916403	P2ry1	protein_coding
ENSMUSG00000064373	-2.19454	1.27892e-116	6.26334e-119	-23.1863	chr15	3298029	3309990	Selenop	protein_coding
ENSMUSG00000017146	-2.19527	7.50424e-17	4.33446e-18	-8.66965	chr11	101379590	101442781	Brca1	protein_coding
ENSMUSG00000035064	-2.20039	2.08103e-19	1.03415e-20	-9.33249	chr7	120442054	120506673	Eef2k	protein_coding
ENSMUSG00000020788	-2.20209	9.9179e-48	1.63572e-49	-14.7926	chr11	72851995	72883870	Atp2a3	protein_coding
ENSMUSG00000031112	-2.20837	3.41524e-06	5.03984e-07	-5.02479	chrX	49929924	49981974	Stk26	protein_coding
ENSMUSG00000027496	-2.21126	1.35079e-16	7.94814e-18	-8.60034	chr2	172198110	172212455	Aurka	protein_coding
ENSMUSG00000005470	-2.21382	1.05618e-23	4.16084e-25	-10.3506	chr8	84682136	84696826	Asf1b	protein_coding
ENSMUSG00000104649	-2.21555	0.00141019	0.000344904	-3.57901	chr3	90034074	90034364	Gm43712	unprocessed_pseudogene
ENSMUSG00000026873	-2.22898	6.46417e-13	4.86035e-14	-7.53562	chr2	34783769	34804038	Phf19	protein_coding
ENSMUSG00000045328	-2.23172	1.74425e-30	5.07509e-32	-11.7779	chr3	134918298	134979372	Cenpe	protein_coding
ENSMUSG00000073538	-2.23211	0.0242476	0.00826879	-2.64089	chr1	153280573	153289981	E330020D12Rik	lncRNA
ENSMUSG00000022021	-2.23941	2.19876e-21	9.86551e-23	-9.81333	chr14	86892803	87378671	Diaph3	protein_coding
ENSMUSG00000036109	-2.24758	2.56649e-06	3.72195e-07	-5.08266	chrX	50206146	50295409	Mbnl3	protein_coding
ENSMUSG00000022421	-2.25053	0.00149219	0.000367969	-3.56205	chr15	79670552	79688967	Nptxr	protein_coding
ENSMUSG00000050138	-2.25272	0.0307771	0.0109188	-2.54529	chr17	88053229	88105422	Kcnk12	protein_coding
ENSMUSG00000043770	-2.26057	3.73209e-14	2.5239e-15	-7.91244	chr4	43664043	43664339	Gm12481	processed_pseudogene
ENSMUSG00000050232	-2.26279	4.50307e-11	3.92742e-12	-6.93977	chrX	100775141	100777875	Cxcr3	protein_coding
ENSMUSG00000024989	-2.26797	3.89653e-13	2.89328e-14	-7.60301	chr19	38043459	38062871	Cep55	protein_coding
ENSMUSG00000002289	-2.26902	4.63854e-05	8.3016e-06	-4.45725	chr17	33992724	34000804	Angptl4	protein_coding
ENSMUSG00000050530	-2.26975	3.89858e-05	6.88464e-06	-4.49722	chr2	3115261	3228843	Fam171a1	protein_coding
ENSMUSG00000031778	-2.26986	0.00216311	0.000553825	-3.45327	chr8	95498637	95509055	Cx3cl1	protein_coding
ENSMUSG00000027331	-2.27485	8.58825e-22	3.80394e-23	-9.90901	chr2	118644484	118684438	Knstrn	protein_coding
ENSMUSG00000024056	-2.27719	1.21161e-15	7.48693e-17	-8.33908	chr17	71803095	71833852	Ndc80	protein_coding
ENSMUSG00000023919	-2.2792	4.67706e-08	5.37937e-09	-5.83499	chr17	41233942	41245938	Cenpq	protein_coding
ENSMUSG00000025701	-2.28644	1.35449e-10	1.23694e-11	-6.77583	chr6	116387038	116438139	Alox5	protein_coding
ENSMUSG00000019773	-2.28739	1.36568e-12	1.06225e-13	-7.43292	chr10	5749160	5755600	Fbxo5	protein_coding
ENSMUSG00000074364	-2.29114	0.00110485	0.000264416	-3.64788	chr7	15680883	15701492	Ehd2	protein_coding
ENSMUSG00000032254	-2.29546	8.08441e-42	1.61281e-43	-13.8329	chr9	61823187	61854056	Kif23	protein_coding
ENSMUSG00000031016	-2.30158	1.98734e-21	8.87395e-23	-9.82401	chr7	109721253	109742493	Wee1	protein_coding
ENSMUSG00000003779	-2.3023	1.09078e-28	3.51155e-30	-11.4152	chr18	34757666	34766330	Kif20a	protein_coding
ENSMUSG00000030677	-2.30257	2.48376e-16	1.4865e-17	-8.52819	chr7	126626901	126641643	Kif22	protein_coding
ENSMUSG00000053559	-2.30341	1.38617e-22	5.82023e-24	-10.0949	chr15	100519220	100534821	Smagp	protein_coding
ENSMUSG00000049001	-2.31412	0.0145363	0.0046179	-2.83255	chr6	65648574	65689310	Ndnf	protein_coding
ENSMUSG00000023940	-2.31834	1.90183e-08	2.1107e-09	-5.98905	chr17	53981814	53996361	Sgo1	protein_coding
ENSMUSG00000025880	-2.32025	1.08674e-17	5.9796e-19	-8.89241	chr18	75500600	75529006	Smad7	protein_coding
ENSMUSG00000037572	-2.3209	4.19742e-21	1.92262e-22	-9.7458	chr14	47478401	47514314	Wdhd1	protein_coding
ENSMUSG00000037455	-2.32229	2.66826e-05	4.56208e-06	-4.58398	chr10	23672884	23703866	Slc18b1	protein_coding
ENSMUSG00000031861	-2.33145	0.000275511	5.80191e-05	-4.02073	chr8	70275079	70283752	Lpar2	protein_coding
ENSMUSG00000081051	-2.33835	1.18553e-10	1.07581e-11	-6.79598	chr1	95426346	95426876	Gm15427	processed_pseudogene
ENSMUSG00000058905	-2.33851	0.000365507	7.8919e-05	-3.94766	chr5	133503962	133504375	Gm10051	processed_pseudogene
ENSMUSG00000019214	-2.33852	1.85906e-07	2.26407e-08	-5.59051	chr17	25937900	25946393	Chtf18	protein_coding
ENSMUSG00000037071	-2.33899	7.97356e-05	1.50743e-05	-4.3276	chr19	44382894	44396318	Scd1	protein_coding
ENSMUSG00000079481	-2.34221	5.20704e-08	6.00769e-09	-5.81654	chrX	100892991	101135661	Nhsl2	protein_coding
ENSMUSG00000020897	-2.34381	6.56712e-20	3.1611e-21	-9.45726	chr11	68936473	68942490	Aurkb	protein_coding
ENSMUSG00000030711	-2.34632	0.000387583	8.41602e-05	-3.93223	chr7	126272037	126275604	Sult1a1	protein_coding
ENSMUSG00000045273	-2.34821	7.16995e-06	1.11125e-06	-4.87084	chr13	100896182	100912407	Cenph	protein_coding
ENSMUSG00000057337	-2.34969	1.83934e-11	1.55652e-12	-7.06936	chr10	60017354	60055082	Chst3	protein_coding
ENSMUSG00000005410	-2.35116	1.57762e-37	3.55633e-39	-13.0942	chr8	75836197	75855067	Mcm5	protein_coding
ENSMUSG00000034906	-2.3515	3.04129e-22	1.29011e-23	-10.0165	chr2	126945729	126975874	Ncaph	protein_coding
ENSMUSG00000102752	-2.35477	0.00169668	0.000423284	-3.52512	chr1	170125768	170133901	Gm7694	protein_coding
ENSMUSG00000027111	-2.35647	9.27916e-95	6.68287e-97	-20.8894	chr2	71575960	71688760	Itga6	protein_coding
ENSMUSG00000002985	-2.35972	2.18691e-129	7.87509e-132	-24.4317	chr7	19430034	19433113	Apoe	protein_coding
ENSMUSG00000027859	-2.36254	0.0389972	0.014321	-2.44911	chr3	102377235	102428329	Ngf	protein_coding
ENSMUSG00000051236	-2.36429	0.00380762	0.00102889	-3.2825	chr10	120617001	120735006	Msrb3	protein_coding
ENSMUSG00000056758	-2.36922	2.24338e-75	2.21349e-77	-18.62	chr10	120197180	120312374	Hmga2	protein_coding
ENSMUSG00000020435	-2.37071	9.80292e-09	1.05619e-09	-6.10068	chr11	3653731	3813903	Osbp2	protein_coding
ENSMUSG00000021176	-2.37129	0.00114324	0.000274674	-3.63808	chr12	99659304	99850698	Efcab11	protein_coding
ENSMUSG00000118138	-2.37494	0.00118137	0.000284346	-3.62916	chr19	9842288	9846359	Gm50322	lncRNA
ENSMUSG00000024501	-2.37891	0.00314292	0.000832754	-3.34167	chr18	43454049	43571351	Dpysl3	protein_coding
ENSMUSG00000047757	-2.3792	0.0062179	0.00177917	-3.12482	chrX	163763588	163780268	Fancb	protein_coding
ENSMUSG00000061848	-2.3879	6.69386e-07	8.89461e-08	-5.34797	chr15	81856591	81857046	Gm5805	processed_pseudogene
ENSMUSG00000062510	-2.38937	2.9583e-09	3.03181e-10	-6.29714	chr1	190795209	190818671	Nsl1	protein_coding
ENSMUSG00000020658	-2.3901	2.71993e-14	1.82765e-15	-7.95251	chr12	4012554	4088915	Efr3b	protein_coding
ENSMUSG00000051517	-2.3901	5.21314e-05	9.44635e-06	-4.42947	chr4	43496142	43499695	Arhgef39	protein_coding
ENSMUSG00000027379	-2.39331	0.000554163	0.000124482	-3.83713	chr2	127643036	127673785	Bub1	protein_coding
ENSMUSG00000032113	-2.3939	5.20214e-05	9.42267e-06	-4.43001	chr9	36619778	36638361	Chek1	protein_coding
ENSMUSG00000060470	-2.40046	0.00618763	0.00177006	-3.12633	chr8	95744320	95771878	Adgrg3	protein_coding
ENSMUSG00000026274	-2.40159	1.26066e-05	2.02469e-06	-4.75094	chr1	93236492	93271204	Pask	protein_coding
ENSMUSG00000038370	-2.40314	2.91427e-52	4.36563e-54	-15.4852	chr1	171000831	171023837	Pcp4l1	protein_coding
ENSMUSG00000118449	-2.40544	0.0209136	0.00694962	-2.69925	chr12	4639797	4643029	Gm3625	lncRNA
ENSMUSG00000044807	-2.40919	0.0211925	0.00706576	-2.69373	chr11	50701913	50718551	Zfp354c	protein_coding
ENSMUSG00000039748	-2.41322	4.96672e-07	6.44583e-08	-5.40597	chr1	175708147	175741055	Exo1	protein_coding
ENSMUSG00000026779	-2.41916	3.81564e-12	3.06955e-13	-7.29131	chr2	23005618	23046036	Mastl	protein_coding
ENSMUSG00000039115	-2.42085	0.000399235	8.71214e-05	-3.92392	chr9	118435758	118730071	Itga9	protein_coding
ENSMUSG00000017499	-2.42509	9.9426e-11	8.96517e-12	-6.82221	chr11	98798627	98814766	Cdc6	protein_coding
ENSMUSG00000035455	-2.42754	9.14531e-16	5.60508e-17	-8.37325	chr11	11737431	11758962	Fignl1	protein_coding
ENSMUSG00000036223	-2.42775	0.000284919	6.01541e-05	-4.01221	chr18	74328370	74340889	Ska1	protein_coding
ENSMUSG00000051220	-2.43087	6.80454e-14	4.73402e-15	-7.83378	chrX	101185322	101200697	Ercc6l	protein_coding
ENSMUSG00000072692	-2.43488	1.4188e-10	1.29976e-11	-6.76866	chr5	115240982	115248327	Rpl37rt	transcribed_processed_pseudogene
ENSMUSG00000031262	-2.44066	3.23042e-11	2.77092e-12	-6.98888	chrX	133208833	133263388	Cenpi	protein_coding
ENSMUSG00000013089	-2.44102	2.94703e-24	1.13976e-25	-10.4738	chr16	22200059	22258469	Etv5	protein_coding
ENSMUSG00000028175	-2.44448	0.000124282	2.4391e-05	-4.22036	chr3	159201070	159235592	Depdc1a	protein_coding
ENSMUSG00000026622	-2.44896	6.25153e-18	3.36326e-19	-8.95611	chr1	191553556	191565162	Nek2	protein_coding
ENSMUSG00000022322	-2.45794	1.75872e-10	1.62382e-11	-6.73638	chr8	4785976	4829567	Shcbp1	protein_coding
ENSMUSG00000032218	-2.47403	1.93404e-23	7.74453e-25	-10.2909	chr9	70314974	70328829	Ccnb2	protein_coding
ENSMUSG00000027463	-2.47633	0.00515257	0.00143982	-3.18655	chr2	151838431	151851178	Slc52a3	protein_coding
ENSMUSG00000024791	-2.47684	6.16233e-11	5.44557e-12	-6.89345	chr19	6135013	6141807	Cdca5	protein_coding
ENSMUSG00000057605	-2.47801	2.04133e-07	2.50664e-08	-5.57281	chr19	45438747	45439634	Gm6807	processed_pseudogene
ENSMUSG00000103901	-2.48293	0.0253588	0.00870254	-2.62352	chr2	14154631	14158108	Gm37499	TEC
ENSMUSG00000021186	-2.48364	1.58703e-05	2.58749e-06	-4.70111	chr12	101712824	101785314	Fbln5	protein_coding
ENSMUSG00000028438	-2.48383	3.16795e-07	4.01555e-08	-5.49017	chr4	41390745	41464887	Kif24	protein_coding
ENSMUSG00000048922	-2.50157	1.69753e-14	1.12476e-15	-8.01242	chr14	67913780	67953290	Cdca2	protein_coding
ENSMUSG00000020330	-2.5037	1.1779e-27	3.91927e-29	-11.2035	chr11	40592222	40624249	Hmmr	protein_coding
ENSMUSG00000066315	-2.50837	1.9166e-06	2.72617e-07	-5.14146	chr4	10848420	10849055	Gm12918	processed_pseudogene
ENSMUSG00000034023	-2.51086	8.33783e-08	9.85407e-09	-5.73322	chr6	113508643	113573978	Fancd2	protein_coding
ENSMUSG00000028358	-2.5124	0.000284472	6.0029e-05	-4.0127	chr4	62883810	63057945	Zfp618	protein_coding
ENSMUSG00000040010	-2.5174	5.18443e-32	1.43753e-33	-12.0747	chr8	122607889	122634433	Slc7a5	protein_coding
ENSMUSG00000086965	-2.51852	0.0410153	0.0151891	-2.42784	chr16	18317651	18320408	Rtl10	protein_coding
[truncated: 228 more rows]

## Sheet: RAW -BCG -24h
ensembl_gene_id	external_gene_name	logfc	fdr	pvalue	stat	chromosome_name	start_position	end_position	gene_biotype
[truncated: 14,497 more rows]

[truncated: 17 more sheets: Up- BCG -24h, Down-BCG -24h, RAW- SKO- 24h, Up-SKO-24h, Down-SKO-24h, RAW- DKO-24h, Up-DKO24h, Down-DKO-24h, RAW - TKOD 24h, Up- TKOD 24h, Down- TKOD 24h, RAW -TKOZ 24h, Up-TKOZ 24h, Down-TKOZ 24h, RAW -QKO 24h, Up-QKO 24h, Down-QKO 24h]
