# Supplementary material for: Comparative transcriptomic analysis of mouse macrophages infected with live attenuated vaccine strains of Mycobacterium tuberculosis
Source: Front Immunol. 2025 Jul 11;16:1583439. doi: 10.3389/fimmu.2025.1583439 (PMC12289490; doi:10.3389/fimmu.2025.1583439)
Supplement: Supplementary file 2 [file DataSheet2.xlsx]

## Sheet: RAW_ H37Rv 72h
ensembl_gene_id	external_gene_name	logfc	fdr	pvalue	stat	chromosome_name	start_position	end_position	gene_biotype
ENSMUSG00000104713	Gbp6	11.7738	8.16676e-15	5.28685e-16	8.10472	chr5	105418568	105441564	protein_coding
ENSMUSG00000090231	Cfb	11.3006	1.19117e-13	8.33916e-15	7.76232	chr17	35075350	35081494	protein_coding
ENSMUSG00000040026	Saa3	10.268	1.89694e-182	7.09944e-185	28.9974	chr7	46361422	46365124	protein_coding
ENSMUSG00000022586	Ly6i	10.2326	1.48198e-53	2.69708e-55	15.6633	chr15	74851383	74855279	protein_coding
ENSMUSG00000078763	Slfn1	10.0027	5.33712e-21	2.52619e-22	9.71803	chr11	83007675	83013496	protein_coding
ENSMUSG00000045551	Fpr1	9.6267	6.70173e-11	5.56223e-12	6.89043	chr17	18096733	18104202	protein_coding
ENSMUSG00000029379	Cxcl3	9.37081	3.173e-09	3.08289e-10	6.29455	chr5	90933962	90937459	protein_coding
ENSMUSG00000114055	Gm32089	9.15219	1.62618e-09	1.52749e-10	6.4026	chr13	94425956	94431514	lncRNA
ENSMUSG00000016283	H2-M2	8.7034	3.91732e-118	2.61595e-120	23.3226	chr17	37791742	37794443	protein_coding
ENSMUSG00000030402	Ppm1n	8.67378	9.26969e-08	1.0571e-08	5.7213	chr7	19010730	19013989	protein_coding
ENSMUSG00000052270	Fpr2	8.65255	4.29121e-52	8.15604e-54	15.445	chr17	18108086	18114214	protein_coding
ENSMUSG00000049093	Il23r	8.65049	1.0569e-07	1.21303e-08	5.69788	chr6	67399916	67468839	protein_coding
ENSMUSG00000031722	Hp	8.52289	0	0	40.1615	chr8	110301760	110305804	protein_coding
ENSMUSG00000028037	Ifi44	8.18257	4.2132e-122	2.72078e-124	23.7119	chr3	151436559	151455597	protein_coding
ENSMUSG00000037849	Ifi206	8.0199	1.01121e-80	1.26151e-82	19.2558	chr1	173296051	173318607	protein_coding
ENSMUSG00000000204	Slfn4	8.00093	1.5703e-25	6.17657e-27	10.7462	chr11	83066012	83081042	protein_coding
ENSMUSG00000072109	A530040E14Rik	7.56058	1.48117e-05	2.20975e-06	4.73323	chr1	85083667	85091756	lncRNA
ENSMUSG00000073409	H2-Q6	7.55348	1.67192e-05	2.51763e-06	4.7067	chr17	35643826	35649031	protein_coding
ENSMUSG00000054203	Ifi205	7.48254	2.54475e-11	2.06538e-12	7.03	chr1	173839564	173859376	protein_coding
ENSMUSG00000027399	Il1a	7.46497	1.01305e-21	4.69839e-23	9.88789	chr2	129141530	129151892	protein_coding
ENSMUSG00000008193	Spib	7.38661	3.06425e-05	4.82113e-06	4.57242	chr7	44175417	44181495	protein_coding
ENSMUSG00000073491	Ifi213	7.38201	1.72695e-81	2.1164e-83	19.3481	chr1	173393849	173426840	protein_coding
ENSMUSG00000039196	Orm1	7.34869	8.4383e-11	7.06546e-12	6.85632	chr4	63262797	63266400	protein_coding
ENSMUSG00000066677	Ifi208	7.2975	1.20931e-44	2.72444e-46	14.2847	chr1	173501241	173525961	protein_coding
ENSMUSG00000020826	Nos2	7.29624	1.24408e-10	1.05953e-11	6.79817	chr11	78811613	78851080	protein_coding
ENSMUSG00000120737		7.29359	4.66644e-05	7.58164e-06	4.47667	chr7	19013105	19014239	lncRNA
ENSMUSG00000017002	Slpi	7.23792	1.89872e-153	9.33546e-156	26.588	chr2	164195990	164231015	protein_coding
ENSMUSG00000030162	Olr1	7.12958	0.000104882	1.81388e-05	4.28665	chr6	129462207	129484128	protein_coding
ENSMUSG00000060550	H2-Q7	7.11723	9.40276e-74	1.31792e-75	18.3998	chr17	35658131	35662749	protein_coding
ENSMUSG00000022126	Acod1	7.09651	0	0	49.4568	chr14	103284413	103294009	protein_coding
ENSMUSG00000073555	Gm4951	7.05588	3.81134e-37	1.05164e-38	13.0116	chr18	60345152	60380892	protein_coding
ENSMUSG00000087477	Gm13822	6.91046	0.000235654	4.39073e-05	4.08589	chr5	115055374	115061336	lncRNA
ENSMUSG00000025498	Irf7	6.89761	0	0	65.5242	chr7	140842619	140846394	protein_coding
ENSMUSG00000024164	C3	6.6721	0	0	73.8743	chr17	57510970	57535136	protein_coding
ENSMUSG00000114608	Gm36161	6.47813	3.15855e-281	6.95358e-284	36.0051	chr13	120471880	120482711	lncRNA
ENSMUSG00000024675	Ms4a4c	6.47539	5.38482e-130	3.2403e-132	24.468	chr19	11382134	11404610	protein_coding
ENSMUSG00000090942	F830016B08Rik	6.4715	1.53087e-11	1.23126e-12	7.10182	chr18	60426452	60436088	protein_coding
ENSMUSG00000086196	Gm13571	6.40875	8.31738e-08	9.43006e-09	5.74067	chr2	60168532	60201578	lncRNA
ENSMUSG00000078922	Tgtp1	6.37816	0.00149235	0.00032909	3.59125	chr11	48876154	48884999	protein_coding
ENSMUSG00000051726	Kcnf1	6.36894	0.00181763	0.000410425	3.53329	chr12	17222101	17226889	protein_coding
ENSMUSG00000022584	Ly6c2	6.36014	9.65053e-111	7.08192e-113	22.5783	chr15	74980007	74983819	protein_coding
ENSMUSG00000109729	Gm45418	6.34839	0.000208006	3.83351e-05	4.11729	chr8	62374780	62381062	lncRNA
ENSMUSG00000070501	Ifi214	6.33985	0.00169567	0.000380148	3.5535	chr1	173347283	173363523	protein_coding
ENSMUSG00000114761	Gm47242	6.31643	0.00189417	0.000429235	3.52142	chr19	12516952	12518187	lncRNA
ENSMUSG00000038357	Camp	6.27037	0.00215291	0.000494189	3.48389	chr9	109676447	109678685	protein_coding
ENSMUSG00000021125	Arg2	6.26701	1.73826e-37	4.75798e-39	13.072	chr12	79177551	79203075	protein_coding
ENSMUSG00000035042	Ccl5	6.23271	1.32382e-84	1.49607e-86	19.7185	chr11	83416604	83421344	protein_coding
ENSMUSG00000035852	Misp	6.19641	3.00464e-07	3.60349e-08	5.50926	chr10	79656823	79666324	protein_coding
ENSMUSG00000063522	Ly6m	6.1022	0.00369754	0.000901932	3.31946	chr15	74748836	74768870	protein_coding
ENSMUSG00000074896	Ifit3	6.09875	0	0	45.2582	chr19	34560931	34566131	protein_coding
ENSMUSG00000000386	Mx1	6.09433	1.74056e-85	1.94148e-87	19.8215	chr16	97248235	97264107	protein_coding
ENSMUSG00000117234	Gm7818	6.06866	4.6765e-13	3.4112e-14	7.58168	chr17	22286245	22288869	processed_pseudogene
ENSMUSG00000062007	Hsh2d	6.04149	0.00447121	0.00111887	3.25879	chr8	72943482	72955371	protein_coding
ENSMUSG00000062488	Ifit3b	6.02867	1.36138e-82	1.60845e-84	19.4805	chr19	34585370	34590801	protein_coding
ENSMUSG00000073805	Insyn2a	5.99301	0.00544145	0.00139835	3.19499	chr7	134483655	134540159	protein_coding
ENSMUSG00000095609	Gm21188	5.97836	3.05501e-237	8.29496e-240	33.069	chr13	120496141	120513730	protein_coding
ENSMUSG00000118607	Gm7592	5.96312	0.0056924	0.00147333	3.17989	chr1	85454323	85479899	protein_coding
ENSMUSG00000041827	Oasl1	5.96064	1.54743e-81	1.88503e-83	19.354	chr5	115061299	115075974	protein_coding
ENSMUSG00000027514	Zbp1	5.95479	0	0	38.1706	chr2	173048405	173060716	protein_coding
ENSMUSG00000068246	Apol9b	5.87894	0.000228716	4.24132e-05	4.09392	chr15	77613239	77620582	protein_coding
ENSMUSG00000092021	Gbp11	5.87211	0.008032	0.0021639	3.06676	chr5	105470908	105494338	protein_coding
ENSMUSG00000049608	Gpr55	5.85772	0.00112244	0.000241094	3.67154	chr1	85866039	85888729	protein_coding
ENSMUSG00000013974	Mcemp1	5.8373	5.51101e-07	6.75379e-08	5.3976	chr8	3715754	3719259	protein_coding
ENSMUSG00000030142	Clec4e	5.82647	0	0	81.5439	chr6	123258748	123266829	protein_coding
ENSMUSG00000050350	Gpr18	5.78683	0.00134241	0.000292775	3.62161	chr14	122148665	122153193	protein_coding
ENSMUSG00000062783	Csprs	5.77807	0.0105127	0.0029439	2.97354	chrGL456221.1	111572	163011	protein_coding
ENSMUSG00000025746	Il6	5.74323	0.0107814	0.00303338	2.96434	chr5	30218112	30224979	protein_coding
ENSMUSG00000061540	Orm2	5.73442	0.0112246	0.00316962	2.95079	chr4	63280686	63284115	protein_coding
ENSMUSG00000058427	Cxcl2	5.72769	6.11952e-156	2.96389e-158	26.8032	chr5	91051730	91053797	protein_coding
ENSMUSG00000094796	BC147527	5.6742	2.03051e-08	2.10844e-09	5.98922	chr13	120761928	120770315	protein_coding
ENSMUSG00000030651	Art2b	5.6649	0.0133287	0.00387136	2.88846	chr7	101226177	101234807	protein_coding
ENSMUSG00000099413	Gm17767	5.6556	0.0137907	0.00402274	2.87637	chr1	51546245	51635877	lncRNA
ENSMUSG00000026390	Marco	5.64639	3.7999e-50	7.69628e-52	15.149	chr1	120402267	120432753	protein_coding
ENSMUSG00000054072	Iigp1	5.61582	1.01517e-52	1.88477e-54	15.5391	chr18	60509099	60525706	protein_coding
ENSMUSG00000029380	Cxcl1	5.6021	1.30924e-22	5.75501e-24	10.096	chr5	91039100	91040974	protein_coding
ENSMUSG00000097924	A730020E08Rik	5.56228	0.0177519	0.00540621	2.78178	chr6	61149277	61157794	lncRNA
ENSMUSG00000090881	Phf11	5.55641	0.00283216	0.000673383	3.40019	chr14	59482149	59497629	unprocessed_pseudogene
ENSMUSG00000045932	Ifit2	5.5442	0	0	52.3762	chr19	34528094	34553819	protein_coding
ENSMUSG00000026822	Lcn2	5.45543	7.32184e-10	6.70018e-11	6.52722	chr2	32274645	32278264	protein_coding
ENSMUSG00000030107	Usp18	5.39219	1.99323e-220	5.85082e-223	31.8754	chr6	121222865	121247876	protein_coding
ENSMUSG00000103845	Gm19026	5.37606	2.65811e-07	3.16781e-08	5.5319	chr1	6499879	6511520	processed_pseudogene
ENSMUSG00000078921	Tgtp2	5.34611	1.12089e-17	6.24319e-19	8.88762	chr11	48948021	48955033	protein_coding
ENSMUSG00000034459	Ifit1	5.31671	0	0	39.588	chr19	34618271	34627409	protein_coding
ENSMUSG00000078616	Trim30c	5.26575	2.21159e-28	7.87128e-30	11.3448	chr7	104031272	104050044	protein_coding
ENSMUSG00000020010	Vnn3	5.25799	6.03654e-15	3.87168e-16	8.14251	chr10	23727360	23745741	protein_coding
ENSMUSG00000114553	Gm7644	5.25189	1	0.0132765	2.47626	chr14	30357414	30376034	lncRNA
ENSMUSG00000032915	Adgre4	5.21157	1.04716e-84	1.17572e-86	19.7307	chr17	56056984	56160662	protein_coding
ENSMUSG00000043613	Mmp3	5.20609	1	0.0158849	2.41155	chr9	7445822	7455975	protein_coding
ENSMUSG00000055413	H2-Q5	5.17394	1.05579e-49	2.15388e-51	15.0812	chr17	35613102	35616776	protein_coding
ENSMUSG00000025867	Cplx2	5.16164	0.00850421	0.00230969	3.04722	chr13	54519162	54531730	protein_coding
ENSMUSG00000092268	Gm20540	5.14055	1	0.0174127	2.37788	chr17	49734966	49736268	lncRNA
ENSMUSG00000101279	Gm18342	5.127	1	0.0188676	2.34814	chr1	85045115	85057957	unprocessed_pseudogene
ENSMUSG00000035692	Isg15	5.08034	1.05633e-138	5.89135e-141	25.2758	chr4	156283912	156285253	protein_coding
ENSMUSG00000120467		5.07699	1	0.0213493	2.30175	chr10	99302378	99303548	lncRNA
ENSMUSG00000050395	Tnfsf15	5.07003	1.60287e-39	4.21097e-41	13.4268	chr4	63642840	63663350	protein_coding
ENSMUSG00000051515	Fam181b	5.04861	1	0.0213104	2.30244	chr7	92729073	92731074	protein_coding
ENSMUSG00000085261	Gm13814	5.04861	1	0.0213104	2.30244	chr2	92314164	92360164	lncRNA
ENSMUSG00000027398	Il1b	5.00437	1.47679e-58	2.46005e-60	16.3847	chr2	129206490	129213059	protein_coding
ENSMUSG00000102037	Bcl2a1a	4.95419	0.00249563	0.000581648	3.44003	chr9	88838953	88844472	protein_coding
ENSMUSG00000046687	Gm5424	4.93804	0.0151357	0.00448727	2.84171	chr10	61906902	61908141	processed_pseudogene
ENSMUSG00000043263	Ifi209	4.91587	0	0	42.5943	chr1	173458483	173475494	protein_coding
ENSMUSG00000044703	Phf11a	4.89551	1.9576e-29	6.68001e-31	11.5586	chr14	59514362	59534971	protein_coding
ENSMUSG00000067577	A430093F15Rik	4.88818	1	0.0310165	2.15686	chr19	10718311	10763407	lncRNA
ENSMUSG00000097960	A330074K22Rik	4.87235	4.91086e-12	3.82e-13	7.26179	chr8	120931173	120954969	lncRNA
ENSMUSG00000066682	Pilrb2	4.86949	1.96083e-52	3.68366e-54	15.4961	chr5	137864089	137870077	protein_coding
ENSMUSG00000055602	Tcp10b	4.86195	0.0192048	0.00590945	2.75276	chr17	13279991	13301368	protein_coding
ENSMUSG00000075010	AW112010	4.82958	2.95651e-100	2.60352e-102	21.4761	chr19	11021557	11033245	lncRNA
ENSMUSG00000027347	Rasgrp1	4.79474	2.0999e-08	2.1882e-09	5.98318	chr2	117110474	117173482	protein_coding
ENSMUSG00000055632	Hmcn2	4.78568	0.00108748	0.000233026	3.68023	chr2	31204427	31350750	protein_coding
ENSMUSG00000023341	Mx2	4.76853	1.70445e-33	5.17828e-35	12.3451	chr16	97336508	97362100	protein_coding
ENSMUSG00000029084	Cd38	4.76835	9.96939e-19	5.20893e-20	9.1596	chr5	44025895	44069717	protein_coding
ENSMUSG00000028214	Gem	4.767	5.1176e-17	2.93303e-18	8.71401	chr4	11704457	11714752	protein_coding
ENSMUSG00000029371	Cxcl5	4.76685	4.11349e-05	6.6108e-06	4.50585	chr5	90907219	90909483	protein_coding
ENSMUSG00000037989	Wnk2	4.76295	2.90678e-05	4.54351e-06	4.58483	chr13	49189779	49301490	protein_coding
ENSMUSG00000068417	Pnp2	4.7523	0.000807838	0.000168381	3.76227	chr14	51193449	51202206	protein_coding
ENSMUSG00000021997	Lrrc63	4.73591	0.0241413	0.00770815	2.66459	chr14	75321743	75368321	protein_coding
ENSMUSG00000068245	Phf11d	4.71404	5.73018e-173	2.27071e-175	28.2335	chr14	59584856	59602919	protein_coding
ENSMUSG00000075602	Ly6a	4.69273	5.12664e-292	1.05339e-294	36.69	chr15	74866726	74869880	protein_coding
ENSMUSG00000066684	Pilrb1	4.66368	7.50896e-42	1.85148e-43	13.823	chr5	137850409	137856368	protein_coding
ENSMUSG00000112573	Gm48324	4.65432	0.0292876	0.00963716	2.58858	chr10	10146146	10172673	lncRNA
ENSMUSG00000057346	Apol9a	4.62991	0.00138883	0.000303613	3.6122	chr15	77287989	77295335	protein_coding
ENSMUSG00000033355	Rtp4	4.60293	0	0	38.6271	chr16	23339041	23432972	protein_coding
ENSMUSG00000097572	Gm26797	4.59278	0.000130974	2.3048e-05	4.23311	chr9	122124935	122139994	lncRNA
ENSMUSG00000111118	Gm6545	4.55495	6.74116e-11	5.60485e-12	6.88935	chr19	12506119	12507904	processed_pseudogene
ENSMUSG00000085977	Gm5970	4.54364	0.0360086	0.0123402	2.50226	chr18	60353915	60355130	processed_pseudogene
ENSMUSG00000023961	Enpp4	4.52726	6.1467e-79	7.93879e-81	19.0401	chr17	44407199	44416700	protein_coding
ENSMUSG00000120402		4.47503	0.0425406	0.0150387	2.43145	chr17	26727622	26728000	lncRNA
ENSMUSG00000039578	Ccser1	4.43775	0.000230425	4.27809e-05	4.09192	chr6	61157308	62359849	protein_coding
ENSMUSG00000026536	Ifi211	4.42904	1.5352e-201	5.18229e-204	30.4775	chr1	173723911	173740612	protein_coding
ENSMUSG00000019987	Arg1	4.3206	2.69367e-07	3.21216e-08	5.52946	chr10	24791119	24803382	protein_coding
ENSMUSG00000078920	Ifi47	4.30836	9.77351e-175	3.80125e-177	28.3778	chr11	48967414	48987801	protein_coding
ENSMUSG00000066861	Oas1g	4.28689	9.80866e-101	8.34963e-103	21.5289	chr5	121014205	121025676	protein_coding
ENSMUSG00000004296	Il12b	4.28238	0.0580248	0.0217119	2.29537	chr11	44290890	44304860	protein_coding
ENSMUSG00000105504	Gbp5	4.28081	3.46728e-27	1.2773e-28	11.0984	chr3	142199739	142228105	protein_coding
ENSMUSG00000020641	Rsad2	4.27249	4.45794e-265	1.01414e-267	34.957	chr12	26492745	26506451	protein_coding
ENSMUSG00000003617	Cp	4.27057	1.37529e-46	3.01762e-48	14.5951	chr3	20011218	20063309	protein_coding
ENSMUSG00000115855	Gm34643	4.26865	1.92986e-15	1.19527e-16	8.28358	chr14	103250311	103261893	lncRNA
ENSMUSG00000079363	Gbp4	4.24222	5.51203e-07	6.75908e-08	5.39746	chr5	105263633	105287452	protein_coding
ENSMUSG00000046245	Pilra	4.20274	1.41678e-128	8.62937e-131	24.3337	chr5	137820214	137834543	protein_coding
ENSMUSG00000120140	Gm19765	4.17835	4.97666e-15	3.16634e-16	8.16682	chr7	101186993	101232039	lncRNA
ENSMUSG00000120851		4.15727	0.0764137	0.0300675	2.1692	chr11	117867035	117871681	lncRNA
ENSMUSG00000082292	Gm12250	4.11096	6.39615e-73	9.05891e-75	18.2951	chr11	58078565	58079838	processed_pseudogene
ENSMUSG00000029561	Oasl2	4.09907	0	0	48.2164	chr5	115034997	115050295	protein_coding
ENSMUSG00000091649	Phf11b	4.08972	1.04407e-114	7.35529e-117	22.9802	chr14	59558413	59578800	protein_coding
ENSMUSG00000078967	Gapdh-ps16	4.07872	0.0989813	0.0409972	2.04356	chr8	93442375	93443603	processed_pseudogene
ENSMUSG00000030474	Siglece	4.06593	1.19651e-24	4.90826e-26	10.5532	chr7	43300494	43309585	protein_coding
ENSMUSG00000032013	Trim29	4.04139	0.00249963	0.000582947	3.43943	chr9	43222145	43247412	protein_coding
ENSMUSG00000052749	Trim30b	4.02986	6.88971e-08	7.69007e-09	5.77511	chr7	104004589	104019091	protein_coding
ENSMUSG00000036661	Dennd3	4.02365	1.30747e-07	1.52076e-08	5.6592	chr15	73384409	73444091	protein_coding
ENSMUSG00000022534	Mefv	4.02216	7.44281e-30	2.49059e-31	11.643	chr16	3525082	3535961	protein_coding
ENSMUSG00000018796	Acsl1	3.99804	0	0	53.0282	chr8	46924074	46989088	protein_coding
ENSMUSG00000000957	Mmp14	3.99707	0	0	40.2952	chr14	54669069	54682821	protein_coding
ENSMUSG00000015314	Slamf6	3.95326	5.79039e-05	9.56495e-06	4.42678	chr1	171745082	171780737	protein_coding
ENSMUSG00000041293	Adgrf1	3.94396	0.0164865	0.00495187	2.81015	chr17	43581220	43635628	protein_coding
ENSMUSG00000014852	Adamts13	3.90148	1	0.0547758	1.92065	chr2	26863428	26899640	protein_coding
ENSMUSG00000020638	Cmpk2	3.88358	1.69141e-148	8.56442e-151	26.1554	chr12	26519203	26529836	protein_coding
ENSMUSG00000028270	Gbp2	3.88222	5.60219e-156	2.67221e-158	26.8071	chr3	142326363	142343769	protein_coding
ENSMUSG00000097191	Mm2pr	3.86543	1	0.0540131	1.92673	chr5	149056375	149121041	lncRNA
ENSMUSG00000021322	Aoah	3.85959	0	0	41.1747	chr13	20978283	21220787	protein_coding
ENSMUSG00000020785	Camkk1	3.85488	0.00554944	0.00142982	3.18856	chr11	72909834	72932899	protein_coding
ENSMUSG00000037921	Ddx60	3.83979	2.45741e-109	1.87547e-111	22.433	chr8	62381121	62491278	protein_coding
ENSMUSG00000079017	Ifi27l2a	3.83488	3.31568e-123	2.06819e-125	23.8201	chr12	103408426	103409939	protein_coding
ENSMUSG00000028885	Smpdl3b	3.7753	3.2661e-87	3.54724e-89	20.0219	chr4	132460277	132484563	protein_coding
ENSMUSG00000076441	Ass1	3.76749	5.72372e-206	1.84812e-208	30.8113	chr2	31360219	31410684	protein_coding
ENSMUSG00000030109	Slc6a12	3.75512	9.62949e-147	5.08786e-149	25.999	chr6	121320035	121342734	protein_coding
ENSMUSG00000032024	Clmp	3.75481	2.79145e-82	3.31852e-84	19.4433	chr9	40597258	40696615	protein_coding
ENSMUSG00000079343	C1s2	3.74476	1	0.0670588	1.83128	chr6	124601584	124613044	protein_coding
ENSMUSG00000099241	Gvin-ps2	3.74476	1	0.0670588	1.83128	chr7	105574207	105577799	processed_pseudogene
ENSMUSG00000053574	4930563E22Rik	3.73198	1	0.0687914	1.81979	chr11	72105964	72109270	protein_coding
ENSMUSG00000063611	Gm10134	3.72331	5.38735e-19	2.78322e-20	9.227	chr2	28396107	28397785	lncRNA
ENSMUSG00000044103	Il36g	3.72285	0.000486657	9.64243e-05	3.89942	chr2	24076488	24083580	protein_coding
ENSMUSG00000026980	Ly75	3.7062	6.29928e-89	6.56416e-91	20.2197	chr2	60122447	60213647	protein_coding
ENSMUSG00000046718	Bst2	3.69299	2.11899e-263	4.97599e-266	34.8455	chr8	71986899	71990100	protein_coding
ENSMUSG00000022587	Ly6e	3.6872	0	0	52.6773	chr15	74826900	74831752	protein_coding
ENSMUSG00000045094	Arhgef37	3.68021	1.39125e-28	4.9312e-30	11.3856	chr18	61624728	61669665	protein_coding
ENSMUSG00000053442	4930597O21Rik	3.67236	0.0363596	0.0124818	2.49822	chr6	66871636	66873505	lncRNA
ENSMUSG00000050737	Ptges	3.66938	5.22821e-66	8.0186e-68	17.4016	chr2	30779483	30819875	protein_coding
ENSMUSG00000028268	Gbp3	3.6686	1.44444e-97	1.33558e-99	21.1842	chr3	142265787	142278970	protein_coding
ENSMUSG00000033227	Wnt6	3.66613	6.7236e-08	7.49972e-09	5.77933	chr1	74811051	74824481	protein_coding
ENSMUSG00000040483	Xaf1	3.66121	2.93161e-106	2.34494e-108	22.1135	chr11	72192455	72204559	protein_coding
ENSMUSG00000032661	Oas3	3.63807	0	0	40.4426	chr5	120891163	120915726	protein_coding
ENSMUSG00000027322	Siglec1	3.61931	0	0	42.6594	chr2	130911140	130928685	protein_coding
ENSMUSG00000063234	Gpr84	3.61582	6.10834e-42	1.50165e-43	13.8381	chr15	103216662	103219039	protein_coding
ENSMUSG00000026829	Gbgt1	3.58858	7.06128e-18	3.88637e-19	8.94015	chr2	28386903	28395427	protein_coding
ENSMUSG00000035085	1700020L24Rik	3.58507	1	0.0908469	1.69095	chr11	83328503	83332059	protein_coding
ENSMUSG00000055172	C1ra	3.57893	4.62356e-86	5.12334e-88	19.8885	chr6	124489364	124500402	protein_coding
ENSMUSG00000116540	Gm49624	3.57806	1	0.0848595	1.72316	chr16	22952656	22953070	processed_pseudogene
ENSMUSG00000086638	4930405A21Rik	3.56394	1	0.0866244	1.71348	chr2	156556460	156562829	lncRNA
ENSMUSG00000025911	Adhfe1	3.56126	2.31194e-06	3.05217e-07	5.1202	chr1	9618173	9650898	protein_coding
ENSMUSG00000074345	Tnfaip8l3	3.56036	0.0143634	0.00420772	2.86215	chr9	53930689	53975672	protein_coding
ENSMUSG00000112294	Gm4129	3.54935	1	0.0895118	1.69798	chr10	123032600	123035323	lncRNA
ENSMUSG00000040328	Or2v1	3.54257	5.67548e-06	7.95491e-07	4.93647	chr11	48869716	49026214	protein_coding
ENSMUSG00000029082	Bst1	3.5298	2.7116e-148	1.39291e-150	26.1368	chr5	43976227	44001328	protein_coding
ENSMUSG00000070873	Lilra5	3.51802	1	0.0999831	1.64494	chr7	4240753	4246462	protein_coding
ENSMUSG00000029442	Wdr66	3.50808	8.22084e-16	4.97099e-17	8.38738	chr5	123390165	123465547	protein_coding
ENSMUSG00000003341	Atp8b3	3.49865	1	0.101765	1.63636	chr10	80355418	80374958	protein_coding
ENSMUSG00000006818	Sod2	3.49449	0	0	46.7021	chr17	13225733	13258950	protein_coding
ENSMUSG00000090125	Pou3f1	3.494	9.92782e-06	1.44324e-06	4.81894	chr4	124550600	124554448	protein_coding
ENSMUSG00000063354	Slc39a4	3.49383	1.25955e-44	2.85611e-46	14.2814	chr15	76496583	76501584	protein_coding
ENSMUSG00000059108	Ifitm6	3.48272	5.26994e-96	5.06614e-98	21.0123	chr7	140595612	140597837	protein_coding
ENSMUSG00000118059	Gm6975	3.47077	0.0582028	0.0217871	2.29406	chr19	49697832	49698563	processed_pseudogene
ENSMUSG00000053835	H2-T24	3.46781	5.45755e-152	2.72337e-154	26.461	chr17	36316587	36331452	protein_coding
ENSMUSG00000097439	Gm16754	3.44899	0.0202497	0.00628726	2.73241	chr9	21136637	21144429	lncRNA
ENSMUSG00000032690	Oas2	3.43833	3.04365e-167	1.27312e-169	27.7613	chr5	120868398	120887918	protein_coding
ENSMUSG00000092277	Gm19684	3.43671	0.000190453	3.48146e-05	4.13945	chr17	36432570	36440584	protein_coding
ENSMUSG00000032500	Dclk3	3.43144	1	0.106585	1.61373	chr9	111268149	111318186	protein_coding
ENSMUSG00000100813	Gm28874	3.41566	1	0.109578	1.60009	chr4	131993019	131996152	lncRNA
ENSMUSG00000045664	Cdc42ep2	3.40669	2.30444e-28	8.21865e-30	11.341	chr19	5965664	5974844	protein_coding
ENSMUSG00000028874	Fgr	3.40233	4.09773e-92	4.14975e-94	20.58	chr4	132701406	132729221	protein_coding
ENSMUSG00000120101		3.39299	1	0.13292	1.50269	chr8	127321430	127322648	lncRNA
ENSMUSG00000073489	Ifi204	3.38162	1.23939e-295	2.36472e-298	36.9181	chr1	173574859	173594509	protein_coding
ENSMUSG00000115810	Gm49066	3.37505	1	0.128017	1.52197	chr15	73295132	73296034	lncRNA
ENSMUSG00000038527	C1rl	3.37057	3.49192e-20	1.722e-21	9.52059	chr6	124470072	124487602	protein_coding
ENSMUSG00000118590	Gm15433	3.35778	1	0.12699	1.52608	chr1	84936703	84942293	protein_coding
ENSMUSG00000026489	Coq8a	3.3515	4.43481e-63	7.06211e-65	17.0088	chr1	179992803	180027167	protein_coding
ENSMUSG00000017830	Dhx58	3.3484	1.88347e-144	1.00898e-146	25.795	chr11	100585710	100595097	protein_coding
ENSMUSG00000108006	Gm44418	3.33512	0.0144017	0.00422424	2.86091	chr6	87254727	87256732	lncRNA
ENSMUSG00000053358	Gm9905	3.32381	1	0.130966	1.5103	chr7	120632475	120634319	TEC
ENSMUSG00000038521	C1s1	3.32182	7.73683e-13	5.723e-14	7.51427	chr6	124507304	124519318	protein_coding
ENSMUSG00000047945	Marcksl1	3.31579	1.18375e-256	2.9535e-259	34.3954	chr4	129407374	129409778	protein_coding
ENSMUSG00000033880	Lgals3bp	3.30622	0	0	48.9839	chr11	118283577	118292918	protein_coding
ENSMUSG00000031586	Rbpms	3.30366	1.74331e-88	1.84221e-90	20.1688	chr8	34272671	34419891	protein_coding
ENSMUSG00000030156	Cd69	3.30115	1.04615e-07	1.19992e-08	5.69974	chr6	129244288	129252399	protein_coding
ENSMUSG00000097134	1110002J07Rik	3.28791	8.65539e-24	3.6776e-25	10.3624	chr10	66748268	66756037	lncRNA
ENSMUSG00000097073	9430037G07Rik	3.26833	1	0.135127	1.49419	chr9	88477378	88481569	lncRNA
ENSMUSG00000003418	St8sia6	3.26122	0.0438989	0.0156306	2.41743	chr2	13655832	13798875	protein_coding
ENSMUSG00000079339	Ifit1bl1	3.25034	6.01718e-17	3.46627e-18	8.69507	chr19	34570291	34579356	protein_coding
ENSMUSG00000073557	Ppp1r12b	3.24596	1.12003e-161	4.93154e-164	27.2945	chr1	134682396	134883680	protein_coding
ENSMUSG00000091575	2010016I18Rik	3.24055	1.62948e-06	2.09619e-07	5.1906	chr3	106389298	106393229	lncRNA
ENSMUSG00000079808		3.2327	0.0967906	0.0398612	2.05518	chrGL456212.1	128555	150452	protein_coding
ENSMUSG00000035929	H2-Q4	3.2178	3.33246e-294	6.60281e-297	36.8279	chr17	35598593	35604266	protein_coding
ENSMUSG00000096140	Ankrd66	3.21759	0.00202188	0.000461589	3.50211	chr17	43845079	43854530	protein_coding
ENSMUSG00000038352	Arl5c	3.20975	2.92132e-175	1.11476e-177	28.4209	chr11	97880404	97887007	protein_coding
ENSMUSG00000080242	Atp6v0c-ps2	3.20169	0.0170232	0.00513931	2.79817	chr6	37783021	37783485	processed_pseudogene
ENSMUSG00000074578	Zfas1	3.17112	7.80843e-89	8.19406e-91	20.2088	chr2	166904854	166907783	lncRNA
ENSMUSG00000030717	Nupr1	3.15753	1.90703e-89	1.97322e-91	20.2789	chr7	126222421	126230033	protein_coding
ENSMUSG00000051379	Flrt3	3.15546	1.24288e-12	9.27576e-14	7.45083	chr2	140492834	140513389	protein_coding
ENSMUSG00000078349	AW011738	3.13751	5.79182e-06	8.13499e-07	4.9321	chr4	156287727	156295020	lncRNA
ENSMUSG00002076173	Gm55118	3.11158	0.125242	0.0545285	1.92261	chr16	10961989	10962045	miRNA
ENSMUSG00000052776	Oas1a	3.10386	2.05023e-157	9.62902e-160	26.9306	chr5	121034319	121045584	protein_coding
ENSMUSG00000040253	Gbp7	3.10154	1.15659e-51	2.24918e-53	15.3794	chr3	142236103	142255910	protein_coding
ENSMUSG00000053318	Slamf8	3.10001	1.53481e-47	3.28879e-49	14.7455	chr1	172409325	172418135	protein_coding
ENSMUSG00000112219	Gm31904	3.08096	0.132784	0.0587184	1.8903	chr10	10106480	10110594	lncRNA
ENSMUSG00000039304	Tnfsf10	3.07286	4.5675e-07	5.55058e-08	5.43271	chr3	27371177	27396576	protein_coding
ENSMUSG00000030108	Slc6a13	3.05475	2.01133e-07	2.36896e-08	5.58264	chr6	121277186	121314692	protein_coding
ENSMUSG00000027737	Slc7a11	3.05352	4.82235e-133	2.83105e-135	24.7537	chr3	49846975	50398063	protein_coding
ENSMUSG00000073530	Pappa2	3.04223	0.137166	0.0611192	1.87263	chr1	158539297	158808060	protein_coding
ENSMUSG00000030187	Klra2	3.03459	2.22434e-14	1.48703e-15	7.97802	chr6	131196186	131224325	protein_coding
ENSMUSG00000009376	Met	3.03443	3.78475e-18	2.05805e-19	9.01013	chr6	17463799	17573979	protein_coding
ENSMUSG00000069873	4930438A08Rik	3.02646	0.160509	0.0741001	1.78599	chr11	58165625	58185115	protein_coding
ENSMUSG00000030708	Dnajb13	3.01989	0.157578	0.0724346	1.79638	chr7	100150923	100164167	protein_coding
ENSMUSG00000121111		3.01104	0.151651	0.0690761	1.81792	chr17	66825757	66831554	lncRNA
ENSMUSG00000029490	Mfsd7a	3.00474	3.94962e-58	6.6083e-60	16.3245	chr5	108588920	108596966	protein_coding
ENSMUSG00000073529	F830208F22Rik	3.00264	4.4742e-07	5.43392e-08	5.43649	chr18	77880959	77884443	lncRNA
ENSMUSG00000002980	Bcam	2.98337	0.000357179	6.91186e-05	3.9793	chr7	19490056	19504941	protein_coding
ENSMUSG00000070327	Rnf213	2.97968	0	0	40.1813	chr11	119283926	119378244	protein_coding
ENSMUSG00000021640	Naip1	2.97333	7.27072e-09	7.30433e-10	6.15935	chr13	100544272	100589377	protein_coding
ENSMUSG00000040296	Rigi	2.96669	2.92727e-220	8.80738e-223	31.8626	chr4	40203773	40239828	protein_coding
ENSMUSG00000050931	Sgms2	2.9518	3.31966e-50	6.67489e-52	15.1583	chr3	131112634	131197172	protein_coding
ENSMUSG00000093954	Gm16867	2.94702	2.25542e-10	1.97124e-11	6.70814	chr14	69600953	69740811	protein_coding
ENSMUSG00000018986	Slfn3	2.9282	4.67562e-38	1.24894e-39	13.1734	chr11	83082156	83105980	protein_coding
ENSMUSG00000000730	Dnmt3l	2.92239	0.000619312	0.000125708	3.83472	chr10	77877781	77899456	protein_coding
ENSMUSG00000049848	Ceacam19	2.92018	2.60828e-09	2.50358e-10	6.32676	chr7	19609667	19621890	protein_coding
ENSMUSG00000040033	Stat2	2.91522	1.07516e-246	2.76148e-249	33.7219	chr10	128106428	128128718	protein_coding
ENSMUSG00000079019	Insl3	2.91107	1	0.096129	1.66392	chr8	72141858	72143219	protein_coding
ENSMUSG00000099974	Bcl2a1d	2.90954	1.87422e-09	1.77286e-10	6.37983	chr9	88605338	88613967	protein_coding
ENSMUSG00000025591	Tma16	2.90608	4.16115e-117	2.80932e-119	23.2208	chr8	66925770	66939182	protein_coding
ENSMUSG00000096957	E230013L22Rik	2.90304	0.00160354	0.000356669	3.57023	chr8	11527897	11530243	lncRNA
ENSMUSG00000089665	Fcor	2.89707	2.16148e-06	2.83132e-07	5.13434	chr8	3721188	3722362	protein_coding
ENSMUSG00000036067	Slc2a6	2.88702	1.27466e-112	9.16682e-115	22.7697	chr2	26911375	26918010	protein_coding
ENSMUSG00000023367	Tmem176a	2.88342	4.89585e-43	1.16765e-44	14.0205	chr6	48817853	48824005	protein_coding
ENSMUSG00000056116	H2-T22	2.87857	3.23551e-171	1.30588e-173	28.0898	chr17	36348020	36353639	protein_coding
ENSMUSG00000024677	Ms4a6b	2.87798	6.41272e-99	5.74118e-101	21.3319	chr19	11493876	11508620	protein_coding
ENSMUSG00000034855	Cxcl10	2.87696	7.41123e-12	5.81934e-13	7.20465	chr5	92494497	92496748	protein_coding
ENSMUSG00000039236	Isg20	2.87328	6.14686e-27	2.296e-28	11.0458	chr7	78563172	78570144	protein_coding
ENSMUSG00000029605	Oas1b	2.8674	3.00523e-18	1.62093e-19	9.03628	chr5	120950700	120962228	protein_coding
ENSMUSG00000024245	Tmem178	2.85671	6.66424e-08	7.42373e-09	5.78105	chr17	81252061	81309245	protein_coding
ENSMUSG00000029798	Herc6	2.83861	8.37329e-90	8.54104e-92	20.3201	chr6	57557985	57641617	protein_coding
ENSMUSG00000043953	Ccrl2	2.82483	1.04633e-101	8.75329e-104	21.6332	chr9	110883554	110886587	protein_coding
ENSMUSG00000005950	P2rx5	2.81861	0.297268	0.16415	1.39125	chr11	73051247	73063511	protein_coding
ENSMUSG00000057596	Trim30d	2.79877	1.68005e-102	1.3685e-104	21.7186	chr7	104119221	104157056	protein_coding
ENSMUSG00000027995	Tlr2	2.79514	2.10973e-235	5.88315e-238	32.94	chr3	83743579	83749074	protein_coding
ENSMUSG00000038781	Stap2	2.78113	0.0174091	0.00528076	2.78939	chr17	56304077	56312584	protein_coding
ENSMUSG00000039997	Ifi203	2.7771	3.45899e-138	1.95452e-140	25.2284	chr1	173747973	173770238	protein_coding
ENSMUSG00000046879	Irgm1	2.77432	2.78532e-199	9.60667e-202	30.3058	chr11	48752795	48762510	protein_coding
ENSMUSG00000027580	Helz2	2.77227	6.6182e-158	3.01114e-160	26.9737	chr2	180869408	180883820	protein_coding
ENSMUSG00000024401	Tnf	2.76448	4.45409e-84	5.09898e-86	19.6564	chr17	35418357	35420983	protein_coding
ENSMUSG00000024334	H2-Oa	2.76298	0.00352159	0.000854103	3.33464	chr17	34311314	34314208	protein_coding
ENSMUSG00000054404	Slfn5	2.7494	1.00958e-258	2.44486e-261	34.5344	chr11	82842175	82855666	protein_coding
ENSMUSG00000078853	Igtp	2.7451	1.02457e-63	1.60148e-65	17.0956	chr11	58090382	58098417	protein_coding
ENSMUSG00000029810	Tmem176b	2.74077	1.38068e-109	1.04359e-111	22.4591	chr6	48810752	48818430	protein_coding
ENSMUSG00000038415	Foxq1	2.73725	1	0.111706	1.59057	chr13	31740117	31744959	protein_coding
ENSMUSG00000114980	4933432I03Rik	2.73725	1	0.111706	1.59057	chr14	103224848	103271239	lncRNA
ENSMUSG00000116380	Gm39556	2.71931	0.00885103	0.00241622	3.03364	chr15	74801286	74808165	lncRNA
ENSMUSG00000026104	Stat1	2.70839	4.61895e-93	4.64369e-95	20.6859	chr1	52158599	52201024	protein_coding
ENSMUSG00000104654	Gm43814	2.70577	0.000151002	2.68939e-05	4.19829	chr9	110881849	110882261	TEC
ENSMUSG00000067297	Ifit1bl2	2.70034	0.0193892	0.00598024	2.74886	chr19	34594449	34618143	protein_coding
ENSMUSG00000086513	Gvin-ps1	2.69767	0.0751681	0.0294726	2.17711	chr7	105473430	105480722	unprocessed_pseudogene
ENSMUSG00000042190	Cmklr1	2.69439	8.5855e-57	1.46798e-58	16.1342	chr5	113750415	113788487	protein_coding
ENSMUSG00000028266	Lmo4	2.69079	9.07956e-167	3.86449e-169	27.7213	chr3	143894291	143910981	protein_coding
ENSMUSG00000036594	H2-Aa	2.68815	2.22086e-100	1.9231e-102	21.4902	chr17	34501718	34506797	protein_coding
ENSMUSG00000031779	Ccl22	2.686	3.50399e-05	5.56956e-06	4.5421	chr8	95472218	95478327	protein_coding
ENSMUSG00000094437	Gm9830	2.67566	1	0.144958	1.45757	chr9	44375540	44375896	processed_pseudogene
ENSMUSG00000024953	Prdx5	2.67121	1.18159e-205	3.90192e-208	30.7871	chr19	6884065	6887474	protein_coding
ENSMUSG00000031444	F10	2.66976	5.46517e-38	1.46385e-39	13.1614	chr8	13087308	13106676	protein_coding
ENSMUSG00000034898	Filip1	2.6435	1	0.135758	1.49178	chr9	79712376	79920133	protein_coding
ENSMUSG00000001348	Acp5	2.64037	5.68646e-37	1.57737e-38	12.9806	chr9	22038023	22047007	protein_coding
ENSMUSG00000032487	Ptgs2	2.63581	1.57888e-55	2.78074e-57	15.9515	chr1	149975782	149983978	protein_coding
ENSMUSG00000004371	Il11	2.63292	1	0.138462	1.48154	chr7	4775372	4785858	protein_coding
ENSMUSG00000087175	Gm15133	2.62072	0.0623407	0.0236242	2.26319	chr7	103964191	103974063	lncRNA
ENSMUSG00000070997	1700055D18Rik	2.61634	0.0565723	0.0210522	2.30705	chr4	45011687	45015406	lncRNA
ENSMUSG00000010358	Ifi35	2.61483	3.08499e-70	4.50512e-72	17.9535	chr11	101339233	101349524	protein_coding
ENSMUSG00000058163	Gm5431	2.61441	1.31512e-82	1.54413e-84	19.4825	chr11	48778249	48793041	protein_coding
ENSMUSG00000023913	Pla2g7	2.60948	0	0	39.3452	chr17	43878989	43923092	protein_coding
ENSMUSG00000113553	Gm40932	2.59889	0.0941767	0.0384945	2.06955	chr13	45253433	45271206	lncRNA
ENSMUSG00000117698	BC037704	2.59696	0.159316	0.0734551	1.78999	chr19	43663572	43665615	lncRNA
ENSMUSG00000035208	Slfn8	2.59648	7.46222e-185	2.68327e-187	29.1889	chr11	82892984	82911636	protein_coding
ENSMUSG00000016255	Tubb1	2.59535	0.0032134	0.000773696	3.36204	chr2	174292488	174299675	protein_coding
ENSMUSG00000020178	Adora2a	2.59092	6.97379e-06	9.90261e-07	4.89356	chr10	75152711	75170618	protein_coding
ENSMUSG00000045868	Gvin1	2.58914	1.20989e-21	5.62016e-23	9.86993	chr7	105755763	105814533	protein_coding
ENSMUSG00000058046	4933430I17Rik	2.58797	3.24764e-10	2.89563e-11	6.65178	chr4	62443606	62466230	protein_coding
ENSMUSG00000031504	Rab20	2.58327	1.01495e-57	1.71305e-59	16.2663	chr8	11503518	11528710	protein_coding
ENSMUSG00000038390	Gpr162	2.58244	3.13678e-95	3.06151e-97	20.9267	chr6	124835407	124840946	protein_coding
ENSMUSG00000045319	Proser2	2.58179	1	0.17338	1.36142	chr2	6102418	6135022	protein_coding
ENSMUSG00000024610	Cd74	2.57919	1.81619e-242	4.79804e-245	33.4314	chr18	60936920	60945724	protein_coding
ENSMUSG00000027358	Bmp2	2.57827	2.39118e-15	1.48977e-16	8.25732	chr2	133394079	133404805	protein_coding
ENSMUSG00000025492	Ifitm3	2.57711	0	0	38.1925	chr7	140589499	140590683	protein_coding
ENSMUSG00000120136		2.57709	0.168642	0.0788203	1.75757	chr19	9932071	9932814	lncRNA
ENSMUSG00000097597	Gm26674	2.57549	4.73178e-07	5.75369e-08	5.42629	chr10	8760381	8762622	lncRNA
ENSMUSG00000028341	Nr4a3	2.57174	0.00205208	0.000468785	3.49799	chr4	48045153	48086447	protein_coding
ENSMUSG00000095366	Gm21860	2.56848	0.179391	0.0847653	1.72368	chrY	90763696	90766736	lncRNA
ENSMUSG00000089844	A530032D15Rik	2.56782	0.000841724	0.000176288	3.75078	chr1	85060790	85087574	protein_coding
ENSMUSG00000023045	Soat2	2.56526	0.0838371	0.0335484	2.12546	chr15	102058961	102071904	protein_coding
ENSMUSG00000038037	Socs1	2.55246	3.07769e-06	4.14665e-07	5.0621	chr16	10600104	10603400	protein_coding
ENSMUSG00000027646	Src	2.55098	3.00232e-42	7.31467e-44	13.8897	chr2	157260364	157313782	protein_coding
ENSMUSG00000031327	Chic1	2.54895	0.0168117	0.00506683	2.80275	chrX	102400082	102439698	protein_coding
ENSMUSG00000069874	Irgm2	2.54791	2.96223e-110	2.21727e-112	22.5278	chr11	58090444	58113608	protein_coding
ENSMUSG00000116895	Gm3435	2.54248	0.00151519	0.000334683	3.58686	chr17	15230438	15242711	protein_coding
ENSMUSG00000084592	Mir1898	2.53382	1	0.179711	1.34164	chr15	12171578	12171660	miRNA
ENSMUSG00000030401	Rtn2	2.53291	4.19313e-06	5.75721e-07	4.99919	chr7	19016549	19030085	protein_coding
ENSMUSG00000026581	Sell	2.52964	0.202044	0.0982864	1.65322	chr1	163889551	163911750	protein_coding
ENSMUSG00000073421	H2-Ab1	2.51778	7.07875e-96	6.85693e-98	20.9979	chr17	34476663	34488393	protein_coding
ENSMUSG00000086813	Gm13657	2.51709	0.000393973	7.67881e-05	3.95421	chr2	75607495	75612650	lncRNA
ENSMUSG00000042349	Ikbke	2.51464	1.41164e-230	4.04006e-233	32.6005	chr1	131182080	131207344	protein_coding
ENSMUSG00000015340	Cybb	2.50326	0	0	39.9212	chrX	9301491	9354010	protein_coding
ENSMUSG00000043811	Rtn4r	2.49653	0.128456	0.0562484	1.90911	chr16	17945506	17970272	protein_coding
ENSMUSG00000061232	H2-K1	2.49612	5.77043e-288	1.22802e-290	36.4341	chr17	34214991	34219321	protein_coding
ENSMUSG00000097827	5330439K02Rik	2.49192	0.199585	0.0966801	1.66117	chr15	100357621	100366572	lncRNA
ENSMUSG00000024397	Aif1	2.48808	4.64002e-51	9.0914e-53	15.2887	chr17	35389967	35395044	protein_coding
ENSMUSG00000005089	Slc1a2	2.48396	0.24842	0.129342	1.5167	chr2	102489004	102621129	protein_coding
ENSMUSG00000028525	Pde4b	2.48286	1.92477e-48	4.0114e-50	14.8869	chr4	101944740	102464456	protein_coding
ENSMUSG00000107017	Gm43196	2.48178	0.212565	0.104958	1.62128	chr6	3325742	3327855	TEC
ENSMUSG00000073002	Vamp5	2.48009	7.98883e-08	8.99894e-09	5.74859	chr6	72345777	72357451	protein_coding
ENSMUSG00000049422	Chchd10	2.47951	3.68492e-75	5.11081e-77	18.5751	chr10	75768964	75773581	protein_coding
ENSMUSG00000017737	Mmp9	2.47659	2.49997e-10	2.19231e-11	6.69261	chr2	164782700	164797770	protein_coding
ENSMUSG00000020017	Hal	2.4761	1	0.170652	1.37011	chr10	93324630	93355166	protein_coding
ENSMUSG00000120352		2.4761	1	0.170652	1.37011	chr4	63327198	63328934	lncRNA
ENSMUSG00000044595	Dnd1	2.46609	0.084219	0.0337259	2.12333	chr18	36896724	36899267	protein_coding
ENSMUSG00000003541	Ier3	2.46325	2.83583e-56	4.93205e-58	16.0592	chr17	36132576	36133815	protein_coding
ENSMUSG00000023947	Nfkbie	2.46239	1.64738e-63	2.58707e-65	17.0676	chr17	45866629	45874095	protein_coding
ENSMUSG00000045007	Tubg2	2.46192	0.0259723	0.00838615	2.63611	chr11	101046733	101052613	protein_coding
ENSMUSG00000120849		2.46119	1	0.17307	1.36241	chr14	54679606	54679902	lncRNA
ENSMUSG00000090103	Gm16094	2.46015	0.167853	0.0783283	1.76047	chr1	85527007	85527560	lncRNA
ENSMUSG00000078606	Gvin2	2.45794	1.94886e-24	8.08035e-26	10.5063	chr7	105544346	105603174	protein_coding
ENSMUSG00000034987	Hrh2	2.45706	0.0114239	0.00323595	2.94439	chr13	54346148	54390199	protein_coding
ENSMUSG00000031304	Il2rg	2.45593	7.30052e-166	3.16086e-168	27.6455	chrX	100307984	100311861	protein_coding
ENSMUSG00000086637	Gm14040	2.45357	0.130596	0.0574094	1.90018	chr2	129335490	129357727	lncRNA
ENSMUSG00000073758	Sh3d21	2.45175	0.159099	0.0733091	1.7909	chr4	126044395	126057284	protein_coding
ENSMUSG00000075389	Reno1	2.44454	0.175877	0.082847	1.7344	chr11	120076226	120080814	lncRNA
ENSMUSG00000024778	Fas	2.44439	3.11908e-30	1.03458e-31	11.7177	chr19	34268066	34305172	protein_coding
ENSMUSG00000101191	Gm28809	2.42855	0.0399914	0.0139986	2.4573	chr6	125458326	125461641	lncRNA
ENSMUSG00000039395	Mreg	2.42815	1.00933e-08	1.02288e-09	6.1058	chr1	72198601	72251466	protein_coding
ENSMUSG00000106227	Gm43464	2.42728	0.105801	0.0443892	2.0104	chr3	100600022	100607400	lncRNA
ENSMUSG00000027570	Col9a3	2.42263	0.095016	0.0389491	2.06472	chr2	180239583	180263982	protein_coding
ENSMUSG00000090145	Ugt1a6b	2.42071	0.000358517	6.94566e-05	3.97814	chr1	88030974	88146725	protein_coding
ENSMUSG00000032311	Nrg4	2.41649	0.256066	0.134356	1.49714	chr9	55127506	55234128	protein_coding
ENSMUSG00000085337	Gm15964	2.41192	3.77019e-05	6.02036e-06	4.52567	chr16	91408356	91420749	lncRNA
ENSMUSG00000030921	Trim30a	2.41148	7.94975e-158	3.67531e-160	26.9663	chr7	104058232	104114400	protein_coding
ENSMUSG00000082956	Naip3	2.40873	0.109489	0.0461675	1.99386	chr13	100476652	100515468	unprocessed_pseudogene
ENSMUSG00000082154	Gm16464	2.4087	0.00275347	0.000652452	3.40882	chr7	104150262	104151356	processed_pseudogene
ENSMUSG00000034422	Parp14	2.40857	5.7096e-216	1.75976e-218	31.5506	chr16	35653244	35691914	protein_coding
ENSMUSG00000054169	Ceacam10	2.40701	0.0137468	0.00400691	2.87762	chr7	24476631	24484082	protein_coding
ENSMUSG00000004359	Spic	2.40588	0.000309561	5.91316e-05	4.01625	chr10	88510634	88520877	protein_coding
ENSMUSG00000008028	1700008O03Rik	2.39299	1	0.219103	1.22892	chr7	44009467	44035244	protein_coding
ENSMUSG00000030411	Nova2	2.39299	1	0.219103	1.22892	chr7	18659813	18699244	protein_coding
ENSMUSG00000037321	Tap1	2.38878	1.41879e-127	8.74575e-130	24.2385	chr17	34406527	34416199	protein_coding
ENSMUSG00000087252	Gm14379	2.38471	0.111223	0.0471236	1.98519	chrX	7242164	7244281	lncRNA
ENSMUSG00000060981	H4c8	2.38466	0.163739	0.0759637	1.7746	chr13	23715220	23715689	protein_coding
ENSMUSG00000009292	Trpm2	2.38463	5.36795e-18	2.93864e-19	8.97099	chr10	77743556	77806397	protein_coding
ENSMUSG00000023349	Clec4n	2.37982	9.26349e-78	1.23042e-79	18.896	chr6	123206802	123223980	protein_coding
ENSMUSG00000027605	Acss2	2.37672	4.6764e-28	1.67468e-29	11.2786	chr2	155359868	155427644	protein_coding
ENSMUSG00000097081	Gm10425	2.37076	0.00757576	0.00202584	3.08642	chr12	111393308	111397380	lncRNA
ENSMUSG00000050994	Adgb	2.37029	1.0965e-09	1.01788e-10	6.46427	chr10	10211447	10348070	protein_coding
ENSMUSG00000032578	Cish	2.36983	0.000536051	0.000107273	3.87352	chr9	107173225	107179983	protein_coding
ENSMUSG00000027233	Patl2	2.36899	0.239121	0.12264	1.54379	chr2	121950589	122016670	protein_coding
ENSMUSG00000120385		2.36788	0.17901	0.0845724	1.72475	chr2	45129338	45169052	lncRNA
ENSMUSG00000081769	Gm12216	2.36291	0.206195	0.100835	1.64082	chr11	53674244	53750082	lncRNA
ENSMUSG00000053113	Socs3	2.36087	5.38034e-25	2.17551e-26	10.6294	chr11	117856905	117860873	protein_coding
ENSMUSG00000086754	Gm16098	2.35998	1	0.230667	1.19864	chr2	155668069	155670794	lncRNA
ENSMUSG00000120018		2.35998	1	0.230667	1.19864	chr13	112600068	112600529	lncRNA
ENSMUSG00000121265		2.34394	1	0.241212	1.17196	chr2	34853162	34853323	lncRNA
ENSMUSG00000039934	Gsap	2.33938	2.35482e-81	2.92041e-83	19.3315	chr5	21391253	21520130	protein_coding
ENSMUSG00000072572	Slc39a2	2.33742	0.23977	0.123026	1.5422	chr14	52130346	52134202	protein_coding
ENSMUSG00000030930	Chst15	2.33662	1.74302e-05	2.63238e-06	4.6976	chr7	131837509	131918957	protein_coding
ENSMUSG00000026826	Nr4a2	2.33521	2.47441e-08	2.62567e-09	5.95344	chr2	56996842	57014015	protein_coding
ENSMUSG00000066152	Slc31a2	2.33512	2.01484e-114	1.43421e-116	22.9512	chr4	62180799	62216648	protein_coding
ENSMUSG00000027562	Car2	2.33361	1	0.210714	1.2516	chr3	14951333	14965830	protein_coding
ENSMUSG00000120914		2.33361	1	0.210714	1.2516	chr14	105414797	105415321	lncRNA
ENSMUSG00000029608	Rph3a	2.33207	0.275674	0.148347	1.4454	chr5	121078562	121148155	protein_coding
ENSMUSG00000095054	Gm13146	2.31861	0.130784	0.0575175	1.89936	chr4	147272165	147272944	processed_pseudogene
ENSMUSG00000100486	Gm4131	2.31716	1	0.212391	1.24702	chr14	62700863	62804370	protein_coding
ENSMUSG00000117819	Gm50253	2.31716	1	0.212391	1.24702	chr17	27192191	27255352	protein_coding
ENSMUSG00000049598	Vsig8	2.31556	0.29135	0.159476	1.40684	chr1	172383505	172391284	protein_coding
ENSMUSG00000029366	Dck	2.30617	3.4205e-102	2.8113e-104	21.6855	chr5	88912855	88931140	protein_coding
ENSMUSG00000001039	B9d1	2.30526	0.0303546	0.0100484	2.57416	chr11	61395970	61403757	protein_coding
ENSMUSG00000074274	D930028M14Rik	2.30391	0.258157	0.135812	1.49157	chr7	24851846	24856054	lncRNA
ENSMUSG00000052477	C130026I21Rik	2.30283	1.09185e-20	5.24012e-22	9.64344	chr1	84970411	85248287	protein_coding
ENSMUSG00000060586	H2-Eb1	2.29855	4.61712e-36	1.31802e-37	12.8169	chr17	34524841	34535648	protein_coding
ENSMUSG00000072620	Slfn2	2.29737	8.56738e-185	3.14353e-187	29.1835	chr11	82955938	82961504	protein_coding
ENSMUSG00000044716	Dok7	2.29476	0.0890683	0.0360339	2.09655	chr5	35214110	35245183	protein_coding
ENSMUSG00000077394	Gm24339	2.2934	0.226698	0.114156	1.57979	chr9	15237760	15237835	snoRNA
ENSMUSG00000022906	Parp9	2.29321	7.4678e-123	4.71293e-125	23.7856	chr16	35758840	35792975	protein_coding
ENSMUSG00000090272	Mndal	2.29107	7.22656e-98	6.6289e-100	21.2172	chr1	173676692	173708447	protein_coding
ENSMUSG00000079419	Ms4a6c	2.28559	8.10114e-170	3.32915e-172	27.9744	chr19	11446730	11459556	protein_coding
ENSMUSG00000024210	Ip6k3	2.28371	1	0.223818	1.21644	chr17	27362939	27386769	protein_coding
ENSMUSG00000073144	4930599N23Rik	2.28252	0.0327053	0.010985	2.54318	chr6	39095318	39125249	lncRNA
ENSMUSG00000086564	Cd101	2.27646	0.000156153	2.79143e-05	4.18985	chr3	100900845	100936872	protein_coding
ENSMUSG00000070524	Fcrlb	2.27312	0.269217	0.143825	1.4617	chr1	170734842	170740510	protein_coding
ENSMUSG00000071073	Lrrc73	2.27312	0.269217	0.143825	1.4617	chr17	46564457	46568241	protein_coding
ENSMUSG00000052212	Cd177	2.27229	0.0462968	0.016627	2.39485	chr7	24443408	24459736	protein_coding
ENSMUSG00000037161	Mgarp	2.26679	0.039784	0.0138997	2.45984	chr3	51295833	51304159	protein_coding
ENSMUSG00000037580	Gch1	2.26146	2.80165e-53	5.13988e-55	15.6222	chr14	47391352	47426870	protein_coding
ENSMUSG00000079491	H2-T10	2.25437	6.00342e-15	3.84603e-16	8.14331	chr17	36426768	36432357	protein_coding
ENSMUSG00000106734	Gm20559	2.25393	4.51737e-96	4.30952e-98	21.0199	chr6	3333191	3346128	lncRNA
ENSMUSG00000060703	Cd302	2.25176	1.55883e-100	1.33839e-102	21.507	chr2	60082337	60114832	protein_coding
ENSMUSG00000024371	C2	2.25158	0.153948	0.0704387	1.80908	chr17	35081580	35117241	protein_coding
ENSMUSG00000020592	Sdc1	2.25092	3.50498e-111	2.54636e-113	22.6235	chr12	8821323	8843715	protein_coding
ENSMUSG00000032724	Abtb2	2.24835	1.39779e-06	1.78378e-07	5.22057	chr2	103396655	103548768	protein_coding
ENSMUSG00000091996	Smim35	2.24252	0.111731	0.0474244	1.98249	chr9	45093305	45161318	protein_coding
ENSMUSG00000060519	Tor3a	2.2375	1.91308e-136	1.09503e-138	25.0686	chr1	156481187	156501926	protein_coding
ENSMUSG00000069515	Lyz1	2.23705	4.24419e-09	4.18595e-10	6.24693	chr10	117123702	117128773	protein_coding
ENSMUSG00000120774		2.23326	0.220002	0.109912	1.59859	chr7	101916514	101916869	lncRNA
ENSMUSG00000019194	Scn1b	2.22722	2.56275e-15	1.60043e-16	8.24876	chr7	30815949	30826428	protein_coding
ENSMUSG00000071454	Dtnb	2.22642	1.06897e-15	6.51876e-17	8.35544	chr12	3622381	3831796	protein_coding
ENSMUSG00000030403	Vasp	2.22203	1.71949e-31	5.51417e-33	11.9636	chr7	18990854	19005742	protein_coding
ENSMUSG00000094772	Rpl29-ps2	2.21772	1	0.271794	1.09894	chr13	4659333	4665024	transcribed_processed_pseudogene
ENSMUSG00000093765	Gm20658	2.21154	4.17122e-17	2.37533e-18	8.73788	chr12	116066389	116102268	lncRNA
ENSMUSG00000026821	Ralgds	2.20169	9.23434e-78	1.21977e-79	18.8965	chr2	28403137	28443093	protein_coding
ENSMUSG00000001123	Lgals9	2.19946	1.41307e-121	9.22896e-124	23.6604	chr11	78853800	78875772	protein_coding
ENSMUSG00000078144	Capns2	2.19924	1	0.278917	1.08276	chr8	93628035	93629039	protein_coding
ENSMUSG00000115856	Gm18095	2.19924	1	0.278917	1.08276	chr15	99778080	99779097	processed_pseudogene
ENSMUSG00000039699	Batf2	2.19662	7.91009e-13	5.86277e-14	7.51111	chr19	6191013	6222506	protein_coding
ENSMUSG00000116655	Gm35455	2.19651	0.025476	0.00819972	2.64373	chr17	15372421	15393320	lncRNA
ENSMUSG00000039501	Znfx1	2.19639	1.64496e-187	5.79423e-190	29.3982	chr2	166877713	166904935	protein_coding
ENSMUSG00000115869	Gm31814	2.18713	1	0.266704	1.11069	chr16	24004770	24081909	lncRNA
ENSMUSG00000036381	P2ry14	2.18539	2.39863e-48	5.01658e-50	14.8719	chr3	59021276	59061039	protein_coding
ENSMUSG00000001249	Hpn	2.18449	2.23361e-05	3.42738e-06	4.64339	chr7	30798150	30814715	protein_coding
ENSMUSG00000082016	Pgam1-ps2	2.1831	0.0372332	0.0128337	2.48835	chr7	27169196	27169960	processed_pseudogene
ENSMUSG00000104920	Gm43215	2.18108	1	0.289787	1.05859	chr5	21419007	21419258	processed_pseudogene
ENSMUSG00000111722	Gm47270	2.18108	1	0.289787	1.05859	chr9	65360897	65367681	lncRNA
ENSMUSG00000058470	Gm8369	2.17707	0.232642	0.118241	1.5622	chr19	11463302	11489941	protein_coding
ENSMUSG00000028965	Tnfrsf9	2.17278	0.143621	0.0646635	1.84758	chr4	150999019	151030559	protein_coding
ENSMUSG00000053338	Tarm1	2.17117	1.92704e-05	2.93716e-06	4.67517	chr7	3535016	3551140	protein_coding
ENSMUSG00000121109		2.17018	0.223082	0.111877	1.58981	chr11	5737922	5738440	lncRNA
ENSMUSG00000042622	Maff	2.16979	1.16032e-11	9.21307e-13	7.14178	chr15	79230821	79243276	protein_coding
ENSMUSG00000031958	Ldhd	2.16959	0.0145846	0.00428536	2.85636	chr8	112350417	112357006	protein_coding
ENSMUSG00000015957	Wnt11	2.16387	1	0.173208	1.36197	chr7	98484319	98504402	protein_coding
ENSMUSG00000063594	Gng8	2.16387	1	0.173208	1.36197	chr7	16625711	16629361	protein_coding
ENSMUSG00000035356	Nfkbiz	2.16342	5.06484e-35	1.47184e-36	12.6284	chr16	55631738	55659262	protein_coding
ENSMUSG00000113113	Gm2614	2.16334	1	0.306791	1.02198	chr12	100710792	100711194	processed_pseudogene
ENSMUSG00000047798	Cd300lf	2.16101	8.39271e-54	1.52124e-55	15.6996	chr11	115007040	115024818	protein_coding
ENSMUSG00000079311	Gm3222	2.15148	1	0.17719	1.34946	chr17	14929328	14930317	processed_pseudogene
ENSMUSG00000107201	5930420M18Rik	2.15148	1	0.17719	1.34946	chr5	31054644	31056924	TEC
ENSMUSG00000087135	Gm16096	2.14776	1	0.347668	0.939122	chr9	40692038	40695477	lncRNA
ENSMUSG00000048234	Rnf149	2.14598	6.92142e-211	2.18405e-213	31.177	chr1	39590377	39616486	protein_coding
ENSMUSG00000085894	Gm15832	2.14523	6.69795e-06	9.47631e-07	4.90221	chr1	39586651	39591083	lncRNA
ENSMUSG00000086124	A530076I17Rik	2.14474	0.13001	0.0570909	1.90261	chr14	45898227	45905955	lncRNA
ENSMUSG00000028527	Ak4	2.14144	3.37101e-15	2.11508e-16	8.21537	chr4	101276474	101324192	protein_coding
ENSMUSG00000081251	Gm12164	2.13903	1	0.183197	1.33098	chr11	45720146	45720696	processed_pseudogene
ENSMUSG00000097727	F630040K05Rik	2.13903	1	0.183197	1.33098	chr17	46045432	46099520	lncRNA
ENSMUSG00000028542	Slc6a9	2.13882	9.24261e-06	1.33752e-06	4.8341	chr4	117691703	117732395	protein_coding
ENSMUSG00000090215	Trim34b	2.13865	1	0.265333	1.11388	chr7	103978678	103986116	protein_coding
ENSMUSG00000028076	Cd1d1	2.13545	9.36524e-16	5.68361e-17	8.37161	chr3	86903141	86906748	protein_coding
ENSMUSG00000056290	Ms4a4b	2.13151	0.0692938	0.0267117	2.2157	chr19	11420917	11444419	protein_coding
ENSMUSG00000097223	Gm2449	2.11994	1	0.27243	1.09748	chr9	119716515	119723929	lncRNA
ENSMUSG00000006930	Hap1	2.11691	0.10402	0.0435102	2.01878	chr11	100238153	100246954	protein_coding
ENSMUSG00000099843	Gm7160	2.11296	4.47076e-05	7.23091e-06	4.48678	chr1	105901277	105918027	lncRNA
ENSMUSG00000030672	Mylpf	2.11221	0.0228744	0.00723983	2.68561	chr7	126808062	126813470	protein_coding
ENSMUSG00000026875	Traf1	2.11093	1.15727e-29	3.9405e-31	11.6038	chr2	34831762	34851784	protein_coding
ENSMUSG00000020227	Irak3	2.10778	9.21581e-78	1.21056e-79	18.8969	chr10	119977553	120038035	protein_coding
ENSMUSG00000092349	Smim40	2.10614	0.0300315	0.00991942	2.57863	chr17	34124109	34125649	protein_coding
ENSMUSG00000020277	Pfkl	2.10394	9.07216e-97	8.45501e-99	21.0971	chr10	77822781	77845917	protein_coding
ENSMUSG00000054676	1600014C10Rik	2.10297	6.03181e-46	1.33234e-47	14.4935	chr7	37882642	37896992	protein_coding
ENSMUSG00000113750	Gm5628	2.10292	1	0.221583	1.22233	chr13	18124493	18125541	processed_pseudogene
ENSMUSG00000023991	Foxp4	2.10008	3.3454e-44	7.68408e-46	14.2123	chr17	48178058	48235570	protein_coding
ENSMUSG00000019737	Syne4	2.09637	1	0.295318	1.04653	chr7	30014232	30018471	protein_coding
ENSMUSG00000085721	Gm12796	2.09637	1	0.295318	1.04653	chr4	101149092	101178942	lncRNA
ENSMUSG00000043017	Ptgir	2.09538	5.96001e-44	1.38646e-45	14.1709	chr7	16640415	16644830	protein_coding
ENSMUSG00000030785	Cox6a2	2.08963	0.265462	0.14102	1.472	chr7	127804607	127805559	protein_coding
ENSMUSG00000086712	Mexis	2.0896	0.0151008	0.00447166	2.84282	chr4	53261356	53270232	lncRNA
ENSMUSG00000038188	Scarf1	2.08803	8.93614e-47	1.94763e-48	14.6249	chr11	75404366	75417408	protein_coding
ENSMUSG00000051074	4930579K19Rik	2.08766	1	0.19206	1.30451	chr9	98444122	98445669	lncRNA
ENSMUSG00000044986	Tst	2.08727	2.81197e-15	1.76019e-16	8.23738	chr15	78283756	78290107	protein_coding
ENSMUSG00000025408	Ddit3	2.0872	1.0252e-32	3.18234e-34	12.1981	chr10	127126643	127132157	protein_coding
ENSMUSG00000037944	Ccr7	2.08399	0.207972	0.102086	1.63483	chr11	99035022	99045903	protein_coding
ENSMUSG00000041571	Selenow	2.08246	7.70387e-73	1.09676e-74	18.2846	chr7	15651133	15656327	protein_coding
ENSMUSG00000117042	2700054A10Rik	2.07844	1	0.295479	1.04618	chr17	13702815	13889153	lncRNA
ENSMUSG00000021109	Hif1a	2.07331	2.8601e-148	1.49018e-150	26.1342	chr12	73948149	73994304	protein_coding
ENSMUSG00000002983	Relb	2.0717	5.51249e-47	1.19336e-48	14.6582	chr7	19340142	19363363	protein_coding
ENSMUSG00000074227	Spint2	2.06874	0.0233497	0.00741256	2.67772	chr7	28955748	28981337	protein_coding
ENSMUSG00000026896	Ifih1	2.06765	2.45899e-79	3.13983e-81	19.0886	chr2	62426142	62476599	protein_coding
ENSMUSG00000072720	Myo18b	2.06698	0.166034	0.0773087	1.76652	chr5	112836742	113044228	protein_coding
ENSMUSG00000048752	Prss50	2.06232	0.0079973	0.00215206	3.0684	chr9	110687035	110693697	protein_coding
ENSMUSG00000085172	Gm6542	2.05969	1	0.299637	1.03721	chr18	36743011	36743782	processed_pseudogene
ENSMUSG00000050896	Rtn4rl2	2.05603	0.262632	0.138938	1.47976	chr2	84702268	84717054	protein_coding
ENSMUSG00000021768	Dusp13	2.05252	0.00111334	0.000238976	3.67379	chr14	21783462	21801249	protein_coding
ENSMUSG00000029417	Cxcl9	2.05143	1	0.621632	0.493538	chr5	92469206	92475938	protein_coding
ENSMUSG00000026141	Col19a1	2.05019	0.0968084	0.0398757	2.05503	chr1	24300971	24626553	protein_coding
ENSMUSG00000032363	Adamts7	2.04713	0.0751685	0.0294838	2.17696	chr9	90045122	90090124	protein_coding
ENSMUSG00000032087	Dscaml1	2.04001	1	0.307358	1.02078	chr9	45337926	45665010	protein_coding
ENSMUSG00000096810	Gm10481	2.04001	1	0.307358	1.02078	chr5	13092400	13093401	processed_pseudogene
ENSMUSG00000097921	Gm26576	2.04001	1	0.307358	1.02078	chr10	66756081	66759378	lncRNA
ENSMUSG00000119952		2.04001	1	0.307358	1.02078	chr11	97192965	97201105	lncRNA
ENSMUSG00000037405	Icam1	2.03468	2.12825e-115	1.4837e-117	23.0496	chr9	20927281	20940113	protein_coding
ENSMUSG00000085755	Gm13496	2.03214	1	0.212726	1.2461	chr2	38886725	38888270	lncRNA
ENSMUSG00000109819	B930018H19Rik	2.03214	1	0.212726	1.2461	chr8	35056574	35107470	lncRNA
ENSMUSG00000074813	Morrbid	2.03111	7.59694e-08	8.5352e-09	5.75753	chr2	128020239	128344685	lncRNA
ENSMUSG00000085990	Gm16731	2.03029	0.275729	0.148417	1.44515	chr4	46535901	46539883	lncRNA
ENSMUSG00000041936	Agrn	2.02671	9.70217e-45	2.17866e-46	14.3003	chr4	156249747	156281945	protein_coding
ENSMUSG00000042659	Arrdc4	2.02667	5.45823e-47	1.1776e-48	14.6591	chr7	68386743	68398989	protein_coding
ENSMUSG00000037816	Fbxw17	2.02658	2.95384e-30	9.77605e-32	11.7225	chr13	50571900	50587816	protein_coding
ENSMUSG00000026235	Epha4	2.02655	0.235049	0.119982	1.55485	chr1	77343822	77491725	protein_coding
ENSMUSG00000028517	Plpp3	2.02054	2.61283e-36	7.4203e-38	12.8614	chr4	105014544	105089961	protein_coding
ENSMUSG00000086644	Gm13470	2.01998	1	0.218074	1.23167	chr2	46309545	46332892	lncRNA
ENSMUSG00000112160	BC024063	2.01835	0.239991	0.123212	1.54143	chr10	81919187	81947050	protein_coding
ENSMUSG00000031429	Psmd10	2.01355	1.45208e-52	2.71725e-54	15.5157	chrX	139849178	139857477	protein_coding
ENSMUSG00000027078	Ube2l6	2.00982	3.77889e-88	4.04871e-90	20.1298	chr2	84629172	84640679	protein_coding
ENSMUSG00000022014	Epsti1	2.00717	1.93071e-69	2.83366e-71	17.8511	chr14	78141679	78240097	protein_coding
ENSMUSG00000097279	Gm5106	2.00683	1	0.217168	1.23409	chr5	8823577	8848523	lncRNA
ENSMUSG00000045502	Hcar2	2.00419	0.00250056	0.000583348	3.43924	chr5	124001633	124003562	protein_coding
ENSMUSG00000027296	Itpka	2.00406	0.231887	0.117705	1.56448	chr2	119572818	119581744	protein_coding
ENSMUSG00000101389	Ms4a4a	1.99475	3.9704e-27	1.46555e-28	11.0861	chr19	11352887	11370154	protein_coding
ENSMUSG00000034118	Tpst1	1.99351	1.25752e-24	5.17697e-26	10.5482	chr5	130102167	130164570	protein_coding
ENSMUSG00000120740		1.99351	1	0.21878	1.22978	chr4	41314960	41320630	lncRNA
ENSMUSG00000096727	Psmb9	1.98933	1.23642e-40	3.13936e-42	13.6178	chr17	34400961	34406738	protein_coding
ENSMUSG00000034248	Slc25a37	1.98707	2.86501e-98	2.60704e-100	21.261	chr14	69479297	69522561	protein_coding
ENSMUSG00000090222	Ifi203-ps	1.98171	1.70465e-05	2.56943e-06	4.70254	chr1	173604095	173625836	unprocessed_pseudogene
ENSMUSG00000032420	Nt5e	1.98099	0.0608217	0.0229682	2.27396	chr9	88209250	88254145	protein_coding
ENSMUSG00000120386		1.97994	1	0.222677	1.21944	chr12	80977467	80978250	lncRNA
ENSMUSG00000112110	Gm15608	1.97862	0.234909	0.119867	1.55533	chr10	82014069	82037322	lncRNA
ENSMUSG00000044244	Il20rb	1.97647	0.0446144	0.0159312	2.41049	chr9	100339772	100368841	protein_coding
ENSMUSG00000056144	Trim34a	1.97567	6.9792e-46	1.55184e-47	14.483	chr7	103893664	103911441	protein_coding
ENSMUSG00000067279	Ppp1r3c	1.97544	1	0.257518	1.13228	chr19	36709131	36714053	protein_coding
ENSMUSG00000112627	4933412E12Rik	1.97459	1.78771e-11	1.44177e-12	7.07998	chr10	116785662	116799191	lncRNA
ENSMUSG00000027611	Procr	1.97442	5.66183e-54	1.0221e-55	15.7248	chr2	155593037	155597391	protein_coding
ENSMUSG00000029298	Gbp9	1.96999	5.64854e-31	1.8197e-32	11.864	chr5	105225496	105287405	protein_coding
ENSMUSG00000073902	Gvin3	1.96833	8.90456e-06	1.28468e-06	4.84211	chr7	106195950	106203242	unprocessed_pseudogene
ENSMUSG00000029009	Mthfr	1.96818	1.40868e-64	2.1812e-66	17.2114	chr4	148123534	148144008	protein_coding
ENSMUSG00000086929	Gm11788	1.96603	1	0.228911	1.20317	chr11	120380232	120383220	lncRNA
ENSMUSG00000036634	Mag	1.96557	0.000107712	1.86542e-05	4.28042	chr7	30598601	30614298	protein_coding
ENSMUSG00000055994	Nod2	1.96307	5.28995e-16	3.17156e-17	8.44007	chr8	89373943	89415102	protein_coding
ENSMUSG00000000791	Il12rb1	1.96307	0.0328066	0.0110262	2.54187	chr8	71261093	71274068	protein_coding
ENSMUSG00000089931	Gm8459	1.96171	0.200671	0.0973829	1.65768	chr6	122543674	122544433	processed_pseudogene
ENSMUSG00000033213	AA467197	1.95785	1.32806e-08	1.36246e-09	6.05985	chr2	122478906	122483111	protein_coding
ENSMUSG00000058624	Gda	1.95697	8.09051e-42	2.00081e-43	13.8174	chr19	21368671	21450809	protein_coding
ENSMUSG00000079197	Psme2	1.94534	2.99333e-82	3.58049e-84	19.4394	chr14	55824898	55828570	protein_coding
ENSMUSG00000000938	Hoxa10	1.93656	1	0.254225	1.14015	chr6	52208177	52217834	protein_coding
ENSMUSG00000001128	Cfp	1.93344	1.89376e-122	1.20905e-124	23.746	chrX	20791693	20797794	protein_coding
ENSMUSG00000011008	Mcoln2	1.93296	1.95956e-78	2.54525e-80	18.979	chr3	145855588	145901268	protein_coding
ENSMUSG00000118024	Gm50419	1.93165	1	0.251756	1.1461	chr18	83825742	83846159	lncRNA
ENSMUSG00000120971		1.92411	0.259651	0.136923	1.48735	chr7	44503012	44503963	lncRNA
ENSMUSG00000067212	H2-T23	1.92258	2.41265e-140	1.32787e-142	25.4252	chr17	36340665	36343747	protein_coding
ENSMUSG00000024338	Psmb8	1.92184	9.47023e-107	7.50557e-109	22.1648	chr17	34416695	34420428	protein_coding
ENSMUSG00000120996		1.92148	6.37158e-05	1.06045e-05	4.40447	chr3	127582505	127583896	lncRNA
ENSMUSG00000026222	Sp100	1.91809	9.94309e-106	8.02627e-108	22.0579	chr1	85577709	85637719	protein_coding
ENSMUSG00000059412	Fxyd2	1.91678	7.89939e-52	1.52458e-53	15.4046	chr9	45310967	45321576	protein_coding
ENSMUSG00000120539		1.91671	1	0.252308	1.14476	chr18	35065184	35068507	lncRNA
ENSMUSG00000030157	Clec2d	1.91488	2.28874e-59	3.74543e-61	16.4988	chr6	129157578	129163497	protein_coding
ENSMUSG00000006517	Mvd	1.90204	2.37791e-36	6.7357e-38	12.8689	chr8	123160340	123170161	protein_coding
ENSMUSG00000061852	Gm53056	1.89254	1	0.275003	1.09161	chr1	85016786	85019679	unprocessed_pseudogene
ENSMUSG00000121190		1.89176	1	0.266255	1.11173	chr6	149210343	149211173	lncRNA
ENSMUSG00000019970	Sgk1	1.89146	4.06566e-135	2.35699e-137	24.946	chr10	21758083	21875802	protein_coding
ENSMUSG00000038507	Parp12	1.88604	2.95922e-71	4.27802e-73	18.0838	chr6	39063344	39095283	protein_coding
ENSMUSG00000103083	A630035G10Rik	1.88538	0.348195	0.202422	1.27468	chr1	171504252	171509548	lncRNA
ENSMUSG00000074178	Gm10638	1.88536	0.296419	0.163447	1.39357	chr8	87472081	87475283	lncRNA
ENSMUSG00000120903		1.88536	0.296419	0.163447	1.39357	chr1	87535498	87537655	lncRNA
ENSMUSG00000025790	Slco3a1	1.88403	1.17449e-17	6.56758e-19	8.88199	chr7	73925167	74204528	protein_coding
ENSMUSG00000086184	Gm12764	1.88241	0.109987	0.0464364	1.99141	chr7	34088090	34094204	lncRNA
ENSMUSG00000077704	Snord89	1.88105	0.142502	0.0640719	1.85168	chr1	39587826	39587935	snoRNA
ENSMUSG00000097863	1010001B22Rik	1.87985	0.292617	0.160534	1.40328	chr5	110143377	110144264	lncRNA
ENSMUSG00000074677	Sirpb1c	1.87898	9.74113e-51	1.92292e-52	15.2399	chr3	15849309	15902692	protein_coding
ENSMUSG00000026399	Cd55	1.87405	0.0472023	0.017018	2.38632	chr1	130366764	130390481	protein_coding
ENSMUSG00000053964	Lgals4	1.87308	0.225601	0.113471	1.58278	chr7	28533279	28541133	protein_coding
ENSMUSG00000098120	Gm5914	1.87186	0.317221	0.178875	1.34423	chr8	106350968	106364117	lncRNA
ENSMUSG00000060429	Sntb1	1.8715	0.000362366	7.02554e-05	3.97542	chr15	55499784	55770345	protein_coding
ENSMUSG00000025161	Slc16a3	1.86851	1.21081e-11	9.62284e-13	7.1358	chr11	120839306	120851694	protein_coding
ENSMUSG00000033538	Casp4	1.85966	4.71453e-20	2.3353e-21	9.48888	chr9	5308828	5336783	protein_coding
ENSMUSG00000097534	Gm16675	1.8575	0.000122726	2.15065e-05	4.24865	chr8	47121843	47192550	lncRNA
ENSMUSG00000119584	Rn18s-rs5	1.856	2.95565e-10	2.61795e-11	6.6666	chr17	40157244	40159092	rRNA
ENSMUSG00000037820	Tgm2	1.85555	5.0782e-132	3.01852e-134	24.658	chr2	157958322	157988356	protein_coding
ENSMUSG00000032561	Acpp	1.8554	2.00878e-29	6.86937e-31	11.5562	chr9	104165450	104214947	protein_coding
ENSMUSG00000028773	Fabp3	1.85481	2.31835e-18	1.24024e-19	9.06551	chr4	130202388	130209256	protein_coding
ENSMUSG00000071068	Treml2	1.85177	6.1378e-19	3.17993e-20	9.21271	chr17	48606526	48619561	protein_coding
ENSMUSG00000070427	Il18bp	1.84841	2.81749e-24	1.17439e-25	10.471	chr7	101664092	101667897	protein_coding
ENSMUSG00000015947	Fcgr1	1.84035	2.63878e-108	2.05262e-110	22.3263	chr3	96190225	96201285	protein_coding
ENSMUSG00000066975	Cryba4	1.83861	0.414447	0.256144	1.13555	chr5	112394359	112400384	protein_coding
ENSMUSG00000023206	Il15ra	1.83187	4.69406e-09	4.63308e-10	6.23105	chr2	11710101	11739128	protein_coding
ENSMUSG00000086324	Gm15564	1.83124	0.0495814	0.0180468	2.36466	chr16	35787121	35803616	lncRNA
ENSMUSG00000054181	A930012O16Rik	1.8295	0.359688	0.211426	1.24965	chr2	57126239	57128520	lncRNA
ENSMUSG00000069939	Gm12070	1.82124	0.362288	0.213778	1.24324	chr11	26736633	26737634	processed_pseudogene
ENSMUSG00000048498	Cd300e	1.8202	0.0170391	0.00514536	2.79779	chr11	114942743	114957500	protein_coding
ENSMUSG00000062515	Fabp4	1.81988	2.83274e-76	3.80415e-78	18.714	chr3	10269148	10273636	protein_coding
ENSMUSG00000047415	Gpr68	1.81956	1.72145e-08	1.77362e-09	6.01729	chr12	100842941	100874457	protein_coding
ENSMUSG00000026827	Gpd2	1.81396	7.51189e-45	1.6758e-46	14.3186	chr2	57127647	57260731	protein_coding
ENSMUSG00000017652	Cd40	1.8133	1.87091e-05	2.84199e-06	4.68192	chr2	164897547	164914868	protein_coding
ENSMUSG00000025934	Gsta3	1.80806	9.69728e-33	2.99593e-34	12.203	chr1	21310813	21335885	protein_coding
ENSMUSG00000073418	C4b	1.80576	0.229485	0.115997	1.5718	chr17	34947354	34962856	protein_coding
ENSMUSG00000012519	Mlkl	1.80559	6.23412e-31	2.01292e-32	11.8556	chr8	112038429	112064809	protein_coding
ENSMUSG00000020642	Rnf144a	1.80532	0.113372	0.048196	1.97564	chr12	26350963	26465253	protein_coding
ENSMUSG00000026946	Nmi	1.80443	4.89764e-21	2.31099e-22	9.72709	chr2	51838499	51863506	protein_coding
ENSMUSG00000044626	Liph	1.80288	0.370223	0.220507	1.22518	chr16	21772567	21814413	protein_coding
ENSMUSG00000044701	Il27	1.80236	0.0741637	0.029008	2.18338	chr7	126188182	126194113	protein_coding
ENSMUSG00000024247	Pkdcc	1.80233	1.88427e-08	1.95382e-09	6.0016	chr17	83522721	83532499	protein_coding
ENSMUSG00000020057	Dram1	1.80195	8.83322e-84	1.0177e-85	19.6213	chr10	88158666	88214942	protein_coding
ENSMUSG00000030825	Hsd17b14	1.80164	0.0091461	0.00251221	3.02187	chr7	45204317	45217176	protein_coding
ENSMUSG00000049327	Kmt5a	1.79969	1.67811e-77	2.24125e-79	18.8643	chr5	124577993	124600371	protein_coding
ENSMUSG00000031652	N4bp1	1.79618	5.14378e-76	6.94544e-78	18.6819	chr8	87534788	87611886	protein_coding
ENSMUSG00000038811	Gngt2	1.79377	4.1359e-47	8.89277e-49	14.6782	chr11	95728042	95736560	protein_coding
ENSMUSG00000044424	Gm9493	1.79139	0.374291	0.223992	1.21598	chr19	23597113	23597683	processed_pseudogene
ENSMUSG00000033192	Lpcat2	1.78833	2.58767e-84	2.94334e-86	19.6842	chr8	93581967	93645907	protein_coding
ENSMUSG00000028982	Slc25a33	1.78293	3.4242e-05	5.42766e-06	4.54754	chr4	149828493	149858734	protein_coding
ENSMUSG00000028064	Sema4a	1.78167	5.52164e-53	1.01705e-54	15.5786	chr3	88343266	88368489	protein_coding
ENSMUSG00000033871	Ppargc1b	1.78157	1.11557e-05	1.63483e-06	4.79401	chr18	61431207	61533502	protein_coding
ENSMUSG00000036912	Piwil4	1.77808	0.224675	0.11284	1.58555	chr9	14607526	14652036	protein_coding
ENSMUSG00000120419		1.7761	0.445405	0.28237	1.07501	chr5	142805877	142807451	lncRNA
ENSMUSG00000029780	Nt5c3	1.77587	2.92966e-32	9.24455e-34	12.1109	chr6	56859385	56900917	protein_coding
ENSMUSG00000006342	Susd2	1.76972	0.128726	0.0563854	1.90805	chr10	75472540	75479842	protein_coding
ENSMUSG00000036552	Ermard	1.76441	1.05936e-16	6.17252e-18	8.62931	chr17	15261470	15310306	protein_coding
ENSMUSG00000051008	4930412M03Rik	1.7643	1	0.295889	1.04529	chr11	60003043	60006083	lncRNA
ENSMUSG00000115338	Pnp	1.76409	5.8644e-59	9.68292e-61	16.4413	chr14	51168539	51202694	protein_coding
ENSMUSG00000029822	Osbpl3	1.75939	5.9849e-48	1.26488e-49	14.8099	chr6	50270310	50433181	protein_coding
ENSMUSG00000021025	Nfkbia	1.75325	3.38822e-71	4.92307e-73	18.076	chr12	55536195	55539432	protein_coding
ENSMUSG00000070031	Sp140	1.75194	1.54242e-64	2.3996e-66	17.2059	chr1	85528099	85572758	protein_coding
ENSMUSG00000060802	B2m	1.75134	5.34206e-24	2.2502e-25	10.4092	chr2	121978167	121983564	protein_coding
ENSMUSG00000097640	Gm20033	1.74968	0.354389	0.207349	1.26089	chr5	64865550	64961516	lncRNA
ENSMUSG00000063268	Parp10	1.74954	1.41072e-32	4.39978e-34	12.1717	chr15	76115374	76127641	protein_coding
ENSMUSG00000107215	Gm43197	1.74754	3.36803e-07	4.05588e-08	5.4884	chr6	3336772	3339354	TEC
ENSMUSG00000040829	Zmynd15	1.74222	1.04882e-17	5.82637e-19	8.8953	chr11	70350259	70357028	protein_coding
ENSMUSG00000068587	Mgam	1.7416	0.255195	0.13373	1.49955	chr6	40605765	40746057	protein_coding
ENSMUSG00000085525	Gm13166	1.74042	0.0251648	0.00808481	2.64851	chr4	146188399	146215004	lncRNA
ENSMUSG00000074151	Nlrc5	1.74032	3.24373e-44	7.42674e-46	14.2147	chr8	95160984	95253900	protein_coding
ENSMUSG00000064371	mt-Tt	1.73612	0.0688608	0.0265145	2.21859	chrMT	15289	15355	Mt_tRNA
ENSMUSG00000023951	Vegfa	1.73331	3.90306e-116	2.69236e-118	23.1234	chr17	46327919	46343295	protein_coding
ENSMUSG00000073198	Bnip3l-ps	1.72922	0.133766	0.0592412	1.8864	chr12	18266543	18267674	transcribed_processed_pseudogene
ENSMUSG00000090141	Gm614	1.7282	0.426576	0.265857	1.11265	chrX	100304982	100307598	protein_coding
ENSMUSG00000103880	Gm37009	1.7282	0.426576	0.265857	1.11265	chr3	65413698	65414058	processed_pseudogene
ENSMUSG00000120277	Gm2885	1.72599	1	0.321722	0.990926	chr17	7065782	7095418	lncRNA
ENSMUSG00000120382		1.72527	0.259047	0.136491	1.48899	chr7	98306100	98307158	lncRNA
ENSMUSG00000056054	S100a8	1.72063	6.66327e-06	9.41767e-07	4.90343	chr3	90576285	90577342	protein_coding
ENSMUSG00000034575	Tent4a	1.72027	1.31681e-33	3.96193e-35	12.3666	chr13	69646078	69682736	protein_coding
ENSMUSG00000019929	Dcn	1.71423	0.00151195	0.000333745	3.58759	chr10	97315471	97354005	protein_coding
ENSMUSG00000002227	Mov10	1.71188	7.6137e-24	3.22382e-25	10.3749	chr3	104702152	104725879	protein_coding
ENSMUSG00000019850	Tnfaip3	1.71121	5.80304e-43	1.38827e-44	14.0082	chr10	18876658	18891405	protein_coding
ENSMUSG00000069272	H2ac8	1.70938	1	0.334444	0.965202	chr13	23754691	23755394	protein_coding
ENSMUSG00000096967	Gm26621	1.70483	0.420183	0.260584	1.12501	chr15	68206564	68209279	lncRNA
ENSMUSG00000016496	Cd274	1.70416	7.36855e-76	1.00035e-77	18.6625	chr19	29344855	29365495	protein_coding
ENSMUSG00000071637	Cebpd	1.70065	1.73671e-34	5.09785e-36	12.5303	chr16	15705150	15708895	protein_coding
ENSMUSG00000116953	9030025P20Rik	1.70056	0.0340267	0.0115337	2.5261	chr17	15198730	15211834	protein_coding
ENSMUSG00000058794	Nfe2	1.69829	0.124205	0.0539221	1.92746	chr15	103156639	103166830	protein_coding
ENSMUSG00000031897	Psmb10	1.69506	4.13187e-46	9.09635e-48	14.5197	chr8	106662367	106665076	protein_coding
ENSMUSG00000032091	Tmprss4	1.69371	0.298979	0.165341	1.38733	chr9	45084024	45115390	protein_coding
ENSMUSG00000029063	Nadk	1.68907	5.79079e-95	5.73682e-97	20.8967	chr4	155646835	155675458	protein_coding
ENSMUSG00000107111	Gm40304	1.68687	1	0.326242	0.981712	chr5	53703693	53704664	lncRNA
ENSMUSG00000046031	Calhm6	1.68383	0.000728558	0.000150342	3.7905	chr10	34002063	34003980	protein_coding
ENSMUSG00000022219	Cideb	1.68318	0.186832	0.0892001	1.69963	chr14	55991507	55995915	protein_coding
ENSMUSG00000030144	Clec4d	1.67893	1.47281e-110	1.09161e-112	22.5592	chr6	123239070	123252224	protein_coding
ENSMUSG00000002307	Daxx	1.67743	5.7579e-44	1.33521e-45	14.1736	chr17	34128388	34134564	protein_coding
ENSMUSG00000042010	Acacb	1.67727	0.342566	0.198295	1.28642	chr5	114284596	114388822	protein_coding
ENSMUSG00000035004	Igsf6	1.67481	3.67299e-66	5.60638e-68	17.4221	chr7	120663290	120673795	protein_coding
ENSMUSG00000078897	Gm4724	1.67444	0.284304	0.154201	1.42485	chr2	175264093	175277600	protein_coding
ENSMUSG00000086763	Plxna4os1	1.6724	0.000206151	3.79566e-05	4.11958	chr6	32488008	32492511	lncRNA
ENSMUSG00000121201		1.67007	0.293175	0.161013	1.40167	chr7	63555226	63556752	lncRNA
ENSMUSG00000059252	Tpt1-ps5	1.66997	1	0.335285	0.963523	chr9	37607811	37608326	processed_pseudogene
ENSMUSG00000095649	Gvin-ps3	1.66997	1	0.335285	0.963523	chr7	105675958	105683253	unprocessed_pseudogene
ENSMUSG00000038213	Tapbpl	1.66834	1.27243e-23	5.42512e-25	10.3251	chr6	125200896	125208823	protein_coding
ENSMUSG00000031425	Plp1	1.66799	0.430559	0.269514	1.10418	chrX	135723420	135740482	protein_coding
ENSMUSG00000116165	Pdxp	1.66369	0.229614	0.116164	1.57108	chr15	78798119	78803717	protein_coding
ENSMUSG00000096299	Gm21814	1.66293	1	0.380782	0.876457	chr6	149467547	149487111	lncRNA
ENSMUSG00000070034	Sp110	1.66101	5.02026e-48	1.05732e-49	14.8219	chr1	85504620	85526538	protein_coding
ENSMUSG00000029409	U90926	1.6602	0.362501	0.214092	1.24239	chr5	92357752	92363267	lncRNA
ENSMUSG00000090564	A430057M04Rik	1.65733	0.0109009	0.0030734	2.9603	chr14	21897646	21906999	lncRNA
ENSMUSG00000018899	Irf1	1.65417	7.17003e-50	1.45747e-51	15.1069	chr11	53660841	53669200	protein_coding
ENSMUSG00000024679	Ms4a6d	1.65347	1.8391e-79	2.32132e-81	19.1044	chr19	11563968	11582213	protein_coding
ENSMUSG00000031740	Mmp2	1.64876	5.87945e-08	6.49772e-09	5.80342	chr8	93553919	93580048	protein_coding
ENSMUSG00000107546	Gm20560	1.64637	0.196041	0.0945317	1.67196	chr6	72989026	72997343	lncRNA
ENSMUSG00000018927	Ccl6	1.64631	2.0949e-79	2.65956e-81	19.0973	chr11	83478708	83483913	protein_coding
ENSMUSG00000056501	Cebpb	1.64558	4.42632e-86	4.8723e-88	19.891	chr2	167530835	167532338	protein_coding
ENSMUSG00000068263	Efcc1	1.6441	1	0.385852	0.867165	chr6	87707851	87732890	protein_coding
ENSMUSG00000026088	Mitd1	1.6416	2.48189e-10	2.17464e-11	6.69379	chr1	37913882	37929492	protein_coding
ENSMUSG00000027951	Adar	1.63991	1.11185e-56	1.90925e-58	16.1179	chr3	89622329	89660753	protein_coding
ENSMUSG00000060487	Samd5	1.63194	0.0864342	0.0348287	2.11034	chr10	9498680	9550952	protein_coding
ENSMUSG00000051439	Cd14	1.63157	1.69359e-86	1.8518e-88	19.9394	chr18	36858120	36859851	protein_coding
ENSMUSG00000053175	Bcl3	1.6301	8.7589e-33	2.69959e-34	12.2115	chr7	19542387	19556695	protein_coding
ENSMUSG00000024772	Ehd1	1.62997	5.25926e-58	8.83812e-60	16.3067	chr19	6326755	6350126	protein_coding
ENSMUSG00000039691	Tspan10	1.62997	0.254395	0.133206	1.50158	chr11	120333470	120337776	protein_coding
ENSMUSG00000120975		1.62642	1	0.367926	0.900365	chr13	120252771	120253225	lncRNA
ENSMUSG00000044751	Atp5pb-ps	1.62569	1	0.39435	0.851754	chr11	55008927	55009621	processed_pseudogene
ENSMUSG00000060791	Gmfg	1.62352	2.46404e-48	5.17146e-50	14.8699	chr7	28136872	28147658	protein_coding
ENSMUSG00000064120	Mocs1	1.62118	3.26988e-43	7.75057e-45	14.0496	chr17	49735390	49762463	protein_coding
ENSMUSG00000037997	Parp11	1.61959	1.07291e-22	4.70042e-24	10.1158	chr6	127423803	127471224	protein_coding
ENSMUSG00000013928	1700020L13Rik	1.61641	0.391154	0.236954	1.18263	chr7	29979519	29989662	protein_coding
ENSMUSG00000039747	Orai2	1.616	6.02597e-42	1.47698e-43	13.8393	chr5	136176313	136199567	protein_coding
ENSMUSG00000025854	Fam20c	1.61304	1.47345e-101	1.24346e-103	21.617	chr5	138740269	138795832	protein_coding
ENSMUSG00000086841	2410006H16Rik	1.61202	2.96424e-22	1.32909e-23	10.0135	chr11	62493650	62495725	lncRNA
ENSMUSG00000097251	5033417F24Rik	1.60915	0.35173	0.205329	1.26652	chr1	92836100	92838486	lncRNA
ENSMUSG00000024174	Pot1b	1.60787	3.1223e-29	1.07689e-30	11.5175	chr17	55958951	56019628	protein_coding
ENSMUSG00000080316	Spaca6	1.60727	2.12479e-16	1.2474e-17	8.54846	chr17	18047420	18063271	protein_coding
ENSMUSG00000028602	Tnfrsf8	1.6039	0.0016074	0.000357646	3.56951	chr4	144993707	145041734	protein_coding
ENSMUSG00000097139	Gm26626	1.60296	0.326024	0.185537	1.3239	chr16	92409702	92416993	lncRNA
ENSMUSG00000038347	Tcte2	1.60225	0.170441	0.079836	1.75164	chr17	13932706	13982087	protein_coding
ENSMUSG00000029007	Agtrap	1.60008	7.99044e-52	1.54801e-53	15.4036	chr4	148161518	148172488	protein_coding
ENSMUSG00000032000	Birc3	1.59923	6.32806e-56	1.10986e-57	16.0088	chr9	7848700	7873187	protein_coding
ENSMUSG00000082609	Gm15464	1.59683	0.455341	0.291676	1.05445	chr1	60156414	60156844	processed_pseudogene
ENSMUSG00000042677	Zc3h12a	1.59574	3.62198e-26	1.39542e-27	10.8826	chr4	125012216	125021633	protein_coding
ENSMUSG00000115142	Gm33251	1.59427	0.309165	0.173016	1.36258	chr15	39908587	39992378	lncRNA
ENSMUSG00000033470	Cysltr2	1.59376	0.0340907	0.0115679	2.52506	chr14	73263043	73286554	protein_coding
ENSMUSG00000022901	Cd86	1.59232	7.72581e-15	4.98915e-16	8.11176	chr16	36424231	36486443	protein_coding
ENSMUSG00000024732	Ccdc86	1.59124	7.94064e-24	3.36809e-25	10.3708	chr19	10918845	10926630	protein_coding
ENSMUSG00000078780	Gm5150	1.5909	2.48286e-05	3.83716e-06	4.62001	chr3	16001034	16060601	protein_coding
ENSMUSG00000109536	9330162G02Rik	1.58975	1	0.390991	0.857821	chr7	58873595	58904536	TEC
ENSMUSG00000120879		1.58975	1	0.390991	0.857821	chr14	51175892	51176549	lncRNA
ENSMUSG00000001482	Def8	1.58904	9.60249e-43	2.30426e-44	13.9722	chr8	124150266	124190009	protein_coding
ENSMUSG00000064289	Tank	1.58558	1.56741e-41	3.89926e-43	13.7693	chr2	61408929	61484515	protein_coding
ENSMUSG00000073411	H2-D1	1.58347	7.27139e-109	5.60281e-111	22.3843	chr17	35481706	35486475	protein_coding
ENSMUSG00000025429	Pstpip2	1.5818	7.04097e-36	2.02027e-37	12.7838	chr18	77877614	77970579	protein_coding
ENSMUSG00000121052		1.58172	0.251862	0.131615	1.50776	chr12	112597418	112599524	lncRNA
ENSMUSG00000048949	Gm6206	1.5808	0.247674	0.128735	1.51911	chrX	102206716	102209013	processed_pseudogene
ENSMUSG00000091549	Gm6548	1.58076	4.06173e-15	2.56038e-16	8.19241	chr17	79158221	79159385	processed_pseudogene
ENSMUSG00000037697	Ddhd1	1.5781	3.35224e-38	8.92979e-40	13.1987	chr14	45825924	45895600	protein_coding
ENSMUSG00000052821	Cysltr1	1.5779	1.84778e-35	5.34253e-37	12.7079	chrX	105617952	105647285	protein_coding
ENSMUSG00000090230	Gm16315	1.5778	1	0.389735	0.860098	chr10	81137535	81138766	lncRNA
ENSMUSG00000120910		1.57683	1	0.305532	1.02464	chr4	138858410	138858792	lncRNA
ENSMUSG00000025491	Ifitm1	1.57367	0.0280734	0.00916759	2.60574	chr7	140547134	140549738	protein_coding
ENSMUSG00000057729	Prtn3	1.57338	0.41834	0.259164	1.12837	chr10	79710310	79719008	protein_coding
ENSMUSG00000001627	Ifrd1	1.56944	1.05024e-36	2.9441e-38	12.9327	chr12	40251566	40298503	protein_coding
ENSMUSG00000120756		1.56902	1	0.411506	0.821246	chr11	68321508	68322871	lncRNA
ENSMUSG00000120878		1.56887	3.61598e-08	3.89805e-09	5.88846	chr19	11370206	11370682	lncRNA
ENSMUSG00000036867	Smad6	1.56873	2.98538e-11	2.43177e-12	7.00718	chr9	63860358	63929341	protein_coding
ENSMUSG00000081723	Gm15931	1.56787	1.08912e-10	9.22323e-12	6.81813	chr7	4277188	4285644	unprocessed_pseudogene
ENSMUSG00000035235	Trim13	1.56762	1.5471e-09	1.44753e-10	6.41081	chr14	61835696	61843395	protein_coding
ENSMUSG00000092564	BC051226	1.56633	1.23878e-06	1.57086e-07	5.24405	chr17	34126150	34128341	lncRNA
ENSMUSG00000000682	Cd52	1.56471	3.49152e-88	3.7152e-90	20.134	chr4	133809759	133822393	protein_coding
ENSMUSG00000024079	Eif2ak2	1.56291	3.24083e-55	5.73156e-57	15.9063	chr17	79159993	79190002	protein_coding
ENSMUSG00000063458	Lrmda	1.56159	1.31576e-12	9.85831e-14	7.44279	chr14	22069780	23106153	protein_coding
ENSMUSG00000010406	Mrpl52	1.55777	1.44493e-32	4.51706e-34	12.1695	chr14	54664366	54667213	protein_coding
ENSMUSG00000040350	Trim7	1.55558	0.116609	0.0499226	1.96063	chr11	48716967	48743036	protein_coding
ENSMUSG00000016194	Hsd11b1	1.55396	0.384219	0.231513	1.19647	chr1	192903942	192946383	protein_coding
ENSMUSG00000097318	1700007L15Rik	1.55334	0.268629	0.143373	1.46335	chr16	33193627	33201138	lncRNA
ENSMUSG00000018500	Adora2b	1.55104	0.0204782	0.00637173	2.72801	chr11	62139810	62157279	protein_coding
ENSMUSG00000107622	4930512J16Rik	1.54962	0.014362	0.00420627	2.86226	chr6	89246493	89262707	lncRNA
ENSMUSG00000024786	Majin	1.54527	0.409939	0.252425	1.14448	chr19	6234418	6274255	protein_coding
ENSMUSG00000031104	Rab33a	1.5445	1	0.396067	0.848666	chrX	47608162	47619109	protein_coding
ENSMUSG00000038522	Mfsd4b1	1.5445	1	0.396067	0.848666	chr10	39877571	39901264	protein_coding
ENSMUSG00000035105	Egln3	1.54349	3.31512e-16	1.9681e-17	8.49566	chr12	54225767	54250646	protein_coding
ENSMUSG00000026700	Tnfsf4	1.54127	0.452456	0.28888	1.06058	chr1	161222980	161245981	protein_coding
ENSMUSG00000081665	Pira1	1.54052	1.71513e-13	1.2108e-14	7.7149	chr7	3734629	3742888	protein_coding
ENSMUSG00000117628	Gm50012	1.54021	0.16926	0.0791956	1.75537	chr17	87277800	87282716	lncRNA
ENSMUSG00000087575	Gm12976	1.53896	0.519759	0.352013	0.930692	chr4	129155758	129158803	lncRNA
ENSMUSG00000086255	Gm11534	1.53895	1	0.368137	0.899969	chr11	95759980	95767206	lncRNA
ENSMUSG00000007655	Cav1	1.53884	2.73493e-10	2.4104e-11	6.67872	chr6	17306334	17341451	protein_coding
ENSMUSG00000028347	Tmeff1	1.53816	4.53463e-05	7.34752e-06	4.48336	chr4	48585174	48663131	protein_coding
ENSMUSG00000020911	Krt19	1.53633	0.291219	0.159229	1.40767	chr11	100031636	100039491	protein_coding
ENSMUSG00000085295	4930430E12Rik	1.53523	1.48353e-20	7.1852e-22	9.61099	chr4	6352105	6357530	lncRNA
ENSMUSG00000014243	Zswim7	1.53436	0.0116346	0.00331099	2.93729	chr11	62158050	62172201	protein_coding
ENSMUSG00000073010	Gm5127	1.53065	0.131197	0.0577761	1.89739	chrX	105626792	105754163	protein_coding
ENSMUSG00000071141	Rpl36a-ps3	1.52553	1	0.415289	0.814621	chr6	136465805	136466125	processed_pseudogene
ENSMUSG00000030747	Dgat2	1.52505	0.309515	0.173326	1.3616	chr7	98802865	98831926	protein_coding
ENSMUSG00000064936	Gm23722	1.525	0.362183	0.213637	1.24363	chr1	39612827	39612956	snoRNA
ENSMUSG00000096856	Gm10778	1.52438	1	0.377988	0.88161	chr10	81484893	81503195	protein_coding
ENSMUSG00000098050	Gm5345	1.52107	0.0746653	0.0292536	2.18005	chr8	41306865	41308064	processed_pseudogene
ENSMUSG00000097595	1500002F19Rik	1.51873	1	0.334834	0.964423	chr7	132476468	132532926	lncRNA
ENSMUSG00000049037	Clec4a1	1.51865	4.89585e-43	1.16624e-44	14.0206	chr6	122898807	122911578	protein_coding
ENSMUSG00000053957	Gm12474	1.51834	1	0.341579	0.95105	chr3	100396805	100431236	lncRNA
ENSMUSG00000029059	Prxl2b	1.51608	1.6859e-10	1.44874e-11	6.75295	chr4	154979961	154983592	protein_coding
ENSMUSG00000024892	Pcx	1.51525	4.90384e-08	5.35835e-09	5.83564	chr19	4560500	4671780	protein_coding
ENSMUSG00000055137	Sugct	1.51429	0.224682	0.112887	1.58535	chr13	17032057	17870138	protein_coding
ENSMUSG00000013846	St3gal1	1.51378	2.85674e-68	4.2347e-70	17.6994	chr15	66974724	67048679	protein_coding
ENSMUSG00000045326	Fndc7	1.51256	0.5222	0.354363	0.926161	chr3	108760994	108797324	protein_coding
ENSMUSG00000120095		1.51096	0.286678	0.155867	1.41911	chr8	85391725	85396050	lncRNA
ENSMUSG00000036528	Ppfibp2	1.50957	6.83196e-28	2.45162e-29	11.245	chr7	107194414	107347790	protein_coding
ENSMUSG00000030560	Ctsc	1.5059	7.48426e-82	9.06218e-84	19.3917	chr7	87927293	87960096	protein_coding
ENSMUSG00000084998	Gm16279	1.50542	1	0.398608	0.844109	chr17	36207838	36223107	lncRNA
ENSMUSG00000097354	2310001H17Rik	1.50236	0.00105063	0.000224205	3.69006	chr6	129185375	129215688	lncRNA
ENSMUSG00000082284	H3f3a-ps1	1.49919	0.188925	0.0904488	1.69303	chrX	100868121	100868530	processed_pseudogene
ENSMUSG00000049502	Dtx3l	1.49551	1.54295e-56	2.66084e-58	16.0974	chr16	35746881	35759521	protein_coding
ENSMUSG00000030498	Gas2	1.49496	0.00675229	0.00177937	3.12478	chr7	51511763	51644723	protein_coding
ENSMUSG00000047735	Samd9l	1.49144	5.05193e-68	7.52581e-70	17.667	chr6	3372257	3399572	protein_coding
ENSMUSG00000121075		1.49119	0.143794	0.0647794	1.84678	chr15	79241081	79241969	lncRNA
ENSMUSG00000043664	Tmem221	1.49022	4.98476e-09	4.92733e-10	6.2214	chr8	72006882	72011515	protein_coding
ENSMUSG00000097325	Gm16897	1.48908	1	0.352672	0.929419	chr1	194638067	194659268	lncRNA
ENSMUSG00000107997	Gm44243	1.48908	1	0.352672	0.929419	chr6	129517184	129517875	TEC
ENSMUSG00000060675	Plaat3	1.48855	2.28347e-08	2.40463e-09	5.96781	chr19	7534824	7565910	protein_coding
ENSMUSG00000027222	Pex16	1.48639	1.24497e-09	1.16028e-10	6.44444	chr2	92205021	92211562	protein_coding
ENSMUSG00000079484	Phyhd1	1.48595	0.441454	0.278958	1.08266	chr2	30156215	30172161	protein_coding
ENSMUSG00000072573	Gm10369	1.48586	0.372925	0.222983	1.21863	chr5	134705344	134710639	lncRNA
ENSMUSG00000001166	Oas1c	1.4849	1.5099e-06	1.93238e-07	5.20573	chr5	120938259	120950579	protein_coding
ENSMUSG00000110730	Gm19385	1.48415	1	0.367557	0.901059	chr9	120690681	120695822	lncRNA
ENSMUSG00000113528	Gm32699	1.48086	1	0.427852	0.792873	chr13	18118848	18120871	TEC
ENSMUSG00000112226	Gm48786	1.47969	0.481118	0.315298	1.00417	chr10	51419131	51422944	processed_pseudogene
ENSMUSG00000021298	Gpr132	1.47922	2.21732e-11	1.79475e-12	7.04957	chr12	112814493	112831848	protein_coding
ENSMUSG00000079414	Gm11110	1.4783	0.000755597	0.00015642	3.78065	chr17	57398336	57412963	lncRNA
ENSMUSG00000055809	Dnaaf3	1.47823	1.55941e-06	2.00033e-07	5.19931	chr7	4525932	4535452	protein_coding
ENSMUSG00000003283	Hck	1.47739	2.37463e-56	4.11252e-58	16.0704	chr2	152950388	152993361	protein_coding
ENSMUSG00000038550	Ciart	1.47715	0.0943025	0.0385896	2.06854	chr3	95785815	95789563	protein_coding
ENSMUSG00000000056	Narf	1.47444	8.66634e-37	2.42304e-38	12.9476	chr11	121128079	121146682	protein_coding
ENSMUSG00000031609	Sap30	1.47378	6.81449e-27	2.56037e-28	11.0361	chr8	57935741	57940894	protein_coding
ENSMUSG00000054728	Phactr1	1.47324	0.0735082	0.0286869	2.18776	chr13	42834099	43292002	protein_coding
ENSMUSG00000000409	Lck	1.47125	0.130943	0.0576257	1.89853	chr4	129442137	129467434	protein_coding
ENSMUSG00000039556	Ppp1r3f	1.47065	0.402807	0.246763	1.15825	chrX	7423535	7440522	protein_coding
ENSMUSG00000104818	Gm43661	1.4675	0.285142	0.15478	1.42285	chr5	124173264	124190415	lncRNA
ENSMUSG00000105006	Gm9484	1.46542	1	0.431438	0.786734	chr5	97144065	97145223	lncRNA
ENSMUSG00000051736	Fam229b	1.4641	0.41423	0.255949	1.13602	chr10	38994800	39009910	protein_coding
ENSMUSG00000120856		1.46312	0.122712	0.0531387	1.93379	chr9	108729598	108731809	lncRNA
ENSMUSG00000013418	B4galnt2	1.46078	0.122105	0.0527685	1.93681	chr11	95756769	95805717	protein_coding
ENSMUSG00000029377	Ereg	1.45927	1	0.352043	0.930634	chr5	91222481	91241505	protein_coding
ENSMUSG00000022876	Samsn1	1.45598	5.94696e-26	2.30425e-27	10.8368	chr16	75655681	75819169	protein_coding
ENSMUSG00000098098	Bvht	1.45433	0.0480513	0.0173946	2.37826	chr18	61747529	61780560	lncRNA
ENSMUSG00000018920	Cxcl16	1.45238	1.82031e-89	1.87013e-91	20.2816	chr11	70344809	70350810	protein_coding
ENSMUSG00000097194	9330175E14Rik	1.44948	0.00375598	0.000918116	3.31449	chr8	95149524	95161731	lncRNA
ENSMUSG00000064267	Hvcn1	1.44852	6.2553e-67	9.45616e-69	17.5236	chr5	122344867	122380360	protein_coding
ENSMUSG00000121503	H2-K2	1.44806	5.94064e-06	8.35273e-07	4.92694	chr17	34193608	34197811	lncRNA
ENSMUSG00000027221	Chst1	1.44587	0.0348975	0.0118903	2.51538	chr2	92430052	92445595	protein_coding
ENSMUSG00000025225	Nfkb2	1.44556	1.12114e-42	2.69857e-44	13.9609	chr19	46292759	46300824	protein_coding
ENSMUSG00000027215	Cd82	1.44473	9.00726e-42	2.23413e-43	13.8095	chr2	93249456	93293485	protein_coding
ENSMUSG00000059659	Gm10069	1.44461	1	0.359141	0.917003	chr6	128415706	128480248	lncRNA
ENSMUSG00000068735	Trp53i11	1.44389	1	0.366308	0.903411	chr2	93017893	93032104	protein_coding
ENSMUSG00000120210		1.44389	1	0.366308	0.903411	chr11	79227826	79230128	lncRNA
ENSMUSG00000084131	Rpl3-ps2	1.4438	1	0.465631	0.729607	chrX	73214259	73215472	processed_pseudogene
ENSMUSG00000087578	Ccdc142os	1.44238	0.482343	0.316476	1.00172	chr6	83083589	83086035	lncRNA
ENSMUSG00000120092		1.44189	1	0.447989	0.758772	chr1	118315702	118316650	lncRNA
ENSMUSG00000028793	Rnf19b	1.44129	2.58777e-54	4.63357e-56	15.7749	chr4	128952064	128979679	protein_coding
ENSMUSG00000064342	mt-Ti	1.43925	0.511221	0.342778	0.948691	chrMT	3706	3774	Mt_tRNA
ENSMUSG00000120424		1.43837	0.288738	0.157474	1.41362	chr3	116601942	116604398	lncRNA
ENSMUSG00000037762	Slc16a9	1.43805	0.0892288	0.0361053	2.09574	chr10	70080930	70121798	protein_coding
ENSMUSG00000039081	Zfp503	1.43792	8.62477e-11	7.24058e-12	6.85282	chr14	22034027	22039669	protein_coding
ENSMUSG00000042333	Tnfrsf14	1.43774	3.58343e-19	1.84865e-20	9.27074	chr4	155006390	155013020	protein_coding
ENSMUSG00000028367	Txn1	1.43733	1.3679e-54	2.42923e-56	15.8156	chr4	57943373	57956411	protein_coding
ENSMUSG00000059089	Fcgr4	1.4358	5.67306e-29	1.97747e-30	11.465	chr1	170846489	170857330	protein_coding
ENSMUSG00000101581	C430002N11Rik	1.43577	0.176837	0.0833512	1.73156	chr9	96647615	96664530	lncRNA
ENSMUSG00000032193	Ldlr	1.43522	7.80028e-53	1.44248e-54	15.5563	chr9	21634779	21661215	protein_coding
ENSMUSG00000100075	1700018L02Rik	1.43444	0.402881	0.246837	1.15807	chr19	29023645	29026129	lncRNA
ENSMUSG00000109669	Gm45472	1.43194	3.42446e-05	5.43059e-06	4.54743	chr8	93578578	93582962	lncRNA
ENSMUSG00000029401	Rilpl2	1.42803	1.24758e-47	2.66417e-49	14.7597	chr5	124601328	124616429	protein_coding
ENSMUSG00000028583	Pdpn	1.42754	1.03043e-29	3.4708e-31	11.6147	chr4	142994001	143026134	protein_coding
ENSMUSG00000104168	Gm38250	1.42713	0.265584	0.141124	1.47162	chr8	106292809	106305274	lncRNA
ENSMUSG00000063286	Gvin-ps7	1.42711	2.18274e-53	3.98843e-55	15.6384	chr7	106103599	106110878	transcribed_unprocessed_pseudogene
ENSMUSG00000026893	Gca	1.42517	0.000142297	2.52389e-05	4.21265	chr2	62494629	62524453	protein_coding
ENSMUSG00000033307	Mif	1.42506	4.55594e-63	7.28843e-65	17.007	chr10	75695187	75696074	protein_coding
ENSMUSG00000024308	Tapbp	1.42389	8.07737e-63	1.29812e-64	16.9731	chr17	34134873	34148266	protein_coding
ENSMUSG00000038422	Hdhd3	1.42172	0.282823	0.153148	1.4285	chr4	62417245	62421704	protein_coding
ENSMUSG00000023456	Tpi1	1.42136	2.2538e-75	3.09283e-77	18.602	chr6	124787549	124791259	protein_coding
ENSMUSG00000041939	Mvk	1.42108	5.64503e-08	6.22208e-09	5.81068	chr5	114582330	114598652	protein_coding
ENSMUSG00000039294	Cybc1	1.42061	1.79477e-42	4.33315e-44	13.9271	chr11	121113414	121120148	protein_coding
ENSMUSG00000043243	Niban3	1.41907	0.11019	0.0465599	1.99028	chr8	72050292	72060580	protein_coding
ENSMUSG00000109036	2210406H18Rik	1.4185	1.25049e-08	1.27921e-09	6.06999	chr7	120662075	120663182	TEC
ENSMUSG00000074218	Cox7a1	1.41639	0.0595017	0.0223562	2.28426	chr7	29883569	29885503	protein_coding
ENSMUSG00000099655	2310034G01Rik	1.41602	0.517825	0.349827	0.934925	chr19	46336640	46338741	protein_coding
ENSMUSG00000027533	Fabp5	1.41539	1.29895e-66	1.97315e-68	17.4818	chr3	10077608	10081667	protein_coding
ENSMUSG00000003070	Efna2	1.41325	0.116609	0.0499071	1.96076	chr10	80015316	80025844	protein_coding
ENSMUSG00000006418	Rnf114	1.41237	2.85001e-49	5.85603e-51	15.015	chr2	167334565	167358093	protein_coding
ENSMUSG00000067547	Gm7666	1.41082	0.27269	0.146194	1.45311	chr15	6683404	6684222	transcribed_processed_pseudogene
ENSMUSG00000026773	Pfkfb3	1.40705	4.17236e-32	1.31965e-33	12.0817	chr2	11476244	11558888	protein_coding
ENSMUSG00000020599	Rgs9	1.40515	0.131745	0.0581446	1.89461	chr11	109116181	109188955	protein_coding
ENSMUSG00000121016		1.40222	0.261929	0.138423	1.48169	chr19	21691210	21702235	lncRNA
ENSMUSG00000049401	Ogfr	1.40188	4.84195e-37	1.33956e-38	12.9931	chr2	180231038	180237629	protein_coding
ENSMUSG00000093798	Gm8355	1.40188	0.235157	0.120066	1.5545	chr10	14621106	14623046	processed_pseudogene
ENSMUSG00000035458	Tnni3	1.40051	0.0543794	0.0200965	2.32454	chr7	4521304	4527228	protein_coding
ENSMUSG00000021097	Clmn	1.39958	1	0.449003	0.757079	chr12	104729376	104831335	protein_coding
ENSMUSG00000048621	Gm6377	1.39949	0.000104882	1.8141e-05	4.28662	chrX	108240362	108244045	protein_coding
ENSMUSG00000083716	Gm13436	1.39595	0.00421786	0.00104711	3.27755	chr2	36697838	36698404	processed_pseudogene
ENSMUSG00000102895	5830415G21Rik	1.39111	0.00440618	0.00109969	3.2637	chr3	50529635	50530966	TEC
ENSMUSG00000047067	Dusp28	1.3898	4.95914e-06	6.87445e-07	4.96488	chr1	92834703	92836157	protein_coding
ENSMUSG00000120345		1.3896	0.458484	0.294665	1.04794	chr18	36075451	36093320	lncRNA
ENSMUSG00000087187	Gm13431	1.38892	0.37182	0.221971	1.2213	chr2	36106733	36113046	lncRNA
ENSMUSG00000113555	Gm10095	1.38697	0.0978333	0.0404199	2.04943	chr12	86892552	86893241	processed_pseudogene
ENSMUSG00000020572	Nampt	1.38543	2.55237e-67	3.83969e-69	17.5748	chr12	32869544	32903348	protein_coding
ENSMUSG00000028789	Azin2	1.38492	0.00390988	0.000960326	3.3019	chr4	128824026	128856235	protein_coding
ENSMUSG00000035713	Usp35	1.38412	4.03238e-11	3.30828e-12	6.96396	chr7	96958587	96981227	protein_coding
ENSMUSG00000060441	Trim5	1.38224	9.57491e-09	9.68944e-10	6.11444	chr7	103912593	103937301	protein_coding
ENSMUSG00000041351	Rap1gap	1.38204	0.000340494	6.574e-05	3.9912	chr4	137392037	137457172	protein_coding
ENSMUSG00000073412	Lst1	1.38061	3.86464e-22	1.74982e-23	9.98631	chr17	35404071	35407415	protein_coding
ENSMUSG00000030990	Pgap2	1.37994	1.65337e-19	8.39609e-21	9.35454	chr7	101859415	101887774	protein_coding
ENSMUSG00000108591	Particl	1.37989	0.0969833	0.0399833	2.05392	chr6	72416034	72417593	TEC
ENSMUSG00000053714	4732471J01Rik	1.37931	0.329542	0.18841	1.3153	chr7	25076244	25274499	lncRNA
ENSMUSG00000081600	Gm12286	1.37892	1	0.457083	0.743659	chr11	63203136	63204137	processed_pseudogene
ENSMUSG00000027864	Ptgfrn	1.37679	8.38735e-18	4.62852e-19	8.92082	chr3	100947548	101017594	protein_coding
ENSMUSG00000079505	Gm11131	1.37604	0.0605535	0.0228492	2.27595	chr17	35595997	35599268	lncRNA
ENSMUSG00000019082	Slc25a22	1.37425	6.52316e-18	3.58063e-19	8.9492	chr7	141009657	141017805	protein_coding
ENSMUSG00000092274	Neat1	1.37188	5.45885e-74	7.61122e-76	18.4296	chr19	5874736	5895898	lncRNA
ENSMUSG00000017412	Cacnb4	1.37137	0.164535	0.0764537	1.77164	chr2	52318332	52566843	protein_coding
ENSMUSG00000031303	Map3k15	1.37096	0.000394589	7.69371e-05	3.95375	chrX	158771429	158906347	protein_coding
ENSMUSG00000008318	Relt	1.36837	0.00119597	0.000258115	3.65407	chr7	100495054	100512653	protein_coding
ENSMUSG00000032596	Uba7	1.36711	6.93162e-33	2.12623e-34	12.2309	chr9	107852704	107861259	protein_coding
ENSMUSG00000117335	Gm49870	1.36606	1	0.415994	0.81339	chr17	66192628	66194022	lncRNA
ENSMUSG00000035863	Palm	1.36414	1.14786e-05	1.68636e-06	4.78778	chr10	79629406	79656730	protein_coding
ENSMUSG00000038539	Atf5	1.36412	5.90335e-42	1.44259e-43	13.841	chr7	44461680	44466082	protein_coding
ENSMUSG00000022216	Psme1	1.3639	2.01326e-54	3.59009e-56	15.791	chr14	55815580	55818986	protein_coding
ENSMUSG00000027489	Necab3	1.36341	1	0.45059	0.754432	chr2	154386319	154400810	protein_coding
ENSMUSG00000031189	Aff2	1.36146	0.406842	0.250011	1.15032	chrX	68403900	68911643	protein_coding
ENSMUSG00000071311	Gpr31b	1.36127	0.337113	0.194068	1.29864	chr17	13269901	13271183	protein_coding
ENSMUSG00000048480	Cxcr1	1.35813	0.518779	0.350929	0.932789	chr1	74230944	74233790	protein_coding
ENSMUSG00000009585	Apobec3	1.35552	5.74235e-29	2.00584e-30	11.4638	chr15	79775860	79800107	protein_coding
ENSMUSG00000081219	Bambi-ps1	1.3536	0.000584271	0.000117952	3.85034	chr2	122297416	122298007	processed_pseudogene
ENSMUSG00000024737	Slc15a3	1.35181	1.72715e-50	3.4221e-52	15.2021	chr19	10817091	10836726	protein_coding
ENSMUSG00000085169	Gm10785	1.35036	0.536981	0.369783	0.89688	chr16	91485786	91512530	lncRNA
ENSMUSG00000051682	Treml4	1.34985	0.264487	0.140269	1.47479	chr17	48571323	48582388	protein_coding
ENSMUSG00000022687	Boc	1.34858	0.123172	0.0534012	1.93166	chr16	44305412	44379260	protein_coding
ENSMUSG00000034394	Lif	1.34744	0.0540234	0.019949	2.3273	chr11	4207557	4222514	protein_coding
ENSMUSG00000078656	Vps25	1.34604	0.38699	0.233722	1.19083	chr11	101144533	101150375	protein_coding
ENSMUSG00000120227		1.34311	0.329626	0.188482	1.31508	chr5	109983006	109992949	lncRNA
ENSMUSG00000039232	Stx11	1.34174	2.58371e-13	1.84862e-14	7.66074	chr10	12813953	12840042	protein_coding
ENSMUSG00000031760	Mt3	1.34043	1	0.465871	0.729214	chr8	94879235	94880774	protein_coding
ENSMUSG00000030577	Cd22	1.33905	1.38511e-11	1.10792e-12	7.11639	chr7	30564827	30579767	protein_coding
ENSMUSG00000028420	Tmem38b	1.33862	5.03715e-32	1.60056e-33	12.0658	chr4	53826045	53862019	protein_coding
ENSMUSG00000075705	Msrb1	1.33791	1.5065e-67	2.25527e-69	17.605	chr17	24955616	24961752	protein_coding
ENSMUSG00000114784	Gm47754	1.33751	0.45496	0.291281	1.05532	chr13	37765053	37773289	lncRNA
ENSMUSG00000078566	Bnip3	1.33364	1.41038e-27	5.12321e-29	11.1798	chr7	138492565	138511248	protein_coding
ENSMUSG00000031520	Vegfc	1.33291	0.0418617	0.0147639	2.43812	chr8	54530641	54640131	protein_coding
ENSMUSG00000039899	Fgl2	1.33267	1.70163e-20	8.27903e-22	9.59639	chr5	21577640	21583372	protein_coding
ENSMUSG00000016206	H2-M3	1.33168	1.69909e-15	1.04861e-16	8.29915	chr17	37581111	37585375	protein_coding
ENSMUSG00000092626	9130230N09Rik	1.33145	0.124529	0.0541083	1.92597	chr11	22808931	22811264	lncRNA
ENSMUSG00000090248	Gm14027	1.33103	1	0.412153	0.820111	chr2	128858872	128863676	lncRNA
ENSMUSG00000108449	Gm44507	1.32949	0.480809	0.315011	1.00476	chr7	98016206	98064831	lncRNA
ENSMUSG00000068129	Cst7	1.32867	0.0295662	0.00975054	2.58455	chr2	150412335	150420864	protein_coding
ENSMUSG00000120076		1.3254	0.0955802	0.0392453	2.06161	chr8	81675585	81707521	lncRNA
ENSMUSG00000035678	Tnfsf9	1.3252	3.46111e-06	4.69625e-07	5.03832	chr17	57412325	57414757	protein_coding
ENSMUSG00000043421	Hilpda	1.32177	6.39151e-06	9.01481e-07	4.91201	chr6	29272487	29275445	protein_coding
ENSMUSG00000044719	E230025N22Rik	1.31965	1	0.474117	0.715797	chr18	36817976	36828978	protein_coding
ENSMUSG00000024186	Rgs11	1.31875	0.000125018	2.19358e-05	4.24422	chr17	26421925	26430298	protein_coding
ENSMUSG00000059743	Fdps	1.31766	1.58283e-23	6.77176e-25	10.3038	chr3	89000895	89009266	protein_coding
ENSMUSG00000059606	Rnase2b	1.31764	1	0.508306	0.661477	chr14	51399717	51400475	protein_coding
ENSMUSG00000015337	Endog	1.31709	0.000717348	0.000147765	3.7948	chr2	30061505	30064081	protein_coding
ENSMUSG00000003206	Ebi3	1.31642	4.46903e-30	1.49219e-31	11.6866	chr17	56259640	56264022	protein_coding
ENSMUSG00000016528	Mapkapk2	1.31606	5.67413e-52	1.09094e-53	15.4262	chr1	130981437	131025563	protein_coding
ENSMUSG00000070282	3000002C10Rik	1.31339	0.23325	0.118645	1.56049	chr9	109657011	109661774	transcribed_processed_pseudogene
ENSMUSG00000049555	Tmie	1.31296	0.562398	0.394574	0.851352	chr9	110694779	110709181	protein_coding
ENSMUSG00000022822	Abcc5	1.31204	6.04409e-49	1.25078e-50	14.9646	chr16	20150053	20245144	protein_coding
ENSMUSG00000033917	Gde1	1.31133	2.02797e-29	6.94989e-31	11.5552	chr7	118287768	118305001	protein_coding
ENSMUSG00002075580	Gm56053	1.31117	0.478066	0.312548	1.00989	chr6	52139105	52139247	misc_RNA
ENSMUSG00000035164	Zc3h12c	1.31023	1.54794e-13	1.0905e-14	7.72823	chr9	52022644	52079872	protein_coding
ENSMUSG00000096233	Gm13238	1.30962	0.301444	0.167058	1.38172	chr4	145563789	145564568	processed_pseudogene
ENSMUSG00000038412	Higd1a	1.30805	2.14787e-08	2.24607e-09	5.97893	chr9	121677629	121687428	protein_coding
ENSMUSG00000023030	Slc11a2	1.30787	6.12544e-29	2.14415e-30	11.458	chr15	100285779	100322953	protein_coding
ENSMUSG00000021639	Gtf2h2	1.3034	3.80765e-14	2.57904e-15	7.90975	chr13	100596726	100629087	protein_coding
ENSMUSG00000056749	Nfil3	1.30158	4.73961e-11	3.90243e-12	6.94067	chr13	53121245	53135109	protein_coding
ENSMUSG00000058246	Gm10037	1.30093	0.475769	0.310557	1.01405	chr13	67979225	67992154	protein_coding
ENSMUSG00000098188	Sowahc	1.29904	1.70093e-23	7.28951e-25	10.2967	chr10	59057775	59062256	protein_coding
ENSMUSG00000110615	Gm45890	1.29726	0.564737	0.397061	0.846882	chr8	124675529	124685674	lncRNA
ENSMUSG00000094955	Gm3699	1.29567	1	0.457511	0.742951	chr10	43332423	43332497	processed_pseudogene
ENSMUSG00000040699	Limd2	1.29507	3.35454e-29	1.15946e-30	11.5111	chr11	106047082	106051686	protein_coding
ENSMUSG00000072772	Grcc10	1.29343	0.00146418	0.000322019	3.59691	chr6	124716146	124718337	protein_coding
ENSMUSG00000026131	Dst	1.29279	6.35063e-27	2.37677e-28	11.0427	chr1	33947306	34347742	protein_coding
ENSMUSG00000120859		1.292	0.327295	0.186619	1.32065	chr2	160209127	160209919	lncRNA
ENSMUSG00000097157	Gm26512	1.29178	0.312263	0.175117	1.35595	chr12	90704975	90836009	lncRNA
ENSMUSG00000121501		1.29017	0.0355596	0.0121524	2.50769	chr7	106103436	106106935	lncRNA
ENSMUSG00000036636	Clcn7	1.28824	5.65478e-52	1.08307e-53	15.4267	chr17	25352365	25381078	protein_coding
ENSMUSG00000021773	Comtd1	1.28703	9.34323e-11	7.88488e-12	6.84062	chr14	21895923	21899045	protein_coding
ENSMUSG00000024209	Acsbg3	1.28431	0.449917	0.28665	1.0655	chr17	57182477	57195904	protein_coding
ENSMUSG00000042726	Trafd1	1.28377	2.12832e-52	4.01394e-54	15.4906	chr5	121509788	121523695	protein_coding
ENSMUSG00000005667	Mthfd2	1.28212	1.97247e-16	1.15653e-17	8.55719	chr6	83282673	83302890	protein_coding
ENSMUSG00000034266	Batf	1.28036	0.0011804	0.000254496	3.65769	chr12	85733443	85755861	protein_coding
ENSMUSG00000018919	Tm4sf5	1.27857	0.0693368	0.0267334	2.21539	chr11	70396070	70402004	protein_coding
ENSMUSG00000053101	Gpr141	1.27771	1.3902e-18	7.34531e-20	9.12244	chr13	19933852	20008427	protein_coding
ENSMUSG00000036986	Pml	1.27761	3.61457e-26	1.38991e-27	10.8829	chr9	58125359	58157069	protein_coding
ENSMUSG00000101037	Gm28424	1.27746	0.514555	0.345995	0.942386	chr9	95393330	95395525	lncRNA
ENSMUSG00000120837		1.27734	1	0.50982	0.659118	chr7	140752492	140753207	lncRNA
ENSMUSG00000091144	Phf11c	1.27717	0.120295	0.0518717	1.9442	chr14	59618282	59632830	protein_coding
ENSMUSG00000054855	Rnd1	1.2766	0.0568308	0.0211901	2.30458	chr15	98561302	98575342	protein_coding
ENSMUSG00000039693	Msantd3	1.27487	0.00927721	0.0025523	3.01707	chr4	48539935	48561919	protein_coding
ENSMUSG00000073000	Gm10451	1.2747	0.249072	0.129828	1.51478	chr12	76491271	76498110	lncRNA
ENSMUSG00000095028	Sirpb1b	1.27221	3.2378e-10	2.88211e-11	6.65247	chr3	15560811	15640125	protein_coding
ENSMUSG00000018381	Abi3	1.2711	2.78305e-10	2.45893e-11	6.6758	chr11	95720900	95733302	protein_coding
ENSMUSG00000028680	Plk3	1.27088	2.5153e-06	3.34463e-07	5.10291	chr4	116985852	116991160	protein_coding
ENSMUSG00000097068	Gm26760	1.27059	1	0.432594	0.78476	chr15	92242208	92275984	lncRNA
ENSMUSG00000033450	Tagap	1.26901	0.000307281	5.86439e-05	4.0182	chr17	8144832	8153729	protein_coding
ENSMUSG00000112843	Gm46224	1.2685	0.0226348	0.00714573	2.68998	chr10	51402436	51407257	lncRNA
ENSMUSG00000024424	Ttc39c	1.26603	1.1977e-08	1.22169e-09	6.07737	chr18	12732953	12871920	protein_coding
ENSMUSG00000079418	Atg4a	1.26449	2.13203e-13	1.51293e-14	7.68643	chrX	139857656	139947266	protein_coding
ENSMUSG00000023274	Cd4	1.26399	0.0136297	0.0039658	2.88087	chr6	124841655	124865184	protein_coding
ENSMUSG00000113425	Gm48653	1.26392	0.262187	0.138645	1.48086	chr12	73401855	73408771	lncRNA
ENSMUSG00000022707	Gbe1	1.26283	1.69316e-21	7.87746e-23	9.83601	chr16	70110837	70366604	protein_coding
ENSMUSG00000121082		1.26259	0.212462	0.104804	1.62199	chr15	89080332	89082636	lncRNA
ENSMUSG00000116927	Gm30881	1.26189	0.43983	0.277577	1.08578	chr16	93605428	93629907	lncRNA
ENSMUSG00000032691	Nlrp3	1.26014	2.1076e-22	9.37259e-24	10.048	chr11	59432394	59457782	protein_coding
ENSMUSG00000111116	Gm48065	1.25793	0.26456	0.140366	1.47443	chr10	44473885	44478170	lncRNA
ENSMUSG00000047810	Ccdc88b	1.25584	1.01546e-35	2.92856e-37	12.7549	chr19	6821991	6835579	protein_coding
ENSMUSG00000032478	Nme6	1.25439	0.000447721	8.80526e-05	3.92135	chr9	109661817	109672184	protein_coding
ENSMUSG00000096948	Gm4221	1.2517	0.452491	0.288959	1.06041	chr18	55123334	55212486	lncRNA
ENSMUSG00000040329	Il7	1.25147	0.256026	0.134316	1.4973	chr3	7635054	7678820	protein_coding
ENSMUSG00000035539	Ccdc180	1.25121	0.105498	0.0442446	2.01177	chr4	45890303	45950774	protein_coding
ENSMUSG00000029136	Rbks	1.24975	3.77547e-06	5.14773e-07	5.02072	chr5	31781783	31854971	protein_coding
ENSMUSG00000035202	Lars2	1.24881	5.97247e-05	9.89203e-06	4.41952	chr9	123195992	123291731	protein_coding
ENSMUSG00000115771	Gm49312	1.24845	1	0.545967	0.603815	chr15	38079285	38079811	lncRNA
ENSMUSG00000098374	Gm28043	1.24837	0.443194	0.280643	1.07888	chr17	29833850	29922333	protein_coding
ENSMUSG00000121496	Ube2d-ps	1.24829	3.40122e-05	5.38874e-06	4.54905	chr11	5712093	5734990	lncRNA
ENSMUSG00000037966	Ninj1	1.24764	3.98726e-56	6.96388e-58	16.0377	chr13	49340961	49349720	protein_coding
ENSMUSG00000119959		1.24565	0.186999	0.089321	1.69899	chr16	24210357	24212419	lncRNA
ENSMUSG00000024601	Isoc1	1.24533	3.17165e-30	1.05435e-31	11.7161	chr18	58792538	58813440	protein_coding
ENSMUSG00000055912	Tmem150a	1.24207	1.09832e-07	1.26379e-08	5.69089	chr6	72332430	72336745	protein_coding
ENSMUSG00000030670	Cyp2r1	1.24195	0.200538	0.0972742	1.65821	chr7	114148917	114162207	protein_coding
ENSMUSG00000087590	Epb41l4aos	1.24179	6.82101e-06	9.67064e-07	4.89822	chr18	33927889	33929050	lncRNA
ENSMUSG00000073716	Gm13241	1.24145	0.00349686	0.000847848	3.33668	chr4	146559789	146560568	processed_pseudogene
ENSMUSG00000116657	Gm49774	1.23959	0.202728	0.0987382	1.651	chr17	27764681	27775492	lncRNA
ENSMUSG00000044712	Slc38a6	1.23838	2.60473e-14	1.74898e-15	7.95796	chr12	73333553	73400823	protein_coding
ENSMUSG00000049904	Tmem17	1.23641	0.288776	0.157537	1.4134	chr11	22462088	22469234	protein_coding
ENSMUSG00000057191	AB124611	1.23625	2.17644e-40	5.57406e-42	13.5758	chr9	21437472	21456629	protein_coding
ENSMUSG00000018167	Stard3	1.23119	1.6116e-27	5.87777e-29	11.1676	chr11	98249194	98271938	protein_coding
ENSMUSG00000085154	C130046K22Rik	1.22822	0.0309693	0.0102974	2.56568	chr11	103588542	103614774	lncRNA
ENSMUSG00000039531	Zup1	1.22772	1.39277e-12	1.04557e-13	7.43501	chr10	33795138	33827265	protein_coding
ENSMUSG00000093445	Lrch4	1.22691	0.0969219	0.0399437	2.05433	chr5	137627383	137639361	protein_coding
ENSMUSG00000031639	Tlr3	1.2269	6.2493e-14	4.29242e-15	7.84608	chr8	45848702	45864117	protein_coding
ENSMUSG00000118087	4833438C02Rik	1.22648	6.57331e-08	7.31762e-09	5.78347	chr19	46292020	46294075	lncRNA
ENSMUSG00000101655	2310040G24Rik	1.22624	0.0732841	0.0285726	2.18933	chr6	86460343	86465355	lncRNA
ENSMUSG00000113902	Ndufb1	1.22598	3.14996e-18	1.70593e-19	9.03069	chr12	101934349	101943327	protein_coding
ENSMUSG00000092569	Gm20544	1.2244	0.0407129	0.014281	2.45012	chr18	75491711	75500160	lncRNA
ENSMUSG00000010538	Tsacc	1.22401	0.360253	0.211825	1.24856	chr3	88190064	88204306	protein_coding
ENSMUSG00000019990	Pde7b	1.22355	2.15134e-10	1.87869e-11	6.71515	chr10	20273750	20600824	protein_coding
ENSMUSG00000032369	Plscr1	1.22307	2.27049e-09	2.16769e-10	6.34896	chr9	92131803	92154331	protein_coding
ENSMUSG00000038301	Snx10	1.22304	5.98834e-40	1.55564e-41	13.5004	chr6	51500881	51567659	protein_coding
ENSMUSG00000109015	Gm31024	1.2223	0.405594	0.249009	1.15276	chr7	27866700	27869052	TEC
ENSMUSG00000087203	Gm13986	1.22063	0.508719	0.34054	0.953099	chr2	117687769	117941683	lncRNA
ENSMUSG00000063018	2010204K13Rik	1.22009	0.463095	0.298716	1.03919	chrX	7278056	7311382	lncRNA
ENSMUSG00000030882	Dnhd1	1.21819	0.36342	0.21489	1.24023	chr7	105300034	105371006	protein_coding
ENSMUSG00000111094	Gm34425	1.21818	0.223691	0.112231	1.58824	chr9	120698226	120702926	lncRNA
ENSMUSG00000038387	Rras	1.21532	1.88859e-18	1.00479e-19	9.08843	chr7	44667385	44671071	protein_coding
ENSMUSG00000019689	Fmc1	1.21501	0.0299065	0.00987592	2.58014	chr6	38510437	38516384	protein_coding
ENSMUSG00000017390	Aldoc	1.21164	8.79468e-27	3.32374e-28	11.0126	chr11	78213794	78218607	protein_coding
ENSMUSG00000026315	Serpinb8	1.2111	3.17213e-14	2.14393e-15	7.93272	chr1	107517736	107538214	protein_coding
ENSMUSG00000085105	Gm12758	1.21101	0.549304	0.381655	0.874851	chr7	33933802	33939632	lncRNA
ENSMUSG00000002325	Irf9	1.21014	1.66077e-22	7.32461e-24	10.0723	chr14	55841028	55847487	protein_coding
ENSMUSG00000045065	9930022D16Rik	1.20974	0.443144	0.280578	1.07902	chr11	109304743	109311231	protein_coding
ENSMUSG00000063235	Ptpmt1	1.20708	3.9884e-12	3.07611e-13	7.29102	chr2	90739060	90748389	protein_coding
ENSMUSG00000000171	Sdhd	1.20626	3.86446e-25	1.55407e-26	10.6607	chr9	50507657	50515112	protein_coding
ENSMUSG00000105140	Gm43127	1.20472	0.56233	0.394461	0.851556	chr9	110722179	110724967	TEC
ENSMUSG00000044813	Shb	1.20467	7.46912e-07	9.26309e-08	5.34062	chr4	45423278	45532470	protein_coding
ENSMUSG00000037548	H2-DMb2	1.20394	0.126176	0.0550184	1.91873	chr17	34362281	34370529	protein_coding
ENSMUSG00000054843	Atrnl1	1.20255	8.82707e-12	6.96994e-13	7.18002	chr19	57599466	58121775	protein_coding
ENSMUSG00000021273	Fdft1	1.20217	9.14169e-16	5.54123e-17	8.3746	chr14	63382599	63417027	protein_coding
ENSMUSG00000055313	Pgbd1	1.20172	1	0.479807	0.706613	chr13	21605445	21625228	protein_coding
ENSMUSG00000022575	Gsdmd	1.20107	2.59566e-30	8.57157e-32	11.7336	chr15	75734176	75739257	protein_coding
ENSMUSG00000066233	Tmem42	1.20082	0.0301747	0.00997998	2.57652	chr9	122850391	122852770	protein_coding
ENSMUSG00000110458	Gm21769	1.20004	1	0.488187	0.693195	chr8	20697985	20698095	processed_pseudogene
ENSMUSG00000084880	Tomm6os	1.19989	1	0.518793	0.645207	chr17	47998535	48002008	lncRNA
ENSMUSG00000014791	Elmo3	1.19985	0.14391	0.064874	1.84613	chr8	106032233	106037392	protein_coding
ENSMUSG00000100455	Gm29170	1.19878	0.42462	0.264298	1.11629	chr1	143653380	143657045	lncRNA
ENSMUSG00000120333		1.19809	0.331326	0.189867	1.31097	chr16	91130921	91164032	lncRNA
ENSMUSG00000030469	Zfp719	1.19645	0.000170376	3.06569e-05	4.16853	chr7	43229034	43242659	protein_coding
ENSMUSG00000022125	Cln5	1.19544	6.75632e-48	1.43287e-49	14.8015	chr14	103307652	103315064	protein_coding
ENSMUSG00000029915	Clec5a	1.19357	2.96394e-24	1.23978e-25	10.4658	chr6	40551828	40562755	protein_coding
ENSMUSG00000037683	Armc3	1.1931	0.189368	0.0907583	1.69141	chr2	19204113	19315052	protein_coding
ENSMUSG00000057143	Trim12c	1.19281	1.01285e-18	5.30691e-20	9.15759	chr7	103987961	104002569	protein_coding
ENSMUSG00000041180	Hectd2	1.19267	0.0309201	0.0102697	2.56662	chr19	36532039	36598535	protein_coding
ENSMUSG00000018171	Vmp1	1.19183	1.65365e-30	5.38798e-32	11.7728	chr11	86474691	86574662	protein_coding
ENSMUSG00000066150	Slc31a1	1.19129	2.62227e-40	6.75437e-42	13.5617	chr4	62278964	62310006	protein_coding
ENSMUSG00000024339	Tap2	1.18913	1.14013e-20	5.48021e-22	9.63884	chr17	34422501	34435295	protein_coding
ENSMUSG00000021990	Spata13	1.18689	2.66781e-06	3.56112e-07	5.09104	chr14	60871450	61002005	protein_coding
ENSMUSG00000058542	Gm15590	1.18497	0.209104	0.10278	1.63152	chr17	6182129	6182680	processed_pseudogene
ENSMUSG00000027827	Kcnab1	1.18472	0.395376	0.240643	1.17338	chr3	64856617	65285644	protein_coding
ENSMUSG00000026981	Il1rn	1.18251	4.66317e-17	2.66232e-18	8.72498	chr2	24226865	24241506	protein_coding
ENSMUSG00000121309		1.18205	1	0.537412	0.616731	chr12	17983165	17989629	lncRNA
ENSMUSG00000064288	H4c12	1.18194	0.44072	0.278332	1.08407	chr13	21934364	21934675	protein_coding
ENSMUSG00000100078	Gm6170	1.18051	0.348226	0.202535	1.27436	chr1	128447810	128449197	processed_pseudogene
ENSMUSG00000025037	Maoa	1.17903	7.45895e-22	3.43198e-23	9.91929	chrX	16485937	16554057	protein_coding
ENSMUSG00000038058	Nod1	1.17883	1.84199e-06	2.38713e-07	5.16635	chr6	54900934	54949597	protein_coding
ENSMUSG00000097162	2310010J17Rik	1.17879	0.122165	0.0528215	1.93638	chr7	89773381	89779246	lncRNA
ENSMUSG00000055452	Gm7353	1.17816	0.328998	0.187954	1.31666	chr7	3159020	3161963	processed_pseudogene
ENSMUSG00000062345	Serpinb2	1.17814	1.30543e-05	1.93415e-06	4.76019	chr1	107439153	107463208	protein_coding
ENSMUSG00000078496	Zfp982	1.17717	0.530925	0.36308	0.909512	chr4	147576874	147597943	protein_coding
ENSMUSG00000093989	Rnasek	1.17717	0.530925	0.36308	0.909512	chr11	70128950	70130668	protein_coding
ENSMUSG00000060538	Tmem219	1.17561	2.09e-15	1.29599e-16	8.27394	chr7	126485343	126522089	protein_coding
ENSMUSG00000109379	Gm44550	1.17536	0.369287	0.219723	1.22727	chr7	118384366	118386423	TEC
ENSMUSG00000120963		1.1751	0.383453	0.230987	1.19782	chr8	128161351	128167718	lncRNA
ENSMUSG00000121398	Slfn10-ps	1.17502	8.92913e-05	1.51953e-05	4.32584	chr11	82918956	82930868	lncRNA
ENSMUSG00000005057	Sh2b2	1.17472	9.54168e-15	6.23882e-16	8.08456	chr5	136247001	136275410	protein_coding
ENSMUSG00000047671	Dynlt4	1.1715	0.322654	0.183028	1.33149	chr4	116983991	116985935	protein_coding
ENSMUSG00002076074	Gm56478	1.17094	0.338303	0.195141	1.29552	chr2	45170736	45170936	misc_RNA
ENSMUSG00000022661	Cd200	1.1684	2.96066e-06	3.97594e-07	5.07011	chr16	45202498	45229416	protein_coding
ENSMUSG00000054708	Ankrd24	1.16803	4.85752e-05	7.90635e-06	4.4677	chr10	81464374	81483444	protein_coding
ENSMUSG00000120693		1.1672	0.303065	0.168479	1.37711	chr9	123725016	123726308	lncRNA
ENSMUSG00000026650	Meig1	1.16485	1	0.456771	0.744175	chr2	3410080	3423685	protein_coding
ENSMUSG00000046207	Pik3r6	1.16144	3.50463e-09	3.43081e-10	6.27794	chr11	68393845	68443524	protein_coding
ENSMUSG00000036138	Acaa1a	1.16093	4.53859e-25	1.83182e-26	10.6454	chr9	119168742	119179365	protein_coding
ENSMUSG00000097994	Gm26982	1.16086	0.136719	0.0608701	1.87444	chr6	113691932	113693082	lncRNA
ENSMUSG00000066258	Trim12a	1.1573	2.4355e-13	1.73901e-14	7.66859	chr7	103949101	103964673	protein_coding
ENSMUSG00000050957	Insl6	1.15614	5.41763e-05	8.9015e-06	4.44227	chr19	29298744	29302756	protein_coding
ENSMUSG00000037418	Best1	1.15608	1.01216e-05	1.47438e-06	4.81468	chr19	9962538	9978997	protein_coding
ENSMUSG00000026942	Traf2	1.15494	3.59931e-08	3.87744e-09	5.88934	chr2	25407994	25436952	protein_coding
ENSMUSG00000081453	Gm6767	1.15463	0.426576	0.265932	1.11248	chr16	51182815	51184195	processed_pseudogene
ENSMUSG00000036362	P2ry13	1.15381	0.000332456	6.38222e-05	3.99821	chr3	59115313	59118303	protein_coding
ENSMUSG00000090110	Cmc4	1.15319	0.0338823	0.0114624	2.52828	chrX	74448452	74460190	protein_coding
ENSMUSG00000016256	Ctsz	1.15313	1.75032e-72	2.50468e-74	18.2396	chr2	174269286	174280832	protein_coding
ENSMUSG00000000441	Raf1	1.15273	9.1515e-45	2.04829e-46	14.3046	chr6	115595028	115653596	protein_coding
ENSMUSG00000116875	Morf4l1-ps1	1.1511	0.506929	0.3387	0.956738	chr16	24348144	24349112	processed_pseudogene
ENSMUSG00000003559	As3mt	1.15069	2.94405e-05	4.60824e-06	4.58188	chr19	46695897	46729538	protein_coding
ENSMUSG00000078931	Pdf	1.14807	0.530948	0.363173	0.909335	chr8	107771330	107775246	protein_coding
ENSMUSG00000120887		1.14758	1	0.508487	0.661196	chr4	123798353	123798633	lncRNA
ENSMUSG00000038866	Zcchc2	1.14541	6.61048e-19	3.43452e-20	9.20444	chr1	105918136	105961804	protein_coding
ENSMUSG00000110030	Gm45546	1.14395	0.449381	0.28611	1.06669	chr8	71063075	71065468	TEC
ENSMUSG00000050212	Eva1b	1.14356	0.000130671	2.29852e-05	4.23372	chr4	126041537	126043668	protein_coding
ENSMUSG00000038884	Shfl	1.1435	4.74367e-08	5.17636e-09	5.8414	chr9	20779938	20785603	protein_coding
ENSMUSG00000032965	Ift57	1.14264	9.42452e-12	7.46243e-13	7.17068	chr16	49519596	49585489	protein_coding
ENSMUSG00000103715	4933431K14Rik	1.14203	0.514023	0.34541	0.943529	chr9	85631131	85632482	TEC
ENSMUSG00000006205	Htra1	1.14094	4.16149e-05	6.70016e-06	4.503	chr7	130537841	130587390	protein_coding
ENSMUSG00000083064	Gm7785	1.14092	1	0.450246	0.755005	chr1	91223767	91224658	processed_pseudogene
ENSMUSG00000027834	Serpini1	1.14084	0.0336344	0.0113587	2.53146	chr3	75464854	75550802	protein_coding
ENSMUSG00000035885	Cox8a	1.14075	2.84335e-25	1.133e-26	10.6901	chr19	7192518	7194981	protein_coding
ENSMUSG00000055305	Zfp93	1.13931	0.0760756	0.0298964	2.17146	chr7	23969845	23977219	protein_coding
ENSMUSG00000011751	Sptbn4	1.13887	0.544264	0.376646	0.884093	chr7	27055808	27147111	protein_coding
ENSMUSG00000002103	Acp2	1.13827	1.53423e-44	3.49021e-46	14.2675	chr2	91033230	91044443	protein_coding
ENSMUSG00000031982	Arv1	1.13788	0.0673645	0.0258592	2.22832	chr8	125448878	125460862	protein_coding
ENSMUSG00000021281	Tnfaip2	1.13706	3.336e-50	6.73223e-52	15.1578	chr12	111408903	111421452	protein_coding
ENSMUSG00000041143	Tmco4	1.13689	6.82851e-07	8.44356e-08	5.35738	chr4	138700199	138786482	protein_coding
ENSMUSG00000063954	H2ac19	1.13682	1	0.495636	0.681373	chr3	96147065	96147592	protein_coding
ENSMUSG00000097177	9330159M07Rik	1.13681	0.276914	0.149197	1.44238	chr9	88722289	88740923	lncRNA
ENSMUSG00000063229	Ldha	1.13602	1.78914e-61	2.91473e-63	16.7895	chr7	46490899	46505051	protein_coding
ENSMUSG00000090137	Uba52	1.13536	0.0260028	0.00840111	2.63551	chr8	70960913	70963451	protein_coding
ENSMUSG00000041736	Tspo	1.13474	2.60281e-14	1.74387e-15	7.95832	chr15	83447793	83458404	protein_coding
ENSMUSG00000120883		1.13262	1	0.451096	0.75359	chr12	112793262	112795540	lncRNA
ENSMUSG00000098234	Snhg6	1.13101	3.27826e-06	4.42891e-07	5.04953	chr1	9926809	10014398	lncRNA
ENSMUSG00000027508	Pag1	1.13063	5.78068e-21	2.74038e-22	9.70974	chr3	9752539	9898739	protein_coding
ENSMUSG00000085741	5430405H02Rik	1.12963	0.0116128	0.00330395	2.93795	chr2	156685045	156704926	lncRNA
ENSMUSG00000098274	Rpl24	1.12907	0.33083	0.189486	1.3121	chr16	55786638	55791798	protein_coding
ENSMUSG00000024143	Rhoq	1.12894	9.77005e-30	3.28369e-31	11.6194	chr17	87270510	87307497	protein_coding
ENSMUSG00000038195	Rilp	1.12883	0.000865363	0.000181557	3.74339	chr11	75400920	75403994	protein_coding
ENSMUSG00000064358	mt-Co3	1.12631	1	0.461224	0.736833	chrMT	8607	9390	protein_coding
ENSMUSG00000074627	Mroh8	1.12516	0.657837	0.496436	0.680108	chr2	157050470	157121469	protein_coding
ENSMUSG00000035637	Grhpr	1.12277	0.0004935	9.81062e-05	3.89523	chr4	44981395	44990734	protein_coding
ENSMUSG00000015243	Abca1	1.12111	2.62141e-44	5.98267e-46	14.2298	chr4	53030787	53159895	protein_coding
ENSMUSG00000085037	4933421O10Rik	1.12107	0.0310369	0.0103266	2.5647	chr4	33027142	33031323	lncRNA
ENSMUSG00000020027	Socs2	1.1209	0.0708232	0.0274203	2.20548	chr10	95221224	95253042	protein_coding
ENSMUSG00000037152	Ndufc1	1.11945	8.02055e-08	9.04265e-09	5.74777	chr3	51312098	51316409	protein_coding
ENSMUSG00000097768	2310043M15Rik	1.11874	1	0.505243	0.666263	chr16	93589021	93591953	lncRNA
ENSMUSG00000067203	H2-K2	1.11769	0.586226	0.419138	0.807917	chr17	34194050	34197764	transcribed_unprocessed_pseudogene
ENSMUSG00000019301	Hsd17b1	1.11693	0.340412	0.196823	1.29066	chr11	100969237	100971353	protein_coding
ENSMUSG00000085501	Gm11772	1.1159	0.0636038	0.0241682	2.25444	chr11	120126060	120126948	lncRNA
ENSMUSG00000087658	Hotairm1	1.11503	0.247545	0.12865	1.51945	chr6	52133882	52139099	lncRNA
ENSMUSG00000055493	Epm2a	1.11294	0.000268879	5.05911e-05	4.05288	chr10	11219148	11335388	protein_coding
ENSMUSG00000028645	Slc2a1	1.11285	1.07305e-31	3.42538e-33	12.003	chr4	118965908	118995180	protein_coding
ENSMUSG00000039345	Mettl22	1.11259	0.0405344	0.0142095	2.45192	chr16	8288652	8308548	protein_coding
ENSMUSG00000075706	Gpx4	1.1116	1.56611e-08	1.61128e-09	6.03281	chr10	79883000	79892273	protein_coding
ENSMUSG00000118100	Gm50340	1.11114	0.291428	0.15954	1.40662	chr19	9876988	9880035	lncRNA
ENSMUSG00000034875	Nudt19	1.11	8.79312e-08	1.00017e-08	5.7307	chr7	35246610	35255729	protein_coding
ENSMUSG00000054206	Gzmm	1.10785	0.572228	0.404351	0.833876	chr10	79524854	79531095	protein_coding
ENSMUSG00000056612	Ppp1r14b	1.10728	8.82294e-16	5.34155e-17	8.37892	chr19	6952336	6954692	protein_coding
ENSMUSG00000004609	Cd33	1.10715	2.06246e-21	9.64107e-23	9.81565	chr7	43173640	43193852	protein_coding
ENSMUSG00000004707	Ly9	1.10692	7.37017e-59	1.22232e-60	16.4272	chr1	171416192	171434978	protein_coding
ENSMUSG00000028691	Prdx1	1.1048	4.76895e-52	9.09905e-54	15.4379	chr4	116542741	116558019	protein_coding
ENSMUSG00000020857	Nme2	1.1048	0.0759349	0.0298234	2.17243	chr11	93840640	93847085	protein_coding
ENSMUSG00000064193	Gm4735	1.10374	1	0.464057	0.732183	chr2	80667485	80668786	processed_pseudogene
ENSMUSG00000109251	E230032D23Rik	1.10355	0.0938076	0.0383092	2.07153	chr7	143181761	143224351	lncRNA
ENSMUSG00000032515	Csrnp1	1.10254	0.000447047	8.78544e-05	3.9219	chr9	119800229	119813724	protein_coding
ENSMUSG00000025324	Atp10a	1.10179	0.000110581	1.91836e-05	4.27419	chr7	58305914	58479168	protein_coding
ENSMUSG00000085260	Med9os	1.10122	1	0.571378	0.566023	chr11	59837715	59839005	lncRNA
ENSMUSG00000035828	Pim3	1.10092	2.26332e-07	2.67572e-08	5.56143	chr15	88746389	88749929	protein_coding
ENSMUSG00000048856	Slc25a47	1.10016	1	0.518948	0.644967	chr12	108801972	108822741	protein_coding
ENSMUSG00000030966	Trim21	1.09935	8.38727e-12	6.61035e-13	7.18726	chr7	102207128	102214693	protein_coding
ENSMUSG00000025321	Itgb8	1.09837	0.536484	0.369153	0.898062	chr12	119121757	119202537	protein_coding
ENSMUSG00000020707	Rnf135	1.09788	6.36523e-07	7.838e-08	5.37082	chr11	80074677	80090583	protein_coding
ENSMUSG00000023911	Flywch2	1.09751	0.29987	0.165982	1.38523	chr17	23995890	24005055	protein_coding
ENSMUSG00000018740	Slc25a35	1.0966	0.00195555	0.000445154	3.51176	chr11	68858957	68865191	protein_coding
ENSMUSG00000038793	Lefty1	1.09648	0.563638	0.395874	0.849013	chr1	180762587	180765965	protein_coding
ENSMUSG00000063694	Cycs	1.09574	5.18787e-17	2.97712e-18	8.71232	chr6	50539543	50543518	protein_coding
ENSMUSG00000087674	4930447M23Rik	1.09563	1	0.519979	0.643378	chr2	19349128	19357065	lncRNA
ENSMUSG00000022564	Grina	1.09475	3.66171e-29	1.26831e-30	11.5034	chr15	76130964	76134104	protein_coding
ENSMUSG00000120664		1.0946	0.294782	0.162068	1.39815	chrX	165293146	165293998	lncRNA
ENSMUSG00000097006	9530082P21Rik	1.09403	0.0912246	0.0370937	2.08473	chr17	23962208	23973039	lncRNA
ENSMUSG00000071528	Atp5md	1.09329	3.28866e-12	2.53401e-13	7.31709	chr19	47071903	47079086	protein_coding
ENSMUSG00000020400	Tnip1	1.09258	9.8431e-38	2.66537e-39	13.116	chr11	54801611	54853743	protein_coding
ENSMUSG00000039759	Thap3	1.09231	4.12194e-05	6.62741e-06	4.50532	chr4	152067096	152073454	protein_coding
ENSMUSG00000120969		1.09162	0.570117	0.402433	0.837284	chr3	58482175	58484024	lncRNA
ENSMUSG00000118353	Nsa2-ps1	1.09089	0.437853	0.275397	1.09072	chr19	22418499	22419278	processed_pseudogene
ENSMUSG00000086290	Snhg12	1.09079	0.000117507	2.05057e-05	4.25931	chr4	132035932	132038762	lncRNA
ENSMUSG00000003865	Gys1	1.09079	6.66278e-14	4.59603e-15	7.8375	chr7	45084268	45106043	protein_coding
ENSMUSG00000117571	4933433H22Rik	1.09045	1	0.517454	0.647275	chr17	84386088	84397303	lncRNA
ENSMUSG00000085152	Gm11496	1.09017	0.514929	0.346586	0.941232	chr11	88883707	88887402	lncRNA
ENSMUSG00000022551	Cyc1	1.09015	9.15727e-15	5.98075e-16	8.08971	chr15	76227723	76230460	protein_coding
ENSMUSG00000020085	Aifm2	1.08976	3.03377e-12	2.3287e-13	7.32843	chr10	61551042	61575039	protein_coding
ENSMUSG00000025791	Pgm1	1.08944	1.39374e-15	8.57086e-17	8.32308	chr4	99786611	99844491	protein_coding
ENSMUSG00000067629	Syngap1	1.08695	0.00396289	0.00097509	3.29762	chr17	27160227	27191408	protein_coding
ENSMUSG00000048924	Ccdc125	1.08457	1.12872e-05	1.65577e-06	4.79145	chr13	100806225	100833748	protein_coding
ENSMUSG00000028599	Tnfrsf1b	1.08355	1.29281e-64	1.99229e-66	17.2166	chr4	144940033	144973440	protein_coding
ENSMUSG00000024014	Pim1	1.08309	4.74421e-24	1.99489e-25	10.4207	chr17	29709727	29715086	protein_coding
ENSMUSG00000028751	Pla2g2e	1.08252	0.395525	0.240792	1.17301	chr4	138605253	138610128	protein_coding
ENSMUSG00000069793	Slfn9	1.08244	3.95987e-14	2.68505e-15	7.90473	chr11	82869216	82882656	protein_coding
ENSMUSG00000050732	Vamp8	1.08085	3.86446e-25	1.55238e-26	10.6608	chr6	72362206	72367686	protein_coding
ENSMUSG00000085733	Arhgap27os1	1.08043	1	0.479885	0.706488	chr11	103254039	103255477	lncRNA
ENSMUSG00000006462	A530013C23Rik	1.07903	0.452491	0.289058	1.06019	chr2	167532597	167571092	lncRNA
ENSMUSG00000031792	Usb1	1.07814	1.39624e-14	9.21124e-16	8.03694	chr8	96058912	96074135	protein_coding
ENSMUSG00000120193	Gm36457	1.07683	0.893762	0.811712	0.238218	chr16	65359649	65361478	lncRNA
ENSMUSG00000085436	Zfp335os	1.07272	0.235157	0.120072	1.55447	chr2	164753274	164761878	lncRNA
ENSMUSG00000107355	AI839979	1.07266	0.00816715	0.00220799	3.06073	chr5	31714166	31728817	lncRNA
ENSMUSG00000095788	Sirpb1a	1.07205	3.00979e-05	4.72882e-06	4.57647	chr3	15436713	15491580	protein_coding
ENSMUSG00000021280	Exoc3l4	1.07182	0.00282257	0.000670275	3.40146	chr12	111383451	111398112	protein_coding
ENSMUSG00000068391	Chrac1	1.0711	2.36063e-08	2.49627e-09	5.9617	chr15	72962241	72969403	protein_coding
ENSMUSG00000022831	Hcls1	1.07047	1.02123e-48	2.12086e-50	14.9294	chr16	36755345	36783574	protein_coding
ENSMUSG00000021277	Traf3	1.07037	9.73243e-18	5.39223e-19	8.90389	chr12	111132804	111233587	protein_coding
ENSMUSG00000028128	F3	1.07023	0.196856	0.0950547	1.66932	chr3	121517186	121528697	protein_coding
ENSMUSG00000027555	Car13	1.06988	3.84601e-15	2.42157e-16	8.19912	chr3	14706787	14728062	protein_coding
ENSMUSG00000114576	Naip3-ps1	1.06987	0.372254	0.222418	1.22012	chr13	100401253	100415325	unprocessed_pseudogene
ENSMUSG00000033847	Pla2g4c	1.06932	1	0.582444	0.549819	chr7	13058580	13094597	protein_coding
ENSMUSG00000008129	Brme1	1.06741	0.55328	0.385392	0.868004	chr8	84874654	84899219	protein_coding
ENSMUSG00000032180	Tmed1	1.06684	1.02529e-05	1.49426e-06	4.812	chr9	21418849	21421548	protein_coding
ENSMUSG00000078453	Abracl	1.06659	7.50788e-13	5.54262e-14	7.51846	chr10	17887008	17899036	protein_coding
ENSMUSG00000121163		1.06649	0.392685	0.238112	1.17972	chr8	123291671	123292699	lncRNA
ENSMUSG00000051650	B3gnt2	1.06631	3.44353e-06	4.66987e-07	5.0394	chr11	22709738	22810961	protein_coding
ENSMUSG00000074466	Gm15417	1.06539	0.0664702	0.0254672	2.23424	chr3	89296640	89306097	lncRNA
ENSMUSG00000096917	2500002B13Rik	1.0645	0.0820569	0.0327457	2.13519	chr8	57940551	57963975	lncRNA
ENSMUSG00000084790	Gm15879	1.0636	0.333772	0.191588	1.3059	chr16	3850703	3855711	lncRNA
ENSMUSG00000064109	Hcst	1.06045	0.0026921	0.000633761	3.41674	chr7	30117137	30119279	protein_coding
ENSMUSG00000102748	Pcdhgb2	1.05973	0.129314	0.0566903	1.90569	chr18	37822881	37974926	protein_coding
ENSMUSG00000021831	Ero1a	1.0589	2.69908e-22	1.20426e-23	10.0233	chr14	45520544	45556228	protein_coding
ENSMUSG00000026031	Cflar	1.05781	2.24255e-30	7.36086e-32	11.7465	chr1	58750667	58798043	protein_coding
ENSMUSG00000024789	Jak2	1.05679	9.83982e-21	4.70798e-22	9.65442	chr19	29229228	29290480	protein_coding
ENSMUSG00000070305	Mpzl3	1.05628	0.452491	0.289019	1.06028	chr9	44966484	44988734	protein_coding
ENSMUSG00000023966	Rsph9	1.05528	0.0233915	0.00743269	2.67681	chr17	46432961	46455142	protein_coding
ENSMUSG00000009941	Nxf2	1.05463	0.597971	0.43109	0.787328	chrX	133845275	133865503	protein_coding
ENSMUSG00000022223	Sdr39u1	1.05391	0.0675558	0.0259624	2.22677	chr14	56134740	56137750	protein_coding
ENSMUSG00000020023	Tmcc3	1.05286	4.47999e-14	3.04431e-15	7.88908	chr10	94147811	94426818	protein_coding
ENSMUSG00000040562	Gstm2	1.05257	0.00106955	0.00022879	3.6849	chr3	107889018	107893769	protein_coding
ENSMUSG00000045917	Tmem268	1.05124	8.76218e-11	7.36237e-12	6.85044	chr4	63477018	63504594	protein_coding
ENSMUSG00000029759	Pon3	1.05064	5.64763e-22	2.58613e-23	9.94749	chr6	5220852	5256286	protein_coding
ENSMUSG00000007038	Neu1	1.04976	8.56025e-36	2.46248e-37	12.7684	chr17	35150229	35154929	protein_coding
ENSMUSG00000032344	Cgas	1.04903	5.23923e-07	6.40534e-08	5.4071	chr9	78337808	78350519	protein_coding
ENSMUSG00000087440	4930577N17Rik	1.04887	0.302909	0.168315	1.37764	chr3	51184180	51185804	TEC
ENSMUSG00000027035	Cers6	1.04877	3.28787e-37	9.02374e-39	13.0233	chr2	68691785	68944626	protein_coding
ENSMUSG00000097855	A930007I19Rik	1.04811	0.0714863	0.0277247	2.20116	chr19	29442150	29500572	lncRNA
ENSMUSG00000078607	1810010H24Rik	1.04789	0.529135	0.361041	0.913384	chr11	106916507	106921269	protein_coding
ENSMUSG00000019796	Lrp11	1.04762	8.49736e-06	1.21908e-06	4.85251	chr10	7465564	7501247	protein_coding
ENSMUSG00000084843	B230312C02Rik	1.04671	0.469213	0.304591	1.02664	chr2	180012284	180027678	lncRNA
ENSMUSG00000071715	Ncf4	1.04667	6.06114e-37	1.68575e-38	12.9755	chr15	78129001	78146780	protein_coding
ENSMUSG00000042719	Naa25	1.04634	4.00284e-13	2.90806e-14	7.60235	chr5	121535999	121582441	protein_coding
ENSMUSG00000037447	Arid5a	1.04553	7.17079e-05	1.20241e-05	4.37715	chr1	36346814	36363110	protein_coding
ENSMUSG00000029716	Tfr2	1.04453	1	0.564927	0.575539	chr5	137568102	137585743	protein_coding
ENSMUSG00000085051	Gm11542	1.04453	1	0.564927	0.575539	chr11	94568391	94578490	lncRNA
ENSMUSG00000025525	Apool	1.04428	0.000114135	1.98503e-05	4.26657	chrX	111221031	111282452	protein_coding
ENSMUSG00000037827	Gm5884	1.04357	0.566123	0.398492	0.844317	chr6	128621876	128623354	processed_pseudogene
ENSMUSG00000015837	Sqstm1	1.04216	1.24758e-47	2.65785e-49	14.7599	chr11	50090193	50101654	protein_coding
ENSMUSG00000023031	Cela1	1.04067	0.0586621	0.0219935	2.29048	chr15	100572302	100585802	protein_coding
ENSMUSG00000060591	Ifitm2	1.04024	9.2981e-28	3.35706e-29	11.2172	chr7	140534750	140535900	protein_coding
ENSMUSG00000072244	Trim6	1.04022	0.162895	0.0755003	1.77741	chr7	103868000	103884359	protein_coding
ENSMUSG00000034343	Ube2f	1.04022	2.37124e-17	1.34336e-18	8.80205	chr1	91178026	91218059	protein_coding
ENSMUSG00000025825	Iscu	1.03994	7.73902e-25	3.14627e-26	10.5949	chr5	113910809	113916349	protein_coding
ENSMUSG00000090357	Gm17077	1.03961	1	0.561328	0.58087	chr7	30655250	30657429	lncRNA
ENSMUSG00000046997	Spsb4	1.03855	0.0102198	0.00285135	2.98332	chr9	96825535	96900896	protein_coding
ENSMUSG00000081929	Rps11-ps2	1.03823	0.683573	0.524305	0.636723	chr11	116273576	116274031	processed_pseudogene
ENSMUSG00000041679	Fbxl9	1.03772	0.230475	0.116853	1.56812	chr8	106038897	106052910	protein_coding
ENSMUSG00000030088	Aldh1l1	1.03679	5.42193e-05	8.91255e-06	4.442	chr6	90463409	90577185	protein_coding
ENSMUSG00000020284	Cfap410	1.0365	6.80838e-07	8.41367e-08	5.35802	chr10	77814358	77822739	protein_coding
ENSMUSG00000104784	Gm42984	1.03562	1	0.584854	0.546308	chr5	44383929	44400890	lncRNA
ENSMUSG00000104943	Gm42868	1.03474	1	0.514952	0.651146	chr3	100404745	100407441	lncRNA
ENSMUSG00000111312	Gm47205	1.03474	1	0.514952	0.651146	chr9	44392811	44395100	TEC
ENSMUSG00000044033	Ccdc141	1.0345	0.640309	0.477106	0.710964	chr2	76840246	77000980	protein_coding
ENSMUSG00000045294	Insig1	1.0337	8.06558e-19	4.20237e-20	9.18275	chr5	28276361	28283660	protein_coding
ENSMUSG00000053332	Gas5	1.03352	1.22618e-12	9.14214e-14	7.45274	chr1	160861992	160866116	lncRNA
ENSMUSG00000090733	Rps27	1.03209	5.16691e-06	7.18521e-07	4.95629	chr3	90119829	90120958	protein_coding
ENSMUSG00000102715	Gm6209	1.03167	0.0115053	0.00326576	2.94155	chr3	50470848	50561675	lncRNA
ENSMUSG00000034968	Lbx2	1.03084	0.537965	0.370776	0.89502	chr6	83063348	83065224	protein_coding
ENSMUSG00000109244	Gm44751	1.02976	0.236627	0.121152	1.54995	chr7	87960686	87965072	lncRNA
ENSMUSG00000017715	Pgs1	1.02909	1.66346e-14	1.09986e-15	8.01517	chr11	117877118	117914837	protein_coding
ENSMUSG00000081998	Gm13245	1.02908	0.345006	0.200087	1.2813	chr4	146565124	146565383	processed_pseudogene
ENSMUSG00000071350	Setdb2	1.02846	2.30588e-06	3.04247e-07	5.1208	chr14	59639458	59678333	protein_coding
ENSMUSG00000026701	Prdx6	1.02768	2.43703e-22	1.08555e-23	10.0335	chr1	161067682	161078789	protein_coding
ENSMUSG00000048731	Ggnbp1	1.02767	0.541703	0.374115	0.888792	chr17	27236961	27256598	protein_coding
ENSMUSG00000062300	Nectin2	1.02706	5.54625e-06	7.7575e-07	4.94137	chr7	19450569	19484408	protein_coding
ENSMUSG00000020736	Nt5c	1.02591	1.90111e-15	1.17607e-16	8.28551	chr11	115381246	115382688	protein_coding
ENSMUSG00000087445	Gm14286	1.02291	1	0.564286	0.576487	chr2	157386186	157387389	lncRNA
ENSMUSG00000036478	Btg1	1.02174	8.48984e-37	2.36746e-38	12.9494	chr10	96452868	96458671	protein_coding
ENSMUSG00000040987	Mill2	1.01957	0.0267483	0.00867401	2.62464	chr7	18573891	18599327	protein_coding
ENSMUSG00000015839	Nfe2l2	1.01899	5.23753e-41	1.31832e-42	13.681	chr2	75505857	75534985	protein_coding
ENSMUSG00000047721	Bola2	1.01861	1.10213e-09	1.02392e-10	6.46338	chr7	126294573	126298970	protein_coding
ENSMUSG00000038742	Angptl6	1.0185	0.267964	0.142883	1.46514	chr9	20785104	20791023	protein_coding
ENSMUSG00000020671	Rab10	1.01467	1.25945e-44	2.84662e-46	14.2817	chr12	3297428	3359969	protein_coding
ENSMUSG00000070891	Gm12689	1.01361	0.59477	0.427866	0.792848	chr4	99184137	99185495	lncRNA
ENSMUSG00000027223	Mapk8ip1	1.01263	0.104353	0.0436725	2.01722	chr2	92214021	92231608	protein_coding
ENSMUSG00000096929	A330023F24Rik	1.01193	0.240157	0.123398	1.54067	chr1	194658654	194720212	lncRNA
ENSMUSG00000010067	Rassf1	1.01161	1.99098e-09	1.88622e-10	6.37033	chr9	107428754	107439466	protein_coding
ENSMUSG00000032786	Alas1	1.01127	2.82599e-29	9.70545e-31	11.5265	chr9	106110654	106125853	protein_coding
ENSMUSG00000058900	Rsl1	1.01117	0.000337956	6.51508e-05	3.99333	chr13	67321195	67332108	protein_coding
ENSMUSG00000032532	Cck	1.01077	0.510612	0.342182	0.949863	chr9	121318890	121324760	protein_coding
ENSMUSG00000111594	Gm3365	1.0106	0.334852	0.192331	1.30372	chr8	70007454	70037814	unprocessed_pseudogene
ENSMUSG00000025466	Fuom	1.01056	0.0125787	0.00362397	2.90916	chr7	139676683	139682354	protein_coding
ENSMUSG00000000088	Cox5a	1.00978	6.38818e-20	3.17839e-21	9.45669	chr9	57428557	57439709	protein_coding
ENSMUSG00000024799	Tm7sf2	1.00943	0.00436657	0.00108884	3.2665	chr19	6112851	6118403	protein_coding
ENSMUSG00000087088	Gm16638	1.00716	0.246304	0.12777	1.52295	chr7	83246169	83281088	lncRNA
ENSMUSG00000024019	Cmtr1	1.00364	0.00191	0.000433385	3.51887	chr17	29879569	29924953	protein_coding
ENSMUSG00000104969	Gm43445	1.0022	1	0.56929	0.569097	chr3	143902933	143905023	lncRNA
ENSMUSG00000015702	Anxa9	1.00029	0.00569655	0.00147482	3.17959	chr3	95203407	95214487	protein_coding
ENSMUSG00000043432	Leng9	0.998915	0.0153863	0.00456949	2.83591	chr7	4150914	4153373	protein_coding
ENSMUSG00000097403	9230116N13Rik	0.998702	0.438926	0.27662	1.08794	chr1	136339654	136343257	lncRNA
ENSMUSG00000031880	Rrad	0.99844	0.00269044	0.000633172	3.41699	chr8	105354702	105357959	protein_coding
ENSMUSG00000022425	Enpp2	0.99821	0.337113	0.194054	1.29868	chr15	54702297	54816288	protein_coding
ENSMUSG00000025855	Prkar1b	0.998023	0.142257	0.0639306	1.85266	chr5	139003061	139135756	protein_coding
ENSMUSG00000028327	Stra6l	0.997907	1.82226e-09	1.72103e-10	6.38437	chr4	45848664	45887008	protein_coding
ENSMUSG00000035298	Klhl35	0.996572	0.510362	0.341977	0.950267	chr7	99115211	99123229	protein_coding
ENSMUSG00000074862	BC025920	0.995692	0.436106	0.273936	1.09404	chr10	81442104	81456537	protein_coding
ENSMUSG00000039347	Atp6v0e2	0.995583	1	0.521016	0.64178	chr6	48514549	48518735	protein_coding
ENSMUSG00000030126	Tmcc1	0.995201	3.64063e-16	2.16669e-17	8.48449	chr6	115995572	116170447	protein_coding
ENSMUSG00000074211	Sdhaf1	0.995135	0.000593299	0.000119992	3.84614	chr7	30020831	30023320	protein_coding
ENSMUSG00000104000	Gm38335	0.994905	0.0156735	0.00466858	2.82905	chr3	10087371	10090599	lncRNA
ENSMUSG00000020415	Pttg1	0.994839	9.54869e-06	1.38322e-06	4.82741	chr11	43311077	43317078	protein_coding
ENSMUSG00000032174	Icam5	0.994741	1	0.577174	0.557517	chr9	20943369	20950332	protein_coding
ENSMUSG00000120325		0.99451	1	0.614722	0.503345	chr10	92995057	92996389	lncRNA
ENSMUSG00000032333	Stoml1	0.994254	1.36111e-06	1.73497e-07	5.2257	chr9	58160447	58169803	protein_coding
ENSMUSG00000086015	4833417C18Rik	0.991804	0.494988	0.327679	0.978799	chr11	95749664	95751870	lncRNA
ENSMUSG00000006411	Nectin4	0.991693	5.16795e-06	7.19045e-07	4.95615	chr1	171197667	171216166	protein_coding
ENSMUSG00000015083	C8g	0.991033	0.446902	0.283928	1.07154	chr2	25388663	25391731	protein_coding
ENSMUSG00000044674	Fzd1	0.990982	0.000231684	4.30657e-05	4.09039	chr5	4803839	4808035	protein_coding
ENSMUSG00000086728	Man2c1os	0.990061	0.355266	0.208042	1.25897	chr9	57007234	57038586	lncRNA
ENSMUSG00000033488	Cryzl2	0.990001	0.000389561	7.58139e-05	3.95726	chr1	157286147	157320208	protein_coding
ENSMUSG00000033420	Antxr1	0.989275	0.00164916	0.000368751	3.56149	chr6	87110835	87312803	protein_coding
ENSMUSG00000005686	Ampd3	0.988511	2.84618e-29	9.7957e-31	11.5257	chr7	110367413	110411612	protein_coding
ENSMUSG00000049580	Tsku	0.986295	2.12574e-10	1.85478e-11	6.71702	chr7	97999875	98010535	protein_coding
ENSMUSG00000069270	H2ac6	0.985971	0.648346	0.485867	0.696897	chr13	23865450	23867931	protein_coding
ENSMUSG00000082088	Gm15753	0.985971	0.648346	0.485867	0.696897	chr5	137718616	137720002	unprocessed_pseudogene
ENSMUSG00000055862	Izumo4	0.985653	0.0332694	0.0112062	2.5362	chr10	80538018	80541207	protein_coding
ENSMUSG00000062991	Nrg1	0.985316	0.455896	0.292266	1.05316	chr8	32304579	33374825	protein_coding
ENSMUSG00000033467	Crlf2	0.983877	4.72464e-13	3.44978e-14	7.58022	chr5	109702575	109706859	protein_coding
ENSMUSG00000032609	Klhdc8b	0.983669	0.231727	0.117589	1.56497	chr9	108324835	108338780	protein_coding
ENSMUSG00000020806	Rhbdf2	0.983617	1.10251e-18	5.78481e-20	9.14828	chr11	116488991	116517845	protein_coding
ENSMUSG00000031584	Gsr	0.983566	9.2493e-26	3.61773e-27	10.7954	chr8	34142551	34188191	protein_coding
ENSMUSG00000028792	Ak2	0.983444	2.83333e-14	1.90663e-15	7.94727	chr4	128885751	128905322	protein_coding
ENSMUSG00000030745	Il21r	0.982966	6.41463e-12	5.02739e-13	7.22456	chr7	125202601	125232742	protein_coding
ENSMUSG00000047669	Msl3l2	0.982763	0.0525211	0.0193018	2.33965	chr10	55983013	55992976	protein_coding
ENSMUSG00000044894	Uqcrq	0.982296	6.2493e-14	4.29247e-15	7.84608	chr11	53318749	53321658	protein_coding
ENSMUSG00000031813	Mvb12a	0.98206	1.98696e-12	1.50331e-13	7.38687	chr8	71995566	72000729	protein_coding
ENSMUSG00000109713	Pvrig	0.981824	1	0.578217	0.55599	chr5	138340223	138341819	protein_coding
ENSMUSG00000120905		0.981824	1	0.578217	0.55599	chr16	90081503	90081866	lncRNA
ENSMUSG00000087177	E130307A14Rik	0.980674	0.0160909	0.00481771	2.81898	chr10	39497408	39608012	lncRNA
ENSMUSG00000021360	Gcnt2	0.980007	0.00526151	0.00134714	3.20574	chr13	41013230	41114368	protein_coding
ENSMUSG00000063856	Gpx1	0.979976	4.8841e-32	1.54834e-33	12.0686	chr9	108216102	108217542	protein_coding
ENSMUSG00000058317	Ube2e2	0.979662	9.54622e-05	1.63716e-05	4.30938	chr14	3575429	3896121	protein_coding
ENSMUSG00000113582	Gm33929	0.979583	1	0.531565	0.625619	chr12	73495092	73495989	lncRNA
ENSMUSG00000050144	Slc25a44	0.979006	1.25012e-13	8.76102e-15	7.75606	chr3	88317805	88332446	protein_coding
ENSMUSG00000058818	Pirb	0.978347	2.2701e-40	5.8306e-42	13.5725	chr7	3714408	3723390	protein_coding
ENSMUSG00000006850	Tmco6	0.977732	0.00287931	0.000685862	3.39517	chr18	36868092	36875450	protein_coding
ENSMUSG00000040152	Thbs1	0.975671	3.54066e-40	9.14591e-42	13.5395	chr2	117942357	117957614	protein_coding
ENSMUSG00000039285	Azi2	0.973016	6.39105e-16	3.85048e-17	8.41736	chr9	117869567	117898862	protein_coding
ENSMUSG00000048755	Mcat	0.972764	0.00134913	0.000294338	3.62023	chr15	83430998	83447988	protein_coding
ENSMUSG00000039217	Il18	0.972555	0.00759786	0.0020323	3.08547	chr9	50466127	50493140	protein_coding
ENSMUSG00000117634	Gm50069	0.972163	0.614644	0.448117	0.758559	chr18	11788477	11790841	lncRNA
ENSMUSG00000035517	Tdrd7	0.971001	4.89174e-18	2.67436e-19	8.98136	chr4	45965334	46034761	protein_coding
ENSMUSG00000050914	Ankrd37	0.969805	0.026022	0.00841174	2.63508	chr8	46449939	46458744	protein_coding
ENSMUSG00000001095	Slc13a2	0.969551	0.330789	0.18939	1.31239	chr11	78287913	78313043	protein_coding
ENSMUSG00000032475	Nck1	0.969337	6.70849e-11	5.57277e-12	6.89017	chr9	100374346	100428187	protein_coding
ENSMUSG00000061878	Sphk1	0.969313	0.342513	0.198239	1.28659	chr11	116421751	116427501	protein_coding
ENSMUSG00000000732	Icosl	0.968888	1.91211e-05	2.9116e-06	4.67696	chr10	77905136	77919747	protein_coding
ENSMUSG00000085628	Appbp2os	0.966175	0.495304	0.328021	0.978107	chr11	85125601	85129130	lncRNA
ENSMUSG00000116174	Gm10362	0.96596	1	0.616428	0.50092	chr15	73300208	73300759	processed_pseudogene
ENSMUSG00000005054	Cstb	0.965534	2.68094e-33	8.18429e-35	12.3082	chr10	78261503	78263456	protein_coding
ENSMUSG00000113626	Gm7240	0.965196	0.432356	0.270988	1.10079	chr13	61952067	62009489	transcribed_processed_pseudogene
ENSMUSG00000030256	Bhlhe41	0.963882	3.70368e-33	1.13336e-34	12.2819	chr6	145803969	145811284	protein_coding
ENSMUSG00000117361	Gm30984	0.963791	0.671802	0.511875	0.655921	chr17	87836931	87838172	lncRNA
ENSMUSG00000038642	Ctss	0.963446	1.32896e-51	2.59414e-53	15.3702	chr3	95434097	95463714	protein_coding
ENSMUSG00000068264	Ap5s1	0.962163	1.27834e-07	1.48407e-08	5.6634	chr2	131048998	131055434	protein_coding
ENSMUSG00000021684	Pde8b	0.961861	0.0315227	0.0105114	2.55853	chr13	95160962	95386844	protein_coding
ENSMUSG00000117975	Itprip	0.961735	2.42212e-05	3.73263e-06	4.62574	chr19	47883041	47907738	protein_coding
ENSMUSG00000021040	Slirp	0.961585	1.10871e-05	1.62397e-06	4.79534	chr12	87490666	87498976	protein_coding
ENSMUSG00002075283	Gm55574	0.961423	1	0.591017	0.537363	chr11	118071767	118071861	snRNA
ENSMUSG00000007837	Prrg2	0.961337	3.46814e-05	5.51003e-06	4.54437	chr7	44703008	44712101	protein_coding
ENSMUSG00000033781	Asb13	0.961168	2.97114e-05	4.65719e-06	4.57967	chr13	3684032	3703822	protein_coding
ENSMUSG00000034795	Ccdc122	0.960217	0.0103259	0.00288628	2.9796	chr14	77274212	77349697	protein_coding
ENSMUSG00000035875	AI182371	0.959982	0.637661	0.473934	0.716093	chr2	34971873	34991555	protein_coding
ENSMUSG00000023832	Acat2	0.959672	0.000556963	0.000111662	3.86374	chr17	13161777	13179634	protein_coding
ENSMUSG00000035505	Cox18	0.959059	0.0260028	0.00840173	2.63548	chr5	90362583	90371860	protein_coding
ENSMUSG00000027281	Slx4ip	0.958933	0.00013791	2.43495e-05	4.22075	chr2	136733138	136913870	protein_coding
ENSMUSG00000020668	Kif3c	0.958269	2.9768e-12	2.28279e-13	7.3311	chr12	3415132	3456494	protein_coding
ENSMUSG00000017491	Rarb	0.957686	1	0.535896	0.619031	chr14	5650540	6038924	protein_coding
ENSMUSG00000015950	Ncf1	0.957645	3.24067e-49	6.68254e-51	15.0062	chr5	134248907	134258479	protein_coding
ENSMUSG00000109118	Gm32031	0.957627	0.610116	0.443473	0.766342	chr7	46657831	46659327	lncRNA
ENSMUSG00000027076	Timm10	0.956128	0.00126	0.000273229	3.63944	chr2	84657341	84660557	protein_coding
ENSMUSG00000024646	Cyb5a	0.954698	2.01852e-26	7.7174e-28	10.9364	chr18	84856829	84897996	protein_coding
ENSMUSG00000031662	Snx20	0.954427	1.89186e-14	1.25642e-15	7.9988	chr8	89353191	89362756	protein_coding
ENSMUSG00000082419	Gm11425	0.952762	0.04365	0.0155227	2.41995	chr11	82918326	82918823	processed_pseudogene
ENSMUSG00000037752	Xkr8	0.951777	0.00253076	0.000591507	3.43548	chr4	132452208	132459857	protein_coding
ENSMUSG00000024968	Rcor2	0.951698	0.41677	0.257916	1.13133	chr19	7244690	7252590	protein_coding
ENSMUSG00000046463	5930403N24Rik	0.951512	0.635375	0.471411	0.720184	chr10	37015398	37027311	lncRNA
ENSMUSG00000035041	Creb3l3	0.950795	0.382536	0.230274	1.19965	chr10	80920158	80934708	protein_coding
ENSMUSG00000027639	Samhd1	0.94978	1.21307e-37	3.31153e-39	13.0996	chr2	156939453	156977185	protein_coding
ENSMUSG00000044340	Phlpp1	0.949562	4.71188e-12	3.66176e-13	7.26751	chr1	106099482	106321980	protein_coding
ENSMUSG00000120121		0.947343	0.617333	0.451708	0.75257	chr3	88045442	88046775	lncRNA
ENSMUSG00000042784	Muc1	0.946269	1	0.599051	0.525765	chr3	89136364	89140688	protein_coding
ENSMUSG00000104351	Gm37125	0.945076	0.584466	0.417494	0.810776	chr1	172340816	172342414	TEC
ENSMUSG00000021242	Npc2	0.943913	4.30419e-40	1.11498e-41	13.5249	chr12	84801336	84819926	protein_coding
ENSMUSG00000053963	Stum	0.943854	0.266833	0.14212	1.46794	chr1	180259952	180311069	protein_coding
ENSMUSG00000039199	Zdhhc1	0.9424	1.24638e-05	1.83934e-06	4.77032	chr8	106199055	106223534	protein_coding
ENSMUSG00000000982	Ccl3	0.941928	1.19739e-18	6.30899e-20	9.1389	chr11	83538670	83540181	protein_coding
ENSMUSG00000121011		0.941697	0.38817	0.234748	1.18822	chr6	124297846	124298604	lncRNA
ENSMUSG00000087368	BC065397	0.941401	1	0.546576	0.602899	chrX	135642573	135704113	lncRNA
ENSMUSG00000105345	BC030343	0.941401	1	0.546576	0.602899	chr5	143255799	143258271	lncRNA
ENSMUSG00000030122	Ptms	0.941221	5.06075e-27	1.87545e-28	11.064	chr6	124890644	124897066	protein_coding
ENSMUSG00000020153	Ndufs7	0.940986	8.81173e-12	6.95136e-13	7.18039	chr10	80084955	80092628	protein_coding
ENSMUSG00000078570	1110065P20Rik	0.940515	0.00816341	0.00220575	3.06103	chr4	124742873	124744989	protein_coding
ENSMUSG00000025092	Hspa12a	0.939676	0.688806	0.530745	0.626869	chr19	58784182	58932086	protein_coding
ENSMUSG00000036199	Ndufa13	0.93779	1.206e-15	7.38984e-17	8.34063	chr8	70346830	70355208	protein_coding
ENSMUSG00000036469	Marchf1	0.937595	1.89387e-15	1.1702e-16	8.2861	chr8	66070552	66924289	protein_coding
ENSMUSG00000050002	Idnk	0.937241	1.73838e-06	2.24774e-07	5.17759	chr13	58305463	58312507	protein_coding
ENSMUSG00000021759	Plpp1	0.936541	0.0834727	0.0333903	2.12736	chr13	112937326	113004428	protein_coding
ENSMUSG00000006333	Rps9	0.93616	1.97587e-27	7.23533e-29	11.1491	chr7	3706992	3709896	protein_coding
ENSMUSG00000079179	Rab10os	0.935955	1.35612e-05	2.01422e-06	4.75199	chr12	3285442	3300383	lncRNA
ENSMUSG00000021764	Ndufs4	0.934866	2.90117e-06	3.89179e-07	5.07418	chr13	114424331	114524794	protein_coding
ENSMUSG00000040323	Gm15429	0.934482	0.684681	0.525758	0.634495	chr1	161553811	161555058	processed_pseudogene
ENSMUSG00000034729	Mrps10	0.933856	0.000138641	2.45092e-05	4.21927	chr17	47679812	47692342	protein_coding
ENSMUSG00000103408	Gm37933	0.93356	0.617878	0.452334	0.75153	chr3	86050064	86052852	lncRNA
ENSMUSG00000056267	Cep70	0.933304	5.13766e-05	8.41132e-06	4.45444	chr9	99125420	99182457	protein_coding
ENSMUSG00000043336	Filip1l	0.933287	8.23811e-08	9.33415e-09	5.7424	chr16	57173456	57393489	protein_coding
ENSMUSG00000079283	2310009B15Rik	0.933278	0.0146081	0.00429334	2.85576	chr1	138779721	138784590	protein_coding
ENSMUSG00000027566	Psma7	0.932417	8.14103e-15	5.26326e-16	8.10526	chr2	179678167	179684226	protein_coding
ENSMUSG00000024220	Zfp523	0.932356	1.06584e-05	1.55649e-06	4.80384	chr17	28396103	28424860	protein_coding
ENSMUSG00000031712	Il15	0.932166	7.72767e-06	1.10411e-06	4.87211	chr8	83058261	83129851	protein_coding
ENSMUSG00000073591	Pcdhb22	0.931385	0.583197	0.416331	0.812803	chr18	37650924	37657532	protein_coding
ENSMUSG00000078552	Dcdc2b	0.931333	0.519817	0.352241	0.930251	chr4	129502124	129508050	protein_coding
ENSMUSG00000079547	H2-DMb1	0.931152	2.23207e-07	2.6355e-08	5.56407	chr17	34372046	34379204	protein_coding
ENSMUSG00000018923	Med11	0.930465	1.68783e-06	2.17644e-07	5.1836	chr11	70342745	70344553	protein_coding
ENSMUSG00000030188	Magohb	0.930196	0.0928799	0.0379031	2.0759	chr6	131261351	131270207	protein_coding
ENSMUSG00000063019	Manbal	0.929131	5.20192e-06	7.24536e-07	4.95467	chr2	157209514	157238683	protein_coding
ENSMUSG00000038274	Fau	0.928953	8.76542e-30	2.9396e-31	11.6289	chr19	6107874	6109554	protein_coding
ENSMUSG00000039678	Tbc1d13	0.92826	5.0465e-23	2.19236e-24	10.1902	chr2	30023758	30042025	protein_coding
ENSMUSG00000070605	Zfp992	0.927605	0.000216434	4.00404e-05	4.10725	chr4	146533480	146554749	protein_coding
ENSMUSG00000058240	Cryzl1	0.927212	4.63174e-08	5.04064e-09	5.84583	chr16	91486210	91525863	protein_coding
ENSMUSG00000024235	Map3k8	0.92717	5.58787e-06	7.82392e-07	4.93971	chr18	4331327	4353015	protein_coding
ENSMUSG00000017307	Acot8	0.927047	0.000665816	0.000136189	3.81499	chr2	164634685	164646802	protein_coding
ENSMUSG00000082321	Gm14253	0.926506	1	0.598474	0.526596	chr2	156189122	156189760	processed_pseudogene
ENSMUSG00000033434	Gtpbp6	0.926043	0.000301121	5.71882e-05	4.02412	chr5	110251841	110256063	protein_coding
ENSMUSG00000042766	Trim46	0.925446	0.099512	0.0412668	2.04084	chr3	89141484	89153616	protein_coding
ENSMUSG00000120223		0.924463	1	0.561037	0.581301	chr4	125039332	125195333	lncRNA
ENSMUSG00000015501	Hivep2	0.923459	3.85307e-05	6.16684e-06	4.52059	chr10	13841819	14027118	protein_coding
ENSMUSG00000020191	Spata48	0.923158	0.626091	0.46069	0.737712	chr11	11412094	11465192	protein_coding
ENSMUSG00000070942	Il1rl2	0.923146	0.0206427	0.00643351	2.72483	chr1	40363770	40406722	protein_coding
ENSMUSG00000042857	Gm9776	0.922907	0.0939172	0.0383608	2.07098	chr13	94492347	94495439	lncRNA
ENSMUSG00000083121	Gm6341	0.921519	0.654566	0.492786	0.685884	chr7	100803852	100804262	processed_pseudogene
ENSMUSG00000033405	Nudt15	0.92145	0.230257	0.116658	1.56896	chr14	73756317	73785682	protein_coding
ENSMUSG00000022895	Ets2	0.921237	1.94257e-14	1.29438e-15	7.99513	chr16	95502942	95522095	protein_coding
ENSMUSG00000023249	Parp3	0.920322	1.29292e-11	1.03133e-12	7.12626	chr9	106347521	106354148	protein_coding
ENSMUSG00000105565	Gm43566	0.919978	0.68692	0.528536	0.630242	chr5	23879737	23880544	lncRNA
ENSMUSG00000020477	Mrps24	0.919832	6.50701e-08	7.23425e-09	5.78539	chr11	5653983	5665680	protein_coding
ENSMUSG00000026455	Klhl12	0.919222	0.00098303	0.000208552	3.70843	chr1	134383269	134418756	protein_coding
ENSMUSG00000120308		0.919037	0.456947	0.293107	1.05133	chr17	26052079	26053241	lncRNA
ENSMUSG00000054675	Tmem119	0.918082	0.265345	0.140922	1.47236	chr5	113931790	113938577	protein_coding
ENSMUSG00000021559	Dapk1	0.918058	1.84564e-25	7.27311e-27	10.7311	chr13	60749761	60911005	protein_coding
ENSMUSG00000019791	Hint3	0.917888	0.0356621	0.0122019	2.50625	chr10	30484137	30505628	protein_coding
ENSMUSG00000087366	Junos	0.917444	0.29779	0.164509	1.39007	chr4	94939771	95055555	lncRNA
ENSMUSG00000058755	Osm	0.917156	0.00218195	0.000501015	3.48021	chr11	4186420	4191026	protein_coding
ENSMUSG00000039853	Trim14	0.916608	2.56299e-10	2.25134e-11	6.68872	chr4	46493781	46536141	protein_coding
ENSMUSG00000078813	Leng1	0.916366	0.000156785	2.80619e-05	4.18865	chr7	3663097	3668839	protein_coding
ENSMUSG00000002847	Pla1a	0.9151	0.442089	0.279619	1.08118	chr16	38216479	38253507	protein_coding
ENSMUSG00000097601	Gm26660	0.914702	0.527607	0.359611	0.916107	chr14	25316297	25380033	lncRNA
ENSMUSG00000019505	Ubb	0.91464	2.01055e-36	5.68036e-38	12.8821	chr11	62441997	62444039	protein_coding
ENSMUSG00000027384	Ndufaf5	0.913922	0.0250719	0.00804574	2.65014	chr2	140012569	140045609	protein_coding
ENSMUSG00000046688	Tifa	0.912957	3.04159e-19	1.56465e-20	9.28851	chr3	127583454	127625813	protein_coding
ENSMUSG00000058809	Hspd1-ps3	0.912954	1	0.60348	0.519402	chr11	41389564	41391285	processed_pseudogene
ENSMUSG00000091405	H4c14	0.912954	1	0.60348	0.519402	chr3	96168998	96170627	protein_coding
ENSMUSG00000120131		0.912954	1	0.60348	0.519402	chr8	84917971	84919349	lncRNA
ENSMUSG00000045464	2810002D19Rik	0.912904	0.0465969	0.0167587	2.39196	chr2	94236496	94253110	lncRNA
ENSMUSG00000002963	Pnkp	0.912278	2.73598e-09	2.6362e-10	6.31879	chr7	44506563	44512416	protein_coding
ENSMUSG00000024327	Slc39a7	0.912203	0.0487973	0.0177013	2.37181	chr17	34247243	34250656	protein_coding
ENSMUSG00000030647	Ndufc2	0.912101	3.68433e-09	3.61754e-10	6.2697	chr7	97049210	97057009	protein_coding
ENSMUSG00000056899	Immp2l	0.911767	0.359688	0.211452	1.24958	chr12	41074089	42002371	protein_coding
ENSMUSG00000025743	Sdc3	0.911446	8.78336e-39	2.32685e-40	13.2996	chr4	130519848	130553630	protein_coding
ENSMUSG00000028437	Ubap1	0.910935	4.47633e-23	1.94138e-24	10.202	chr4	41348996	41390525	protein_coding
ENSMUSG00000022820	Ndufb4	0.91061	1.4346e-05	2.1371e-06	4.74001	chr16	37467532	37474815	protein_coding
ENSMUSG00000099384	1700110C19Rik	0.910321	1	0.583595	0.548142	chr17	10538819	10548244	lncRNA
ENSMUSG00000025486	Sirt3	0.909978	0.0159591	0.00477122	2.82209	chr7	140443579	140462222	protein_coding
ENSMUSG00000000579	Dynlt1c	0.909341	0.322637	0.182973	1.33166	chr17	6869070	6877173	protein_coding
ENSMUSG00000118668	Rps6ka4	0.909218	2.59435e-09	2.4864e-10	6.32783	chr19	6806578	6818004	protein_coding
ENSMUSG00000023473	Celsr3	0.908525	0.0207873	0.00648927	2.72198	chr9	108703519	108730168	protein_coding
ENSMUSG00000024600	Slc27a6	0.907254	0.0982576	0.0406457	2.04713	chr18	58689329	58745845	protein_coding
ENSMUSG00000044468	Tent5c	0.906997	1.90119e-09	1.79976e-10	6.37752	chr3	100358944	100396640	protein_coding
ENSMUSG00000030246	Ldhb	0.905772	0.000166734	2.99771e-05	4.17364	chr6	142435975	142453683	protein_coding
ENSMUSG00000093402	Gm18588	0.904821	0.437399	0.274992	1.09164	chr3	68809600	68810091	processed_pseudogene
ENSMUSG00000039193	Nlrc4	0.904636	3.1571e-06	4.25827e-07	5.05703	chr17	74732433	74766137	protein_coding
ENSMUSG00000040532	Abhd11	0.902287	0.00107297	0.000229759	3.68383	chr5	135038006	135041029	protein_coding
ENSMUSG00000022351	Sqle	0.901951	7.22281e-14	4.99295e-15	7.82709	chr15	59186926	59203041	protein_coding
ENSMUSG00000032766	Gng11	0.901535	0.00260289	0.000610468	3.42692	chr6	4003904	4008445	protein_coding
ENSMUSG00000032067	Pts	0.899378	2.96344e-05	4.64078e-06	4.5804	chr9	50432917	50440024	protein_coding
ENSMUSG00000060600	Eno3	0.899031	0.112531	0.0478054	1.97909	chr11	70548028	70553339	protein_coding
ENSMUSG00000074754	Smim26	0.898618	0.0568131	0.0211752	2.30485	chr2	144435974	144437286	protein_coding
ENSMUSG00000026811	St6galnac6	0.898386	4.93515e-09	4.87467e-10	6.22309	chr2	32489721	32510818	protein_coding
ENSMUSG00000019872	Smpdl3a	0.897991	9.9976e-41	2.53113e-42	13.6335	chr10	57670431	57687926	protein_coding
ENSMUSG00000025044	Msr1	0.897131	6.35456e-27	2.3829e-28	11.0425	chr8	40034726	40095714	protein_coding
ENSMUSG00000101892	9130401M01Rik	0.896781	0.00243862	0.00056675	3.44705	chr15	57885655	57897721	protein_coding
ENSMUSG00002075075	Gm56228	0.896624	0.303814	0.168996	1.37544	chr11	69871518	69871640	miRNA
ENSMUSG00000019738	Polr2i	0.895856	0.000838884	0.000175632	3.75171	chr7	29931373	29932815	protein_coding
ENSMUSG00000054519	Zfp867	0.89319	0.165875	0.0772227	1.76703	chr11	59352023	59363300	protein_coding
ENSMUSG00000103864	Gm37415	0.891839	1	0.586926	0.543296	chr5	124562760	124564942	TEC
ENSMUSG00000029601	Iqcd	0.891649	0.563531	0.395716	0.849297	chr5	120727081	120745183	protein_coding
ENSMUSG00000114241	Gm30108	0.891452	0.698099	0.542516	0.609013	chr14	20844243	20846633	lncRNA
ENSMUSG00000024132	Eci1	0.891028	0.00193112	0.000439026	3.51544	chr17	24645615	24658322	protein_coding
ENSMUSG00000104068	Gm37199	0.890791	0.37857	0.227303	1.20734	chr3	50578796	50582860	TEC
ENSMUSG00000035107	Dcbld2	0.890746	1.32016e-05	1.95694e-06	4.75782	chr16	58228806	58290090	protein_coding
ENSMUSG00000026849	Tor1a	0.890024	2.21791e-08	2.32907e-09	5.97302	chr2	30850639	30857945	protein_coding
ENSMUSG00000025204	Ndufb8	0.887576	0.000765934	0.000158673	3.77709	chr19	44537011	44543879	protein_coding
ENSMUSG00000051344	Plekhm3	0.887419	1.99728e-18	1.06408e-19	9.08219	chr1	64825142	64995983	protein_coding
ENSMUSG00000006519	Cyba	0.887178	1.82048e-38	4.83608e-40	13.2448	chr8	123151515	123159669	protein_coding
ENSMUSG00000019916	P4ha1	0.887165	1.84209e-23	7.92151e-25	10.2887	chr10	59159118	59209126	protein_coding
ENSMUSG00000063800	Prpf38a	0.886991	2.09788e-05	3.20986e-06	4.65691	chr4	108420369	108436533	protein_coding
ENSMUSG00000025933	Tmem14a	0.886317	0.279991	0.151256	1.43511	chr1	21288799	21300391	protein_coding
ENSMUSG00000028441	1110017D15Rik	0.885996	1	0.612769	0.506125	chr4	41505009	41517333	protein_coding
ENSMUSG00000032207	Lipc	0.885996	1	0.612769	0.506125	chr9	70705410	70859508	protein_coding
ENSMUSG00000111088	9430081H08Rik	0.885996	1	0.612769	0.506125	chr9	44289918	44290747	TEC
ENSMUSG00000024608	Rps14	0.885386	0.0128279	0.00370329	2.90239	chr18	60880170	60911618	protein_coding
ENSMUSG00000059714	Flot1	0.885337	1.09935e-15	6.71208e-17	8.35199	chr17	36134122	36143683	protein_coding
ENSMUSG00000030615	Tmem126a	0.88516	1.83091e-05	2.77183e-06	4.68704	chr7	90099908	90106437	protein_coding
ENSMUSG00000117764	Gm50143	0.883472	0.162195	0.0751048	1.77982	chr18	66260376	66351359	lncRNA
ENSMUSG00000068877	Selenbp2	0.883095	1	0.623994	0.490198	chr3	94600863	94611720	protein_coding
ENSMUSG00000099881	2810013P06Rik	0.882824	0.0190751	0.00586516	2.75523	chr8	123769156	123771349	lncRNA
ENSMUSG00000021886	Gpr65	0.882597	3.32064e-13	2.40026e-14	7.62714	chr12	98234894	98242903	protein_coding
ENSMUSG00000048921	Zfp689	0.881687	0.178701	0.0843606	1.72593	chr7	127041308	127048330	protein_coding
ENSMUSG00000014301	Pam16	0.881077	0.0228929	0.00724738	2.68526	chr16	4434328	4442852	protein_coding
ENSMUSG00000017167	Cntnap1	0.879861	0.0385057	0.0133514	2.47426	chr11	101061349	101081550	protein_coding
ENSMUSG00000052949	Rnf157	0.879825	2.74027e-09	2.64234e-10	6.31843	chr11	116227179	116303858	protein_coding
ENSMUSG00000001751	Naglu	0.879358	1.10836e-17	6.16525e-19	8.88902	chr11	100960838	100968498	protein_coding
ENSMUSG00000036402	Gng12	0.879223	4.22293e-26	1.63004e-27	10.8684	chr6	66873381	66998334	protein_coding
ENSMUSG00000058258	Idi1	0.87897	5.98359e-05	9.91923e-06	4.41893	chr13	8935537	8942487	protein_coding
ENSMUSG00000004952	Rasa4	0.878286	9.18441e-22	4.24611e-23	9.89802	chr5	136112770	136140714	protein_coding
ENSMUSG00000045038	Prkce	0.877571	0.0255507	0.00823316	2.64236	chr17	86475213	86965347	protein_coding
ENSMUSG00000014837	4931428F04Rik	0.875968	0.291332	0.159424	1.40701	chr8	106007041	106016496	protein_coding
ENSMUSG00000086794	Gm11642	0.875529	1	0.639513	0.46838	chr11	103614776	103615358	lncRNA
ENSMUSG00000015377	Dennd6b	0.874689	0.0959742	0.0394546	2.05941	chr15	89066416	89080699	protein_coding
ENSMUSG00000044548	Dact1	0.873343	0.699949	0.545032	0.605221	chr12	71356658	71366881	protein_coding
ENSMUSG00000120818		0.873343	0.699949	0.545032	0.605221	chr14	20132456	20132853	lncRNA
ENSMUSG00000089988	Gm16238	0.872507	0.661157	0.500037	0.674431	chr3	127485584	127486169	processed_pseudogene
ENSMUSG00000022965	Ifngr2	0.87248	2.27301e-24	9.44101e-26	10.4916	chr16	91343960	91362511	protein_coding
ENSMUSG00000098973	Mir6236	0.871986	1.62844e-05	2.44977e-06	4.71227	chr9	110110355	110110477	miRNA
ENSMUSG00000021895	Arhgef3	0.871178	3.36513e-07	4.04923e-08	5.48869	chr14	26836856	27125868	protein_coding
ENSMUSG00000035835	Plppr3	0.871115	0.492255	0.325292	0.983641	chr10	79696309	79710468	protein_coding
ENSMUSG00000032114	Slc37a4	0.870209	0.00188389	0.00042663	3.52304	chr9	44308149	44314265	protein_coding
ENSMUSG00000022354	Ndufb9	0.869972	1.28101e-06	1.62723e-07	5.23755	chr15	58805605	58811337	protein_coding
ENSMUSG00000114251	Tmed10-ps	0.869711	0.472268	0.30744	1.02061	chr13	36174844	36175503	processed_pseudogene
ENSMUSG00000007891	Ctsd	0.869427	1.03911e-25	4.07194e-27	10.7846	chr7	141929648	141941775	protein_coding
ENSMUSG00000033545	Znrf1	0.869072	8.27083e-15	5.37146e-16	8.10279	chr8	112262729	112352662	protein_coding
ENSMUSG00000003421	Nosip	0.867847	9.32133e-11	7.85955e-12	6.84109	chr7	44711853	44727634	protein_coding
ENSMUSG00000108231	Gm4045	0.86741	1	0.617403	0.499535	chr6	66723001	66723310	processed_pseudogene
ENSMUSG00000026021	Sumo1	0.867113	3.81185e-11	3.12456e-12	6.972	chr1	59625717	59709993	protein_coding
ENSMUSG00000120764		0.866607	0.657339	0.495767	0.681166	chr6	108634731	108636408	lncRNA
ENSMUSG00000078945	Naip2	0.865852	2.77729e-20	1.36755e-21	9.54451	chr13	100280571	100338600	protein_coding
ENSMUSG00000038619	Ensa	0.86525	3.03671e-22	1.36604e-23	10.0108	chr3	95532304	95539413	protein_coding
ENSMUSG00000049482	Ctu2	0.865182	0.00451738	0.00113274	3.2553	chr8	123202882	123210877	protein_coding
ENSMUSG00000053007	Creb5	0.864665	5.62343e-09	5.58752e-10	6.20165	chr6	53264255	53677361	protein_coding
ENSMUSG00000032184	Lysmd2	0.86464	1	0.625856	0.487567	chr9	75533023	75545053	protein_coding
ENSMUSG00000046229	Scand1	0.864329	3.46628e-11	2.83366e-12	6.98574	chr2	156153766	156154667	protein_coding
ENSMUSG00000008540	Mgst1	0.864104	5.63905e-19	2.91739e-20	9.22195	chr6	138117314	138133753	protein_coding
ENSMUSG00000036887	C1qa	0.864076	2.28631e-26	8.758e-28	10.925	chr4	136623228	136626114	protein_coding
ENSMUSG00000071713	Csf2rb	0.863601	3.40254e-34	1.00376e-35	12.4764	chr15	78209952	78238047	protein_coding
ENSMUSG00000002416	Ndufb2	0.861916	0.0344582	0.0117145	2.52063	chr6	39569508	39580316	protein_coding
ENSMUSG00000028111	Ctsk	0.861467	2.30139e-05	3.53813e-06	4.63682	chr3	95406567	95416673	protein_coding
ENSMUSG00000100691	2010320M18Rik	0.860692	0.129932	0.057028	1.9031	chr8	71229401	71230472	lncRNA
ENSMUSG00000052593	Adam17	0.859142	1.10712e-31	3.54227e-33	12.0002	chr12	21373510	21423633	protein_coding
ENSMUSG00000047867	Gimap6	0.859054	0.707217	0.553479	0.592556	chr6	48678516	48685159	protein_coding
ENSMUSG00000044350	Lacc1	0.858793	6.56571e-16	3.96053e-17	8.41406	chr14	77261640	77274344	protein_coding
ENSMUSG00000028859	Csf3r	0.858486	3.16058e-17	1.79518e-18	8.76946	chr4	125918343	125938233	protein_coding
ENSMUSG00000030830	Itgal	0.857766	2.16256e-15	1.34258e-16	8.26973	chr7	126895432	126934310	protein_coding
ENSMUSG00000036890	Gtdc1	0.857521	0.00143482	0.000314787	3.60282	chr2	44454424	44817669	protein_coding
ENSMUSG00000059540	Tcea2	0.856914	0.229614	0.11616	1.5711	chr2	181322103	181329864	protein_coding
ENSMUSG00000002797	Ggct	0.856696	0.0775816	0.0306352	2.16178	chr6	54959565	54969935	protein_coding
ENSMUSG00000024158	Hagh	0.856422	1.54457e-05	2.31226e-06	4.72402	chr17	25059117	25083424	protein_coding
ENSMUSG00000032508	Myd88	0.85617	1.30549e-12	9.77175e-14	7.44395	chr9	119165000	119170477	protein_coding
ENSMUSG00000120808		0.8561	1	0.603561	0.519286	chr9	123680356	123682450	lncRNA
ENSMUSG00000039307	Hexdc	0.856073	0.0334464	0.0112781	2.53396	chr11	121095259	121113481	protein_coding
ENSMUSG00000121028		0.855352	0.709131	0.556442	0.588135	chr8	85798084	85798768	lncRNA
ENSMUSG00000118662	Tctn2	0.85419	0.563676	0.395942	0.84889	chr5	124736812	124765803	protein_coding
ENSMUSG00000020544	Cox11	0.854085	0.0282289	0.00923492	2.60323	chr11	90528999	90535757	protein_coding
ENSMUSG00000026171	Rnf25	0.853928	1.23954e-06	1.57274e-07	5.24383	chr1	74632907	74640556	protein_coding
ENSMUSG00000030595	Nfkbib	0.85383	7.50165e-08	8.41163e-09	5.76	chr7	28457676	28466937	protein_coding
ENSMUSG00000021024	Psma6	0.853817	1.33971e-11	1.07062e-12	7.12111	chr12	55431007	55465239	protein_coding
ENSMUSG00000020696	Rffl	0.853285	3.91624e-06	5.35692e-07	5.01307	chr11	82693275	82762036	protein_coding
ENSMUSG00000029474	Rnf34	0.852733	3.54816e-10	3.17139e-11	6.63838	chr5	122988111	123009354	protein_coding
ENSMUSG00000083261	Gm7816	0.851448	1	0.595225	0.531279	chr5	39955557	39956750	processed_pseudogene
ENSMUSG00000020812	Snhg16	0.850757	0.291219	0.159282	1.40749	chr11	116562430	116575898	lncRNA
ENSMUSG00000036093	Arl5a	0.849954	8.76578e-18	4.85022e-19	8.91564	chr2	52287963	52314913	protein_coding
ENSMUSG00000022956	Atp5o	0.849704	5.14486e-10	4.64008e-11	6.58205	chr16	91722102	91728575	protein_coding
ENSMUSG00000069516	Lyz2	0.849355	9.24373e-26	3.60877e-27	10.7957	chr10	117113236	117118226	protein_coding
ENSMUSG00000052906	Ubxn8	0.849344	1.62215e-06	2.08557e-07	5.19154	chr8	34109614	34131995	protein_coding
ENSMUSG00000120175		0.848821	0.290695	0.158862	1.40891	chr17	56916874	56917963	lncRNA
ENSMUSG00000021133	Susd6	0.848638	2.35029e-27	8.62365e-29	11.1334	chr12	80837284	80927609	protein_coding
ENSMUSG00000013701	Timm23	0.847981	1.95978e-07	2.3025e-08	5.58758	chr14	31902119	31923855	protein_coding
ENSMUSG00000093483	AA465934	0.847917	0.691213	0.53409	0.621775	chr11	83182513	83185527	lncRNA
ENSMUSG00000037710	Cisd1	0.847426	0.000765531	0.000158533	3.77731	chr10	71166310	71180784	protein_coding
ENSMUSG00000038065	Mturn	0.84733	1.83644e-05	2.78289e-06	4.68623	chr6	54658609	54680836	protein_coding
ENSMUSG00000031604	Msmo1	0.847108	3.01239e-16	1.77511e-17	8.50764	chr8	65171173	65186826	protein_coding
ENSMUSG00000016344	Ppdpf	0.846562	5.85554e-07	7.1975e-08	5.38617	chr2	180829040	180830564	protein_coding
ENSMUSG00000021361	Tmem14c	0.846151	3.08865e-16	1.82459e-17	8.50445	chr13	41169768	41176062	protein_coding
ENSMUSG00000024769	Cdc42bpg	0.84595	7.36785e-05	1.23654e-05	4.37104	chr19	6356486	6375682	protein_coding
ENSMUSG00000002308	Cd320	0.843858	0.0411691	0.0144803	2.44512	chr17	34062065	34068748	protein_coding
ENSMUSG00000033105	Lss	0.843521	3.48749e-08	3.75187e-09	5.89478	chr10	76367422	76392972	protein_coding
ENSMUSG00000085227	6330418K02Rik	0.842739	0.192371	0.0924657	1.68253	chr5	138262305	138264926	lncRNA
ENSMUSG00000120027		0.842388	0.601931	0.434828	0.780956	chr4	106171838	106173399	lncRNA
ENSMUSG00000039670	Oxld1	0.841466	0.133377	0.0590537	1.88779	chr11	120347432	120348894	protein_coding
ENSMUSG00000031987	Egln1	0.840887	4.09084e-15	2.58173e-16	8.19141	chr8	125635326	125676063	protein_coding
ENSMUSG00000025792	Slc25a10	0.839629	5.23712e-09	5.19985e-10	6.21295	chr11	120382666	120390013	protein_coding
ENSMUSG00000040747	Cd53	0.838508	8.30856e-32	2.64615e-33	12.0244	chr3	106667237	106697465	protein_coding
ENSMUSG00000073599	Ecscr	0.8383	1	0.616772	0.50043	chr18	35846139	35855409	protein_coding
ENSMUSG00000055401	Fbxo6	0.837797	6.91772e-08	7.7264e-09	5.77432	chr4	148230173	148236597	protein_coding
ENSMUSG00000062082	Cd200r4	0.837653	3.08073e-16	1.81765e-17	8.50489	chr16	44632096	44659513	protein_coding
ENSMUSG00000028417	Tal2	0.837091	0.401642	0.245784	1.16065	chr4	53779705	53788712	protein_coding
ENSMUSG00000030652	Coq7	0.834872	0.00327771	0.000791105	3.35589	chr7	118108882	118132579	protein_coding
ENSMUSG00000032402	Smad3	0.834161	0.000201311	3.69914e-05	4.12551	chr9	63554049	63665276	protein_coding
ENSMUSG00000040624	Plekhg1	0.833912	0.00044095	8.64943e-05	3.92565	chr10	3690364	3917303	protein_coding
ENSMUSG00000023089	Ndufa5	0.832879	0.000590377	0.000119271	3.84762	chr6	24518665	24528012	protein_coding
ENSMUSG00000024805	Pcgf5	0.832422	0.000101234	1.74209e-05	4.29562	chr19	36325709	36438370	protein_coding
ENSMUSG00000024901	Peli3	0.832367	0.00249455	0.000581214	3.44023	chr19	4979745	4993155	protein_coding
ENSMUSG00000112433	Gm30122	0.831095	0.704627	0.550536	0.596957	chr10	78084714	78099973	lncRNA
ENSMUSG00000057666	Gapdh	0.830279	5.84539e-34	1.73298e-35	12.4329	chr6	125138678	125143430	protein_coding
ENSMUSG00000052031	Tagap1	0.82955	0.00359947	0.000875367	3.32779	chr17	7222410	7228555	protein_coding
ENSMUSG00000073987	Ggh	0.829265	1.55805e-17	8.74667e-19	8.85007	chr4	20042052	20066750	protein_coding
ENSMUSG00000021583	Erap1	0.828076	2.53662e-15	1.58225e-16	8.25013	chr13	74787687	74841320	protein_coding
ENSMUSG00000027219	Slc28a2	0.827759	9.11787e-05	1.555e-05	4.32075	chr2	122256958	122291618	protein_coding
ENSMUSG00000022193	Psmb5	0.826371	9.64139e-08	1.1009e-08	5.7144	chr14	54851576	54855479	protein_coding
ENSMUSG00000062054	Iah1	0.825999	3.78572e-05	6.04793e-06	4.52471	chr12	21366390	21373820	protein_coding
ENSMUSG00000039191	Rbpj	0.825403	3.05618e-22	1.37704e-23	10.01	chr5	53623494	53814704	protein_coding
ENSMUSG00000021423	Ly86	0.825251	1.2479e-14	8.20519e-16	8.0511	chr13	37529184	37603012	protein_coding
ENSMUSG00000000934	Top1mt	0.824651	0.0393977	0.0137359	2.4641	chr15	75528884	75550649	protein_coding
ENSMUSG00000046417	Lrrc75a	0.824449	0.000333717	6.41133e-05	3.99714	chr11	62495710	62539349	protein_coding
ENSMUSG00000079297	Gm2223	0.823186	0.634739	0.470779	0.721212	chrX	32943124	32944473	processed_pseudogene
ENSMUSG00000032802	Srxn1	0.822843	1.03664e-23	4.41219e-25	10.3449	chr2	151947436	151953296	protein_coding
ENSMUSG00000097429	Gm26520	0.822511	0.418145	0.258981	1.1288	chr12	3393816	3407153	lncRNA
ENSMUSG00000061666	Gdpd1	0.821004	6.20901e-10	5.63172e-11	6.5532	chr11	86924693	86964888	protein_coding
ENSMUSG00000097787	2700046G09Rik	0.820572	0.483472	0.317537	0.999533	chr19	32366591	32368705	lncRNA
ENSMUSG00000057103	Nat8f1	0.820319	0.461615	0.29749	1.04183	chr6	85887136	85892669	protein_coding
ENSMUSG00000021676	Iqgap2	0.820242	6.61111e-18	3.63376e-19	8.94758	chr13	95763682	96028991	protein_coding
ENSMUSG00000024981	Acsl5	0.819466	1.18968e-19	5.99774e-21	9.39004	chr19	55240370	55286152	protein_coding
ENSMUSG00000094530	Gm21399	0.819395	0.51808	0.350213	0.934176	chr8	129979479	129980075	processed_pseudogene
ENSMUSG00000089929	Bcl2a1b	0.819083	0.0367355	0.0126271	2.49412	chr9	89081262	89089880	protein_coding
ENSMUSG00000091803	Cox16	0.819028	0.169665	0.0794351	1.75397	chr12	81405800	81531901	protein_coding
ENSMUSG00000026820	Ptges2	0.81891	0.00567857	0.00146892	3.18075	chr2	32285908	32295784	protein_coding
ENSMUSG00000057135	Scimp	0.818767	1	0.66274	0.436134	chr11	70681758	70703412	protein_coding
ENSMUSG00000078713	Tomm5	0.818714	8.36576e-06	1.19897e-06	4.85581	chr4	45105208	45108114	protein_coding
ENSMUSG00000034892	Rps29	0.81835	3.13739e-16	1.85568e-17	8.50249	chr12	69204496	69205960	protein_coding
ENSMUSG00000040883	Tmem205	0.818316	8.21191e-05	1.38844e-05	4.34568	chr9	21832304	21838852	protein_coding
ENSMUSG00000063564	Col23a1	0.817999	0.0866147	0.0349077	2.10943	chr11	51180747	51474745	protein_coding
ENSMUSG00000022439	Parvg	0.817889	2.44143e-06	3.2387e-07	5.109	chr15	84208227	84227179	protein_coding
ENSMUSG00000030269	Mtmr14	0.817277	3.31472e-09	3.23518e-10	6.28707	chr6	113214804	113258353	protein_coding
ENSMUSG00000039048	Foxred1	0.816684	9.65264e-05	1.65753e-05	4.30664	chr9	35115502	35122351	protein_coding
ENSMUSG00000020307	Cdc34	0.815966	2.84004e-10	2.51137e-11	6.6727	chr10	79518029	79524232	protein_coding
ENSMUSG00000056938	Acbd4	0.814975	0.0119205	0.00341336	2.92783	chr11	102992508	103005229	protein_coding
ENSMUSG00000003662	Ciao1	0.814574	7.3563e-08	8.23784e-09	5.76352	chr2	127082858	127089736	protein_coding
ENSMUSG00000054514	Atad3aos	0.814321	0.638292	0.474773	0.714735	chr4	155845599	155853721	lncRNA
ENSMUSG00000034789	Rab24	0.814289	8.85406e-07	1.10327e-07	5.30884	chr13	55467556	55469759	protein_coding
ENSMUSG00000024121	Atp6v0c	0.814229	0.000540535	0.00010825	3.87131	chr17	24382840	24388676	protein_coding
ENSMUSG00000061322	Dnai1	0.813779	0.53187	0.364077	0.907623	chr4	41569775	41638158	protein_coding
ENSMUSG00000003955	Fam162a	0.813724	0.000214937	3.96688e-05	4.1094	chr16	35864131	35891964	protein_coding
ENSMUSG00000024891	Slc29a2	0.813583	0.192705	0.0926685	1.68149	chr19	5073888	5082000	protein_coding
ENSMUSG00000055850	Rnf181	0.812892	7.28601e-13	5.37348e-14	7.52251	chr6	72336697	72343939	protein_coding
ENSMUSG00000040774	Cept1	0.812774	1.36362e-14	8.98605e-16	8.03997	chr3	106409576	106455118	protein_coding
ENSMUSG00000036931	Nfkbid	0.812723	0.000154392	2.75429e-05	4.19288	chr7	30121157	30128171	protein_coding
ENSMUSG00000014856	Tmem208	0.812548	0.000201185	3.69535e-05	4.12575	chr8	106052986	106061851	protein_coding
ENSMUSG00000051502	Ufsp1	0.811813	0.427083	0.266578	1.11098	chr5	137292891	137293927	protein_coding
ENSMUSG00000120025		0.811578	0.373385	0.223368	1.21762	chr8	127320858	127321308	lncRNA
ENSMUSG00000016252	Atp5e	0.811263	0.0420217	0.0148326	2.43644	chr2	174302865	174305898	protein_coding
ENSMUSG00000056735	A930024E05Rik	0.811094	0.414146	0.255867	1.13621	chr5	123127417	123136408	lncRNA
ENSMUSG00000041164	Zmiz2	0.810777	2.19092e-20	1.07078e-21	9.56983	chr11	6339074	6356158	protein_coding
ENSMUSG00000060477	Irak2	0.810429	2.02092e-13	1.43112e-14	7.69355	chr6	113615428	113671987	protein_coding
ENSMUSG00000097413	A830052D11Rik	0.81004	0.651831	0.489913	0.690447	chr18	32492106	32511331	lncRNA
ENSMUSG00000020743	Mif4gd	0.809599	2.81412e-08	3.00473e-09	5.93134	chr11	115498744	115503795	protein_coding
ENSMUSG00000057278	Snrpg	0.809224	0.00110428	0.00023695	3.67597	chr6	86348286	86356310	protein_coding
ENSMUSG00000032892	Rangrf	0.809198	0.520913	0.353181	0.928438	chr11	68863310	68866011	protein_coding
ENSMUSG00000030086	Chchd6	0.809049	0.0271805	0.00884011	2.61818	chr6	89360128	89572634	protein_coding
ENSMUSG00000028597	Gpx7	0.808865	0.616246	0.450461	0.754648	chr4	108257587	108264158	protein_coding
ENSMUSG00000021211	Akr1c12	0.808606	0.0796437	0.0315664	2.14986	chr13	4318175	4329432	protein_coding
ENSMUSG00000022792	Yars2	0.80849	0.0215311	0.00675159	2.70885	chr16	16120829	16127504	protein_coding
ENSMUSG00000115938	Gm17241	0.808443	0.640291	0.476841	0.711393	chr15	99604443	99604694	processed_pseudogene
ENSMUSG00000000628	Hk2	0.808009	2.79093e-11	2.26928e-12	7.01685	chr6	82702006	82751435	protein_coding
ENSMUSG00000062006	Rpl34	0.807926	1.23118e-14	8.08617e-16	8.05289	chr3	130520480	130524047	protein_coding
ENSMUSG00000014075	Dynlt2b	0.807848	0.00187949	0.00042522	3.52392	chr16	32238520	32247917	protein_coding
ENSMUSG00000109864	Eid3	0.806994	0.650805	0.488725	0.692337	chr10	82702460	82703764	protein_coding
ENSMUSG00000018238	Gdf9	0.805734	0.530925	0.363	0.909664	chr11	53321850	53328731	protein_coding
ENSMUSG00000025260	Hsd17b10	0.805168	1.73453e-08	1.78964e-09	6.01583	chrX	150784841	150787438	protein_coding
ENSMUSG00000086193	Gm11508	0.805144	0.611519	0.444771	0.764162	chr11	87902806	87939162	lncRNA
ENSMUSG00000011752	Pgam1	0.804733	2.81475e-18	1.51406e-19	9.04374	chr19	41900362	41907099	protein_coding
ENSMUSG00000017057	Il13ra1	0.804531	3.03342e-05	4.77039e-06	4.57464	chrX	35375763	35434912	protein_coding
ENSMUSG00000038467	Chmp4b	0.804195	6.77377e-23	2.95268e-24	10.1612	chr2	154493625	154536705	protein_coding
ENSMUSG00000030102	Itpr1	0.804054	5.04654e-05	8.23993e-06	4.45885	chr6	108190057	108528070	protein_coding
ENSMUSG00000066637	Ttc32	0.803948	0.0148664	0.00438563	2.849	chr12	9079997	9091988	protein_coding
ENSMUSG00000043969	Emx2	0.803271	0.555461	0.387687	0.863819	chr19	59446804	59453789	protein_coding
ENSMUSG00000049588	Ccdc69	0.803081	0.273715	0.147051	1.45003	chr11	54940557	54968957	protein_coding
ENSMUSG00000030084	Plxna1	0.802744	1.6959e-27	6.19768e-29	11.1628	chr6	89293296	89339602	protein_coding
ENSMUSG00000052033	Pfdn4	0.802419	0.00639129	0.00167298	3.14287	chr2	170338348	170361043	protein_coding
ENSMUSG00000086851	A430108G06Rik	0.802285	0.422613	0.262679	1.12008	chr11	53455515	53458140	lncRNA
ENSMUSG00000048852	Gm12185	0.801781	0.337867	0.194707	1.29678	chr11	48795483	48883053	protein_coding
ENSMUSG00000029486	Mrpl1	0.801653	0.00060378	0.000122333	3.8414	chr5	96357352	96414586	protein_coding
ENSMUSG00000056692	Ilrun	0.800909	5.22804e-21	2.47073e-22	9.72029	chr17	27970209	28039622	protein_coding
ENSMUSG00000034932	Mrpl54	0.800752	1.29427e-05	1.91477e-06	4.76222	chr10	81100547	81102768	protein_coding
ENSMUSG00000026482	Rgl1	0.800625	9.8906e-07	1.23823e-07	5.28776	chr1	152392511	152642102	protein_coding
ENSMUSG00000063524	Eno1	0.799576	1.57732e-20	7.65107e-22	9.60452	chr4	150321178	150333336	protein_coding
ENSMUSG00000002108	Nr1h3	0.799226	0.000266865	5.01731e-05	4.05482	chr2	91014406	91033179	protein_coding
ENSMUSG00000027387	Zc3h8	0.798421	0.0874367	0.0353096	2.10479	chr2	128768188	128785997	protein_coding
ENSMUSG00000109587	Gm31105	0.798315	0.722812	0.572595	0.564234	chr8	81606569	81607798	lncRNA
ENSMUSG00000036949	Slc39a12	0.797971	1	0.625648	0.487862	chr2	14393127	14499788	protein_coding
ENSMUSG00000022890	Atp5j	0.797191	1.22172e-11	9.71853e-13	7.13444	chr16	84624754	84632513	protein_coding
ENSMUSG00000120938		0.797173	0.64302	0.480035	0.706246	chr8	109448513	109449397	lncRNA
ENSMUSG00000020464	Pnpt1	0.796979	1.03033e-07	1.18102e-08	5.70244	chr11	29080744	29111828	protein_coding
ENSMUSG00000027274	Mkks	0.796384	0.0153788	0.00456613	2.83615	chr2	136715700	136733309	protein_coding
ENSMUSG00000048164	Gm7204	0.795824	0.712185	0.560048	0.58277	chr16	48038968	48039564	processed_pseudogene
ENSMUSG00000087593	Gm16174	0.795824	0.712185	0.560048	0.58277	chr7	19550478	19552550	lncRNA
ENSMUSG00000040339	Fam102b	0.794363	7.08179e-15	4.55767e-16	8.12274	chr3	108878313	108934923	protein_coding
ENSMUSG00000017740	Slc12a5	0.794299	1	0.666231	0.431327	chr2	164802722	164841651	protein_coding
ENSMUSG00000120857		0.794299	1	0.666231	0.431327	chr3	32451242	32451337	lncRNA
ENSMUSG00000056962	Jmjd6	0.793837	1.90311e-05	2.89649e-06	4.67803	chr11	116728258	116734275	protein_coding
ENSMUSG00000021069	Pygl	0.793824	1.99982e-18	1.06691e-19	9.08191	chr12	70237585	70278262	protein_coding
ENSMUSG00000040414	Slc25a28	0.793823	2.16291e-05	3.31253e-06	4.65042	chr19	43652240	43663320	protein_coding
ENSMUSG00000024899	Papss2	0.793403	0.00414459	0.00102619	3.28325	chr19	32573190	32644587	protein_coding
ENSMUSG00000038456	Dennd2a	0.793193	0.0866415	0.0349249	2.10923	chr6	39439312	39534801	protein_coding
ENSMUSG00000028411	Aptx	0.792795	0.00240782	0.000559061	3.45074	chr4	40682382	40703194	protein_coding
ENSMUSG00000010048	Ifrd2	0.792462	0.0134626	0.00391222	2.88515	chr9	107464841	107470584	protein_coding
ENSMUSG00000024958	Gpr137	0.792298	8.68787e-06	1.24959e-06	4.84761	chr19	6915425	6919848	protein_coding
ENSMUSG00000047098	Rnf31	0.792244	2.92763e-08	3.13237e-09	5.92451	chr14	55829165	55841150	protein_coding
ENSMUSG00000059534	Uqcr10	0.792058	9.6284e-06	1.39618e-06	4.82555	chr11	4651973	4654342	protein_coding
ENSMUSG00000069020	Urm1	0.792052	3.51354e-05	5.58732e-06	4.54143	chr2	29710087	29735014	protein_coding
ENSMUSG00000042684	Npl	0.791931	0.0649583	0.0247926	2.24462	chr1	153378761	153425791	protein_coding
ENSMUSG00000029470	P2rx4	0.791822	1.00919e-26	3.83622e-28	10.9996	chr5	122845607	122867801	protein_coding
ENSMUSG00000023861	Mpc1	0.790765	3.69472e-08	3.98836e-09	5.88468	chr17	8501736	8516493	protein_coding
ENSMUSG00000030123	Plxnd1	0.790573	6.60581e-26	2.56437e-27	10.827	chr6	115931772	115971966	protein_coding
ENSMUSG00000005803	Sqor	0.790572	1.30994e-10	1.11893e-11	6.79031	chr2	122607157	122651489	protein_coding
ENSMUSG00000047215	Rpl9	0.788666	1.60545e-16	9.37799e-18	8.58133	chr5	65545707	65548787	protein_coding
ENSMUSG00000078490	Cfap74	0.788593	0.570918	0.403166	0.835981	chr4	155493647	155551280	protein_coding
ENSMUSG00000036622	Atp13a2	0.787465	4.34737e-17	2.47883e-18	8.73306	chr4	140714184	140734641	protein_coding
ENSMUSG00000102135	Gm37108	0.787249	1	0.684796	0.405927	chr1	6986783	6993812	processed_pseudogene
ENSMUSG00000027569	Mrgbp	0.787031	0.00275582	0.00065321	3.4085	chr2	180223097	180228097	protein_coding
ENSMUSG00000038540	Tmc3	0.786879	0.463715	0.299388	1.03775	chr7	83234135	83274822	protein_coding
ENSMUSG00000055184	Fam72a	0.786753	0.348141	0.202365	1.27484	chr1	131455641	131467610	protein_coding
ENSMUSG00000075122	Cd80	0.786618	0.00977765	0.00270864	2.999	chr16	38275923	38316697	protein_coding
ENSMUSG00000028959	Fastk	0.786193	1.10002e-08	1.11722e-09	6.09169	chr5	24643438	24650285	protein_coding
ENSMUSG00000023827	Agpat4	0.785963	3.98198e-05	6.38192e-06	4.51332	chr17	12337591	12438532	protein_coding
ENSMUSG00000032519	Slc25a38	0.78498	0.00178089	0.000401605	3.53903	chr9	119939440	119953570	protein_coding
ENSMUSG00000001467	Cyp51	0.784807	1.37127e-12	1.02843e-13	7.4372	chr5	4131145	4154746	protein_coding
ENSMUSG00000005510	Ndufs3	0.78472	1.56403e-06	2.00855e-07	5.19854	chr2	90724978	90735171	protein_coding
ENSMUSG00000059810	Rgs3	0.784099	0.0110227	0.00310878	2.95677	chr4	62478084	62622238	protein_coding
ENSMUSG00000038179	Slamf7	0.784014	1.69433e-20	8.23107e-22	9.59699	chr1	171459971	171480603	protein_coding
ENSMUSG00000026958	Dpp7	0.783666	3.04805e-14	2.05783e-15	7.93781	chr2	25242288	25246371	protein_coding
ENSMUSG00000024621	Csf1r	0.783336	2.34055e-30	7.71193e-32	11.7426	chr18	61233670	61265221	protein_coding
ENSMUSG00000044991	Shld1	0.782342	0.0734656	0.0286541	2.18821	chr2	132528851	132592975	protein_coding
ENSMUSG00000032018	Sc5d	0.781847	1.24408e-10	1.05994e-11	6.79812	chr9	42162891	42175552	protein_coding
ENSMUSG00000039891	Txlnb	0.781832	0.639322	0.475867	0.712966	chr10	17671974	17721413	protein_coding
ENSMUSG00000099632	2900093K20Rik	0.780645	0.591497	0.424527	0.798593	chr2	163261687	163262288	lncRNA
ENSMUSG00000087380	2210408F21Rik	0.78016	0.0437701	0.0155686	2.41887	chr6	31197244	31346635	lncRNA
ENSMUSG00000028480	Glipr2	0.778913	0.0449147	0.0160647	2.40744	chr4	43957401	43979118	protein_coding
ENSMUSG00000121477		0.778841	0.0227154	0.00717616	2.68856	chr3	19949038	19955197	lncRNA
ENSMUSG00000111291	Gm48604	0.778513	0.292865	0.160714	1.40268	chr9	44201341	44203760	lncRNA
ENSMUSG00000120414	Gm32261	0.778371	1	0.703747	0.380267	chrX	72714010	72716660	lncRNA
ENSMUSG00000079652	Garin1a	0.777819	0.750283	0.6068	0.514646	chr6	29279592	29290679	protein_coding
ENSMUSG00000087687	Pet100	0.777215	0.00125638	0.00027226	3.64036	chr8	3671548	3675848	protein_coding
ENSMUSG00000034664	Itga2b	0.77717	1	0.628076	0.484437	chr11	102344123	102360948	protein_coding
ENSMUSG00000086604	Gm15510	0.77623	0.501813	0.334002	0.966084	chr7	5049948	5060115	lncRNA
ENSMUSG00000012405	Rpl15	0.775346	0.00706463	0.00187308	3.10965	chr14	4198305	4201873	protein_coding
ENSMUSG00000029720	Gm20605	0.774579	0.402714	0.246617	1.15861	chr5	137627437	137641161	protein_coding
ENSMUSG00000079190		0.774493	1	0.859735	0.176711	chrGL456211.1	167446	196478	protein_coding
ENSMUSG00000078784	Rbis	0.773938	5.07498e-05	8.29382e-06	4.45746	chr3	14671344	14676345	protein_coding
ENSMUSG00000031530	Dusp4	0.773842	2.20867e-08	2.31775e-09	5.97381	chr8	35274451	35287048	protein_coding
ENSMUSG00000008845	Cd163	0.773769	0.517424	0.349025	0.936482	chr6	124281615	124307486	protein_coding
ENSMUSG00000002205	Vrk3	0.773624	1.01126e-06	1.26899e-07	5.28327	chr7	44397837	44426939	protein_coding
ENSMUSG00000033066	Gas7	0.773414	1.11358e-18	5.85922e-20	9.1469	chr11	67345917	67575800	protein_coding
ENSMUSG00000021039	Snw1	0.773408	1.20347e-14	7.89539e-16	8.05581	chr12	87495845	87519044	protein_coding
ENSMUSG00000026544	Dusp23	0.772721	0.00512394	0.00130364	3.21518	chr1	172458331	172460529	protein_coding
ENSMUSG00000040128	Pnrc1	0.772565	6.52316e-18	3.57801e-19	8.94928	chr4	33245423	33290163	protein_coding
ENSMUSG00000018143	Mafk	0.771979	2.02027e-07	2.38098e-08	5.58176	chr5	139777268	139788408	protein_coding
ENSMUSG00000090247	Bloc1s1	0.771837	0.150483	0.0684334	1.82214	chr10	128753751	128759904	protein_coding
ENSMUSG00000110945	Gm9856	0.77162	0.431331	0.270124	1.10278	chr9	122848060	122850637	lncRNA
ENSMUSG00000022602	Arc	0.770818	0.483088	0.317178	1.00027	chr15	74540932	74544419	protein_coding
ENSMUSG00000071451	Psmg4	0.770743	0.00598124	0.00155478	3.16426	chr13	34346947	34362156	protein_coding
ENSMUSG00000038528	Mfsd4b5	0.770686	1	0.674654	0.41977	chr10	39834032	39862642	protein_coding
ENSMUSG00000097835	Gm26910	0.770232	0.66192	0.500897	0.673079	chr18	67906761	67907927	lncRNA
ENSMUSG00000018882	Mrpl45	0.770208	1.58781e-07	1.85498e-08	5.62501	chr11	97206542	97220746	protein_coding
ENSMUSG00000071657	Bscl2	0.769162	7.33253e-11	6.11268e-12	6.877	chr19	8814831	8826047	protein_coding
ENSMUSG00000047675	Rps8	0.768649	2.35233e-18	1.26187e-19	9.06362	chr4	117011024	117013440	protein_coding
ENSMUSG00000005800	Mmp8	0.768498	1.54559e-06	1.98147e-07	5.20107	chr9	7558457	7568486	protein_coding
ENSMUSG00000020444	Guk1	0.768442	0.00102873	0.00021923	3.69576	chr11	59074701	59083069	protein_coding
ENSMUSG00000002910	Arrdc2	0.767917	0.00211177	0.00048366	3.48965	chr8	71287773	71292364	protein_coding
ENSMUSG00000087107	AI662270	0.767562	2.13367e-06	2.7902e-07	5.13709	chr11	83114402	83117430	lncRNA
ENSMUSG00000085262	Gm11574	0.767486	0.729132	0.580458	0.552716	chr11	96939517	96942258	lncRNA
ENSMUSG00000018585	Atox1	0.767042	5.89603e-10	5.33486e-11	6.56128	chr11	55337467	55352065	protein_coding
ENSMUSG00000061371	Zfp873	0.766735	0.216335	0.107461	1.60971	chr10	81883957	81900579	protein_coding
ENSMUSG00000024924	Vldlr	0.766145	0.238968	0.122544	1.54418	chr19	27193884	27231631	protein_coding
ENSMUSG00000051518	Rps19bp1	0.76576	0.00263201	0.000618456	3.42339	chr15	80144816	80148516	protein_coding
ENSMUSG00000045827	Serpinb9	0.765694	2.9373e-05	4.59553e-06	4.58245	chr13	33187233	33201940	protein_coding
ENSMUSG00000067591	Klra3	0.765596	0.292346	0.160343	1.40392	chr6	130300252	130314537	protein_coding
ENSMUSG00000045312	Lhfpl2	0.764493	1.85785e-21	8.65735e-23	9.8265	chr13	94194304	94331917	protein_coding
ENSMUSG00000117679	Apbb3	0.763684	0.0309587	0.0102915	2.56588	chr18	36804207	36812419	protein_coding
ENSMUSG00000049960	Mrps16	0.762487	0.00440134	0.00109816	3.26409	chr14	20439372	20443702	protein_coding
ENSMUSG00000033255	Gm5134	0.761947	1	0.611329	0.508178	chr10	75790348	75845425	protein_coding
ENSMUSG00000007682	Dio2	0.761735	5.56006e-10	5.0227e-11	6.57026	chr12	90691326	90705812	protein_coding
ENSMUSG00000019818	Cd164	0.761579	3.65521e-13	2.65282e-14	7.61422	chr10	41395410	41407044	protein_coding
ENSMUSG00000052214	Opa3	0.760494	2.15483e-09	2.04935e-10	6.3576	chr7	18962259	18990468	protein_coding
ENSMUSG00000045410	Akr1e1	0.759749	9.14394e-06	1.3219e-06	4.83643	chr13	4640749	4659173	protein_coding
ENSMUSG00000018286	Psmb6	0.759069	5.88176e-16	3.53933e-17	8.42723	chr11	70416193	70418684	protein_coding
ENSMUSG00000021687	Scamp1	0.758982	1.07874e-10	9.1274e-12	6.81963	chr13	94337818	94422365	protein_coding
ENSMUSG00000038930	Rccd1	0.758624	0.219843	0.109795	1.59911	chr7	79942977	79974202	protein_coding
ENSMUSG00000097577	6230400D17Rik	0.758615	1	0.641739	0.465268	chr14	20737301	20753096	lncRNA
ENSMUSG00000098332	Pigbos1	0.758579	0.0215746	0.00677145	2.70788	chr9	72947000	72950061	protein_coding
ENSMUSG00000021967	Mrpl57	0.758346	0.000103707	1.78979e-05	4.28962	chr14	58063691	58066753	protein_coding
ENSMUSG00000034620	Rxylt1	0.757854	6.86954e-07	8.49933e-08	5.35619	chr10	121914019	121933276	protein_coding
ENSMUSG00000038046	Mrm3	0.757698	0.146089	0.065985	1.83853	chr11	76134541	76141445	protein_coding
ENSMUSG00000109771	Gm35315	0.75765	0.712698	0.560765	0.581705	chr5	110224002	110242328	protein_coding
ENSMUSG00000046456	Tmem150b	0.757453	0.0151215	0.00448196	2.84208	chr7	4709831	4728248	protein_coding
ENSMUSG00000025732	Mcrip2	0.757253	0.0906597	0.0368041	2.08793	chr17	26082672	26087738	protein_coding
ENSMUSG00000042901	Aida	0.756646	4.53506e-12	3.52102e-13	7.2728	chr1	183078134	183106331	protein_coding
ENSMUSG00000025731	Mettl26	0.7566	0.0408492	0.0143468	2.44846	chr17	26094048	26096143	protein_coding
ENSMUSG00000020038	Cry1	0.756316	0.0112503	0.00317852	2.94992	chr10	84967564	85020928	protein_coding
ENSMUSG00000069540	Gm4925	0.755777	1	0.641462	0.465655	chr10	88565403	88566963	transcribed_processed_pseudogene
ENSMUSG00000026547	Tagln2	0.75541	1.60239e-22	7.05535e-24	10.076	chr1	172327614	172334947	protein_coding
ENSMUSG00000117875	Gm6789	0.755164	0.227518	0.114786	1.57704	chr18	63676822	63678206	processed_pseudogene
ENSMUSG00000117575	Gm36486	0.754899	0.281803	0.152472	1.43085	chr17	29649772	29656422	lncRNA
ENSMUSG00000047180	Neurl3	0.754665	1.04381e-15	6.35768e-17	8.3584	chr1	36303678	36313760	protein_coding
ENSMUSG00000092203	1110038B12Rik	0.754478	4.00703e-06	5.48992e-07	5.00835	chr17	35167235	35171498	lncRNA
ENSMUSG00000030695	Aldoa	0.754453	2.33236e-33	7.10303e-35	12.3196	chr7	126394406	126399923	protein_coding
ENSMUSG00000031231	Cox7b	0.754403	3.42135e-09	3.34176e-10	6.28203	chrX	105059306	105066056	protein_coding
ENSMUSG00000062753	Smim29	0.754103	3.46291e-06	4.70124e-07	5.03812	chr17	27782547	27784730	protein_coding
ENSMUSG00000029319	Coq2	0.753842	3.74066e-05	5.97046e-06	4.52743	chr5	100802589	100823006	protein_coding
ENSMUSG00000003873	Bax	0.753146	3.43512e-09	3.35773e-10	6.28129	chr7	45111121	45116322	protein_coding
ENSMUSG00000003271	Sult2b1	0.752716	0.733081	0.585136	0.545899	chr7	45379407	45434093	protein_coding
ENSMUSG00000092417	Gpank1	0.752317	0.00580715	0.00150687	3.17336	chr17	35340431	35343790	protein_coding
ENSMUSG00000024414	Mrpl27	0.752134	2.24215e-05	3.44212e-06	4.6425	chr11	94544593	94550915	protein_coding
ENSMUSG00000028007	Snx7	0.751895	3.38775e-07	4.08211e-08	5.48726	chr3	117575296	117662585	protein_coding
ENSMUSG00000002475	Abhd3	0.751062	0.155778	0.0714014	1.80292	chr18	10642092	10706771	protein_coding
ENSMUSG00000120924		0.75093	0.507679	0.339434	0.955284	chr13	100382943	100383846	lncRNA
ENSMUSG00000048878	Hexim1	0.750306	1.74363e-10	1.5009e-11	6.74781	chr11	103007057	103010551	protein_coding
ENSMUSG00000064264	Zfp428	0.750055	0.625057	0.459837	0.739116	chr7	24206431	24215107	protein_coding
ENSMUSG00000042831	Alkbh6	0.749924	0.00328377	0.00079281	3.35529	chr7	30008142	30013729	protein_coding
ENSMUSG00000032330	Cox7a2	0.749651	1.43213e-06	1.83075e-07	5.21575	chr9	79662643	79667160	protein_coding
ENSMUSG00000071014	Ndufb6	0.749617	0.00033515	6.44623e-05	3.99585	chr4	40270591	40279421	protein_coding
ENSMUSG00000038717	Atp5l	0.748443	2.31394e-08	2.4435e-09	5.96519	chr9	44823855	44832040	protein_coding
ENSMUSG00000058385	H2bc8	0.748441	0.346505	0.201312	1.27782	chr13	23755570	23756187	protein_coding
ENSMUSG00000097204	Gm17690	0.748235	0.440428	0.278028	1.08476	chr3	96074780	96079747	lncRNA
ENSMUSG00000045107	Saysd1	0.747618	0.0263477	0.0085267	2.63047	chr14	20125704	20188602	protein_coding
ENSMUSG00000061013	Mkx	0.74723	1	0.686848	0.403137	chr18	6934518	7004780	protein_coding
ENSMUSG00000103160	C130012C08Rik	0.74723	1	0.686848	0.403137	chr14	22042504	22046168	TEC
ENSMUSG00000104965	Gm43437	0.74723	1	0.686848	0.403137	chr3	57544304	57548258	TEC
ENSMUSG00000106951	5930430L01Rik	0.747154	0.372867	0.222894	1.21887	chr5	148926866	148932033	lncRNA
ENSMUSG00000026179	Pnkd	0.747023	0.000645101	0.000131558	3.82352	chr1	74324089	74392853	protein_coding
ENSMUSG00000019832	Rab32	0.746899	2.71869e-13	1.95318e-14	7.65367	chr10	10420746	10434009	protein_coding
ENSMUSG00000087385	Frg2f1	0.746859	0.270286	0.144515	1.45918	chr4	119387505	119396726	protein_coding
ENSMUSG00000027613	Eif6	0.746701	1.11322e-06	1.40347e-07	5.26479	chr2	155661752	155668845	protein_coding
ENSMUSG00000029664	Tfpi2	0.746263	1	0.619242	0.496925	chr6	3962595	3988919	protein_coding
ENSMUSG00000071573	Rnls	0.745398	0.259931	0.137128	1.48657	chr19	33115147	33369665	protein_coding
ENSMUSG00000075289	Carns1	0.744389	0.645667	0.482912	0.701627	chr19	4214323	4225478	protein_coding
ENSMUSG00000035493	Tgfbi	0.74322	4.01371e-22	1.82026e-23	9.98239	chr13	56757336	56787375	protein_coding
ENSMUSG00000008892	Vdac3	0.74285	5.20453e-09	5.15984e-10	6.21416	chr8	23067091	23083829	protein_coding
ENSMUSG00000026005	Rpe	0.742574	1.75695e-07	2.05775e-08	5.60707	chr1	66739990	66758964	protein_coding
ENSMUSG00000105340	Gm42878	0.742175	0.698644	0.543606	0.607369	chr5	121656676	121683545	protein_coding
ENSMUSG00000001053	N4bp3	0.741779	0.0215254	0.00674812	2.70903	chr11	51533890	51541669	protein_coding
ENSMUSG00000050565	Tor1aip2	0.741724	2.52965e-18	1.35885e-19	9.05555	chr1	155911149	155944607	protein_coding
ENSMUSG00000087006	Gm13889	0.741533	0.758209	0.616604	0.500669	chr2	93786155	93787546	protein_coding
ENSMUSG00000062328	Rpl17	0.741493	1.9757e-21	9.22101e-23	9.82015	chr18	75131629	75136452	protein_coding
ENSMUSG00000070493	Chchd2	0.741403	9.65523e-09	9.77781e-10	6.113	chr5	129909997	129916311	protein_coding
ENSMUSG00000037759	Ptger2	0.741176	0.00155218	0.000344107	3.57961	chr14	45225652	45241277	protein_coding
ENSMUSG00000075256	Cerkl	0.740785	0.457743	0.293887	1.04963	chr2	79160887	79287129	protein_coding
ENSMUSG00000024528	Srfbp1	0.740705	0.000647546	0.000132151	3.82241	chr18	52598765	52625003	protein_coding
ENSMUSG00000014313	Cox6c	0.740311	2.12417e-07	2.50654e-08	5.57282	chr15	35926032	35938392	protein_coding
ENSMUSG00000056592	Zfp658	0.740057	0.129468	0.0567865	1.90495	chr7	43211680	43224885	protein_coding
ENSMUSG00000026858	Miga2	0.739924	0.0294102	0.00968829	2.58676	chr2	30254245	30275533	protein_coding
ENSMUSG00000098702	1500015A07Rik	0.739014	0.502596	0.334644	0.964802	chr18	61859455	61868995	lncRNA
ENSMUSG00000024854	Pold4	0.738591	0.000150917	2.68676e-05	4.19851	chr19	4281953	4283688	protein_coding
ENSMUSG00000060743	H3f3a	0.73856	1.12239e-12	8.35185e-14	7.46465	chr1	180628397	180641508	protein_coding
ENSMUSG00000095742		0.738379	0.0429201	0.0152269	2.42694	chrJH584295.1	66	1479	protein_coding
ENSMUSG00000120070		0.73759	0.650432	0.488194	0.693185	chr15	96540399	96541928	lncRNA
ENSMUSG00000045160	Bola3	0.736971	0.00100389	0.000213273	3.70275	chr6	83326129	83337118	protein_coding
ENSMUSG00000032436	Cmtm7	0.736252	1.2037e-08	1.2287e-09	6.07645	chr9	114585904	114610924	protein_coding
ENSMUSG00000037531	Mrpl47	0.736178	0.02495	0.00800298	2.65194	chr3	32779546	32791754	protein_coding
ENSMUSG00000026112	Coa5	0.735802	2.32575e-16	1.36708e-17	8.53788	chr1	37456165	37469184	protein_coding
ENSMUSG00000029145	Eif2b4	0.735025	0.000823235	0.000171993	3.75696	chr5	31344902	31350774	protein_coding
ENSMUSG00000023707	Ogfod2	0.734543	0.0181869	0.00554802	2.77336	chr5	124250360	124253546	protein_coding
ENSMUSG00000036052	Dnajb5	0.733748	0.00393268	0.000967081	3.29993	chr4	42949814	42959425	protein_coding
ENSMUSG00000016833	Mrps18c	0.733651	0.0117983	0.00336799	2.93199	chr5	100946493	100952337	protein_coding
ENSMUSG00000102719	Gm37760	0.733217	1	0.655166	0.446596	chr1	58836942	58840782	TEC
ENSMUSG00000006463	Zdhhc24	0.732242	0.00313538	0.000752823	3.36958	chr19	4928696	4935425	protein_coding
ENSMUSG00000108461	AV356131	0.731715	0.602526	0.435391	0.78	chr7	116042777	116043561	lncRNA
ENSMUSG00000002059	Rab34	0.73169	5.34372e-05	8.76045e-06	4.4457	chr11	78079256	78083019	protein_coding
ENSMUSG00000020225	Tmbim4	0.731563	2.81412e-08	3.00311e-09	5.93143	chr10	120037495	120060822	protein_coding
ENSMUSG00000016319	Slc25a5	0.731371	5.90055e-15	3.77147e-16	8.14568	chrX	36059304	36062460	protein_coding
ENSMUSG00000002661	Alkbh7	0.731226	0.066472	0.0254727	2.23416	chr17	57304339	57306322	protein_coding
ENSMUSG00000029103	Lrpap1	0.731138	7.3213e-20	3.6534e-21	9.44211	chr5	35248845	35263110	protein_coding
ENSMUSG00000049950	Rpp38	0.730702	0.105012	0.0440021	2.01407	chr2	3329986	3333680	protein_coding
ENSMUSG00000086075	Gm15728	0.730521	1	0.629895	0.481875	chr5	117527198	117531563	lncRNA
ENSMUSG00000004730	Adgre1	0.730253	6.26742e-31	2.02828e-32	11.855	chr17	57665691	57790527	protein_coding
ENSMUSG00000036781	Rps27l	0.730192	2.45839e-05	3.79394e-06	4.62236	chr9	66853368	66856798	protein_coding
ENSMUSG00000028410	Dnaja1	0.729949	1.92079e-14	1.27846e-15	7.99665	chr4	40722150	40737149	protein_coding
ENSMUSG00000015476	Prrt1	0.729712	0.655206	0.493572	0.684638	chr17	34848507	34852100	protein_coding
ENSMUSG00000009076	Zmat5	0.729682	0.00164916	0.000368725	3.56151	chr11	4654678	4687669	protein_coding
ENSMUSG00000091537	Tma7	0.729668	4.79589e-08	5.23687e-09	5.83946	chr9	108903636	108911655	protein_coding
ENSMUSG00000025102	3110040N11Rik	0.729557	0.0388721	0.0135013	2.47027	chr7	81431930	81439226	protein_coding
ENSMUSG00000052125	F730043M19Rik	0.729382	0.204425	0.0997298	1.64616	chr12	33161710	33197611	lncRNA
ENSMUSG00000063172	Hspb11	0.728811	0.0590985	0.0221795	2.28728	chr4	107110790	107137135	protein_coding
ENSMUSG00000118084	AA388235	0.728644	0.513826	0.345241	0.943861	chr17	34200468	34201751	lncRNA
ENSMUSG00000105843	Gm19439	0.727863	0.703061	0.548493	0.600019	chr3	87938176	87940464	TEC
ENSMUSG00000035121	Neil2	0.726737	0.185135	0.0881587	1.70519	chr14	63419892	63431305	protein_coding
ENSMUSG00000074797	Itpa	0.726308	0.00163987	0.000365953	3.56349	chr2	130509530	130523534	protein_coding
ENSMUSG00000039016	Timm8b	0.725688	0.000358008	6.93317e-05	3.97857	chr9	50515210	50516620	protein_coding
ENSMUSG00000048495	Tyw5	0.725273	0.0867978	0.0350261	2.10806	chr1	57427396	57446260	protein_coding
ENSMUSG00000002043	Trappc6a	0.72392	0.00366587	0.000892861	3.32228	chr7	19242320	19250070	protein_coding
ENSMUSG00000071711	Mpst	0.723853	0.000175695	3.17637e-05	4.16044	chr15	78290616	78298213	protein_coding
ENSMUSG00000034748	Sirt6	0.723592	0.00957515	0.00264552	3.00618	chr10	81457619	81463631	protein_coding
ENSMUSG00000008859	Rala	0.723197	1.34188e-13	9.42377e-15	7.7468	chr13	18055156	18118824	protein_coding
ENSMUSG00000079427	Mthfsl	0.723027	0.00032617	6.25677e-05	4.00291	chr9	88570655	88602349	protein_coding
ENSMUSG00000017400	Stac2	0.723007	6.40726e-07	7.89446e-08	5.36952	chr11	97927449	97944288	protein_coding
ENSMUSG00000042396	Rbm7	0.72232	3.4568e-11	2.82338e-12	6.98625	chr9	48400001	48406599	protein_coding
ENSMUSG00000072941	Sod3	0.721907	0.0704061	0.0272025	2.2086	chr5	52521133	52528760	protein_coding
ENSMUSG00000075033	Nxpe3	0.721809	0.631727	0.466552	0.728101	chr16	55660316	55715648	protein_coding
ENSMUSG00000039963	Ccdc40	0.721727	0.522614	0.354827	0.925268	chr11	119119398	119156064	protein_coding
ENSMUSG00000022018	Rgcc	0.721581	0.517813	0.349629	0.935309	chr14	79526196	79539085	protein_coding
ENSMUSG00000040521	Tsfm	0.721253	0.0269637	0.00875574	2.62145	chr10	126847441	126866709	protein_coding
ENSMUSG00000034278	Dnajc17	0.721205	0.0492303	0.0178865	2.36796	chr2	119002981	119039276	protein_coding
ENSMUSG00000109198	D7Bwg0826e	0.721162	1	0.689166	0.399987	chr7	44543729	44547523	TEC
ENSMUSG00000113216	Gm40841	0.721162	1	0.689166	0.399987	chr13	28578436	28604049	lncRNA
ENSMUSG00000028889	Yrdc	0.72113	0.00180915	0.000408245	3.5347	chr4	124744472	124749035	protein_coding
ENSMUSG00000092260	Zfp963	0.720038	0.367553	0.218153	1.23145	chr8	70194289	70202620	protein_coding
ENSMUSG00000041765	Ubac2	0.718697	5.28267e-06	7.3617e-07	4.95157	chr14	122116032	122258446	protein_coding
ENSMUSG00000115457	Gm2387	0.718356	1	0.665046	0.432956	chr15	51952704	51953349	processed_pseudogene
ENSMUSG00000022218	Tgm1	0.718119	0.511679	0.343159	0.947941	chr14	55937466	55951383	protein_coding
ENSMUSG00000008668	Rps18	0.717721	9.64627e-17	5.57809e-18	8.64088	chr17	34170973	34174975	protein_coding
ENSMUSG00000026197	Zfand2b	0.717353	0.000610463	0.000123867	3.83834	chr1	75145290	75148273	protein_coding
ENSMUSG00000078851	H2ac25	0.71691	0.0588217	0.0220576	2.28937	chr11	58845511	58847656	protein_coding
ENSMUSG00000064326	Siva1	0.716643	0.0074647	0.00199504	3.09097	chr12	112611113	112615583	protein_coding
ENSMUSG00000002881	Nab1	0.716088	2.66023e-14	1.78819e-15	7.95522	chr1	52496453	52539838	protein_coding
ENSMUSG00000089669	Tnfsf13	0.715421	0.0885435	0.0358151	2.09902	chr11	69573672	69576610	protein_coding
ENSMUSG00000025647	Shisa5	0.714515	1.43208e-19	7.24078e-21	9.37018	chr9	108867633	108886845	protein_coding
ENSMUSG00000047084	Ngrn	0.714499	0.00651475	0.00171008	3.13645	chr7	79910963	79915122	protein_coding
ENSMUSG00000032306	Mpi	0.714334	0.00703798	0.00186498	3.11093	chr9	57451539	57460046	protein_coding
ENSMUSG00000026568	Mpc2	0.713807	0.000868782	0.000182465	3.74213	chr1	165288206	165308783	protein_coding
ENSMUSG00000027318	Adam33	0.713468	0.00777837	0.00208567	3.07775	chr2	130892511	130905734	protein_coding
ENSMUSG00000086539	Gm16759	0.713282	1	0.631484	0.479639	chr9	63305883	63475973	lncRNA
ENSMUSG00000097388	Gm3200	0.713104	0.717534	0.566255	0.573576	chr7	100410012	100411013	processed_pseudogene
ENSMUSG00000100367	Gm29336	0.713033	1	0.67701	0.416547	chr1	88584030	88585822	lncRNA
ENSMUSG00000030532	Hddc3	0.713013	0.400068	0.244577	1.16362	chr7	79992852	80000295	protein_coding
ENSMUSG00000021243	Fcf1	0.712938	0.000562	0.000112961	3.86092	chr12	85017671	85030077	protein_coding
ENSMUSG00000036427	Gpi1	0.71213	5.16826e-27	1.91909e-28	11.0619	chr7	33900755	33929761	protein_coding
ENSMUSG00000029622	Arpc1b	0.711933	4.01676e-21	1.89239e-22	9.74741	chr5	145051025	145067515	protein_coding
ENSMUSG00000068758	Il3ra	0.710213	1.66725e-09	1.56974e-10	6.39844	chr14	8113752	8123488	protein_coding
ENSMUSG00000015671	Psma2	0.710155	7.47935e-10	6.85529e-11	6.52379	chr13	14787825	14848821	protein_coding
ENSMUSG00000115230	AU022793	0.709368	0.00280224	0.000664907	3.40365	chr15	39826041	39830420	lncRNA
ENSMUSG00000049313	Sorl1	0.709193	6.23407e-10	5.66359e-11	6.55236	chr9	41876016	42035593	protein_coding
ENSMUSG00000078995	Zfp456	0.70901	0.0490293	0.0178027	2.3697	chr13	67510232	67523929	protein_coding
ENSMUSG00000042182	Bend6	0.708592	0.515043	0.346738	0.940935	chr1	33891133	33946897	protein_coding
ENSMUSG00000025058	Tasl	0.708351	9.27463e-05	1.58513e-05	4.31651	chrX	84913960	84935105	protein_coding
ENSMUSG00000006782	Cnp	0.70831	6.01471e-06	8.46129e-07	4.92442	chr11	100465730	100482555	protein_coding
ENSMUSG00000100009	Gm7967	0.708175	0.733848	0.58605	0.54457	chr1	98517242	98535109	lncRNA
ENSMUSG00000041012	Cmtm8	0.708115	0.291624	0.159705	1.40606	chr9	114618413	114673224	protein_coding
ENSMUSG00000046516	Cox17	0.708074	1.43213e-06	1.83024e-07	5.2158	chr16	38167353	38182659	protein_coding
ENSMUSG00000033249	Hsf4	0.707705	0.11854	0.0509584	1.95183	chr8	105996433	106002477	protein_coding
ENSMUSG00000020309	Chac2	0.706248	0.0909278	0.036953	2.08628	chr11	30926707	30936350	protein_coding
ENSMUSG00000039057	Myo16	0.705894	0.690282	0.532389	0.624364	chr8	10203911	10684742	protein_coding
ENSMUSG00000027610	Gss	0.704802	0.0079179	0.00212721	3.07187	chr2	155405101	155434730	protein_coding
ENSMUSG00000085360	Arhgap27os2	0.703386	0.665455	0.504451	0.667503	chr11	103246527	103251918	lncRNA
ENSMUSG00000004285	Atp6v1f	0.7028	1.74837e-10	1.50627e-11	6.7473	chr6	29467717	29470511	protein_coding
ENSMUSG00000074419	Pira13	0.702732	0.0474583	0.0171466	2.38355	chr7	3819780	3828686	protein_coding
ENSMUSG00000026723	Trdmt1	0.702497	0.0847078	0.0339776	2.12034	chr2	13513825	13549479	protein_coding
ENSMUSG00000072889	Nfxl1	0.702473	9.50505e-05	1.6287e-05	4.31052	chr5	72670644	72717027	protein_coding
ENSMUSG00000038888	Ctu1	0.70221	0.0669735	0.0256846	2.23095	chr7	43321440	43327722	protein_coding
ENSMUSG00000052566	Hook2	0.701306	5.87886e-05	9.72836e-06	4.42312	chr8	85717232	85729978	protein_coding
ENSMUSG00000115148	Gm49125	0.700962	0.654718	0.492948	0.685627	chr14	45850229	45851523	TEC
ENSMUSG00000022194	Pabpn1	0.700743	0.425256	0.264821	1.11507	chr14	55129957	55135626	protein_coding
ENSMUSG00000025169	Ogfod3	0.700657	0.00475086	0.00119756	3.23946	chr11	121068417	121095537	protein_coding
ENSMUSG00000084957	Bbip1	0.700491	0.000700794	0.000144098	3.80103	chr19	53918292	53933058	protein_coding
ENSMUSG00000042129	Rassf4	0.700236	1.32031e-24	5.44518e-26	10.5435	chr6	116609969	116650913	protein_coding
ENSMUSG00000038780	Smurf1	0.700068	8.10427e-08	9.15276e-09	5.74573	chr5	144813305	144902657	protein_coding
ENSMUSG00000063245	Zfp993	0.699515	0.16863	0.0787897	1.75775	chr4	146695418	146742617	protein_coding
ENSMUSG00000068206	Pick1	0.699458	0.34615	0.201055	1.27855	chr15	79113373	79133684	protein_coding
ENSMUSG00000111818	Gm17749	0.699421	0.36342	0.214818	1.24042	chr9	65427864	65437149	lncRNA
ENSMUSG00000026656	Fcgr2b	0.699121	2.84382e-14	1.91786e-15	7.94654	chr1	170786186	170804116	protein_coding
ENSMUSG00000054226	Tprkb	0.698969	0.000679343	0.000139288	3.80943	chr6	85888847	85907266	protein_coding
ENSMUSG00000031883	Car7	0.698622	0.399705	0.244178	1.16461	chr8	105261321	105276975	protein_coding
ENSMUSG00000074452	Pate2	0.698321	1	0.7338	0.340075	chr9	35481580	35601614	protein_coding
ENSMUSG00000121042		0.698321	1	0.7338	0.340075	chr1	182082891	182093596	lncRNA
ENSMUSG00000022370	Mrpl13	0.698212	0.000232927	4.3348e-05	4.08887	chr15	55397490	55421144	protein_coding
ENSMUSG00000023175	Bsg	0.698102	2.87194e-18	1.54693e-19	9.04139	chr10	79540325	79547803	protein_coding
ENSMUSG00000089942	Pira2	0.69809	3.53086e-09	3.45909e-10	6.27667	chr7	3839811	3848050	protein_coding
ENSMUSG00000091971	Hspa1a	0.697944	0.238291	0.122179	1.54569	chr17	35188166	35191132	protein_coding
ENSMUSG00000000093	Tbx2	0.697866	1	0.707186	0.375638	chr11	85723377	85732774	protein_coding
ENSMUSG00000102374	Gm38387	0.697849	0.766492	0.628122	0.484372	chr1	66808449	66811025	TEC
ENSMUSG00000069808	Tlcd3a	0.697728	0.27992	0.151186	1.43536	chr11	76070497	76105653	protein_coding
ENSMUSG00000108732	2310043P16Rik	0.697728	0.27992	0.151186	1.43536	chr7	34089157	34093037	TEC
ENSMUSG00000104113	Gm37292	0.697572	1	0.701548	0.383232	chr7	30907782	30908539	TEC
ENSMUSG00000120022		0.697259	0.740266	0.594136	0.532853	chr18	32200369	32201273	lncRNA
ENSMUSG00000032860	P2ry2	0.697206	9.70113e-06	1.40815e-06	4.82385	chr7	100645775	100662073	protein_coding
ENSMUSG00000025010	Ccnj	0.696676	0.0675757	0.025975	2.22659	chr19	40819723	40837016	protein_coding
ENSMUSG00000080059	Rps19-ps3	0.696337	0.45584	0.292096	1.05353	chr4	147906234	147906659	processed_pseudogene
ENSMUSG00000094685	Gm5900	0.696229	0.645667	0.482863	0.701706	chr7	104599122	104599496	processed_pseudogene
ENSMUSG00000044792	Isca1	0.696188	0.000410635	8.03128e-05	3.94346	chr13	59903223	59917624	protein_coding
ENSMUSG00000120933		0.695908	0.737931	0.59107	0.537286	chr1	181081802	181085239	lncRNA
ENSMUSG00000024672	Ms4a7	0.695897	2.33235e-19	1.18954e-20	9.31764	chr19	11298403	11313510	protein_coding
ENSMUSG00000021996	Esd	0.695808	1.97455e-20	9.63585e-22	9.58073	chr14	74969737	74988205	protein_coding
ENSMUSG00000030214	Plbd1	0.6949	0.660588	0.499355	0.675504	chr6	136589068	136638926	protein_coding
ENSMUSG00000051367	Six1	0.694755	0.452456	0.288899	1.06054	chr12	73086789	73100661	protein_coding
ENSMUSG00000038895	Zfp653	0.694263	0.0205885	0.00641209	2.72593	chr9	21966707	21982672	protein_coding
ENSMUSG00000059027	9630013D21Rik	0.693727	0.764588	0.625134	0.488587	chr4	109508726	109515050	lncRNA
ENSMUSG00000084845	Tmem240	0.693657	0.65549	0.493914	0.684097	chr4	155819257	155825021	protein_coding
ENSMUSG00000117768	8030456M14Rik	0.693511	1	0.690825	0.397736	chr19	53379208	53380226	lncRNA
ENSMUSG00000110647	Gm17745	0.693004	0.764405	0.624616	0.489319	chr10	93171255	93184741	lncRNA
ENSMUSG00000104088	Gm38275	0.69245	1	0.683364	0.407877	chr19	11560190	11561721	TEC
ENSMUSG00000090258	Churc1	0.691842	0.210819	0.103824	1.62659	chr12	76812312	76829954	protein_coding
ENSMUSG00000059070	Rpl18	0.691063	0.00105996	0.000226428	3.68754	chr7	45364881	45370260	protein_coding
ENSMUSG00000020116	Pno1	0.691018	2.28932e-06	3.01726e-07	5.12237	chr11	17153198	17161568	protein_coding
[truncated: 12,470 more rows]

## Sheet: Up_ H37Rv 72h
ensembl_gene_id	logfc	fdr	pvalue	stat	chromosome_name	start_position	end_position	external_gene_name	gene_biotype
ENSMUSG00000104713	11.7738	8.16676e-15	5.28685e-16	8.10472	chr5	105418568	105441564	Gbp6	protein_coding
ENSMUSG00000090231	11.3006	1.19117e-13	8.33916e-15	7.76232	chr17	35075350	35081494	Cfb	protein_coding
ENSMUSG00000040026	10.268	1.89694e-182	7.09944e-185	28.9974	chr7	46361422	46365124	Saa3	protein_coding
ENSMUSG00000022586	10.2326	1.48198e-53	2.69708e-55	15.6633	chr15	74851383	74855279	Ly6i	protein_coding
ENSMUSG00000078763	10.0027	5.33712e-21	2.52619e-22	9.71803	chr11	83007675	83013496	Slfn1	protein_coding
ENSMUSG00000045551	9.6267	6.70173e-11	5.56223e-12	6.89043	chr17	18096733	18104202	Fpr1	protein_coding
ENSMUSG00000029379	9.37081	3.173e-09	3.08289e-10	6.29455	chr5	90933962	90937459	Cxcl3	protein_coding
ENSMUSG00000114055	9.15219	1.62618e-09	1.52749e-10	6.4026	chr13	94425956	94431514	Gm32089	lncRNA
ENSMUSG00000016283	8.7034	3.91732e-118	2.61595e-120	23.3226	chr17	37791742	37794443	H2-M2	protein_coding
ENSMUSG00000030402	8.67378	9.26969e-08	1.0571e-08	5.7213	chr7	19010730	19013989	Ppm1n	protein_coding
ENSMUSG00000052270	8.65255	4.29121e-52	8.15604e-54	15.445	chr17	18108086	18114214	Fpr2	protein_coding
ENSMUSG00000049093	8.65049	1.0569e-07	1.21303e-08	5.69788	chr6	67399916	67468839	Il23r	protein_coding
ENSMUSG00000031722	8.52289	0	0	40.1615	chr8	110301760	110305804	Hp	protein_coding
ENSMUSG00000028037	8.18257	4.2132e-122	2.72078e-124	23.7119	chr3	151436559	151455597	Ifi44	protein_coding
ENSMUSG00000037849	8.0199	1.01121e-80	1.26151e-82	19.2558	chr1	173296051	173318607	Ifi206	protein_coding
ENSMUSG00000000204	8.00093	1.5703e-25	6.17657e-27	10.7462	chr11	83066012	83081042	Slfn4	protein_coding
ENSMUSG00000072109	7.56058	1.48117e-05	2.20975e-06	4.73323	chr1	85083667	85091756	A530040E14Rik	lncRNA
ENSMUSG00000073409	7.55348	1.67192e-05	2.51763e-06	4.7067	chr17	35643826	35649031	H2-Q6	protein_coding
ENSMUSG00000054203	7.48254	2.54475e-11	2.06538e-12	7.03	chr1	173839564	173859376	Ifi205	protein_coding
ENSMUSG00000027399	7.46497	1.01305e-21	4.69839e-23	9.88789	chr2	129141530	129151892	Il1a	protein_coding
ENSMUSG00000008193	7.38661	3.06425e-05	4.82113e-06	4.57242	chr7	44175417	44181495	Spib	protein_coding
ENSMUSG00000073491	7.38201	1.72695e-81	2.1164e-83	19.3481	chr1	173393849	173426840	Ifi213	protein_coding
ENSMUSG00000039196	7.34869	8.4383e-11	7.06546e-12	6.85632	chr4	63262797	63266400	Orm1	protein_coding
ENSMUSG00000066677	7.2975	1.20931e-44	2.72444e-46	14.2847	chr1	173501241	173525961	Ifi208	protein_coding
ENSMUSG00000020826	7.29624	1.24408e-10	1.05953e-11	6.79817	chr11	78811613	78851080	Nos2	protein_coding
ENSMUSG00000120737	7.29359	4.66644e-05	7.58164e-06	4.47667	chr7	19013105	19014239		lncRNA
ENSMUSG00000017002	7.23792	1.89872e-153	9.33546e-156	26.588	chr2	164195990	164231015	Slpi	protein_coding
ENSMUSG00000030162	7.12958	0.000104882	1.81388e-05	4.28665	chr6	129462207	129484128	Olr1	protein_coding
ENSMUSG00000060550	7.11723	9.40276e-74	1.31792e-75	18.3998	chr17	35658131	35662749	H2-Q7	protein_coding
ENSMUSG00000022126	7.09651	0	0	49.4568	chr14	103284413	103294009	Acod1	protein_coding
ENSMUSG00000073555	7.05588	3.81134e-37	1.05164e-38	13.0116	chr18	60345152	60380892	Gm4951	protein_coding
ENSMUSG00000087477	6.91046	0.000235654	4.39073e-05	4.08589	chr5	115055374	115061336	Gm13822	lncRNA
ENSMUSG00000025498	6.89761	0	0	65.5242	chr7	140842619	140846394	Irf7	protein_coding
ENSMUSG00000024164	6.6721	0	0	73.8743	chr17	57510970	57535136	C3	protein_coding
ENSMUSG00000114608	6.47813	3.15855e-281	6.95358e-284	36.0051	chr13	120471880	120482711	Gm36161	lncRNA
ENSMUSG00000024675	6.47539	5.38482e-130	3.2403e-132	24.468	chr19	11382134	11404610	Ms4a4c	protein_coding
ENSMUSG00000090942	6.4715	1.53087e-11	1.23126e-12	7.10182	chr18	60426452	60436088	F830016B08Rik	protein_coding
ENSMUSG00000086196	6.40875	8.31738e-08	9.43006e-09	5.74067	chr2	60168532	60201578	Gm13571	lncRNA
ENSMUSG00000078922	6.37816	0.00149235	0.00032909	3.59125	chr11	48876154	48884999	Tgtp1	protein_coding
ENSMUSG00000051726	6.36894	0.00181763	0.000410425	3.53329	chr12	17222101	17226889	Kcnf1	protein_coding
ENSMUSG00000022584	6.36014	9.65053e-111	7.08192e-113	22.5783	chr15	74980007	74983819	Ly6c2	protein_coding
ENSMUSG00000109729	6.34839	0.000208006	3.83351e-05	4.11729	chr8	62374780	62381062	Gm45418	lncRNA
ENSMUSG00000070501	6.33985	0.00169567	0.000380148	3.5535	chr1	173347283	173363523	Ifi214	protein_coding
ENSMUSG00000114761	6.31643	0.00189417	0.000429235	3.52142	chr19	12516952	12518187	Gm47242	lncRNA
ENSMUSG00000038357	6.27037	0.00215291	0.000494189	3.48389	chr9	109676447	109678685	Camp	protein_coding
ENSMUSG00000021125	6.26701	1.73826e-37	4.75798e-39	13.072	chr12	79177551	79203075	Arg2	protein_coding
ENSMUSG00000035042	6.23271	1.32382e-84	1.49607e-86	19.7185	chr11	83416604	83421344	Ccl5	protein_coding
ENSMUSG00000035852	6.19641	3.00464e-07	3.60349e-08	5.50926	chr10	79656823	79666324	Misp	protein_coding
ENSMUSG00000063522	6.1022	0.00369754	0.000901932	3.31946	chr15	74748836	74768870	Ly6m	protein_coding
ENSMUSG00000074896	6.09875	0	0	45.2582	chr19	34560931	34566131	Ifit3	protein_coding
ENSMUSG00000000386	6.09433	1.74056e-85	1.94148e-87	19.8215	chr16	97248235	97264107	Mx1	protein_coding
ENSMUSG00000117234	6.06866	4.6765e-13	3.4112e-14	7.58168	chr17	22286245	22288869	Gm7818	processed_pseudogene
ENSMUSG00000062007	6.04149	0.00447121	0.00111887	3.25879	chr8	72943482	72955371	Hsh2d	protein_coding
ENSMUSG00000062488	6.02867	1.36138e-82	1.60845e-84	19.4805	chr19	34585370	34590801	Ifit3b	protein_coding
ENSMUSG00000073805	5.99301	0.00544145	0.00139835	3.19499	chr7	134483655	134540159	Insyn2a	protein_coding
ENSMUSG00000095609	5.97836	3.05501e-237	8.29496e-240	33.069	chr13	120496141	120513730	Gm21188	protein_coding
ENSMUSG00000118607	5.96312	0.0056924	0.00147333	3.17989	chr1	85454323	85479899	Gm7592	protein_coding
ENSMUSG00000041827	5.96064	1.54743e-81	1.88503e-83	19.354	chr5	115061299	115075974	Oasl1	protein_coding
ENSMUSG00000027514	5.95479	0	0	38.1706	chr2	173048405	173060716	Zbp1	protein_coding
ENSMUSG00000068246	5.87894	0.000228716	4.24132e-05	4.09392	chr15	77613239	77620582	Apol9b	protein_coding
ENSMUSG00000092021	5.87211	0.008032	0.0021639	3.06676	chr5	105470908	105494338	Gbp11	protein_coding
ENSMUSG00000049608	5.85772	0.00112244	0.000241094	3.67154	chr1	85866039	85888729	Gpr55	protein_coding
ENSMUSG00000013974	5.8373	5.51101e-07	6.75379e-08	5.3976	chr8	3715754	3719259	Mcemp1	protein_coding
ENSMUSG00000030142	5.82647	0	0	81.5439	chr6	123258748	123266829	Clec4e	protein_coding
ENSMUSG00000050350	5.78683	0.00134241	0.000292775	3.62161	chr14	122148665	122153193	Gpr18	protein_coding
ENSMUSG00000062783	5.77807	0.0105127	0.0029439	2.97354	chrGL456221.1	111572	163011	Csprs	protein_coding
ENSMUSG00000025746	5.74323	0.0107814	0.00303338	2.96434	chr5	30218112	30224979	Il6	protein_coding
ENSMUSG00000061540	5.73442	0.0112246	0.00316962	2.95079	chr4	63280686	63284115	Orm2	protein_coding
ENSMUSG00000058427	5.72769	6.11952e-156	2.96389e-158	26.8032	chr5	91051730	91053797	Cxcl2	protein_coding
ENSMUSG00000094796	5.6742	2.03051e-08	2.10844e-09	5.98922	chr13	120761928	120770315	BC147527	protein_coding
ENSMUSG00000030651	5.6649	0.0133287	0.00387136	2.88846	chr7	101226177	101234807	Art2b	protein_coding
ENSMUSG00000099413	5.6556	0.0137907	0.00402274	2.87637	chr1	51546245	51635877	Gm17767	lncRNA
ENSMUSG00000026390	5.64639	3.7999e-50	7.69628e-52	15.149	chr1	120402267	120432753	Marco	protein_coding
ENSMUSG00000054072	5.61582	1.01517e-52	1.88477e-54	15.5391	chr18	60509099	60525706	Iigp1	protein_coding
ENSMUSG00000029380	5.6021	1.30924e-22	5.75501e-24	10.096	chr5	91039100	91040974	Cxcl1	protein_coding
ENSMUSG00000097924	5.56228	0.0177519	0.00540621	2.78178	chr6	61149277	61157794	A730020E08Rik	lncRNA
ENSMUSG00000090881	5.55641	0.00283216	0.000673383	3.40019	chr14	59482149	59497629	Phf11	unprocessed_pseudogene
ENSMUSG00000045932	5.5442	0	0	52.3762	chr19	34528094	34553819	Ifit2	protein_coding
ENSMUSG00000026822	5.45543	7.32184e-10	6.70018e-11	6.52722	chr2	32274645	32278264	Lcn2	protein_coding
ENSMUSG00000030107	5.39219	1.99323e-220	5.85082e-223	31.8754	chr6	121222865	121247876	Usp18	protein_coding
ENSMUSG00000103845	5.37606	2.65811e-07	3.16781e-08	5.5319	chr1	6499879	6511520	Gm19026	processed_pseudogene
ENSMUSG00000078921	5.34611	1.12089e-17	6.24319e-19	8.88762	chr11	48948021	48955033	Tgtp2	protein_coding
ENSMUSG00000034459	5.31671	0	0	39.588	chr19	34618271	34627409	Ifit1	protein_coding
ENSMUSG00000078616	5.26575	2.21159e-28	7.87128e-30	11.3448	chr7	104031272	104050044	Trim30c	protein_coding
ENSMUSG00000020010	5.25799	6.03654e-15	3.87168e-16	8.14251	chr10	23727360	23745741	Vnn3	protein_coding
ENSMUSG00000032915	5.21157	1.04716e-84	1.17572e-86	19.7307	chr17	56056984	56160662	Adgre4	protein_coding
ENSMUSG00000055413	5.17394	1.05579e-49	2.15388e-51	15.0812	chr17	35613102	35616776	H2-Q5	protein_coding
ENSMUSG00000025867	5.16164	0.00850421	0.00230969	3.04722	chr13	54519162	54531730	Cplx2	protein_coding
ENSMUSG00000035692	5.08034	1.05633e-138	5.89135e-141	25.2758	chr4	156283912	156285253	Isg15	protein_coding
ENSMUSG00000050395	5.07003	1.60287e-39	4.21097e-41	13.4268	chr4	63642840	63663350	Tnfsf15	protein_coding
ENSMUSG00000027398	5.00437	1.47679e-58	2.46005e-60	16.3847	chr2	129206490	129213059	Il1b	protein_coding
ENSMUSG00000102037	4.95419	0.00249563	0.000581648	3.44003	chr9	88838953	88844472	Bcl2a1a	protein_coding
ENSMUSG00000046687	4.93804	0.0151357	0.00448727	2.84171	chr10	61906902	61908141	Gm5424	processed_pseudogene
ENSMUSG00000043263	4.91587	0	0	42.5943	chr1	173458483	173475494	Ifi209	protein_coding
ENSMUSG00000044703	4.89551	1.9576e-29	6.68001e-31	11.5586	chr14	59514362	59534971	Phf11a	protein_coding
ENSMUSG00000097960	4.87235	4.91086e-12	3.82e-13	7.26179	chr8	120931173	120954969	A330074K22Rik	lncRNA
ENSMUSG00000066682	4.86949	1.96083e-52	3.68366e-54	15.4961	chr5	137864089	137870077	Pilrb2	protein_coding
ENSMUSG00000055602	4.86195	0.0192048	0.00590945	2.75276	chr17	13279991	13301368	Tcp10b	protein_coding
ENSMUSG00000075010	4.82958	2.95651e-100	2.60352e-102	21.4761	chr19	11021557	11033245	AW112010	lncRNA
ENSMUSG00000027347	4.79474	2.0999e-08	2.1882e-09	5.98318	chr2	117110474	117173482	Rasgrp1	protein_coding
ENSMUSG00000055632	4.78568	0.00108748	0.000233026	3.68023	chr2	31204427	31350750	Hmcn2	protein_coding
ENSMUSG00000023341	4.76853	1.70445e-33	5.17828e-35	12.3451	chr16	97336508	97362100	Mx2	protein_coding
ENSMUSG00000029084	4.76835	9.96939e-19	5.20893e-20	9.1596	chr5	44025895	44069717	Cd38	protein_coding
ENSMUSG00000028214	4.767	5.1176e-17	2.93303e-18	8.71401	chr4	11704457	11714752	Gem	protein_coding
ENSMUSG00000029371	4.76685	4.11349e-05	6.6108e-06	4.50585	chr5	90907219	90909483	Cxcl5	protein_coding
ENSMUSG00000037989	4.76295	2.90678e-05	4.54351e-06	4.58483	chr13	49189779	49301490	Wnk2	protein_coding
ENSMUSG00000068417	4.7523	0.000807838	0.000168381	3.76227	chr14	51193449	51202206	Pnp2	protein_coding
ENSMUSG00000021997	4.73591	0.0241413	0.00770815	2.66459	chr14	75321743	75368321	Lrrc63	protein_coding
ENSMUSG00000068245	4.71404	5.73018e-173	2.27071e-175	28.2335	chr14	59584856	59602919	Phf11d	protein_coding
ENSMUSG00000075602	4.69273	5.12664e-292	1.05339e-294	36.69	chr15	74866726	74869880	Ly6a	protein_coding
ENSMUSG00000066684	4.66368	7.50896e-42	1.85148e-43	13.823	chr5	137850409	137856368	Pilrb1	protein_coding
ENSMUSG00000112573	4.65432	0.0292876	0.00963716	2.58858	chr10	10146146	10172673	Gm48324	lncRNA
ENSMUSG00000057346	4.62991	0.00138883	0.000303613	3.6122	chr15	77287989	77295335	Apol9a	protein_coding
ENSMUSG00000033355	4.60293	0	0	38.6271	chr16	23339041	23432972	Rtp4	protein_coding
ENSMUSG00000097572	4.59278	0.000130974	2.3048e-05	4.23311	chr9	122124935	122139994	Gm26797	lncRNA
ENSMUSG00000111118	4.55495	6.74116e-11	5.60485e-12	6.88935	chr19	12506119	12507904	Gm6545	processed_pseudogene
ENSMUSG00000085977	4.54364	0.0360086	0.0123402	2.50226	chr18	60353915	60355130	Gm5970	processed_pseudogene
ENSMUSG00000023961	4.52726	6.1467e-79	7.93879e-81	19.0401	chr17	44407199	44416700	Enpp4	protein_coding
ENSMUSG00000120402	4.47503	0.0425406	0.0150387	2.43145	chr17	26727622	26728000		lncRNA
ENSMUSG00000039578	4.43775	0.000230425	4.27809e-05	4.09192	chr6	61157308	62359849	Ccser1	protein_coding
ENSMUSG00000026536	4.42904	1.5352e-201	5.18229e-204	30.4775	chr1	173723911	173740612	Ifi211	protein_coding
ENSMUSG00000019987	4.3206	2.69367e-07	3.21216e-08	5.52946	chr10	24791119	24803382	Arg1	protein_coding
ENSMUSG00000078920	4.30836	9.77351e-175	3.80125e-177	28.3778	chr11	48967414	48987801	Ifi47	protein_coding
ENSMUSG00000066861	4.28689	9.80866e-101	8.34963e-103	21.5289	chr5	121014205	121025676	Oas1g	protein_coding
ENSMUSG00000105504	4.28081	3.46728e-27	1.2773e-28	11.0984	chr3	142199739	142228105	Gbp5	protein_coding
ENSMUSG00000020641	4.27249	4.45794e-265	1.01414e-267	34.957	chr12	26492745	26506451	Rsad2	protein_coding
ENSMUSG00000003617	4.27057	1.37529e-46	3.01762e-48	14.5951	chr3	20011218	20063309	Cp	protein_coding
ENSMUSG00000115855	4.26865	1.92986e-15	1.19527e-16	8.28358	chr14	103250311	103261893	Gm34643	lncRNA
ENSMUSG00000079363	4.24222	5.51203e-07	6.75908e-08	5.39746	chr5	105263633	105287452	Gbp4	protein_coding
ENSMUSG00000046245	4.20274	1.41678e-128	8.62937e-131	24.3337	chr5	137820214	137834543	Pilra	protein_coding
ENSMUSG00000120140	4.17835	4.97666e-15	3.16634e-16	8.16682	chr7	101186993	101232039	Gm19765	lncRNA
ENSMUSG00000082292	4.11096	6.39615e-73	9.05891e-75	18.2951	chr11	58078565	58079838	Gm12250	processed_pseudogene
ENSMUSG00000029561	4.09907	0	0	48.2164	chr5	115034997	115050295	Oasl2	protein_coding
ENSMUSG00000091649	4.08972	1.04407e-114	7.35529e-117	22.9802	chr14	59558413	59578800	Phf11b	protein_coding
ENSMUSG00000030474	4.06593	1.19651e-24	4.90826e-26	10.5532	chr7	43300494	43309585	Siglece	protein_coding
ENSMUSG00000032013	4.04139	0.00249963	0.000582947	3.43943	chr9	43222145	43247412	Trim29	protein_coding
ENSMUSG00000052749	4.02986	6.88971e-08	7.69007e-09	5.77511	chr7	104004589	104019091	Trim30b	protein_coding
ENSMUSG00000036661	4.02365	1.30747e-07	1.52076e-08	5.6592	chr15	73384409	73444091	Dennd3	protein_coding
ENSMUSG00000022534	4.02216	7.44281e-30	2.49059e-31	11.643	chr16	3525082	3535961	Mefv	protein_coding
ENSMUSG00000018796	3.99804	0	0	53.0282	chr8	46924074	46989088	Acsl1	protein_coding
ENSMUSG00000000957	3.99707	0	0	40.2952	chr14	54669069	54682821	Mmp14	protein_coding
ENSMUSG00000015314	3.95326	5.79039e-05	9.56495e-06	4.42678	chr1	171745082	171780737	Slamf6	protein_coding
ENSMUSG00000041293	3.94396	0.0164865	0.00495187	2.81015	chr17	43581220	43635628	Adgrf1	protein_coding
ENSMUSG00000020638	3.88358	1.69141e-148	8.56442e-151	26.1554	chr12	26519203	26529836	Cmpk2	protein_coding
ENSMUSG00000028270	3.88222	5.60219e-156	2.67221e-158	26.8071	chr3	142326363	142343769	Gbp2	protein_coding
ENSMUSG00000021322	3.85959	0	0	41.1747	chr13	20978283	21220787	Aoah	protein_coding
ENSMUSG00000020785	3.85488	0.00554944	0.00142982	3.18856	chr11	72909834	72932899	Camkk1	protein_coding
ENSMUSG00000037921	3.83979	2.45741e-109	1.87547e-111	22.433	chr8	62381121	62491278	Ddx60	protein_coding
ENSMUSG00000079017	3.83488	3.31568e-123	2.06819e-125	23.8201	chr12	103408426	103409939	Ifi27l2a	protein_coding
ENSMUSG00000028885	3.7753	3.2661e-87	3.54724e-89	20.0219	chr4	132460277	132484563	Smpdl3b	protein_coding
ENSMUSG00000076441	3.76749	5.72372e-206	1.84812e-208	30.8113	chr2	31360219	31410684	Ass1	protein_coding
ENSMUSG00000030109	3.75512	9.62949e-147	5.08786e-149	25.999	chr6	121320035	121342734	Slc6a12	protein_coding
ENSMUSG00000032024	3.75481	2.79145e-82	3.31852e-84	19.4433	chr9	40597258	40696615	Clmp	protein_coding
ENSMUSG00000063611	3.72331	5.38735e-19	2.78322e-20	9.227	chr2	28396107	28397785	Gm10134	lncRNA
ENSMUSG00000044103	3.72285	0.000486657	9.64243e-05	3.89942	chr2	24076488	24083580	Il36g	protein_coding
ENSMUSG00000026980	3.7062	6.29928e-89	6.56416e-91	20.2197	chr2	60122447	60213647	Ly75	protein_coding
ENSMUSG00000046718	3.69299	2.11899e-263	4.97599e-266	34.8455	chr8	71986899	71990100	Bst2	protein_coding
ENSMUSG00000022587	3.6872	0	0	52.6773	chr15	74826900	74831752	Ly6e	protein_coding
ENSMUSG00000045094	3.68021	1.39125e-28	4.9312e-30	11.3856	chr18	61624728	61669665	Arhgef37	protein_coding
ENSMUSG00000053442	3.67236	0.0363596	0.0124818	2.49822	chr6	66871636	66873505	4930597O21Rik	lncRNA
ENSMUSG00000050737	3.66938	5.22821e-66	8.0186e-68	17.4016	chr2	30779483	30819875	Ptges	protein_coding
ENSMUSG00000028268	3.6686	1.44444e-97	1.33558e-99	21.1842	chr3	142265787	142278970	Gbp3	protein_coding
ENSMUSG00000033227	3.66613	6.7236e-08	7.49972e-09	5.77933	chr1	74811051	74824481	Wnt6	protein_coding
ENSMUSG00000040483	3.66121	2.93161e-106	2.34494e-108	22.1135	chr11	72192455	72204559	Xaf1	protein_coding
ENSMUSG00000032661	3.63807	0	0	40.4426	chr5	120891163	120915726	Oas3	protein_coding
ENSMUSG00000027322	3.61931	0	0	42.6594	chr2	130911140	130928685	Siglec1	protein_coding
ENSMUSG00000063234	3.61582	6.10834e-42	1.50165e-43	13.8381	chr15	103216662	103219039	Gpr84	protein_coding
ENSMUSG00000026829	3.58858	7.06128e-18	3.88637e-19	8.94015	chr2	28386903	28395427	Gbgt1	protein_coding
ENSMUSG00000055172	3.57893	4.62356e-86	5.12334e-88	19.8885	chr6	124489364	124500402	C1ra	protein_coding
ENSMUSG00000025911	3.56126	2.31194e-06	3.05217e-07	5.1202	chr1	9618173	9650898	Adhfe1	protein_coding
ENSMUSG00000074345	3.56036	0.0143634	0.00420772	2.86215	chr9	53930689	53975672	Tnfaip8l3	protein_coding
ENSMUSG00000040328	3.54257	5.67548e-06	7.95491e-07	4.93647	chr11	48869716	49026214	Or2v1	protein_coding
ENSMUSG00000029082	3.5298	2.7116e-148	1.39291e-150	26.1368	chr5	43976227	44001328	Bst1	protein_coding
ENSMUSG00000029442	3.50808	8.22084e-16	4.97099e-17	8.38738	chr5	123390165	123465547	Wdr66	protein_coding
ENSMUSG00000006818	3.49449	0	0	46.7021	chr17	13225733	13258950	Sod2	protein_coding
ENSMUSG00000090125	3.494	9.92782e-06	1.44324e-06	4.81894	chr4	124550600	124554448	Pou3f1	protein_coding
ENSMUSG00000063354	3.49383	1.25955e-44	2.85611e-46	14.2814	chr15	76496583	76501584	Slc39a4	protein_coding
ENSMUSG00000059108	3.48272	5.26994e-96	5.06614e-98	21.0123	chr7	140595612	140597837	Ifitm6	protein_coding
ENSMUSG00000053835	3.46781	5.45755e-152	2.72337e-154	26.461	chr17	36316587	36331452	H2-T24	protein_coding
ENSMUSG00000097439	3.44899	0.0202497	0.00628726	2.73241	chr9	21136637	21144429	Gm16754	lncRNA
ENSMUSG00000032690	3.43833	3.04365e-167	1.27312e-169	27.7613	chr5	120868398	120887918	Oas2	protein_coding
ENSMUSG00000092277	3.43671	0.000190453	3.48146e-05	4.13945	chr17	36432570	36440584	Gm19684	protein_coding
ENSMUSG00000045664	3.40669	2.30444e-28	8.21865e-30	11.341	chr19	5965664	5974844	Cdc42ep2	protein_coding
ENSMUSG00000028874	3.40233	4.09773e-92	4.14975e-94	20.58	chr4	132701406	132729221	Fgr	protein_coding
ENSMUSG00000073489	3.38162	1.23939e-295	2.36472e-298	36.9181	chr1	173574859	173594509	Ifi204	protein_coding
ENSMUSG00000038527	3.37057	3.49192e-20	1.722e-21	9.52059	chr6	124470072	124487602	C1rl	protein_coding
ENSMUSG00000026489	3.3515	4.43481e-63	7.06211e-65	17.0088	chr1	179992803	180027167	Coq8a	protein_coding
ENSMUSG00000017830	3.3484	1.88347e-144	1.00898e-146	25.795	chr11	100585710	100595097	Dhx58	protein_coding
ENSMUSG00000108006	3.33512	0.0144017	0.00422424	2.86091	chr6	87254727	87256732	Gm44418	lncRNA
ENSMUSG00000038521	3.32182	7.73683e-13	5.723e-14	7.51427	chr6	124507304	124519318	C1s1	protein_coding
ENSMUSG00000047945	3.31579	1.18375e-256	2.9535e-259	34.3954	chr4	129407374	129409778	Marcksl1	protein_coding
ENSMUSG00000033880	3.30622	0	0	48.9839	chr11	118283577	118292918	Lgals3bp	protein_coding
ENSMUSG00000031586	3.30366	1.74331e-88	1.84221e-90	20.1688	chr8	34272671	34419891	Rbpms	protein_coding
ENSMUSG00000030156	3.30115	1.04615e-07	1.19992e-08	5.69974	chr6	129244288	129252399	Cd69	protein_coding
ENSMUSG00000097134	3.28791	8.65539e-24	3.6776e-25	10.3624	chr10	66748268	66756037	1110002J07Rik	lncRNA
ENSMUSG00000003418	3.26122	0.0438989	0.0156306	2.41743	chr2	13655832	13798875	St8sia6	protein_coding
ENSMUSG00000079339	3.25034	6.01718e-17	3.46627e-18	8.69507	chr19	34570291	34579356	Ifit1bl1	protein_coding
ENSMUSG00000073557	3.24596	1.12003e-161	4.93154e-164	27.2945	chr1	134682396	134883680	Ppp1r12b	protein_coding
ENSMUSG00000091575	3.24055	1.62948e-06	2.09619e-07	5.1906	chr3	106389298	106393229	2010016I18Rik	lncRNA
ENSMUSG00000035929	3.2178	3.33246e-294	6.60281e-297	36.8279	chr17	35598593	35604266	H2-Q4	protein_coding
ENSMUSG00000096140	3.21759	0.00202188	0.000461589	3.50211	chr17	43845079	43854530	Ankrd66	protein_coding
ENSMUSG00000038352	3.20975	2.92132e-175	1.11476e-177	28.4209	chr11	97880404	97887007	Arl5c	protein_coding
ENSMUSG00000080242	3.20169	0.0170232	0.00513931	2.79817	chr6	37783021	37783485	Atp6v0c-ps2	processed_pseudogene
ENSMUSG00000074578	3.17112	7.80843e-89	8.19406e-91	20.2088	chr2	166904854	166907783	Zfas1	lncRNA
ENSMUSG00000030717	3.15753	1.90703e-89	1.97322e-91	20.2789	chr7	126222421	126230033	Nupr1	protein_coding
ENSMUSG00000051379	3.15546	1.24288e-12	9.27576e-14	7.45083	chr2	140492834	140513389	Flrt3	protein_coding
ENSMUSG00000078349	3.13751	5.79182e-06	8.13499e-07	4.9321	chr4	156287727	156295020	AW011738	lncRNA
ENSMUSG00000052776	3.10386	2.05023e-157	9.62902e-160	26.9306	chr5	121034319	121045584	Oas1a	protein_coding
ENSMUSG00000040253	3.10154	1.15659e-51	2.24918e-53	15.3794	chr3	142236103	142255910	Gbp7	protein_coding
ENSMUSG00000053318	3.10001	1.53481e-47	3.28879e-49	14.7455	chr1	172409325	172418135	Slamf8	protein_coding
ENSMUSG00000039304	3.07286	4.5675e-07	5.55058e-08	5.43271	chr3	27371177	27396576	Tnfsf10	protein_coding
ENSMUSG00000030108	3.05475	2.01133e-07	2.36896e-08	5.58264	chr6	121277186	121314692	Slc6a13	protein_coding
ENSMUSG00000027737	3.05352	4.82235e-133	2.83105e-135	24.7537	chr3	49846975	50398063	Slc7a11	protein_coding
ENSMUSG00000030187	3.03459	2.22434e-14	1.48703e-15	7.97802	chr6	131196186	131224325	Klra2	protein_coding
ENSMUSG00000009376	3.03443	3.78475e-18	2.05805e-19	9.01013	chr6	17463799	17573979	Met	protein_coding
ENSMUSG00000029490	3.00474	3.94962e-58	6.6083e-60	16.3245	chr5	108588920	108596966	Mfsd7a	protein_coding
ENSMUSG00000073529	3.00264	4.4742e-07	5.43392e-08	5.43649	chr18	77880959	77884443	F830208F22Rik	lncRNA
ENSMUSG00000002980	2.98337	0.000357179	6.91186e-05	3.9793	chr7	19490056	19504941	Bcam	protein_coding
ENSMUSG00000070327	2.97968	0	0	40.1813	chr11	119283926	119378244	Rnf213	protein_coding
ENSMUSG00000021640	2.97333	7.27072e-09	7.30433e-10	6.15935	chr13	100544272	100589377	Naip1	protein_coding
ENSMUSG00000040296	2.96669	2.92727e-220	8.80738e-223	31.8626	chr4	40203773	40239828	Rigi	protein_coding
ENSMUSG00000050931	2.9518	3.31966e-50	6.67489e-52	15.1583	chr3	131112634	131197172	Sgms2	protein_coding
ENSMUSG00000093954	2.94702	2.25542e-10	1.97124e-11	6.70814	chr14	69600953	69740811	Gm16867	protein_coding
ENSMUSG00000018986	2.9282	4.67562e-38	1.24894e-39	13.1734	chr11	83082156	83105980	Slfn3	protein_coding
ENSMUSG00000000730	2.92239	0.000619312	0.000125708	3.83472	chr10	77877781	77899456	Dnmt3l	protein_coding
ENSMUSG00000049848	2.92018	2.60828e-09	2.50358e-10	6.32676	chr7	19609667	19621890	Ceacam19	protein_coding
ENSMUSG00000040033	2.91522	1.07516e-246	2.76148e-249	33.7219	chr10	128106428	128128718	Stat2	protein_coding
ENSMUSG00000099974	2.90954	1.87422e-09	1.77286e-10	6.37983	chr9	88605338	88613967	Bcl2a1d	protein_coding
ENSMUSG00000025591	2.90608	4.16115e-117	2.80932e-119	23.2208	chr8	66925770	66939182	Tma16	protein_coding
ENSMUSG00000096957	2.90304	0.00160354	0.000356669	3.57023	chr8	11527897	11530243	E230013L22Rik	lncRNA
ENSMUSG00000089665	2.89707	2.16148e-06	2.83132e-07	5.13434	chr8	3721188	3722362	Fcor	protein_coding
ENSMUSG00000036067	2.88702	1.27466e-112	9.16682e-115	22.7697	chr2	26911375	26918010	Slc2a6	protein_coding
ENSMUSG00000023367	2.88342	4.89585e-43	1.16765e-44	14.0205	chr6	48817853	48824005	Tmem176a	protein_coding
ENSMUSG00000056116	2.87857	3.23551e-171	1.30588e-173	28.0898	chr17	36348020	36353639	H2-T22	protein_coding
ENSMUSG00000024677	2.87798	6.41272e-99	5.74118e-101	21.3319	chr19	11493876	11508620	Ms4a6b	protein_coding
ENSMUSG00000034855	2.87696	7.41123e-12	5.81934e-13	7.20465	chr5	92494497	92496748	Cxcl10	protein_coding
ENSMUSG00000039236	2.87328	6.14686e-27	2.296e-28	11.0458	chr7	78563172	78570144	Isg20	protein_coding
ENSMUSG00000029605	2.8674	3.00523e-18	1.62093e-19	9.03628	chr5	120950700	120962228	Oas1b	protein_coding
ENSMUSG00000024245	2.85671	6.66424e-08	7.42373e-09	5.78105	chr17	81252061	81309245	Tmem178	protein_coding
ENSMUSG00000029798	2.83861	8.37329e-90	8.54104e-92	20.3201	chr6	57557985	57641617	Herc6	protein_coding
ENSMUSG00000043953	2.82483	1.04633e-101	8.75329e-104	21.6332	chr9	110883554	110886587	Ccrl2	protein_coding
ENSMUSG00000057596	2.79877	1.68005e-102	1.3685e-104	21.7186	chr7	104119221	104157056	Trim30d	protein_coding
ENSMUSG00000027995	2.79514	2.10973e-235	5.88315e-238	32.94	chr3	83743579	83749074	Tlr2	protein_coding
ENSMUSG00000038781	2.78113	0.0174091	0.00528076	2.78939	chr17	56304077	56312584	Stap2	protein_coding
ENSMUSG00000039997	2.7771	3.45899e-138	1.95452e-140	25.2284	chr1	173747973	173770238	Ifi203	protein_coding
ENSMUSG00000046879	2.77432	2.78532e-199	9.60667e-202	30.3058	chr11	48752795	48762510	Irgm1	protein_coding
ENSMUSG00000027580	2.77227	6.6182e-158	3.01114e-160	26.9737	chr2	180869408	180883820	Helz2	protein_coding
ENSMUSG00000024401	2.76448	4.45409e-84	5.09898e-86	19.6564	chr17	35418357	35420983	Tnf	protein_coding
ENSMUSG00000024334	2.76298	0.00352159	0.000854103	3.33464	chr17	34311314	34314208	H2-Oa	protein_coding
ENSMUSG00000054404	2.7494	1.00958e-258	2.44486e-261	34.5344	chr11	82842175	82855666	Slfn5	protein_coding
ENSMUSG00000078853	2.7451	1.02457e-63	1.60148e-65	17.0956	chr11	58090382	58098417	Igtp	protein_coding
ENSMUSG00000029810	2.74077	1.38068e-109	1.04359e-111	22.4591	chr6	48810752	48818430	Tmem176b	protein_coding
ENSMUSG00000116380	2.71931	0.00885103	0.00241622	3.03364	chr15	74801286	74808165	Gm39556	lncRNA
ENSMUSG00000026104	2.70839	4.61895e-93	4.64369e-95	20.6859	chr1	52158599	52201024	Stat1	protein_coding
ENSMUSG00000104654	2.70577	0.000151002	2.68939e-05	4.19829	chr9	110881849	110882261	Gm43814	TEC
ENSMUSG00000067297	2.70034	0.0193892	0.00598024	2.74886	chr19	34594449	34618143	Ifit1bl2	protein_coding
ENSMUSG00000042190	2.69439	8.5855e-57	1.46798e-58	16.1342	chr5	113750415	113788487	Cmklr1	protein_coding
ENSMUSG00000028266	2.69079	9.07956e-167	3.86449e-169	27.7213	chr3	143894291	143910981	Lmo4	protein_coding
ENSMUSG00000036594	2.68815	2.22086e-100	1.9231e-102	21.4902	chr17	34501718	34506797	H2-Aa	protein_coding
ENSMUSG00000031779	2.686	3.50399e-05	5.56956e-06	4.5421	chr8	95472218	95478327	Ccl22	protein_coding
ENSMUSG00000024953	2.67121	1.18159e-205	3.90192e-208	30.7871	chr19	6884065	6887474	Prdx5	protein_coding
ENSMUSG00000031444	2.66976	5.46517e-38	1.46385e-39	13.1614	chr8	13087308	13106676	F10	protein_coding
ENSMUSG00000001348	2.64037	5.68646e-37	1.57737e-38	12.9806	chr9	22038023	22047007	Acp5	protein_coding
ENSMUSG00000032487	2.63581	1.57888e-55	2.78074e-57	15.9515	chr1	149975782	149983978	Ptgs2	protein_coding
ENSMUSG00000010358	2.61483	3.08499e-70	4.50512e-72	17.9535	chr11	101339233	101349524	Ifi35	protein_coding
ENSMUSG00000058163	2.61441	1.31512e-82	1.54413e-84	19.4825	chr11	48778249	48793041	Gm5431	protein_coding
ENSMUSG00000023913	2.60948	0	0	39.3452	chr17	43878989	43923092	Pla2g7	protein_coding
ENSMUSG00000035208	2.59648	7.46222e-185	2.68327e-187	29.1889	chr11	82892984	82911636	Slfn8	protein_coding
ENSMUSG00000016255	2.59535	0.0032134	0.000773696	3.36204	chr2	174292488	174299675	Tubb1	protein_coding
ENSMUSG00000020178	2.59092	6.97379e-06	9.90261e-07	4.89356	chr10	75152711	75170618	Adora2a	protein_coding
ENSMUSG00000045868	2.58914	1.20989e-21	5.62016e-23	9.86993	chr7	105755763	105814533	Gvin1	protein_coding
ENSMUSG00000058046	2.58797	3.24764e-10	2.89563e-11	6.65178	chr4	62443606	62466230	4933430I17Rik	protein_coding
ENSMUSG00000031504	2.58327	1.01495e-57	1.71305e-59	16.2663	chr8	11503518	11528710	Rab20	protein_coding
ENSMUSG00000038390	2.58244	3.13678e-95	3.06151e-97	20.9267	chr6	124835407	124840946	Gpr162	protein_coding
ENSMUSG00000024610	2.57919	1.81619e-242	4.79804e-245	33.4314	chr18	60936920	60945724	Cd74	protein_coding
ENSMUSG00000027358	2.57827	2.39118e-15	1.48977e-16	8.25732	chr2	133394079	133404805	Bmp2	protein_coding
ENSMUSG00000025492	2.57711	0	0	38.1925	chr7	140589499	140590683	Ifitm3	protein_coding
ENSMUSG00000097597	2.57549	4.73178e-07	5.75369e-08	5.42629	chr10	8760381	8762622	Gm26674	lncRNA
ENSMUSG00000028341	2.57174	0.00205208	0.000468785	3.49799	chr4	48045153	48086447	Nr4a3	protein_coding
ENSMUSG00000089844	2.56782	0.000841724	0.000176288	3.75078	chr1	85060790	85087574	A530032D15Rik	protein_coding
ENSMUSG00000038037	2.55246	3.07769e-06	4.14665e-07	5.0621	chr16	10600104	10603400	Socs1	protein_coding
ENSMUSG00000027646	2.55098	3.00232e-42	7.31467e-44	13.8897	chr2	157260364	157313782	Src	protein_coding
ENSMUSG00000031327	2.54895	0.0168117	0.00506683	2.80275	chrX	102400082	102439698	Chic1	protein_coding
ENSMUSG00000069874	2.54791	2.96223e-110	2.21727e-112	22.5278	chr11	58090444	58113608	Irgm2	protein_coding
ENSMUSG00000116895	2.54248	0.00151519	0.000334683	3.58686	chr17	15230438	15242711	Gm3435	protein_coding
ENSMUSG00000030401	2.53291	4.19313e-06	5.75721e-07	4.99919	chr7	19016549	19030085	Rtn2	protein_coding
ENSMUSG00000073421	2.51778	7.07875e-96	6.85693e-98	20.9979	chr17	34476663	34488393	H2-Ab1	protein_coding
ENSMUSG00000086813	2.51709	0.000393973	7.67881e-05	3.95421	chr2	75607495	75612650	Gm13657	lncRNA
ENSMUSG00000042349	2.51464	1.41164e-230	4.04006e-233	32.6005	chr1	131182080	131207344	Ikbke	protein_coding
ENSMUSG00000015340	2.50326	0	0	39.9212	chrX	9301491	9354010	Cybb	protein_coding
ENSMUSG00000061232	2.49612	5.77043e-288	1.22802e-290	36.4341	chr17	34214991	34219321	H2-K1	protein_coding
ENSMUSG00000024397	2.48808	4.64002e-51	9.0914e-53	15.2887	chr17	35389967	35395044	Aif1	protein_coding
ENSMUSG00000028525	2.48286	1.92477e-48	4.0114e-50	14.8869	chr4	101944740	102464456	Pde4b	protein_coding
ENSMUSG00000073002	2.48009	7.98883e-08	8.99894e-09	5.74859	chr6	72345777	72357451	Vamp5	protein_coding
ENSMUSG00000049422	2.47951	3.68492e-75	5.11081e-77	18.5751	chr10	75768964	75773581	Chchd10	protein_coding
ENSMUSG00000017737	2.47659	2.49997e-10	2.19231e-11	6.69261	chr2	164782700	164797770	Mmp9	protein_coding
ENSMUSG00000003541	2.46325	2.83583e-56	4.93205e-58	16.0592	chr17	36132576	36133815	Ier3	protein_coding
ENSMUSG00000023947	2.46239	1.64738e-63	2.58707e-65	17.0676	chr17	45866629	45874095	Nfkbie	protein_coding
ENSMUSG00000045007	2.46192	0.0259723	0.00838615	2.63611	chr11	101046733	101052613	Tubg2	protein_coding
ENSMUSG00000078606	2.45794	1.94886e-24	8.08035e-26	10.5063	chr7	105544346	105603174	Gvin2	protein_coding
ENSMUSG00000034987	2.45706	0.0114239	0.00323595	2.94439	chr13	54346148	54390199	Hrh2	protein_coding
ENSMUSG00000031304	2.45593	7.30052e-166	3.16086e-168	27.6455	chrX	100307984	100311861	Il2rg	protein_coding
ENSMUSG00000024778	2.44439	3.11908e-30	1.03458e-31	11.7177	chr19	34268066	34305172	Fas	protein_coding
ENSMUSG00000101191	2.42855	0.0399914	0.0139986	2.4573	chr6	125458326	125461641	Gm28809	lncRNA
ENSMUSG00000039395	2.42815	1.00933e-08	1.02288e-09	6.1058	chr1	72198601	72251466	Mreg	protein_coding
ENSMUSG00000090145	2.42071	0.000358517	6.94566e-05	3.97814	chr1	88030974	88146725	Ugt1a6b	protein_coding
ENSMUSG00000085337	2.41192	3.77019e-05	6.02036e-06	4.52567	chr16	91408356	91420749	Gm15964	lncRNA
ENSMUSG00000030921	2.41148	7.94975e-158	3.67531e-160	26.9663	chr7	104058232	104114400	Trim30a	protein_coding
ENSMUSG00000082154	2.4087	0.00275347	0.000652452	3.40882	chr7	104150262	104151356	Gm16464	processed_pseudogene
ENSMUSG00000034422	2.40857	5.7096e-216	1.75976e-218	31.5506	chr16	35653244	35691914	Parp14	protein_coding
ENSMUSG00000054169	2.40701	0.0137468	0.00400691	2.87762	chr7	24476631	24484082	Ceacam10	protein_coding
ENSMUSG00000004359	2.40588	0.000309561	5.91316e-05	4.01625	chr10	88510634	88520877	Spic	protein_coding
ENSMUSG00000037321	2.38878	1.41879e-127	8.74575e-130	24.2385	chr17	34406527	34416199	Tap1	protein_coding
ENSMUSG00000009292	2.38463	5.36795e-18	2.93864e-19	8.97099	chr10	77743556	77806397	Trpm2	protein_coding
ENSMUSG00000023349	2.37982	9.26349e-78	1.23042e-79	18.896	chr6	123206802	123223980	Clec4n	protein_coding
ENSMUSG00000027605	2.37672	4.6764e-28	1.67468e-29	11.2786	chr2	155359868	155427644	Acss2	protein_coding
ENSMUSG00000097081	2.37076	0.00757576	0.00202584	3.08642	chr12	111393308	111397380	Gm10425	lncRNA
ENSMUSG00000050994	2.37029	1.0965e-09	1.01788e-10	6.46427	chr10	10211447	10348070	Adgb	protein_coding
ENSMUSG00000032578	2.36983	0.000536051	0.000107273	3.87352	chr9	107173225	107179983	Cish	protein_coding
ENSMUSG00000053113	2.36087	5.38034e-25	2.17551e-26	10.6294	chr11	117856905	117860873	Socs3	protein_coding
ENSMUSG00000039934	2.33938	2.35482e-81	2.92041e-83	19.3315	chr5	21391253	21520130	Gsap	protein_coding
ENSMUSG00000030930	2.33662	1.74302e-05	2.63238e-06	4.6976	chr7	131837509	131918957	Chst15	protein_coding
ENSMUSG00000026826	2.33521	2.47441e-08	2.62567e-09	5.95344	chr2	56996842	57014015	Nr4a2	protein_coding
ENSMUSG00000066152	2.33512	2.01484e-114	1.43421e-116	22.9512	chr4	62180799	62216648	Slc31a2	protein_coding
ENSMUSG00000029366	2.30617	3.4205e-102	2.8113e-104	21.6855	chr5	88912855	88931140	Dck	protein_coding
ENSMUSG00000001039	2.30526	0.0303546	0.0100484	2.57416	chr11	61395970	61403757	B9d1	protein_coding
ENSMUSG00000052477	2.30283	1.09185e-20	5.24012e-22	9.64344	chr1	84970411	85248287	C130026I21Rik	protein_coding
ENSMUSG00000060586	2.29855	4.61712e-36	1.31802e-37	12.8169	chr17	34524841	34535648	H2-Eb1	protein_coding
ENSMUSG00000072620	2.29737	8.56738e-185	3.14353e-187	29.1835	chr11	82955938	82961504	Slfn2	protein_coding
ENSMUSG00000022906	2.29321	7.4678e-123	4.71293e-125	23.7856	chr16	35758840	35792975	Parp9	protein_coding
ENSMUSG00000090272	2.29107	7.22656e-98	6.6289e-100	21.2172	chr1	173676692	173708447	Mndal	protein_coding
ENSMUSG00000079419	2.28559	8.10114e-170	3.32915e-172	27.9744	chr19	11446730	11459556	Ms4a6c	protein_coding
ENSMUSG00000073144	2.28252	0.0327053	0.010985	2.54318	chr6	39095318	39125249	4930599N23Rik	lncRNA
ENSMUSG00000086564	2.27646	0.000156153	2.79143e-05	4.18985	chr3	100900845	100936872	Cd101	protein_coding
ENSMUSG00000052212	2.27229	0.0462968	0.016627	2.39485	chr7	24443408	24459736	Cd177	protein_coding
ENSMUSG00000037161	2.26679	0.039784	0.0138997	2.45984	chr3	51295833	51304159	Mgarp	protein_coding
ENSMUSG00000037580	2.26146	2.80165e-53	5.13988e-55	15.6222	chr14	47391352	47426870	Gch1	protein_coding
ENSMUSG00000079491	2.25437	6.00342e-15	3.84603e-16	8.14331	chr17	36426768	36432357	H2-T10	protein_coding
ENSMUSG00000106734	2.25393	4.51737e-96	4.30952e-98	21.0199	chr6	3333191	3346128	Gm20559	lncRNA
ENSMUSG00000060703	2.25176	1.55883e-100	1.33839e-102	21.507	chr2	60082337	60114832	Cd302	protein_coding
ENSMUSG00000020592	2.25092	3.50498e-111	2.54636e-113	22.6235	chr12	8821323	8843715	Sdc1	protein_coding
ENSMUSG00000032724	2.24835	1.39779e-06	1.78378e-07	5.22057	chr2	103396655	103548768	Abtb2	protein_coding
ENSMUSG00000060519	2.2375	1.91308e-136	1.09503e-138	25.0686	chr1	156481187	156501926	Tor3a	protein_coding
ENSMUSG00000069515	2.23705	4.24419e-09	4.18595e-10	6.24693	chr10	117123702	117128773	Lyz1	protein_coding
ENSMUSG00000019194	2.22722	2.56275e-15	1.60043e-16	8.24876	chr7	30815949	30826428	Scn1b	protein_coding
ENSMUSG00000071454	2.22642	1.06897e-15	6.51876e-17	8.35544	chr12	3622381	3831796	Dtnb	protein_coding
ENSMUSG00000030403	2.22203	1.71949e-31	5.51417e-33	11.9636	chr7	18990854	19005742	Vasp	protein_coding
ENSMUSG00000093765	2.21154	4.17122e-17	2.37533e-18	8.73788	chr12	116066389	116102268	Gm20658	lncRNA
ENSMUSG00000026821	2.20169	9.23434e-78	1.21977e-79	18.8965	chr2	28403137	28443093	Ralgds	protein_coding
ENSMUSG00000001123	2.19946	1.41307e-121	9.22896e-124	23.6604	chr11	78853800	78875772	Lgals9	protein_coding
ENSMUSG00000039699	2.19662	7.91009e-13	5.86277e-14	7.51111	chr19	6191013	6222506	Batf2	protein_coding
ENSMUSG00000116655	2.19651	0.025476	0.00819972	2.64373	chr17	15372421	15393320	Gm35455	lncRNA
ENSMUSG00000039501	2.19639	1.64496e-187	5.79423e-190	29.3982	chr2	166877713	166904935	Znfx1	protein_coding
ENSMUSG00000036381	2.18539	2.39863e-48	5.01658e-50	14.8719	chr3	59021276	59061039	P2ry14	protein_coding
ENSMUSG00000001249	2.18449	2.23361e-05	3.42738e-06	4.64339	chr7	30798150	30814715	Hpn	protein_coding
ENSMUSG00000082016	2.1831	0.0372332	0.0128337	2.48835	chr7	27169196	27169960	Pgam1-ps2	processed_pseudogene
ENSMUSG00000053338	2.17117	1.92704e-05	2.93716e-06	4.67517	chr7	3535016	3551140	Tarm1	protein_coding
ENSMUSG00000042622	2.16979	1.16032e-11	9.21307e-13	7.14178	chr15	79230821	79243276	Maff	protein_coding
ENSMUSG00000031958	2.16959	0.0145846	0.00428536	2.85636	chr8	112350417	112357006	Ldhd	protein_coding
ENSMUSG00000035356	2.16342	5.06484e-35	1.47184e-36	12.6284	chr16	55631738	55659262	Nfkbiz	protein_coding
ENSMUSG00000047798	2.16101	8.39271e-54	1.52124e-55	15.6996	chr11	115007040	115024818	Cd300lf	protein_coding
ENSMUSG00000048234	2.14598	6.92142e-211	2.18405e-213	31.177	chr1	39590377	39616486	Rnf149	protein_coding
ENSMUSG00000085894	2.14523	6.69779e-06	9.47631e-07	4.90221	chr1	39586651	39591083	Gm15832	lncRNA
ENSMUSG00000028527	2.14144	3.37101e-15	2.11508e-16	8.21537	chr4	101276474	101324192	Ak4	protein_coding
ENSMUSG00000028542	2.13882	9.24261e-06	1.33752e-06	4.8341	chr4	117691703	117732395	Slc6a9	protein_coding
ENSMUSG00000028076	2.13545	9.36524e-16	5.68361e-17	8.37161	chr3	86903141	86906748	Cd1d1	protein_coding
ENSMUSG00000099843	2.11296	4.47076e-05	7.23091e-06	4.48678	chr1	105901277	105918027	Gm7160	lncRNA
ENSMUSG00000030672	2.11221	0.0228744	0.00723983	2.68561	chr7	126808062	126813470	Mylpf	protein_coding
ENSMUSG00000026875	2.11093	1.15727e-29	3.9405e-31	11.6038	chr2	34831762	34851784	Traf1	protein_coding
ENSMUSG00000020227	2.10778	9.21581e-78	1.21056e-79	18.8969	chr10	119977553	120038035	Irak3	protein_coding
ENSMUSG00000092349	2.10614	0.0300315	0.00991942	2.57863	chr17	34124109	34125649	Smim40	protein_coding
ENSMUSG00000020277	2.10394	9.07216e-97	8.45501e-99	21.0971	chr10	77822781	77845917	Pfkl	protein_coding
ENSMUSG00000054676	2.10297	6.03181e-46	1.33234e-47	14.4935	chr7	37882642	37896992	1600014C10Rik	protein_coding
ENSMUSG00000023991	2.10008	3.3454e-44	7.68408e-46	14.2123	chr17	48178058	48235570	Foxp4	protein_coding
ENSMUSG00000043017	2.09538	5.96001e-44	1.38646e-45	14.1709	chr7	16640415	16644830	Ptgir	protein_coding
ENSMUSG00000086712	2.0896	0.0151008	0.00447166	2.84282	chr4	53261356	53270232	Mexis	lncRNA
ENSMUSG00000038188	2.08803	8.93614e-47	1.94763e-48	14.6249	chr11	75404366	75417408	Scarf1	protein_coding
ENSMUSG00000044986	2.08727	2.81197e-15	1.76019e-16	8.23738	chr15	78283756	78290107	Tst	protein_coding
ENSMUSG00000025408	2.0872	1.0252e-32	3.18234e-34	12.1981	chr10	127126643	127132157	Ddit3	protein_coding
ENSMUSG00000041571	2.08246	7.70387e-73	1.09676e-74	18.2846	chr7	15651133	15656327	Selenow	protein_coding
ENSMUSG00000021109	2.07331	2.8601e-148	1.49018e-150	26.1342	chr12	73948149	73994304	Hif1a	protein_coding
ENSMUSG00000002983	2.0717	5.51249e-47	1.19336e-48	14.6582	chr7	19340142	19363363	Relb	protein_coding
ENSMUSG00000074227	2.06874	0.0233497	0.00741256	2.67772	chr7	28955748	28981337	Spint2	protein_coding
ENSMUSG00000026896	2.06765	2.45899e-79	3.13983e-81	19.0886	chr2	62426142	62476599	Ifih1	protein_coding
ENSMUSG00000048752	2.06232	0.0079973	0.00215206	3.0684	chr9	110687035	110693697	Prss50	protein_coding
ENSMUSG00000021768	2.05252	0.00111334	0.000238976	3.67379	chr14	21783462	21801249	Dusp13	protein_coding
ENSMUSG00000037405	2.03468	2.12825e-115	1.4837e-117	23.0496	chr9	20927281	20940113	Icam1	protein_coding
ENSMUSG00000074813	2.03111	7.59694e-08	8.5352e-09	5.75753	chr2	128020239	128344685	Morrbid	lncRNA
ENSMUSG00000041936	2.02671	9.70217e-45	2.17866e-46	14.3003	chr4	156249747	156281945	Agrn	protein_coding
ENSMUSG00000042659	2.02667	5.45823e-47	1.1776e-48	14.6591	chr7	68386743	68398989	Arrdc4	protein_coding
ENSMUSG00000037816	2.02658	2.95384e-30	9.77605e-32	11.7225	chr13	50571900	50587816	Fbxw17	protein_coding
ENSMUSG00000028517	2.02054	2.61283e-36	7.4203e-38	12.8614	chr4	105014544	105089961	Plpp3	protein_coding
ENSMUSG00000031429	2.01355	1.45208e-52	2.71725e-54	15.5157	chrX	139849178	139857477	Psmd10	protein_coding
ENSMUSG00000027078	2.00982	3.77889e-88	4.04871e-90	20.1298	chr2	84629172	84640679	Ube2l6	protein_coding
ENSMUSG00000022014	2.00717	1.93071e-69	2.83366e-71	17.8511	chr14	78141679	78240097	Epsti1	protein_coding
ENSMUSG00000045502	2.00419	0.00250056	0.000583348	3.43924	chr5	124001633	124003562	Hcar2	protein_coding
ENSMUSG00000101389	1.99475	3.9704e-27	1.46555e-28	11.0861	chr19	11352887	11370154	Ms4a4a	protein_coding
ENSMUSG00000034118	1.99351	1.25752e-24	5.17697e-26	10.5482	chr5	130102167	130164570	Tpst1	protein_coding
ENSMUSG00000096727	1.98933	1.23642e-40	3.13936e-42	13.6178	chr17	34400961	34406738	Psmb9	protein_coding
ENSMUSG00000034248	1.98707	2.86501e-98	2.60704e-100	21.261	chr14	69479297	69522561	Slc25a37	protein_coding
ENSMUSG00000090222	1.98171	1.70465e-05	2.56943e-06	4.70254	chr1	173604095	173625836	Ifi203-ps	unprocessed_pseudogene
ENSMUSG00000044244	1.97647	0.0446144	0.0159312	2.41049	chr9	100339772	100368841	Il20rb	protein_coding
ENSMUSG00000056144	1.97567	6.9792e-46	1.55184e-47	14.483	chr7	103893664	103911441	Trim34a	protein_coding
ENSMUSG00000112627	1.97459	1.78771e-11	1.44177e-12	7.07998	chr10	116785662	116799191	4933412E12Rik	lncRNA
ENSMUSG00000027611	1.97442	5.66183e-54	1.0221e-55	15.7248	chr2	155593037	155597391	Procr	protein_coding
ENSMUSG00000029298	1.96999	5.64854e-31	1.8197e-32	11.864	chr5	105225496	105287405	Gbp9	protein_coding
ENSMUSG00000073902	1.96833	8.90456e-06	1.28468e-06	4.84211	chr7	106195950	106203242	Gvin3	unprocessed_pseudogene
ENSMUSG00000029009	1.96818	1.40868e-64	2.1812e-66	17.2114	chr4	148123534	148144008	Mthfr	protein_coding
ENSMUSG00000036634	1.96557	0.000107712	1.86542e-05	4.28042	chr7	30598601	30614298	Mag	protein_coding
ENSMUSG00000055994	1.96307	5.28995e-16	3.17156e-17	8.44007	chr8	89373943	89415102	Nod2	protein_coding
ENSMUSG00000000791	1.96307	0.0328066	0.0110262	2.54187	chr8	71261093	71274068	Il12rb1	protein_coding
ENSMUSG00000033213	1.95785	1.32806e-08	1.36246e-09	6.05985	chr2	122478906	122483111	AA467197	protein_coding
ENSMUSG00000058624	1.95697	8.09051e-42	2.00081e-43	13.8174	chr19	21368671	21450809	Gda	protein_coding
ENSMUSG00000079197	1.94534	2.99333e-82	3.58049e-84	19.4394	chr14	55824898	55828570	Psme2	protein_coding
ENSMUSG00000001128	1.93344	1.89376e-122	1.20905e-124	23.746	chrX	20791693	20797794	Cfp	protein_coding
ENSMUSG00000011008	1.93296	1.95956e-78	2.54525e-80	18.979	chr3	145855588	145901268	Mcoln2	protein_coding
ENSMUSG00000067212	1.92258	2.41265e-140	1.32787e-142	25.4252	chr17	36340665	36343747	H2-T23	protein_coding
ENSMUSG00000024338	1.92184	9.47023e-107	7.50557e-109	22.1648	chr17	34416695	34420428	Psmb8	protein_coding
ENSMUSG00000120996	1.92148	6.37158e-05	1.06045e-05	4.40447	chr3	127582505	127583896		lncRNA
ENSMUSG00000026222	1.91809	9.94309e-106	8.02627e-108	22.0579	chr1	85577709	85637719	Sp100	protein_coding
ENSMUSG00000059412	1.91678	7.89939e-52	1.52458e-53	15.4046	chr9	45310967	45321576	Fxyd2	protein_coding
ENSMUSG00000030157	1.91488	2.28874e-59	3.74543e-61	16.4988	chr6	129157578	129163497	Clec2d	protein_coding
ENSMUSG00000006517	1.90204	2.37791e-36	6.7357e-38	12.8689	chr8	123160340	123170161	Mvd	protein_coding
ENSMUSG00000019970	1.89146	4.06566e-135	2.35699e-137	24.946	chr10	21758083	21875802	Sgk1	protein_coding
ENSMUSG00000038507	1.88604	2.95922e-71	4.27802e-73	18.0838	chr6	39063344	39095283	Parp12	protein_coding
ENSMUSG00000025790	1.88403	1.17449e-17	6.56758e-19	8.88199	chr7	73925167	74204528	Slco3a1	protein_coding
ENSMUSG00000074677	1.87898	9.74113e-51	1.92292e-52	15.2399	chr3	15849309	15902692	Sirpb1c	protein_coding
ENSMUSG00000026399	1.87405	0.0472023	0.017018	2.38632	chr1	130366764	130390481	Cd55	protein_coding
ENSMUSG00000060429	1.8715	0.000362366	7.02554e-05	3.97542	chr15	55499784	55770345	Sntb1	protein_coding
ENSMUSG00000025161	1.86851	1.21081e-11	9.62284e-13	7.1358	chr11	120839306	120851694	Slc16a3	protein_coding
ENSMUSG00000033538	1.85966	4.71453e-20	2.3353e-21	9.48888	chr9	5308828	5336783	Casp4	protein_coding
ENSMUSG00000097534	1.8575	0.000122726	2.15065e-05	4.24865	chr8	47121843	47192550	Gm16675	lncRNA
ENSMUSG00000119584	1.856	2.95565e-10	2.61795e-11	6.6666	chr17	40157244	40159092	Rn18s-rs5	rRNA
ENSMUSG00000037820	1.85555	5.0782e-132	3.01852e-134	24.658	chr2	157958322	157988356	Tgm2	protein_coding
ENSMUSG00000032561	1.8554	2.00878e-29	6.86937e-31	11.5562	chr9	104165450	104214947	Acpp	protein_coding
ENSMUSG00000028773	1.85481	2.31835e-18	1.24024e-19	9.06551	chr4	130202388	130209256	Fabp3	protein_coding
ENSMUSG00000071068	1.85177	6.1378e-19	3.17993e-20	9.21271	chr17	48606526	48619561	Treml2	protein_coding
ENSMUSG00000070427	1.84841	2.81749e-24	1.17439e-25	10.471	chr7	101664092	101667897	Il18bp	protein_coding
ENSMUSG00000015947	1.84035	2.63878e-108	2.05262e-110	22.3263	chr3	96190225	96201285	Fcgr1	protein_coding
ENSMUSG00000023206	1.83187	4.69406e-09	4.63308e-10	6.23105	chr2	11710101	11739128	Il15ra	protein_coding
ENSMUSG00000086324	1.83124	0.0495814	0.0180468	2.36466	chr16	35787121	35803616	Gm15564	lncRNA
ENSMUSG00000048498	1.8202	0.0170391	0.00514536	2.79779	chr11	114942743	114957500	Cd300e	protein_coding
ENSMUSG00000062515	1.81988	2.83274e-76	3.80415e-78	18.714	chr3	10269148	10273636	Fabp4	protein_coding
ENSMUSG00000047415	1.81956	1.72145e-08	1.77362e-09	6.01729	chr12	100842941	100874457	Gpr68	protein_coding
ENSMUSG00000026827	1.81396	7.51189e-45	1.6758e-46	14.3186	chr2	57127647	57260731	Gpd2	protein_coding
ENSMUSG00000017652	1.8133	1.87091e-05	2.84199e-06	4.68192	chr2	164897547	164914868	Cd40	protein_coding
ENSMUSG00000025934	1.80806	9.69728e-33	2.99593e-34	12.203	chr1	21310813	21335885	Gsta3	protein_coding
ENSMUSG00000012519	1.80559	6.23412e-31	2.01292e-32	11.8556	chr8	112038429	112064809	Mlkl	protein_coding
ENSMUSG00000026946	1.80443	4.89764e-21	2.31099e-22	9.72709	chr2	51838499	51863506	Nmi	protein_coding
ENSMUSG00000024247	1.80233	1.88427e-08	1.95382e-09	6.0016	chr17	83522721	83532499	Pkdcc	protein_coding
ENSMUSG00000020057	1.80195	8.83322e-84	1.0177e-85	19.6213	chr10	88158666	88214942	Dram1	protein_coding
ENSMUSG00000030825	1.80164	0.0091461	0.00251221	3.02187	chr7	45204317	45217176	Hsd17b14	protein_coding
ENSMUSG00000049327	1.79969	1.67811e-77	2.24125e-79	18.8643	chr5	124577993	124600371	Kmt5a	protein_coding
ENSMUSG00000031652	1.79618	5.14378e-76	6.94544e-78	18.6819	chr8	87534788	87611886	N4bp1	protein_coding
ENSMUSG00000038811	1.79377	4.1359e-47	8.89277e-49	14.6782	chr11	95728042	95736560	Gngt2	protein_coding
ENSMUSG00000033192	1.78833	2.58767e-84	2.94334e-86	19.6842	chr8	93581967	93645907	Lpcat2	protein_coding
ENSMUSG00000028982	1.78293	3.4242e-05	5.42766e-06	4.54754	chr4	149828493	149858734	Slc25a33	protein_coding
ENSMUSG00000028064	1.78167	5.52164e-53	1.01705e-54	15.5786	chr3	88343266	88368489	Sema4a	protein_coding
ENSMUSG00000033871	1.78157	1.11557e-05	1.63483e-06	4.79401	chr18	61431207	61533502	Ppargc1b	protein_coding
ENSMUSG00000029780	1.77587	2.92966e-32	9.24455e-34	12.1109	chr6	56859385	56900917	Nt5c3	protein_coding
ENSMUSG00000036552	1.76441	1.05936e-16	6.17252e-18	8.62931	chr17	15261470	15310306	Ermard	protein_coding
ENSMUSG00000115338	1.76409	5.8644e-59	9.68292e-61	16.4413	chr14	51168539	51202694	Pnp	protein_coding
ENSMUSG00000029822	1.75939	5.9849e-48	1.26488e-49	14.8099	chr6	50270310	50433181	Osbpl3	protein_coding
ENSMUSG00000021025	1.75325	3.38822e-71	4.92307e-73	18.076	chr12	55536195	55539432	Nfkbia	protein_coding
ENSMUSG00000070031	1.75194	1.54242e-64	2.3996e-66	17.2059	chr1	85528099	85572758	Sp140	protein_coding
ENSMUSG00000060802	1.75134	5.34206e-24	2.2502e-25	10.4092	chr2	121978167	121983564	B2m	protein_coding
ENSMUSG00000063268	1.74954	1.41072e-32	4.39978e-34	12.1717	chr15	76115374	76127641	Parp10	protein_coding
ENSMUSG00000107215	1.74754	3.36803e-07	4.05588e-08	5.4884	chr6	3336772	3339354	Gm43197	TEC
ENSMUSG00000040829	1.74222	1.04882e-17	5.82637e-19	8.8953	chr11	70350259	70357028	Zmynd15	protein_coding
ENSMUSG00000085525	1.74042	0.0251648	0.00808481	2.64851	chr4	146188399	146215004	Gm13166	lncRNA
ENSMUSG00000074151	1.74032	3.24373e-44	7.42674e-46	14.2147	chr8	95160984	95253900	Nlrc5	protein_coding
ENSMUSG00000023951	1.73331	3.90306e-116	2.69236e-118	23.1234	chr17	46327919	46343295	Vegfa	protein_coding
ENSMUSG00000056054	1.72063	6.66327e-06	9.41767e-07	4.90343	chr3	90576285	90577342	S100a8	protein_coding
ENSMUSG00000034575	1.72027	1.31681e-33	3.96193e-35	12.3666	chr13	69646078	69682736	Tent4a	protein_coding
ENSMUSG00000019929	1.71423	0.00151195	0.000333745	3.58759	chr10	97315471	97354005	Dcn	protein_coding
ENSMUSG00000002227	1.71188	7.6137e-24	3.22382e-25	10.3749	chr3	104702152	104725879	Mov10	protein_coding
ENSMUSG00000019850	1.71121	5.80304e-43	1.38827e-44	14.0082	chr10	18876658	18891405	Tnfaip3	protein_coding
ENSMUSG00000016496	1.70416	7.36855e-76	1.00035e-77	18.6625	chr19	29344855	29365495	Cd274	protein_coding
ENSMUSG00000071637	1.70065	1.73671e-34	5.09785e-36	12.5303	chr16	15705150	15708895	Cebpd	protein_coding
ENSMUSG00000116953	1.70056	0.0340267	0.0115337	2.5261	chr17	15198730	15211834	9030025P20Rik	protein_coding
ENSMUSG00000031897	1.69506	4.13187e-46	9.09635e-48	14.5197	chr8	106662367	106665076	Psmb10	protein_coding
ENSMUSG00000029063	1.68907	5.79079e-95	5.73682e-97	20.8967	chr4	155646835	155675458	Nadk	protein_coding
ENSMUSG00000046031	1.68383	0.000728558	0.000150342	3.7905	chr10	34002063	34003980	Calhm6	protein_coding
ENSMUSG00000030144	1.67893	1.47281e-110	1.09161e-112	22.5592	chr6	123239070	123252224	Clec4d	protein_coding
ENSMUSG00000002307	1.67743	5.7579e-44	1.33521e-45	14.1736	chr17	34128388	34134564	Daxx	protein_coding
ENSMUSG00000035004	1.67481	3.67299e-66	5.60638e-68	17.4221	chr7	120663290	120673795	Igsf6	protein_coding
ENSMUSG00000086763	1.6724	0.000206151	3.79566e-05	4.11958	chr6	32488008	32492511	Plxna4os1	lncRNA
ENSMUSG00000038213	1.66834	1.27243e-23	5.42512e-25	10.3251	chr6	125200896	125208823	Tapbpl	protein_coding
ENSMUSG00000070034	1.66101	5.02026e-48	1.05732e-49	14.8219	chr1	85504620	85526538	Sp110	protein_coding
ENSMUSG00000090564	1.65733	0.0109009	0.0030734	2.9603	chr14	21897646	21906999	A430057M04Rik	lncRNA
ENSMUSG00000018899	1.65417	7.17003e-50	1.45747e-51	15.1069	chr11	53660841	53669200	Irf1	protein_coding
ENSMUSG00000024679	1.65347	1.8391e-79	2.32132e-81	19.1044	chr19	11563968	11582213	Ms4a6d	protein_coding
ENSMUSG00000031740	1.64876	5.87945e-08	6.49772e-09	5.80342	chr8	93553919	93580048	Mmp2	protein_coding
ENSMUSG00000018927	1.64631	2.0949e-79	2.65956e-81	19.0973	chr11	83478708	83483913	Ccl6	protein_coding
ENSMUSG00000056501	1.64558	4.42632e-86	4.8723e-88	19.891	chr2	167530835	167532338	Cebpb	protein_coding
ENSMUSG00000026088	1.6416	2.48189e-10	2.17464e-11	6.69379	chr1	37913882	37929492	Mitd1	protein_coding
ENSMUSG00000027951	1.63991	1.11185e-56	1.90925e-58	16.1179	chr3	89622329	89660753	Adar	protein_coding
ENSMUSG00000051439	1.63157	1.69359e-86	1.8518e-88	19.9394	chr18	36858120	36859851	Cd14	protein_coding
ENSMUSG00000053175	1.6301	8.7589e-33	2.69959e-34	12.2115	chr7	19542387	19556695	Bcl3	protein_coding
ENSMUSG00000024772	1.62997	5.25926e-58	8.83812e-60	16.3067	chr19	6326755	6350126	Ehd1	protein_coding
ENSMUSG00000060791	1.62352	2.46404e-48	5.17146e-50	14.8699	chr7	28136872	28147658	Gmfg	protein_coding
ENSMUSG00000064120	1.62118	3.26988e-43	7.75057e-45	14.0496	chr17	49735390	49762463	Mocs1	protein_coding
ENSMUSG00000037997	1.61959	1.07291e-22	4.70042e-24	10.1158	chr6	127423803	127471224	Parp11	protein_coding
ENSMUSG00000039747	1.616	6.02597e-42	1.47698e-43	13.8393	chr5	136176313	136199567	Orai2	protein_coding
ENSMUSG00000025854	1.61304	1.47345e-101	1.24346e-103	21.617	chr5	138740269	138795832	Fam20c	protein_coding
ENSMUSG00000086841	1.61202	2.96424e-22	1.32909e-23	10.0135	chr11	62493650	62495725	2410006H16Rik	lncRNA
ENSMUSG00000024174	1.60787	3.1223e-29	1.07689e-30	11.5175	chr17	55958951	56019628	Pot1b	protein_coding
ENSMUSG00000080316	1.60727	2.12479e-16	1.2474e-17	8.54846	chr17	18047420	18063271	Spaca6	protein_coding
ENSMUSG00000028602	1.6039	0.0016074	0.000357646	3.56951	chr4	144993707	145041734	Tnfrsf8	protein_coding
ENSMUSG00000029007	1.60008	7.99044e-52	1.54801e-53	15.4036	chr4	148161518	148172488	Agtrap	protein_coding
ENSMUSG00000032000	1.59923	6.32806e-56	1.10986e-57	16.0088	chr9	7848700	7873187	Birc3	protein_coding
ENSMUSG00000042677	1.59574	3.62198e-26	1.39542e-27	10.8826	chr4	125012216	125021633	Zc3h12a	protein_coding
ENSMUSG00000033470	1.59376	0.0340907	0.0115679	2.52506	chr14	73263043	73286554	Cysltr2	protein_coding
ENSMUSG00000022901	1.59232	7.72581e-15	4.98915e-16	8.11176	chr16	36424231	36486443	Cd86	protein_coding
ENSMUSG00000024732	1.59124	7.94064e-24	3.36809e-25	10.3708	chr19	10918845	10926630	Ccdc86	protein_coding
ENSMUSG00000078780	1.5909	2.48286e-05	3.83716e-06	4.62001	chr3	16001034	16060601	Gm5150	protein_coding
ENSMUSG00000001482	1.58904	9.60249e-43	2.30426e-44	13.9722	chr8	124150266	124190009	Def8	protein_coding
ENSMUSG00000064289	1.58558	1.56741e-41	3.89926e-43	13.7693	chr2	61408929	61484515	Tank	protein_coding
ENSMUSG00000073411	1.58347	7.27139e-109	5.60281e-111	22.3843	chr17	35481706	35486475	H2-D1	protein_coding
ENSMUSG00000025429	1.5818	7.04097e-36	2.02027e-37	12.7838	chr18	77877614	77970579	Pstpip2	protein_coding
ENSMUSG00000091549	1.58076	4.06173e-15	2.56038e-16	8.19241	chr17	79158221	79159385	Gm6548	processed_pseudogene
ENSMUSG00000037697	1.5781	3.35224e-38	8.92979e-40	13.1987	chr14	45825924	45895600	Ddhd1	protein_coding
ENSMUSG00000052821	1.5779	1.84778e-35	5.34253e-37	12.7079	chrX	105617952	105647285	Cysltr1	protein_coding
ENSMUSG00000025491	1.57367	0.0280734	0.00916759	2.60574	chr7	140547134	140549738	Ifitm1	protein_coding
ENSMUSG00000001627	1.56944	1.05024e-36	2.9441e-38	12.9327	chr12	40251566	40298503	Ifrd1	protein_coding
ENSMUSG00000120878	1.56887	3.61598e-08	3.89805e-09	5.88846	chr19	11370206	11370682		lncRNA
ENSMUSG00000036867	1.56873	2.98538e-11	2.43177e-12	7.00718	chr9	63860358	63929341	Smad6	protein_coding
ENSMUSG00000081723	1.56787	1.08912e-10	9.22323e-12	6.81813	chr7	4277188	4285644	Gm15931	unprocessed_pseudogene
ENSMUSG00000035235	1.56762	1.5471e-09	1.44753e-10	6.41081	chr14	61835696	61843395	Trim13	protein_coding
ENSMUSG00000092564	1.56633	1.23878e-06	1.57086e-07	5.24405	chr17	34126150	34128341	BC051226	lncRNA
ENSMUSG00000000682	1.56471	3.49152e-88	3.7152e-90	20.134	chr4	133809759	133822393	Cd52	protein_coding
ENSMUSG00000024079	1.56291	3.24083e-55	5.73156e-57	15.9063	chr17	79159993	79190002	Eif2ak2	protein_coding
ENSMUSG00000063458	1.56159	1.31576e-12	9.85831e-14	7.44279	chr14	22069780	23106153	Lrmda	protein_coding
ENSMUSG00000010406	1.55777	1.44493e-32	4.51706e-34	12.1695	chr14	54664366	54667213	Mrpl52	protein_coding
ENSMUSG00000018500	1.55104	0.0204782	0.00637173	2.72801	chr11	62139810	62157279	Adora2b	protein_coding
ENSMUSG00000107622	1.54962	0.014362	0.00420627	2.86226	chr6	89246493	89262707	4930512J16Rik	lncRNA
ENSMUSG00000035105	1.54349	3.31512e-16	1.9681e-17	8.49566	chr12	54225767	54250646	Egln3	protein_coding
ENSMUSG00000081665	1.54052	1.71513e-13	1.2108e-14	7.7149	chr7	3734629	3742888	Pira1	protein_coding
ENSMUSG00000007655	1.53884	2.73493e-10	2.4104e-11	6.67872	chr6	17306334	17341451	Cav1	protein_coding
ENSMUSG00000028347	1.53816	4.53463e-05	7.34752e-06	4.48336	chr4	48585174	48663131	Tmeff1	protein_coding
ENSMUSG00000085295	1.53523	1.48353e-20	7.1852e-22	9.61099	chr4	6352105	6357530	4930430E12Rik	lncRNA
ENSMUSG00000014243	1.53436	0.0116346	0.00331099	2.93729	chr11	62158050	62172201	Zswim7	protein_coding
ENSMUSG00000049037	1.51865	4.89585e-43	1.16624e-44	14.0206	chr6	122898807	122911578	Clec4a1	protein_coding
ENSMUSG00000029059	1.51608	1.6859e-10	1.44874e-11	6.75295	chr4	154979961	154983592	Prxl2b	protein_coding
ENSMUSG00000024892	1.51525	4.90384e-08	5.35835e-09	5.83564	chr19	4560500	4671780	Pcx	protein_coding
ENSMUSG00000013846	1.51378	2.85674e-68	4.2347e-70	17.6994	chr15	66974724	67048679	St3gal1	protein_coding
ENSMUSG00000036528	1.50957	6.83196e-28	2.45162e-29	11.245	chr7	107194414	107347790	Ppfibp2	protein_coding
ENSMUSG00000030560	1.5059	7.48426e-82	9.06218e-84	19.3917	chr7	87927293	87960096	Ctsc	protein_coding
ENSMUSG00000097354	1.50236	0.00105063	0.000224205	3.69006	chr6	129185375	129215688	2310001H17Rik	lncRNA
ENSMUSG00000049502	1.49551	1.54295e-56	2.66084e-58	16.0974	chr16	35746881	35759521	Dtx3l	protein_coding
ENSMUSG00000030498	1.49496	0.00675229	0.00177937	3.12478	chr7	51511763	51644723	Gas2	protein_coding
ENSMUSG00000047735	1.49144	5.05193e-68	7.52581e-70	17.667	chr6	3372257	3399572	Samd9l	protein_coding
ENSMUSG00000043664	1.49022	4.98476e-09	4.92733e-10	6.2214	chr8	72006882	72011515	Tmem221	protein_coding
ENSMUSG00000060675	1.48855	2.28347e-08	2.40463e-09	5.96781	chr19	7534824	7565910	Plaat3	protein_coding
ENSMUSG00000027222	1.48639	1.24497e-09	1.16028e-10	6.44444	chr2	92205021	92211562	Pex16	protein_coding
ENSMUSG00000001166	1.4849	1.5099e-06	1.93238e-07	5.20573	chr5	120938259	120950579	Oas1c	protein_coding
ENSMUSG00000021298	1.47922	2.21732e-11	1.79475e-12	7.04957	chr12	112814493	112831848	Gpr132	protein_coding
ENSMUSG00000079414	1.4783	0.000755597	0.00015642	3.78065	chr17	57398336	57412963	Gm11110	lncRNA
ENSMUSG00000055809	1.47823	1.55941e-06	2.00033e-07	5.19931	chr7	4525932	4535452	Dnaaf3	protein_coding
ENSMUSG00000003283	1.47739	2.37463e-56	4.11252e-58	16.0704	chr2	152950388	152993361	Hck	protein_coding
ENSMUSG00000000056	1.47444	8.66634e-37	2.42304e-38	12.9476	chr11	121128079	121146682	Narf	protein_coding
ENSMUSG00000031609	1.47378	6.81449e-27	2.56037e-28	11.0361	chr8	57935741	57940894	Sap30	protein_coding
ENSMUSG00000022876	1.45598	5.94696e-26	2.30425e-27	10.8368	chr16	75655681	75819169	Samsn1	protein_coding
ENSMUSG00000098098	1.45433	0.0480513	0.0173946	2.37826	chr18	61747529	61780560	Bvht	lncRNA
ENSMUSG00000018920	1.45238	1.82031e-89	1.87013e-91	20.2816	chr11	70344809	70350810	Cxcl16	protein_coding
ENSMUSG00000097194	1.44948	0.00375598	0.000918116	3.31449	chr8	95149524	95161731	9330175E14Rik	lncRNA
ENSMUSG00000064267	1.44852	6.2553e-67	9.45616e-69	17.5236	chr5	122344867	122380360	Hvcn1	protein_coding
ENSMUSG00000121503	1.44806	5.94064e-06	8.35273e-07	4.92694	chr17	34193608	34197811	H2-K2	lncRNA
ENSMUSG00000027221	1.44587	0.0348975	0.0118903	2.51538	chr2	92430052	92445595	Chst1	protein_coding
ENSMUSG00000025225	1.44556	1.12114e-42	2.69857e-44	13.9609	chr19	46292759	46300824	Nfkb2	protein_coding
ENSMUSG00000027215	1.44473	9.00726e-42	2.23413e-43	13.8095	chr2	93249456	93293485	Cd82	protein_coding
ENSMUSG00000028793	1.44129	2.58777e-54	4.63357e-56	15.7749	chr4	128952064	128979679	Rnf19b	protein_coding
ENSMUSG00000039081	1.43792	8.62477e-11	7.24058e-12	6.85282	chr14	22034027	22039669	Zfp503	protein_coding
ENSMUSG00000042333	1.43774	3.58343e-19	1.84865e-20	9.27074	chr4	155006390	155013020	Tnfrsf14	protein_coding
ENSMUSG00000028367	1.43733	1.3679e-54	2.42923e-56	15.8156	chr4	57943373	57956411	Txn1	protein_coding
ENSMUSG00000059089	1.4358	5.67306e-29	1.97747e-30	11.465	chr1	170846489	170857330	Fcgr4	protein_coding
ENSMUSG00000032193	1.43522	7.80028e-53	1.44248e-54	15.5563	chr9	21634779	21661215	Ldlr	protein_coding
ENSMUSG00000109669	1.43194	3.42446e-05	5.43059e-06	4.54743	chr8	93578578	93582962	Gm45472	lncRNA
ENSMUSG00000029401	1.42803	1.24758e-47	2.66417e-49	14.7597	chr5	124601328	124616429	Rilpl2	protein_coding
ENSMUSG00000028583	1.42754	1.03043e-29	3.4708e-31	11.6147	chr4	142994001	143026134	Pdpn	protein_coding
ENSMUSG00000063286	1.42711	2.18274e-53	3.98843e-55	15.6384	chr7	106103599	106110878	Gvin-ps7	transcribed_unprocessed_pseudogene
ENSMUSG00000026893	1.42517	0.000142297	2.52389e-05	4.21265	chr2	62494629	62524453	Gca	protein_coding
ENSMUSG00000033307	1.42506	4.55594e-63	7.28843e-65	17.007	chr10	75695187	75696074	Mif	protein_coding
ENSMUSG00000024308	1.42389	8.07737e-63	1.29812e-64	16.9731	chr17	34134873	34148266	Tapbp	protein_coding
ENSMUSG00000023456	1.42136	2.2538e-75	3.09283e-77	18.602	chr6	124787549	124791259	Tpi1	protein_coding
ENSMUSG00000041939	1.42108	5.64503e-08	6.22208e-09	5.81068	chr5	114582330	114598652	Mvk	protein_coding
ENSMUSG00000039294	1.42061	1.79477e-42	4.33315e-44	13.9271	chr11	121113414	121120148	Cybc1	protein_coding
ENSMUSG00000109036	1.4185	1.25049e-08	1.27921e-09	6.06999	chr7	120662075	120663182	2210406H18Rik	TEC
ENSMUSG00000027533	1.41539	1.29895e-66	1.97315e-68	17.4818	chr3	10077608	10081667	Fabp5	protein_coding
ENSMUSG00000006418	1.41237	2.85001e-49	5.85603e-51	15.015	chr2	167334565	167358093	Rnf114	protein_coding
ENSMUSG00000026773	1.40705	4.17236e-32	1.31965e-33	12.0817	chr2	11476244	11558888	Pfkfb3	protein_coding
ENSMUSG00000049401	1.40188	4.84195e-37	1.33956e-38	12.9931	chr2	180231038	180237629	Ogfr	protein_coding
ENSMUSG00000048621	1.39949	0.000104882	1.8141e-05	4.28662	chrX	108240362	108244045	Gm6377	protein_coding
ENSMUSG00000083716	1.39595	0.00421786	0.00104711	3.27755	chr2	36697838	36698404	Gm13436	processed_pseudogene
ENSMUSG00000102895	1.39111	0.00440618	0.00109969	3.2637	chr3	50529635	50530966	5830415G21Rik	TEC
ENSMUSG00000047067	1.3898	4.95914e-06	6.87445e-07	4.96488	chr1	92834703	92836157	Dusp28	protein_coding
ENSMUSG00000020572	1.38543	2.55237e-67	3.83969e-69	17.5748	chr12	32869544	32903348	Nampt	protein_coding
ENSMUSG00000028789	1.38492	0.00390988	0.000960326	3.3019	chr4	128824026	128856235	Azin2	protein_coding
ENSMUSG00000035713	1.38412	4.03238e-11	3.30828e-12	6.96396	chr7	96958587	96981227	Usp35	protein_coding
ENSMUSG00000060441	1.38224	9.57491e-09	9.68944e-10	6.11444	chr7	103912593	103937301	Trim5	protein_coding
ENSMUSG00000041351	1.38204	0.000340494	6.574e-05	3.9912	chr4	137392037	137457172	Rap1gap	protein_coding
ENSMUSG00000073412	1.38061	3.86464e-22	1.74982e-23	9.98631	chr17	35404071	35407415	Lst1	protein_coding
ENSMUSG00000030990	1.37994	1.65337e-19	8.39609e-21	9.35454	chr7	101859415	101887774	Pgap2	protein_coding
ENSMUSG00000027864	1.37679	8.38735e-18	4.62852e-19	8.92082	chr3	100947548	101017594	Ptgfrn	protein_coding
ENSMUSG00000019082	1.37425	6.52316e-18	3.58063e-19	8.9492	chr7	141009657	141017805	Slc25a22	protein_coding
ENSMUSG00000092274	1.37188	5.45885e-74	7.61122e-76	18.4296	chr19	5874736	5895898	Neat1	lncRNA
ENSMUSG00000031303	1.37096	0.000394589	7.69371e-05	3.95375	chrX	158771429	158906347	Map3k15	protein_coding
ENSMUSG00000008318	1.36837	0.00119597	0.000258115	3.65407	chr7	100495054	100512653	Relt	protein_coding
ENSMUSG00000032596	1.36711	6.93162e-33	2.12623e-34	12.2309	chr9	107852704	107861259	Uba7	protein_coding
ENSMUSG00000035863	1.36414	1.14786e-05	1.68636e-06	4.78778	chr10	79629406	79656730	Palm	protein_coding
ENSMUSG00000038539	1.36412	5.90335e-42	1.44259e-43	13.841	chr7	44461680	44466082	Atf5	protein_coding
ENSMUSG00000022216	1.3639	2.01326e-54	3.59009e-56	15.791	chr14	55815580	55818986	Psme1	protein_coding
ENSMUSG00000009585	1.35552	5.74235e-29	2.00584e-30	11.4638	chr15	79775860	79800107	Apobec3	protein_coding
ENSMUSG00000081219	1.3536	0.000584271	0.000117952	3.85034	chr2	122297416	122298007	Bambi-ps1	processed_pseudogene
ENSMUSG00000024737	1.35181	1.72715e-50	3.4221e-52	15.2021	chr19	10817091	10836726	Slc15a3	protein_coding
ENSMUSG00000039232	1.34174	2.58371e-13	1.84862e-14	7.66074	chr10	12813953	12840042	Stx11	protein_coding
ENSMUSG00000030577	1.33905	1.38511e-11	1.10792e-12	7.11639	chr7	30564827	30579767	Cd22	protein_coding
ENSMUSG00000028420	1.33862	5.03715e-32	1.60056e-33	12.0658	chr4	53826045	53862019	Tmem38b	protein_coding
ENSMUSG00000075705	1.33791	1.5065e-67	2.25527e-69	17.605	chr17	24955616	24961752	Msrb1	protein_coding
ENSMUSG00000078566	1.33364	1.41038e-27	5.12321e-29	11.1798	chr7	138492565	138511248	Bnip3	protein_coding
ENSMUSG00000031520	1.33291	0.0418617	0.0147639	2.43812	chr8	54530641	54640131	Vegfc	protein_coding
ENSMUSG00000039899	1.33267	1.70163e-20	8.27903e-22	9.59639	chr5	21577640	21583372	Fgl2	protein_coding
ENSMUSG00000016206	1.33168	1.69909e-15	1.04861e-16	8.29915	chr17	37581111	37585375	H2-M3	protein_coding
ENSMUSG00000068129	1.32867	0.0295662	0.00975054	2.58455	chr2	150412335	150420864	Cst7	protein_coding
ENSMUSG00000035678	1.3252	3.46111e-06	4.69625e-07	5.03832	chr17	57412325	57414757	Tnfsf9	protein_coding
ENSMUSG00000043421	1.32177	6.39151e-06	9.01481e-07	4.91201	chr6	29272487	29275445	Hilpda	protein_coding
ENSMUSG00000024186	1.31875	0.000125018	2.19358e-05	4.24422	chr17	26421925	26430298	Rgs11	protein_coding
ENSMUSG00000059743	1.31766	1.58283e-23	6.77176e-25	10.3038	chr3	89000895	89009266	Fdps	protein_coding
ENSMUSG00000015337	1.31709	0.000717348	0.000147765	3.7948	chr2	30061505	30064081	Endog	protein_coding
ENSMUSG00000003206	1.31642	4.46903e-30	1.49219e-31	11.6866	chr17	56259640	56264022	Ebi3	protein_coding
ENSMUSG00000016528	1.31606	5.67413e-52	1.09094e-53	15.4262	chr1	130981437	131025563	Mapkapk2	protein_coding
ENSMUSG00000022822	1.31204	6.04409e-49	1.25078e-50	14.9646	chr16	20150053	20245144	Abcc5	protein_coding
ENSMUSG00000033917	1.31133	2.02797e-29	6.94989e-31	11.5552	chr7	118287768	118305001	Gde1	protein_coding
ENSMUSG00000035164	1.31023	1.54794e-13	1.0905e-14	7.72823	chr9	52022644	52079872	Zc3h12c	protein_coding
ENSMUSG00000038412	1.30805	2.14787e-08	2.24607e-09	5.97893	chr9	121677629	121687428	Higd1a	protein_coding
ENSMUSG00000023030	1.30787	6.12544e-29	2.14415e-30	11.458	chr15	100285779	100322953	Slc11a2	protein_coding
ENSMUSG00000021639	1.3034	3.80765e-14	2.57904e-15	7.90975	chr13	100596726	100629087	Gtf2h2	protein_coding
ENSMUSG00000056749	1.30158	4.73961e-11	3.90243e-12	6.94067	chr13	53121245	53135109	Nfil3	protein_coding
ENSMUSG00000098188	1.29904	1.70093e-23	7.28951e-25	10.2967	chr10	59057775	59062256	Sowahc	protein_coding
ENSMUSG00000040699	1.29507	3.35454e-29	1.15946e-30	11.5111	chr11	106047082	106051686	Limd2	protein_coding
ENSMUSG00000072772	1.29343	0.00146418	0.000322019	3.59691	chr6	124716146	124718337	Grcc10	protein_coding
ENSMUSG00000026131	1.29279	6.35063e-27	2.37677e-28	11.0427	chr1	33947306	34347742	Dst	protein_coding
ENSMUSG00000121501	1.29017	0.0355596	0.0121524	2.50769	chr7	106103436	106106935		lncRNA
ENSMUSG00000036636	1.28824	5.65478e-52	1.08307e-53	15.4267	chr17	25352365	25381078	Clcn7	protein_coding
ENSMUSG00000021773	1.28703	9.34323e-11	7.88488e-12	6.84062	chr14	21895923	21899045	Comtd1	protein_coding
ENSMUSG00000042726	1.28377	2.12832e-52	4.01394e-54	15.4906	chr5	121509788	121523695	Trafd1	protein_coding
ENSMUSG00000005667	1.28212	1.97247e-16	1.15653e-17	8.55719	chr6	83282673	83302890	Mthfd2	protein_coding
ENSMUSG00000034266	1.28036	0.0011804	0.000254496	3.65769	chr12	85733443	85755861	Batf	protein_coding
ENSMUSG00000053101	1.27771	1.3902e-18	7.34531e-20	9.12244	chr13	19933852	20008427	Gpr141	protein_coding
ENSMUSG00000036986	1.27761	3.61457e-26	1.38991e-27	10.8829	chr9	58125359	58157069	Pml	protein_coding
ENSMUSG00000039693	1.27487	0.00927721	0.0025523	3.01707	chr4	48539935	48561919	Msantd3	protein_coding
ENSMUSG00000095028	1.27221	3.2378e-10	2.88211e-11	6.65247	chr3	15560811	15640125	Sirpb1b	protein_coding
ENSMUSG00000018381	1.2711	2.78305e-10	2.45893e-11	6.6758	chr11	95720900	95733302	Abi3	protein_coding
ENSMUSG00000028680	1.27088	2.5153e-06	3.34463e-07	5.10291	chr4	116985852	116991160	Plk3	protein_coding
ENSMUSG00000033450	1.26901	0.000307281	5.86439e-05	4.0182	chr17	8144832	8153729	Tagap	protein_coding
ENSMUSG00000112843	1.2685	0.0226348	0.00714573	2.68998	chr10	51402436	51407257	Gm46224	lncRNA
ENSMUSG00000024424	1.26603	1.1977e-08	1.22169e-09	6.07737	chr18	12732953	12871920	Ttc39c	protein_coding
ENSMUSG00000079418	1.26449	2.13203e-13	1.51293e-14	7.68643	chrX	139857656	139947266	Atg4a	protein_coding
ENSMUSG00000023274	1.26399	0.0136297	0.0039658	2.88087	chr6	124841655	124865184	Cd4	protein_coding
ENSMUSG00000022707	1.26283	1.69316e-21	7.87746e-23	9.83601	chr16	70110837	70366604	Gbe1	protein_coding
ENSMUSG00000032691	1.26014	2.1076e-22	9.37259e-24	10.048	chr11	59432394	59457782	Nlrp3	protein_coding
ENSMUSG00000047810	1.25584	1.01546e-35	2.92856e-37	12.7549	chr19	6821991	6835579	Ccdc88b	protein_coding
ENSMUSG00000032478	1.25439	0.000447721	8.80526e-05	3.92135	chr9	109661817	109672184	Nme6	protein_coding
ENSMUSG00000029136	1.24975	3.77547e-06	5.14773e-07	5.02072	chr5	31781783	31854971	Rbks	protein_coding
ENSMUSG00000035202	1.24881	5.97247e-05	9.89203e-06	4.41952	chr9	123195992	123291731	Lars2	protein_coding
ENSMUSG00000121496	1.24829	3.40122e-05	5.38874e-06	4.54905	chr11	5712093	5734990	Ube2d-ps	lncRNA
ENSMUSG00000037966	1.24764	3.98726e-56	6.96388e-58	16.0377	chr13	49340961	49349720	Ninj1	protein_coding
ENSMUSG00000024601	1.24533	3.17165e-30	1.05435e-31	11.7161	chr18	58792538	58813440	Isoc1	protein_coding
ENSMUSG00000055912	1.24207	1.09832e-07	1.26379e-08	5.69089	chr6	72332430	72336745	Tmem150a	protein_coding
ENSMUSG00000087590	1.24179	6.82101e-06	9.67064e-07	4.89822	chr18	33927889	33929050	Epb41l4aos	lncRNA
ENSMUSG00000073716	1.24145	0.00349686	0.000847848	3.33668	chr4	146559789	146560568	Gm13241	processed_pseudogene
ENSMUSG00000044712	1.23838	2.60473e-14	1.74898e-15	7.95796	chr12	73333553	73400823	Slc38a6	protein_coding
ENSMUSG00000057191	1.23625	2.17644e-40	5.57406e-42	13.5758	chr9	21437472	21456629	AB124611	protein_coding
ENSMUSG00000018167	1.23119	1.6116e-27	5.87777e-29	11.1676	chr11	98249194	98271938	Stard3	protein_coding
ENSMUSG00000085154	1.22822	0.0309693	0.0102974	2.56568	chr11	103588542	103614774	C130046K22Rik	lncRNA
ENSMUSG00000039531	1.22772	1.39277e-12	1.04557e-13	7.43501	chr10	33795138	33827265	Zup1	protein_coding
ENSMUSG00000031639	1.2269	6.2493e-14	4.29242e-15	7.84608	chr8	45848702	45864117	Tlr3	protein_coding
ENSMUSG00000118087	1.22648	6.57331e-08	7.31762e-09	5.78347	chr19	46292020	46294075	4833438C02Rik	lncRNA
ENSMUSG00000113902	1.22598	3.14996e-18	1.70593e-19	9.03069	chr12	101934349	101943327	Ndufb1	protein_coding
ENSMUSG00000092569	1.2244	0.0407129	0.014281	2.45012	chr18	75491711	75500160	Gm20544	lncRNA
ENSMUSG00000019990	1.22355	2.15134e-10	1.87869e-11	6.71515	chr10	20273750	20600824	Pde7b	protein_coding
ENSMUSG00000032369	1.22307	2.27049e-09	2.16769e-10	6.34896	chr9	92131803	92154331	Plscr1	protein_coding
ENSMUSG00000038301	1.22304	5.98834e-40	1.55564e-41	13.5004	chr6	51500881	51567659	Snx10	protein_coding
ENSMUSG00000038387	1.21532	1.88859e-18	1.00479e-19	9.08843	chr7	44667385	44671071	Rras	protein_coding
ENSMUSG00000019689	1.21501	0.0299065	0.00987592	2.58014	chr6	38510437	38516384	Fmc1	protein_coding
ENSMUSG00000017390	1.21164	8.79468e-27	3.32374e-28	11.0126	chr11	78213794	78218607	Aldoc	protein_coding
ENSMUSG00000026315	1.2111	3.17213e-14	2.14393e-15	7.93272	chr1	107517736	107538214	Serpinb8	protein_coding
ENSMUSG00000002325	1.21014	1.66077e-22	7.32461e-24	10.0723	chr14	55841028	55847487	Irf9	protein_coding
ENSMUSG00000063235	1.20708	3.9884e-12	3.07611e-13	7.29102	chr2	90739060	90748389	Ptpmt1	protein_coding
ENSMUSG00000000171	1.20626	3.86446e-25	1.55407e-26	10.6607	chr9	50507657	50515112	Sdhd	protein_coding
ENSMUSG00000044813	1.20467	7.46912e-07	9.26309e-08	5.34062	chr4	45423278	45532470	Shb	protein_coding
ENSMUSG00000054843	1.20255	8.82707e-12	6.96994e-13	7.18002	chr19	57599466	58121775	Atrnl1	protein_coding
ENSMUSG00000021273	1.20217	9.14169e-16	5.54123e-17	8.3746	chr14	63382599	63417027	Fdft1	protein_coding
ENSMUSG00000022575	1.20107	2.59566e-30	8.57157e-32	11.7336	chr15	75734176	75739257	Gsdmd	protein_coding
ENSMUSG00000066233	1.20082	0.0301747	0.00997998	2.57652	chr9	122850391	122852770	Tmem42	protein_coding
ENSMUSG00000030469	1.19645	0.000170376	3.06569e-05	4.16853	chr7	43229034	43242659	Zfp719	protein_coding
ENSMUSG00000022125	1.19544	6.75632e-48	1.43287e-49	14.8015	chr14	103307652	103315064	Cln5	protein_coding
ENSMUSG00000029915	1.19357	2.96394e-24	1.23978e-25	10.4658	chr6	40551828	40562755	Clec5a	protein_coding
ENSMUSG00000057143	1.19281	1.01285e-18	5.30691e-20	9.15759	chr7	103987961	104002569	Trim12c	protein_coding
ENSMUSG00000041180	1.19267	0.0309201	0.0102697	2.56662	chr19	36532039	36598535	Hectd2	protein_coding
ENSMUSG00000018171	1.19183	1.65365e-30	5.38798e-32	11.7728	chr11	86474691	86574662	Vmp1	protein_coding
ENSMUSG00000066150	1.19129	2.62227e-40	6.75437e-42	13.5617	chr4	62278964	62310006	Slc31a1	protein_coding
ENSMUSG00000024339	1.18913	1.14013e-20	5.48021e-22	9.63884	chr17	34422501	34435295	Tap2	protein_coding
ENSMUSG00000021990	1.18689	2.66781e-06	3.56112e-07	5.09104	chr14	60871450	61002005	Spata13	protein_coding
ENSMUSG00000026981	1.18251	4.66317e-17	2.66232e-18	8.72498	chr2	24226865	24241506	Il1rn	protein_coding
ENSMUSG00000025037	1.17903	7.45895e-22	3.43198e-23	9.91929	chrX	16485937	16554057	Maoa	protein_coding
ENSMUSG00000038058	1.17883	1.84199e-06	2.38713e-07	5.16635	chr6	54900934	54949597	Nod1	protein_coding
ENSMUSG00000062345	1.17814	1.30543e-05	1.93415e-06	4.76019	chr1	107439153	107463208	Serpinb2	protein_coding
ENSMUSG00000060538	1.17561	2.09e-15	1.29599e-16	8.27394	chr7	126485343	126522089	Tmem219	protein_coding
ENSMUSG00000121398	1.17502	8.92913e-05	1.51953e-05	4.32584	chr11	82918956	82930868	Slfn10-ps	lncRNA
ENSMUSG00000005057	1.17472	9.54168e-15	6.23882e-16	8.08456	chr5	136247001	136275410	Sh2b2	protein_coding
ENSMUSG00000022661	1.1684	2.96066e-06	3.97594e-07	5.07011	chr16	45202498	45229416	Cd200	protein_coding
ENSMUSG00000054708	1.16803	4.85752e-05	7.90635e-06	4.4677	chr10	81464374	81483444	Ankrd24	protein_coding
ENSMUSG00000046207	1.16144	3.50463e-09	3.43081e-10	6.27794	chr11	68393845	68443524	Pik3r6	protein_coding
ENSMUSG00000036138	1.16093	4.53859e-25	1.83182e-26	10.6454	chr9	119168742	119179365	Acaa1a	protein_coding
ENSMUSG00000066258	1.1573	2.4355e-13	1.73901e-14	7.66859	chr7	103949101	103964673	Trim12a	protein_coding
ENSMUSG00000050957	1.15614	5.41763e-05	8.9015e-06	4.44227	chr19	29298744	29302756	Insl6	protein_coding
ENSMUSG00000037418	1.15608	1.01216e-05	1.47438e-06	4.81468	chr19	9962538	9978997	Best1	protein_coding
ENSMUSG00000026942	1.15494	3.59931e-08	3.87744e-09	5.88934	chr2	25407994	25436952	Traf2	protein_coding
ENSMUSG00000036362	1.15381	0.000332456	6.38222e-05	3.99821	chr3	59115313	59118303	P2ry13	protein_coding
ENSMUSG00000090110	1.15319	0.0338823	0.0114624	2.52828	chrX	74448452	74460190	Cmc4	protein_coding
ENSMUSG00000016256	1.15313	1.75032e-72	2.50468e-74	18.2396	chr2	174269286	174280832	Ctsz	protein_coding
ENSMUSG00000000441	1.15273	9.1515e-45	2.04829e-46	14.3046	chr6	115595028	115653596	Raf1	protein_coding
ENSMUSG00000003559	1.15069	2.94405e-05	4.60824e-06	4.58188	chr19	46695897	46729538	As3mt	protein_coding
ENSMUSG00000038866	1.14541	6.61048e-19	3.43452e-20	9.20444	chr1	105918136	105961804	Zcchc2	protein_coding
ENSMUSG00000050212	1.14356	0.000130671	2.29852e-05	4.23372	chr4	126041537	126043668	Eva1b	protein_coding
ENSMUSG00000038884	1.1435	4.74367e-08	5.17636e-09	5.8414	chr9	20779938	20785603	Shfl	protein_coding
ENSMUSG00000032965	1.14264	9.42452e-12	7.46243e-13	7.17068	chr16	49519596	49585489	Ift57	protein_coding
ENSMUSG00000006205	1.14094	4.16149e-05	6.70016e-06	4.503	chr7	130537841	130587390	Htra1	protein_coding
ENSMUSG00000027834	1.14084	0.0336344	0.0113587	2.53146	chr3	75464854	75550802	Serpini1	protein_coding
ENSMUSG00000035885	1.14075	2.84335e-25	1.133e-26	10.6901	chr19	7192518	7194981	Cox8a	protein_coding
ENSMUSG00000002103	1.13827	1.53423e-44	3.49021e-46	14.2675	chr2	91033230	91044443	Acp2	protein_coding
ENSMUSG00000021281	1.13706	3.336e-50	6.73223e-52	15.1578	chr12	111408903	111421452	Tnfaip2	protein_coding
ENSMUSG00000041143	1.13689	6.82851e-07	8.44356e-08	5.35738	chr4	138700199	138786482	Tmco4	protein_coding
ENSMUSG00000063229	1.13602	1.78914e-61	2.91473e-63	16.7895	chr7	46490899	46505051	Ldha	protein_coding
ENSMUSG00000090137	1.13536	0.0260028	0.00840111	2.63551	chr8	70960913	70963451	Uba52	protein_coding
ENSMUSG00000041736	1.13474	2.60281e-14	1.74387e-15	7.95832	chr15	83447793	83458404	Tspo	protein_coding
ENSMUSG00000098234	1.13101	3.27826e-06	4.42891e-07	5.04953	chr1	9926809	10014398	Snhg6	lncRNA
ENSMUSG00000027508	1.13063	5.78068e-21	2.74038e-22	9.70974	chr3	9752539	9898739	Pag1	protein_coding
ENSMUSG00000085741	1.12963	0.0116128	0.00330395	2.93795	chr2	156685045	156704926	5430405H02Rik	lncRNA
ENSMUSG00000024143	1.12894	9.77005e-30	3.28369e-31	11.6194	chr17	87270510	87307497	Rhoq	protein_coding
ENSMUSG00000038195	1.12883	0.000865363	0.000181557	3.74339	chr11	75400920	75403994	Rilp	protein_coding
ENSMUSG00000035637	1.12277	0.0004935	9.81062e-05	3.89523	chr4	44981395	44990734	Grhpr	protein_coding
ENSMUSG00000015243	1.12111	2.62141e-44	5.98267e-46	14.2298	chr4	53030787	53159895	Abca1	protein_coding
ENSMUSG00000085037	1.12107	0.0310369	0.0103266	2.5647	chr4	33027142	33031323	4933421O10Rik	lncRNA
ENSMUSG00000037152	1.11945	8.02055e-08	9.04265e-09	5.74777	chr3	51312098	51316409	Ndufc1	protein_coding
ENSMUSG00000055493	1.11294	0.000268879	5.05911e-05	4.05288	chr10	11219148	11335388	Epm2a	protein_coding
ENSMUSG00000028645	1.11285	1.07305e-31	3.42538e-33	12.003	chr4	118965908	118995180	Slc2a1	protein_coding
ENSMUSG00000039345	1.11259	0.0405344	0.0142095	2.45192	chr16	8288652	8308548	Mettl22	protein_coding
ENSMUSG00000075706	1.1116	1.56611e-08	1.61128e-09	6.03281	chr10	79883000	79892273	Gpx4	protein_coding
ENSMUSG00000034875	1.11	8.79312e-08	1.00017e-08	5.7307	chr7	35246610	35255729	Nudt19	protein_coding
ENSMUSG00000056612	1.10728	8.82294e-16	5.34155e-17	8.37892	chr19	6952336	6954692	Ppp1r14b	protein_coding
ENSMUSG00000004609	1.10715	2.06246e-21	9.64107e-23	9.81565	chr7	43173640	43193852	Cd33	protein_coding
ENSMUSG00000004707	1.10692	7.37017e-59	1.22232e-60	16.4272	chr1	171416192	171434978	Ly9	protein_coding
ENSMUSG00000028691	1.1048	4.76895e-52	9.09905e-54	15.4379	chr4	116542741	116558019	Prdx1	protein_coding
ENSMUSG00000032515	1.10254	0.000447047	8.78544e-05	3.9219	chr9	119800229	119813724	Csrnp1	protein_coding
ENSMUSG00000025324	1.10179	0.000110581	1.91836e-05	4.27419	chr7	58305914	58479168	Atp10a	protein_coding
ENSMUSG00000035828	1.10092	2.26332e-07	2.67572e-08	5.56143	chr15	88746389	88749929	Pim3	protein_coding
ENSMUSG00000030966	1.09935	8.38727e-12	6.61035e-13	7.18726	chr7	102207128	102214693	Trim21	protein_coding
ENSMUSG00000020707	1.09788	6.36523e-07	7.838e-08	5.37082	chr11	80074677	80090583	Rnf135	protein_coding
ENSMUSG00000018740	1.0966	0.00195555	0.000445154	3.51176	chr11	68858957	68865191	Slc25a35	protein_coding
ENSMUSG00000063694	1.09574	5.18787e-17	2.97712e-18	8.71232	chr6	50539543	50543518	Cycs	protein_coding
ENSMUSG00000022564	1.09475	3.66171e-29	1.26831e-30	11.5034	chr15	76130964	76134104	Grina	protein_coding
ENSMUSG00000071528	1.09329	3.28866e-12	2.53401e-13	7.31709	chr19	47071903	47079086	Atp5md	protein_coding
ENSMUSG00000020400	1.09258	9.8431e-38	2.66537e-39	13.116	chr11	54801611	54853743	Tnip1	protein_coding
ENSMUSG00000039759	1.09231	4.12194e-05	6.62741e-06	4.50532	chr4	152067096	152073454	Thap3	protein_coding
ENSMUSG00000086290	1.09079	0.000117507	2.05057e-05	4.25931	chr4	132035932	132038762	Snhg12	lncRNA
ENSMUSG00000003865	1.09079	6.66278e-14	4.59603e-15	7.8375	chr7	45084268	45106043	Gys1	protein_coding
ENSMUSG00000022551	1.09015	9.15727e-15	5.98075e-16	8.08971	chr15	76227723	76230460	Cyc1	protein_coding
ENSMUSG00000020085	1.08976	3.03377e-12	2.3287e-13	7.32843	chr10	61551042	61575039	Aifm2	protein_coding
ENSMUSG00000025791	1.08944	1.39374e-15	8.57086e-17	8.32308	chr4	99786611	99844491	Pgm1	protein_coding
ENSMUSG00000067629	1.08695	0.00396289	0.00097509	3.29762	chr17	27160227	27191408	Syngap1	protein_coding
ENSMUSG00000048924	1.08457	1.12872e-05	1.65577e-06	4.79145	chr13	100806225	100833748	Ccdc125	protein_coding
ENSMUSG00000028599	1.08355	1.29281e-64	1.99229e-66	17.2166	chr4	144940033	144973440	Tnfrsf1b	protein_coding
ENSMUSG00000024014	1.08309	4.74421e-24	1.99489e-25	10.4207	chr17	29709727	29715086	Pim1	protein_coding
ENSMUSG00000069793	1.08244	3.95987e-14	2.68505e-15	7.90473	chr11	82869216	82882656	Slfn9	protein_coding
ENSMUSG00000050732	1.08085	3.86446e-25	1.55238e-26	10.6608	chr6	72362206	72367686	Vamp8	protein_coding
ENSMUSG00000031792	1.07814	1.39624e-14	9.21124e-16	8.03694	chr8	96058912	96074135	Usb1	protein_coding
ENSMUSG00000107355	1.07266	0.00816715	0.00220799	3.06073	chr5	31714166	31728817	AI839979	lncRNA
ENSMUSG00000095788	1.07205	3.00979e-05	4.72882e-06	4.57647	chr3	15436713	15491580	Sirpb1a	protein_coding
ENSMUSG00000021280	1.07182	0.00282257	0.000670275	3.40146	chr12	111383451	111398112	Exoc3l4	protein_coding
ENSMUSG00000068391	1.0711	2.36063e-08	2.49627e-09	5.9617	chr15	72962241	72969403	Chrac1	protein_coding
ENSMUSG00000022831	1.07047	1.02123e-48	2.12086e-50	14.9294	chr16	36755345	36783574	Hcls1	protein_coding
ENSMUSG00000021277	1.07037	9.73243e-18	5.39223e-19	8.90389	chr12	111132804	111233587	Traf3	protein_coding
ENSMUSG00000027555	1.06988	3.84601e-15	2.42157e-16	8.19912	chr3	14706787	14728062	Car13	protein_coding
ENSMUSG00000032180	1.06684	1.02529e-05	1.49426e-06	4.812	chr9	21418849	21421548	Tmed1	protein_coding
ENSMUSG00000078453	1.06659	7.50788e-13	5.54262e-14	7.51846	chr10	17887008	17899036	Abracl	protein_coding
ENSMUSG00000051650	1.06631	3.44353e-06	4.66987e-07	5.0394	chr11	22709738	22810961	B3gnt2	protein_coding
ENSMUSG00000064109	1.06045	0.0026921	0.000633761	3.41674	chr7	30117137	30119279	Hcst	protein_coding
ENSMUSG00000021831	1.0589	2.69908e-22	1.20426e-23	10.0233	chr14	45520544	45556228	Ero1a	protein_coding
ENSMUSG00000026031	1.05781	2.24255e-30	7.36086e-32	11.7465	chr1	58750667	58798043	Cflar	protein_coding
ENSMUSG00000024789	1.05679	9.83982e-21	4.70798e-22	9.65442	chr19	29229228	29290480	Jak2	protein_coding
ENSMUSG00000023966	1.05528	0.0233915	0.00743269	2.67681	chr17	46432961	46455142	Rsph9	protein_coding
ENSMUSG00000020023	1.05286	4.47999e-14	3.04431e-15	7.88908	chr10	94147811	94426818	Tmcc3	protein_coding
ENSMUSG00000040562	1.05257	0.00106955	0.00022879	3.6849	chr3	107889018	107893769	Gstm2	protein_coding
ENSMUSG00000045917	1.05124	8.76218e-11	7.36237e-12	6.85044	chr4	63477018	63504594	Tmem268	protein_coding
ENSMUSG00000029759	1.05064	5.64763e-22	2.58613e-23	9.94749	chr6	5220852	5256286	Pon3	protein_coding
ENSMUSG00000007038	1.04976	8.56025e-36	2.46248e-37	12.7684	chr17	35150229	35154929	Neu1	protein_coding
ENSMUSG00000032344	1.04903	5.23923e-07	6.40534e-08	5.4071	chr9	78337808	78350519	Cgas	protein_coding
ENSMUSG00000027035	1.04877	3.28787e-37	9.02374e-39	13.0233	chr2	68691785	68944626	Cers6	protein_coding
ENSMUSG00000019796	1.04762	8.49736e-06	1.21908e-06	4.85251	chr10	7465564	7501247	Lrp11	protein_coding
ENSMUSG00000071715	1.04667	6.06114e-37	1.68575e-38	12.9755	chr15	78129001	78146780	Ncf4	protein_coding
ENSMUSG00000042719	1.04634	4.00284e-13	2.90806e-14	7.60235	chr5	121535999	121582441	Naa25	protein_coding
ENSMUSG00000037447	1.04553	7.17079e-05	1.20241e-05	4.37715	chr1	36346814	36363110	Arid5a	protein_coding
ENSMUSG00000025525	1.04428	0.000114135	1.98503e-05	4.26657	chrX	111221031	111282452	Apool	protein_coding
ENSMUSG00000015837	1.04216	1.24758e-47	2.65785e-49	14.7599	chr11	50090193	50101654	Sqstm1	protein_coding
ENSMUSG00000060591	1.04024	9.2981e-28	3.35706e-29	11.2172	chr7	140534750	140535900	Ifitm2	protein_coding
ENSMUSG00000034343	1.04022	2.37124e-17	1.34336e-18	8.80205	chr1	91178026	91218059	Ube2f	protein_coding
ENSMUSG00000025825	1.03994	7.73902e-25	3.14627e-26	10.5949	chr5	113910809	113916349	Iscu	protein_coding
ENSMUSG00000046997	1.03855	0.0102198	0.00285135	2.98332	chr9	96825535	96900896	Spsb4	protein_coding
ENSMUSG00000030088	1.03679	5.42193e-05	8.91255e-06	4.442	chr6	90463409	90577185	Aldh1l1	protein_coding
ENSMUSG00000020284	1.0365	6.80838e-07	8.41367e-08	5.35802	chr10	77814358	77822739	Cfap410	protein_coding
ENSMUSG00000045294	1.0337	8.06558e-19	4.20237e-20	9.18275	chr5	28276361	28283660	Insig1	protein_coding
ENSMUSG00000053332	1.03352	1.22618e-12	9.14214e-14	7.45274	chr1	160861992	160866116	Gas5	lncRNA
ENSMUSG00000090733	1.03209	5.16691e-06	7.18521e-07	4.95629	chr3	90119829	90120958	Rps27	protein_coding
ENSMUSG00000102715	1.03167	0.0115053	0.00326576	2.94155	chr3	50470848	50561675	Gm6209	lncRNA
ENSMUSG00000017715	1.02909	1.66346e-14	1.09986e-15	8.01517	chr11	117877118	117914837	Pgs1	protein_coding
ENSMUSG00000071350	1.02846	2.30588e-06	3.04247e-07	5.1208	chr14	59639458	59678333	Setdb2	protein_coding
ENSMUSG00000026701	1.02768	2.43703e-22	1.08555e-23	10.0335	chr1	161067682	161078789	Prdx6	protein_coding
ENSMUSG00000062300	1.02706	5.54625e-06	7.7575e-07	4.94137	chr7	19450569	19484408	Nectin2	protein_coding
ENSMUSG00000020736	1.02591	1.90111e-15	1.17607e-16	8.28551	chr11	115381246	115382688	Nt5c	protein_coding
ENSMUSG00000036478	1.02174	8.48984e-37	2.36746e-38	12.9494	chr10	96452868	96458671	Btg1	protein_coding
ENSMUSG00000040987	1.01957	0.0267483	0.00867401	2.62464	chr7	18573891	18599327	Mill2	protein_coding
ENSMUSG00000015839	1.01899	5.23753e-41	1.31832e-42	13.681	chr2	75505857	75534985	Nfe2l2	protein_coding
ENSMUSG00000047721	1.01861	1.10213e-09	1.02392e-10	6.46338	chr7	126294573	126298970	Bola2	protein_coding
ENSMUSG00000020671	1.01467	1.25945e-44	2.84662e-46	14.2817	chr12	3297428	3359969	Rab10	protein_coding
ENSMUSG00000010067	1.01161	1.99098e-09	1.88622e-10	6.37033	chr9	107428754	107439466	Rassf1	protein_coding
ENSMUSG00000032786	1.01127	2.82599e-29	9.70545e-31	11.5265	chr9	106110654	106125853	Alas1	protein_coding
ENSMUSG00000058900	1.01117	0.000337956	6.51508e-05	3.99333	chr13	67321195	67332108	Rsl1	protein_coding
ENSMUSG00000025466	1.01056	0.0125787	0.00362397	2.90916	chr7	139676683	139682354	Fuom	protein_coding
ENSMUSG00000000088	1.00978	6.38818e-20	3.17839e-21	9.45669	chr9	57428557	57439709	Cox5a	protein_coding
ENSMUSG00000024799	1.00943	0.00436657	0.00108884	3.2665	chr19	6112851	6118403	Tm7sf2	protein_coding
ENSMUSG00000024019	1.00364	0.00191	0.000433385	3.51887	chr17	29879569	29924953	Cmtr1	protein_coding
ENSMUSG00000015702	1.00029	0.00569655	0.00147482	3.17959	chr3	95203407	95214487	Anxa9	protein_coding

## Sheet: Down- H37Rv 72h
ensembl_gene_id	logfc	fdr	pvalue	stat	chromosome_name	start_position	end_position	external_gene_name	gene_biotype
ENSMUSG00000025582	-10.8222	4.77112e-13	3.49072e-14	-7.57869	chr11	119429545	119438579	Nptx1	protein_coding
ENSMUSG00000076617	-8.4994	3.79804e-22	1.71688e-23	-9.98819	chr12	113382178	113386350	Ighm	IG_C_gene
ENSMUSG00000027961	-7.34371	2.9802e-05	4.67491e-06	-4.57887	chr3	116356622	116376783	Lrrc39	protein_coding
ENSMUSG00000020185	-7.23019	8.78058e-06	1.26551e-06	-4.8451	chr10	110581300	110623245	E2f7	protein_coding
ENSMUSG00000026347	-7.17853	5.8442e-05	9.6667e-06	-4.4245	chr1	127414283	127607285	Tmem163	protein_coding
ENSMUSG00000068101	-6.97569	0.00013113	2.30851e-05	-4.23275	chr15	82117980	82128949	Cenpm	protein_coding
ENSMUSG00000044201	-6.94271	0.000159312	2.8561e-05	-4.18465	chr18	34866046	34884586	Cdc25c	protein_coding
ENSMUSG00000019326	-6.91449	0.000178728	3.23959e-05	-4.15594	chr11	101221431	101232764	Aoc3	protein_coding
ENSMUSG00000021675	-6.51353	0.00117754	0.000253596	-3.6586	chr13	95833361	95839247	F2rl2	protein_coding
ENSMUSG00000017897	-6.45985	0.000896613	0.000189232	-3.73297	chr2	165436952	165613647	Eya2	protein_coding
ENSMUSG00000056071	-6.37342	0.00127347	0.000276337	-3.63653	chr3	90599939	90603028	S100a9	protein_coding
ENSMUSG00000031283	-6.32579	0.00148347	0.000326806	-3.59307	chrX	142068670	142177258	Chrdl1	protein_coding
ENSMUSG00000027996	-6.26958	0.000278287	5.25451e-05	-4.04401	chr3	83673628	83681623	Sfrp2	protein_coding
ENSMUSG00000026955	-6.26074	0.00177946	0.0004011	-3.53936	chr2	25262333	25268225	Sapcd2	protein_coding
ENSMUSG00000034783	-6.26074	0.00177946	0.0004011	-3.53936	chr6	83648197	83654839	Cd207	protein_coding
ENSMUSG00000027326	-6.23121	8.84949e-11	7.44222e-12	-6.8489	chr2	118877600	118935982	Knl1	protein_coding
ENSMUSG00000027820	-6.13857	0.00271488	0.000641115	-3.4136	chr3	63148958	63293451	Mme	protein_coding
ENSMUSG00000075611	-5.96903	0.00466236	0.00117355	-3.24523	chr11	94647802	94648589	Gm11545	unprocessed_pseudogene
ENSMUSG00000082220	-5.84757	0.00897404	0.00245902	-3.02834	chr4	127035072	127035281	Gm12943	processed_pseudogene
ENSMUSG00000042379	-5.84326	0.00716281	0.00190279	-3.105	chr13	113346193	113354632	Esm1	protein_coding
ENSMUSG00000067586	-5.83939	0.00677319	0.00178686	-3.12355	chr13	51562675	51576833	S1pr3	protein_coding
ENSMUSG00000041064	-5.70909	0.00157803	0.000350533	-3.57477	chr9	65494442	65503249	Pif1	protein_coding
ENSMUSG00000021587	-5.60852	0.00223157	0.000513555	-3.47358	chr13	75237945	75282980	Pcsk1	protein_coding
ENSMUSG00000039601	-5.60769	0.0129846	0.00375711	-2.89787	chr17	44112242	44350407	Rcan2	protein_coding
ENSMUSG00000057766	-5.60769	0.0129846	0.00375711	-2.89787	chr18	12385419	12438854	Ankrd29	protein_coding
ENSMUSG00000061723	-5.59512	0.0136997	0.00398857	-2.87906	chr7	142052573	142069746	Tnnt3	protein_coding
ENSMUSG00000079092	-5.57772	0.0143487	0.00420026	-2.86272	chr13	13170710	13179968	Prl2c2	protein_coding
ENSMUSG00000028678	-5.51115	3.97428e-10	3.56976e-11	-6.62092	chr4	117016836	117039836	Kif2c	protein_coding
ENSMUSG00000039518	-5.50753	0.0173865	0.00526941	-2.79009	chr17	35863025	35868077	Cdsn	protein_coding
ENSMUSG00000030147	-5.46674	0.0186165	0.00570011	-2.76455	chr6	123026921	123048514	Clec4b1	protein_coding
ENSMUSG00000040229	-5.43034	2.16161e-05	3.30896e-06	-4.65065	chrX	13498328	13507097	Gpr34	protein_coding
ENSMUSG00000038204	-5.41951	0.02147	0.00672443	-2.71019	chr5	24737695	24745976	Asb10	protein_coding
ENSMUSG00000027460	-5.37616	0.0234075	0.00744119	-2.67643	chr2	151753130	151787257	Angpt4	protein_coding
ENSMUSG00000032484	-5.37616	0.0234075	0.00744119	-2.67643	chr9	110248815	110252080	Ngp	protein_coding
ENSMUSG00000031613	-5.36662	8.33293e-38	2.24421e-39	-13.1291	chr8	56747620	56774078	Hpgd	protein_coding
ENSMUSG00000074607	-5.34751	6.50785e-14	4.48439e-15	-7.84059	chr2	163045045	163166090	Tox2	protein_coding
ENSMUSG00000027323	-5.33804	2.6018e-09	2.49545e-10	-6.32726	chr2	118943274	118977926	Rad51	protein_coding
ENSMUSG00000090460	-5.28091	0.00692939	0.00183367	-3.11593	chr7	126885216	126885557	Gm17511	processed_pseudogene
ENSMUSG00000046295	-5.21501	0.00686955	0.00181575	-3.11882	chr8	71858654	71862548	Ankle1	protein_coding
ENSMUSG00000031906	-5.175	8.6159e-05	1.46117e-05	-4.33446	chr8	106979180	107064620	Smpd3	protein_coding
ENSMUSG00000031137	-5.12277	1.94353e-06	2.52586e-07	-5.15577	chrX	58107505	58613431	Fgf13	protein_coding
ENSMUSG00000001403	-5.10202	2.76092e-27	1.01506e-28	-11.1189	chr2	164611818	164620742	Ube2c	protein_coding
ENSMUSG00000025194	-5.09635	0.00880097	0.00240079	-3.03557	chr19	43770631	43829179	Abcc2	protein_coding
ENSMUSG00000020808	-5.09073	1.96546e-06	2.55581e-07	-5.15356	chr11	71932858	71938196	Pimreg	protein_coding
ENSMUSG00000020658	-5.05516	2.29798e-39	6.05398e-41	-13.3999	chr12	4012554	4088915	Efr3b	protein_coding
ENSMUSG00000103653	-5.03561	0.0137785	0.00401819	-2.87673	chr1	191758120	191758750	Gstp-ps	processed_pseudogene
ENSMUSG00000110537	-5.01108	0.000193586	3.54583e-05	-4.13524	chr8	123891994	123905504	Gm4316	lncRNA
ENSMUSG00000030737	-4.96389	6.26426e-11	5.18621e-12	-6.90038	chr7	99307011	99360547	Slco2b1	protein_coding
ENSMUSG00000020846	-4.9558	0.0128305	0.00370595	-2.90216	chr11	75910020	75918608	Rflnb	protein_coding
ENSMUSG00000041731	-4.92933	0.0158118	0.00472138	-2.82545	chr19	24660380	24839219	Pgm5	protein_coding
ENSMUSG00000032218	-4.88471	1.293e-20	6.25294e-22	-9.62529	chr9	70314974	70328829	Ccnb2	protein_coding
ENSMUSG00000002799	-4.86458	1.20592e-05	1.77698e-06	-4.77726	chr12	112871439	112893396	Jag2	protein_coding
ENSMUSG00000027715	-4.85749	8.23271e-41	2.07827e-42	-13.6479	chr3	36619014	36626299	Ccna2	protein_coding
ENSMUSG00000032911	-4.85588	0.000436197	8.5498e-05	-3.92844	chr9	56772317	56807154	Cspg4	protein_coding
ENSMUSG00000071052	-4.8484	0.020141	0.00624759	-2.7345	chr17	58145425	58146216	Rpl7a-ps5	processed_pseudogene
ENSMUSG00000034311	-4.84263	3.18301e-12	2.44793e-13	-7.32173	chrX	99669343	99770820	Kif4	protein_coding
ENSMUSG00000070348	-4.83764	8.57812e-78	1.1205e-79	-18.9009	chr7	144483668	144493662	Ccnd1	protein_coding
ENSMUSG00000045903	-4.81791	0.0174246	0.00528901	-2.78888	chr19	5034383	5040344	Npas4	protein_coding
ENSMUSG00000033952	-4.79975	1.06376e-16	6.20599e-18	-8.62869	chr1	139382510	139421829	Aspm	protein_coding
ENSMUSG00000026605	-4.79331	2.69635e-24	1.12191e-25	-10.4753	chr1	189372803	189420283	Cenpf	protein_coding
ENSMUSG00000039187	-4.68792	2.90801e-05	4.54757e-06	-4.58465	chr7	79041677	79100012	Fanci	protein_coding
ENSMUSG00000027220	-4.67898	0.0261761	0.00846732	-2.63284	chr2	92745443	92786403	Syt13	protein_coding
ENSMUSG00000012443	-4.6623	1.4906e-32	4.67077e-34	-12.1668	chr19	37364851	37410307	Kif11	protein_coding
ENSMUSG00000050295	-4.65497	0.000999569	0.000212208	-3.70402	chr13	31990616	31996459	Foxc1	protein_coding
ENSMUSG00000072437	-4.63563	8.72318e-18	4.82025e-19	-8.91632	chr19	60744425	60748352	Nanos1	protein_coding
ENSMUSG00000001827	-4.60902	0.0278267	0.00907476	-2.60922	chr7	101507538	101519995	Folr1	protein_coding
ENSMUSG00000046591	-4.6062	2.04413e-06	2.66411e-07	-5.14578	chr7	79309944	79347896	Ticrr	protein_coding
ENSMUSG00000024421	-4.59688	2.27348e-06	2.99138e-07	-5.12399	chr18	12466876	12716070	Lama3	protein_coding
ENSMUSG00000021186	-4.57917	2.96197e-06	3.97987e-07	-5.06992	chr12	101712824	101785314	Fbln5	protein_coding
ENSMUSG00000021697	-4.55855	0.00177946	0.000400955	-3.53945	chr13	108452866	108544316	Depdc1b	protein_coding
ENSMUSG00000006362	-4.55609	0.00188389	0.000426587	-3.52306	chr8	123351880	123425848	Cbfa2t3	protein_coding
ENSMUSG00000036223	-4.52659	0.00224716	0.000517637	-3.47146	chr18	74328370	74340889	Ska1	protein_coding
ENSMUSG00000119232	-4.50468	0.0038974	0.000956689	-3.30296	chr4	125398542	125398650	Mir692-2	miRNA
ENSMUSG00000112909	-4.49244	0.0379266	0.01312	-2.4805	chr10	127847645	127848001	Gm10120	processed_pseudogene
ENSMUSG00000020601	-4.47676	0.0388721	0.0134998	-2.4703	chr12	15841728	15866923	Trib2	protein_coding
ENSMUSG00000021806	-4.44635	0.00250872	0.000585804	-3.4381	chr14	19801333	19861855	Nid2	protein_coding
ENSMUSG00000027306	-4.43667	1.29368e-25	5.07901e-27	-10.7642	chr2	119448779	119481725	Nusap1	protein_coding
ENSMUSG00000004668	-4.42142	0.0430773	0.0152874	-2.4255	chr11	9141942	9634259	Abca13	protein_coding
ENSMUSG00000104699	-4.41739	3.29309e-05	5.2005e-06	-4.55653	chr5	3925362	3926154	Rps4x-ps	processed_pseudogene
ENSMUSG00000040852	-4.41422	1.33945e-10	1.14512e-11	-6.78697	chr17	84819323	84929566	Plekhh2	protein_coding
ENSMUSG00000049038	-4.39222	0.0491537	0.0178514	-2.36869	chr10	84955297	84963891	Mterf2	protein_coding
ENSMUSG00000027654	-4.38104	0.000254351	4.77082e-05	-4.06658	chr2	158610013	158628557	Fam83d	protein_coding
ENSMUSG00000004633	-4.36632	4.77096e-22	2.17069e-23	-9.96491	chr6	54016539	54278795	Chn2	protein_coding
ENSMUSG00000017309	-4.35539	0.00355419	0.000862792	-3.33182	chr11	101932335	101946446	Cd300lg	protein_coding
ENSMUSG00000013584	-4.35132	1.17817e-07	1.36172e-08	-5.67813	chr9	71123071	71203525	Aldh1a2	protein_coding
ENSMUSG00000022034	-4.3392	1.30083e-06	1.65431e-07	-5.2345	chr14	66056487	66071443	Esco2	protein_coding
ENSMUSG00000042155	-4.3371	0.0497499	0.0181154	-2.36325	chr2	69652288	69666995	Klhl23	protein_coding
ENSMUSG00000084168	-4.27087	0.00568311	0.00147051	-3.18044	chr11	97658886	97659197	Atp5l2-ps	processed_pseudogene
ENSMUSG00000040537	-4.21533	0.000489929	9.71445e-05	-3.89762	chr5	8122352	8418160	Adam22	protein_coding
ENSMUSG00000034883	-4.21273	0.00604221	0.00157363	-3.16075	chr12	69215588	69225783	Lrr1	protein_coding
ENSMUSG00000037544	-4.17359	5.96237e-17	3.43032e-18	-8.69625	chr14	47625236	47655864	Dlgap5	protein_coding
ENSMUSG00000032783	-4.17348	6.73175e-05	1.12385e-05	-4.39186	chr15	98972456	98981290	Troap	protein_coding
ENSMUSG00000020330	-4.16543	8.59034e-25	3.49867e-26	-10.585	chr11	40592222	40624249	Hmmr	protein_coding
ENSMUSG00000022240	-4.16231	6.96932e-06	9.89114e-07	-4.89379	chr15	30172739	31029487	Ctnnd2	protein_coding
ENSMUSG00000024534	-4.14957	1.97836e-12	1.4939e-13	-7.3877	chr18	52900781	53049007	Sncaip	protein_coding
ENSMUSG00000040204	-4.14794	3.16988e-22	1.4306e-23	-10.0063	chr9	65797519	65810548	Pclaf	protein_coding
ENSMUSG00000004891	-4.12073	2.35121e-75	3.24376e-77	-18.5995	chr3	87878385	87887758	Nes	protein_coding
ENSMUSG00000051920	-4.11334	0.000846427	0.000177335	-3.74929	chr15	42884190	43034222	Rspo2	protein_coding
ENSMUSG00000029414	-4.09719	2.98583e-11	2.43432e-12	-7.00703	chr5	123887779	123959656	Kntc1	protein_coding
ENSMUSG00000026463	-4.0287	7.45359e-10	6.82621e-11	-6.52443	chr1	133627195	133728779	Atp2b4	protein_coding
ENSMUSG00000109509	-4.019	2.89145e-06	3.87663e-07	-5.07492	chr7	30184126	30184522	Rps12-ps4	processed_pseudogene
ENSMUSG00000020493	-4.00679	6.06341e-14	4.15589e-15	-7.85014	chr11	86979979	86999534	Prr11	protein_coding
ENSMUSG00000039055	-3.9369	0.000473434	9.34569e-05	-3.90698	chr11	94535822	94544790	Eme1	protein_coding
ENSMUSG00000032221	-3.91744	0.000408879	7.99035e-05	-3.94469	chr9	72345293	72369307	Mns1	protein_coding
ENSMUSG00000050138	-3.88558	0.018441	0.00563772	-2.76814	chr17	88053229	88105422	Kcnk12	protein_coding
ENSMUSG00000016494	-3.88485	0.00271488	0.000640923	-3.41368	chr1	194621127	194643587	Cd34	protein_coding
ENSMUSG00000036777	-3.88005	3.00754e-34	8.85025e-36	-12.4865	chr9	22243308	22300484	Anln	protein_coding
ENSMUSG00000038943	-3.87346	1.94976e-36	5.4943e-38	-12.8846	chr7	79944198	79966007	Prc1	protein_coding
ENSMUSG00000020649	-3.87268	2.48464e-43	5.83463e-45	-14.0697	chr12	24758240	24764145	Rrm2	protein_coding
ENSMUSG00000096474	-3.87161	3.19813e-06	4.31596e-07	-5.05447	chr1	179347943	179348422	Gm5561	processed_pseudogene
ENSMUSG00000071497	-3.86883	0.0174091	0.00528137	-2.78935	chr19	53576599	53577499	Nutf2-ps1	protein_coding
ENSMUSG00000078521	-3.86883	0.0174091	0.00528137	-2.78935	chr4	134238310	134251238	Aunip	protein_coding
ENSMUSG00000028175	-3.8684	9.19543e-05	1.56957e-05	-4.31869	chr3	159201070	159235592	Depdc1a	protein_coding
ENSMUSG00000004655	-3.86043	0.0189601	0.00582565	-2.75744	chr6	55313417	55325540	Aqp1	protein_coding
ENSMUSG00000026068	-3.84515	2.22716e-05	3.41584e-06	-4.64409	chr1	40554522	40590865	Il18rap	protein_coding
ENSMUSG00000022303	-3.84217	1.1966e-07	1.3839e-08	-5.67537	chr15	39609326	39624334	Dcstamp	protein_coding
ENSMUSG00000049001	-3.8191	0.000577022	0.000116361	-3.85367	chr6	65648574	65689310	Ndnf	protein_coding
ENSMUSG00000034903	-3.80046	0.00580715	0.00150673	-3.17339	chr2	64918683	65069747	Cobll1	protein_coding
ENSMUSG00000051043	-3.79384	3.45368e-15	2.16948e-16	-8.21232	chr11	114741978	114763443	Gprc5c	protein_coding
ENSMUSG00000044433	-3.7936	0.000138375	2.4452e-05	-4.2198	chr8	3637293	3659075	Camsap3	protein_coding
ENSMUSG00000036305	-3.78232	0.0108422	0.00305368	-2.96228	chr15	102543473	102543623	Rpl39-ps	processed_pseudogene
ENSMUSG00000017716	-3.76489	3.50936e-18	1.90572e-19	-9.01856	chr11	117740077	117746569	Birc5	protein_coding
ENSMUSG00000031548	-3.74955	0.00514069	0.00130866	-3.21407	chr8	23901518	23939648	Sfrp1	protein_coding
ENSMUSG00000028212	-3.73026	8.83119e-14	6.1307e-15	-7.80123	chr4	11191351	11204779	Ccne2	protein_coding
ENSMUSG00000038349	-3.72858	0.00503084	0.00127663	-3.22118	chr1	55445080	55793444	Plcl1	protein_coding
ENSMUSG00000032254	-3.71239	2.10271e-43	4.92232e-45	-14.0817	chr9	61823187	61854056	Kif23	protein_coding
ENSMUSG00000048327	-3.70768	2.02307e-18	1.08079e-19	-9.0805	chr2	129110130	129139132	Ckap2l	protein_coding
ENSMUSG00000041498	-3.70717	4.03834e-06	5.53875e-07	-5.00664	chr1	136394081	136459249	Kif14	protein_coding
ENSMUSG00000063873	-3.70405	1.00047e-11	7.92919e-13	-7.16237	chr2	145009674	145484086	Slc24a3	protein_coding
ENSMUSG00000022322	-3.66766	5.33025e-07	6.52444e-08	-5.4038	chr8	4785976	4829567	Shcbp1	protein_coding
ENSMUSG00000056481	-3.66313	8.05492e-05	1.35716e-05	-4.35068	chr19	5118106	5120710	Cd248	protein_coding
ENSMUSG00000051212	-3.63809	2.81101e-25	1.11805e-26	-10.6913	chr14	122189963	122202607	Gpr183	protein_coding
ENSMUSG00000017861	-3.63422	3.79693e-08	4.10705e-09	-5.87982	chr2	162896607	162926608	Mybl2	protein_coding
ENSMUSG00000022033	-3.61643	1.13472e-08	1.15579e-09	-6.08626	chr14	66043286	66055271	Pbk	protein_coding
ENSMUSG00000015568	-3.59699	0	0	-53.2964	chr8	69333143	69360100	Lpl	protein_coding
ENSMUSG00000020241	-3.59209	1.90162e-22	8.42869e-24	-10.0585	chr10	76431596	76459464	Col6a2	protein_coding
ENSMUSG00000036109	-3.56436	0.000137645	2.42927e-05	-4.22127	chrX	50206146	50295409	Mbnl3	protein_coding
ENSMUSG00000042351	-3.53993	0.00272559	0.000644245	-3.41227	chr15	80456795	80537055	Grap2	protein_coding
ENSMUSG00000028766	-3.53772	0.000181654	3.29529e-05	-4.15204	chr4	137469044	137523695	Alpl	protein_coding
ENSMUSG00002075486	-3.53548	0.000461791	9.09553e-05	-3.91353	chr17	21504365	21504474	Gm55632	miRNA
ENSMUSG00000105031	-3.52797	0.00325158	0.000784083	-3.35835	chr5	113905184	113905387	Gm3511	processed_pseudogene
ENSMUSG00000057605	-3.4939	0.00417475	0.00103549	-3.2807	chr19	45438747	45439634	Gm6807	processed_pseudogene
ENSMUSG00000030772	-3.48643	0.0367634	0.01264	-2.49376	chr7	111715224	111758264	Dkk3	protein_coding
ENSMUSG00000048126	-3.48282	4.22987e-15	2.67258e-16	-8.18725	chr1	90693645	90771693	Col6a3	protein_coding
ENSMUSG00000000562	-3.47699	0.00572428	0.00148326	-3.17794	chr3	105778174	105816242	Adora3	protein_coding
ENSMUSG00000038370	-3.46733	6.00505e-121	3.96605e-123	-23.5988	chr1	171000831	171023837	Pcp4l1	protein_coding
ENSMUSG00000081344	-3.46297	0.000450461	8.86245e-05	-3.91979	chr2	172351441	172351611	Gm14303	processed_pseudogene
ENSMUSG00000034353	-3.45924	6.74469e-10	6.15718e-11	-6.53987	chr1	91107544	91152918	Ramp1	protein_coding
ENSMUSG00000029765	-3.45325	0.0020954	0.000479313	-3.49206	chr6	32121203	32565127	Plxna4	protein_coding
ENSMUSG00000036768	-3.44991	3.45513e-13	2.50507e-14	-7.62162	chr9	122780111	122847798	Kif15	protein_coding
ENSMUSG00000030346	-3.4443	2.57463e-05	3.99096e-06	-4.61185	chr6	126900013	126916550	Rad51ap1	protein_coding
ENSMUSG00000021567	-3.43011	0.0169513	0.00511637	-2.79961	chr13	73966653	73995750	Nkd2	protein_coding
ENSMUSG00000022494	-3.41313	1.01496e-16	5.89149e-18	-8.63463	chr16	11801977	12088766	Shisa9	protein_coding
ENSMUSG00000083621	-3.411	0.000175695	3.17688e-05	-4.1604	chrX	51861219	51861626	Gm14586	processed_pseudogene
ENSMUSG00000079553	-3.41096	1.11529e-09	1.03696e-10	-6.46146	chr17	34094633	34109635	Kifc1	protein_coding
ENSMUSG00000051378	-3.39868	9.30336e-07	1.16266e-07	-5.29927	chr11	102796355	102815950	Kif18b	protein_coding
ENSMUSG00000066687	-3.38769	0.00744749	0.00198935	-3.09182	chr9	48565597	48747522	Zbtb16	protein_coding
ENSMUSG00000115358	-3.37095	0.030763	0.0101971	-2.56907	chr15	18385435	18385527	Gm49138	processed_pseudogene
ENSMUSG00000089722	-3.36002	0.00956598	0.00264228	-3.00655	chr11	114922312	114928595	Cd300ld5	protein_coding
ENSMUSG00000056758	-3.35396	1.45353e-160	6.50658e-163	-27.1999	chr10	120197180	120312374	Hmga2	protein_coding
ENSMUSG00000030218	-3.34595	0.022555	0.00711725	-2.69131	chr6	136849433	136852821	Mgp	protein_coding
ENSMUSG00000028832	-3.34527	3.71095e-54	6.67193e-56	-15.7518	chr4	134195631	134201154	Stmn1	protein_coding
ENSMUSG00000034773	-3.34441	0.000316838	6.06611e-05	-4.01022	chr11	102139708	102156013	Hrob	protein_coding
ENSMUSG00000080904	-3.34139	0.00132003	0.000287119	-3.62665	chr11	5768497	5768583	Gm11966	processed_pseudogene
ENSMUSG00000029516	-3.32567	1.3259e-08	1.35928e-09	-6.06023	chr5	115983337	116147006	Cit	protein_coding
ENSMUSG00000039396	-3.3133	3.37625e-05	5.33927e-06	-4.551	chr8	54039902	54092100	Neil3	protein_coding
ENSMUSG00000023927	-3.31124	0.00794014	0.00213376	-3.07095	chr17	52043215	52140318	Satb1	protein_coding
ENSMUSG00000052957	-3.30565	0.0254437	0.00818559	-2.64432	chr13	60322219	60325179	Gas1	protein_coding
ENSMUSG00000001228	-3.30396	1.42471e-26	5.42616e-28	-10.9683	chr17	56610321	56630486	Uhrf1	protein_coding
ENSMUSG00000030867	-3.29894	1.35024e-15	8.28357e-17	-8.32712	chr7	121758662	121769096	Plk1	protein_coding
ENSMUSG00000027656	-3.29461	1.15387e-06	1.45895e-07	-5.25767	chr2	163662781	163675066	Ccn5	protein_coding
ENSMUSG00000116757	-3.28359	0.0294514	0.00970403	-2.5862	chr17	16777508	16778305	Gm4786	processed_pseudogene
ENSMUSG00000094212	-3.2816	0.000978997	0.000207625	-3.70955	chr14	54000630	54001151	Trav14-3	TR_V_gene
ENSMUSG00000070407	-3.27765	0.0325139	0.010892	-2.54614	chr11	63776618	63813116	Hs3st3b1	protein_coding
ENSMUSG00000000031	-3.2753	0.0340861	0.0115638	-2.52518	chr7	142129262	142131886	H19	lncRNA
ENSMUSG00000099471	-3.26193	0.00729031	0.00194362	-3.09871	chr1	127210399	127210845	Gm8451	processed_pseudogene
ENSMUSG00000028555	-3.2556	0.000393973	7.67631e-05	-3.95429	chr4	109263820	109301942	Ttc39a	protein_coding
ENSMUSG00000022235	-3.24304	0.0117916	0.003365	-2.93226	chr15	31565535	31590265	Cmbl	protein_coding
ENSMUSG00000071042	-3.21936	3.02143e-96	2.86024e-98	-21.0394	chr17	75742891	75836049	Rasgrp3	protein_coding
ENSMUSG00000057762	-3.2184	8.64718e-05	1.46711e-05	-4.33357	chr13	97234716	97235745	Gm6169	protein_coding
ENSMUSG00000022861	-3.20813	6.45811e-06	9.11348e-07	-4.90987	chr16	22287211	22475971	Dgkg	protein_coding
ENSMUSG00000020914	-3.207	1.62395e-62	2.62177e-64	-16.9318	chr11	98883769	98915015	Top2a	protein_coding
ENSMUSG00000040703	-3.19951	0.00460465	0.00115733	-3.24919	chr7	25501900	25516338	Cyp2s1	protein_coding
ENSMUSG00000026683	-3.19254	5.36189e-14	3.67113e-15	-7.86567	chr1	169325503	169359033	Nuf2	protein_coding
ENSMUSG00000058443	-3.18043	0.000271878	5.12153e-05	-4.05001	chr9	50255501	50256268	Rpl10-ps3	protein_coding
ENSMUSG00000040016	-3.17717	2.29687e-07	2.71876e-08	-5.55865	chr3	157272529	157351525	Ptger3	protein_coding
ENSMUSG00000003779	-3.1507	6.63416e-21	3.14985e-22	-9.69553	chr18	34757666	34766330	Kif20a	protein_coding
ENSMUSG00000023940	-3.14277	1.98556e-05	3.03072e-06	-4.66873	chr17	53981814	53996361	Sgo1	protein_coding
ENSMUSG00000081434	-3.13042	1.02657e-05	1.49763e-06	-4.81155	chr2	152195535	152196486	Gm14165	processed_pseudogene
ENSMUSG00000074476	-3.12937	0.00102504	0.000218291	-3.69685	chr9	21666738	21671599	Spc24	protein_coding
ENSMUSG00000039405	-3.12273	2.65081e-07	3.15716e-08	-5.53249	chr7	89156991	89176395	Prss23	protein_coding
ENSMUSG00000037206	-3.10024	0.0442609	0.0157822	-2.41391	chr9	58063551	58111589	Islr	protein_coding
ENSMUSG00000029177	-3.09178	1.8872e-28	6.7029e-30	-11.3588	chr5	30824121	30832174	Cenpa	protein_coding
ENSMUSG00000091460	-3.09163	4.48225e-06	6.17719e-07	-4.98559	chr9	19839192	19839578	Gm7808	processed_pseudogene
ENSMUSG00000071176	-3.08933	0.00304791	0.000730721	-3.37779	chr8	14961663	15051085	Arhgef10	protein_coding
ENSMUSG00000058603	-3.08546	0.00407603	0.00100622	-3.28878	chr1	127966306	127966719	Rpl28-ps1	processed_pseudogene
ENSMUSG00000032012	-3.08043	1.76516e-05	2.66839e-06	-4.69482	chr9	43655281	43743955	Nectin1	protein_coding
ENSMUSG00000066724	-3.07527	0.000287526	5.43951e-05	-4.03589	chr7	23646064	23646716	Gm10175	transcribed_processed_pseudogene
ENSMUSG00000024590	-3.07188	3.47055e-19	1.78786e-20	-9.2743	chr18	56840885	56886496	Lmnb1	protein_coding
ENSMUSG00000038859	-3.07016	0.0472725	0.0170541	-2.38554	chr5	144201336	144294922	Baiap2l1	protein_coding
ENSMUSG00000002289	-3.06498	2.17089e-13	1.5421e-14	-7.68399	chr17	33992724	34000804	Angptl4	protein_coding
ENSMUSG00000015468	-3.06468	2.75721e-05	4.28746e-06	-4.59694	chr17	34783242	34807477	Notch4	protein_coding
ENSMUSG00000026622	-3.05695	1.85157e-09	1.75008e-10	-6.38181	chr1	191553556	191565162	Nek2	protein_coding
ENSMUSG00000023505	-3.05298	5.3344e-22	2.43487e-23	-9.95349	chr6	124806510	124810664	Cdca3	protein_coding
ENSMUSG00000082465	-3.04854	0.0271657	0.00883328	-2.61844	chr9	53600834	53601583	Rps6-ps3	processed_pseudogene
ENSMUSG00000081214	-3.04029	0.0187481	0.00574951	-2.76174	chr1	181069553	181069885	Rpl35a-ps2	processed_pseudogene
ENSMUSG00000050248	-3.03871	0.00953738	0.00263368	-3.00754	chr5	37495843	37582399	Evc2	protein_coding
ENSMUSG00000021319	-3.03308	0.0256689	0.00827688	-2.64056	chr13	19807274	19817164	Sfrp4	protein_coding
ENSMUSG00000108366	-3.02792	5.98283e-05	9.91358e-06	-4.41905	chr7	16453041	16453835	Gm5586	processed_pseudogene
ENSMUSG00000049103	-3.02221	1.18163e-20	5.69702e-22	-9.63486	chr9	123901987	123913594	Ccr2	protein_coding
ENSMUSG00000001119	-3.01576	2.0527e-25	8.10415e-27	-10.7211	chr10	76544626	76562002	Col6a1	protein_coding
ENSMUSG00000083992	-3.01297	0.00303073	0.00072549	-3.37976	chr11	86521254	86521852	Gm11478	processed_pseudogene
ENSMUSG00000096606	-2.98682	2.61425e-07	3.1117e-08	-5.53503	chr7	99273289	99276310	Tpbgl	protein_coding
ENSMUSG00000028031	-2.96934	0.000117357	2.04623e-05	-4.25979	chr3	131791053	131886065	Dkk2	protein_coding
ENSMUSG00000081926	-2.95864	0.0348802	0.0118818	-2.51563	chr10	6988661	6988774	Gm15536	processed_pseudogene
ENSMUSG00000084817	-2.95801	6.2289e-05	1.03442e-05	-4.40985	chr1	45896492	45896914	Gm5526	processed_pseudogene
ENSMUSG00000026779	-2.95593	3.00707e-07	3.61016e-08	-5.50893	chr2	23005618	23046036	Mastl	protein_coding
ENSMUSG00000042489	-2.95084	3.29637e-16	1.95455e-17	-8.49646	chr4	126450728	126487696	Clspn	protein_coding
ENSMUSG00000036617	-2.92244	5.63546e-20	2.79974e-21	-9.46995	chr2	19914591	20815524	Etl4	protein_coding
ENSMUSG00000004698	-2.91769	1.13197e-24	4.63519e-26	-10.5586	chr12	34097579	34967094	Hdac9	protein_coding
ENSMUSG00000066315	-2.89827	0.00486377	0.00122817	-3.23226	chr4	10848420	10849055	Gm12918	processed_pseudogene
ENSMUSG00000060227	-2.8917	0.0188641	0.00579199	-2.75933	chr2	121697451	121766701	Golm2	protein_coding
ENSMUSG00000034023	-2.89033	2.83968e-05	4.43029e-06	-4.5901	chr6	113508643	113573978	Fancd2	protein_coding
ENSMUSG00000057337	-2.88891	6.26199e-14	4.30578e-15	-7.84569	chr10	60017354	60055082	Chst3	protein_coding
ENSMUSG00000007080	-2.88857	9.55755e-10	8.80919e-11	-6.48609	chr5	110434172	110485340	Pole	protein_coding
ENSMUSG00000083061	-2.88267	1.54034e-06	1.97361e-07	-5.20181	chr11	49569537	49569884	Gm12191	processed_pseudogene
ENSMUSG00000055093	-2.87173	0.0127878	0.00369078	-2.90345	chr6	122433863	122434333	Rps27a-ps3	processed_pseudogene
ENSMUSG00000039476	-2.86792	0.0383158	0.0132771	-2.47625	chr2	30724984	30771263	Prrx2	protein_coding
ENSMUSG00000021253	-2.85851	1.48598e-05	2.21801e-06	-4.73247	chr12	86103519	86125815	Tgfb3	protein_coding
ENSMUSG00000042035	-2.85427	0.0195796	0.00604759	-2.74519	chr3	101284399	101370375	Igsf3	protein_coding
ENSMUSG00000048895	-2.81785	0.0468163	0.0168445	-2.39008	chr11	80367849	80372010	Cdk5r1	protein_coding
ENSMUSG00000001517	-2.80893	1.52795e-17	8.55526e-19	-8.85254	chr6	128339930	128353109	Foxm1	protein_coding
ENSMUSG00000086291	-2.80746	2.0191e-10	1.75728e-11	-6.72489	chr5	34369154	34371146	Gm15513	lncRNA
ENSMUSG00000002055	-2.80703	6.77296e-09	6.76451e-10	-6.1715	chr11	78192355	78213283	Spag5	protein_coding
ENSMUSG00000023919	-2.80647	5.01987e-06	6.96232e-07	-4.96241	chr17	41233942	41245938	Cenpq	protein_coding
ENSMUSG00000060419	-2.79588	0.00299402	0.000716044	-3.38336	chr5	129205141	129205581	Rps16-ps2	processed_pseudogene
ENSMUSG00000058905	-2.78611	0.000183132	3.33017e-05	-4.14963	chr5	133503962	133504375	Gm10051	processed_pseudogene
ENSMUSG00000006800	-2.78568	3.69528e-94	3.68796e-96	-20.8077	chr2	165915009	165997583	Sulf2	protein_coding
ENSMUSG00000026669	-2.7851	6.25777e-09	6.227e-10	-6.18457	chr2	4994525	5017602	Mcm10	protein_coding
ENSMUSG00000029406	-2.78311	0.0303004	0.0100282	-2.57485	chr5	124256753	124387823	Pitpnm2	protein_coding
ENSMUSG00000104623	-2.7797	0.00782594	0.00209963	-3.07577	chr3	57625234	57625710	Gm6394	processed_pseudogene
ENSMUSG00000024989	-2.7771	2.74081e-10	2.41759e-11	-6.67828	chr19	38043459	38062871	Cep55	protein_coding
ENSMUSG00000070343	-2.76796	0.0311824	0.0103819	-2.56284	chr3	146544566	146545102	Gm10288	processed_pseudogene
ENSMUSG00000039716	-2.76509	0.00106346	0.000227254	-3.68662	chr9	106770024	107109108	Dock3	protein_coding
ENSMUSG00000095304	-2.75871	0.0163236	0.00489576	-2.81381	chr14	25887930	25903524	Plac9	protein_coding
ENSMUSG00000090516	-2.75207	0.0178884	0.00545171	-2.77906	chr9	59379042	59379516	Rps11-ps1	processed_pseudogene
ENSMUSG00000045328	-2.75183	2.7733e-23	1.19667e-24	-10.2489	chr3	134918298	134979372	Cenpe	protein_coding
ENSMUSG00000072949	-2.74043	0.00153966	0.000340765	-3.58216	chr12	84056264	84065145	Acot1	protein_coding
ENSMUSG00000040270	-2.73158	0.0175098	0.00532221	-2.78686	chr4	32238804	32586108	Bach2	protein_coding
ENSMUSG00000060438	-2.72892	0.0030467	0.000729795	-3.37813	chr3	95529589	95530083	Rps10-ps1	processed_pseudogene
ENSMUSG00000037725	-2.72779	5.65986e-07	6.94867e-08	-5.39249	chr8	22658176	22675835	Ckap2	protein_coding
ENSMUSG00000081051	-2.72729	0.0135652	0.00394404	-2.8826	chr1	95426346	95426876	Gm15427	processed_pseudogene
ENSMUSG00000092035	-2.72598	0.0183915	0.00562098	-2.76911	chr6	4747306	4760517	Peg10	protein_coding
ENSMUSG00000050621	-2.72321	0.0172857	0.00523421	-2.79226	chr9	114811434	114811807	Rps27rt	protein_coding
ENSMUSG00000020814	-2.72218	0.0205393	0.00639376	-2.72687	chr11	116693888	116718872	Mxra7	protein_coding
ENSMUSG00000107176	-2.70511	0.00370592	0.000904247	-3.31874	chr6	66852305	66852727	Gm9794	processed_pseudogene
ENSMUSG00000035683	-2.69934	2.00434e-07	2.35926e-08	-5.58335	chr4	44300876	44364675	Melk	protein_coding
ENSMUSG00000062456	-2.6981	0.00734753	0.00195995	-3.09623	chr19	32443265	32443978	Rpl9-ps6	protein_coding
ENSMUSG00000079941	-2.6926	0.00254871	0.000596263	-3.43331	chr13	21685120	21685616	Cox5b-ps	protein_coding
ENSMUSG00000026196	-2.68523	0.00083203	0.000174075	-3.75394	chr1	71066657	71142305	Bard1	protein_coding
ENSMUSG00000022836	-2.68503	1.51756e-09	1.41878e-10	-6.41386	chr16	34565580	34822790	Mylk	protein_coding
ENSMUSG00000035459	-2.68336	0.0115568	0.00328294	-2.93992	chr10	86677062	86843889	Stab2	protein_coding
ENSMUSG00000107470	-2.68213	0.00437401	0.00109102	-3.26594	chr7	3230842	3231636	Gm3375	processed_pseudogene
ENSMUSG00000060730	-2.67096	0.00290527	0.000692473	-3.39254	chr5	108665045	108665398	Gm10086	processed_pseudogene
ENSMUSG00000085081	-2.66289	0.0238757	0.00761108	-2.66885	chr11	119711638	119725340	Rptoros	lncRNA
ENSMUSG00000110057	-2.66141	0.0190303	0.00585	-2.75607	chr8	79212663	79213039	Gm2225	processed_pseudogene
ENSMUSG00000035455	-2.65266	2.62527e-09	2.52567e-10	-6.32541	chr11	11737431	11758962	Fignl1	protein_coding
ENSMUSG00000106926	-2.64833	0.0067547	0.0017805	-3.12459	chr5	82484698	82485496	Rpl7-ps7	processed_pseudogene
ENSMUSG00000057657	-2.64437	0.0425406	0.0150439	-2.43132	chr8	107989425	107989880	Rps18-ps3	processed_pseudogene
ENSMUSG00000038379	-2.64101	4.93904e-05	8.05353e-06	-4.46376	chr9	83716742	83754442	Ttk	protein_coding
ENSMUSG00000027379	-2.63168	4.56144e-13	3.32392e-14	-7.58504	chr2	127643036	127673785	Bub1	protein_coding
ENSMUSG00000059775	-2.62895	0.0128305	0.00370568	-2.90219	chr8	108165763	108166211	Rps26-ps1	transcribed_processed_pseudogene
ENSMUSG00000044708	-2.62786	8.21396e-08	9.30076e-09	-5.74301	chr1	172168777	172201652	Kcnj10	protein_coding
ENSMUSG00000074364	-2.62623	1.13918e-10	9.67222e-12	-6.8113	chr7	15680883	15701492	Ehd2	protein_coding
ENSMUSG00000043770	-2.62435	5.29054e-13	3.88239e-14	-7.56487	chr4	43664043	43664339	Gm12481	processed_pseudogene
ENSMUSG00000015854	-2.61557	2.60473e-100	2.27463e-102	-21.4824	chr3	87265188	87278380	Cd5l	protein_coding
ENSMUSG00000049281	-2.59308	0.0051938	0.00132574	-3.21035	chr9	40180513	40202914	Scn3b	protein_coding
ENSMUSG00000046442	-2.58011	0.000104284	1.80146e-05	-4.28818	chr11	87117732	87249849	Ppm1e	protein_coding
ENSMUSG00000026185	-2.5676	0.00051872	0.000103462	-3.88233	chr1	72897091	72914043	Igfbp5	protein_coding
ENSMUSG00000031262	-2.56443	8.92925e-07	1.1146e-07	-5.30697	chrX	133208833	133263388	Cenpi	protein_coding
ENSMUSG00000037224	-2.55963	9.85014e-38	2.67451e-39	-13.1158	chr5	34352237	34445793	Zfyve28	protein_coding
ENSMUSG00000004044	-2.55604	5.70593e-16	3.42934e-17	-8.43093	chr11	100847559	100861713	Cavin1	protein_coding
ENSMUSG00000050953	-2.55208	2.26057e-14	1.51291e-15	-7.97589	chr10	56253426	56278609	Gja1	protein_coding
ENSMUSG00000078773	-2.55167	0.0203686	0.00633166	-2.73009	chr4	11558922	11615805	Rad54b	protein_coding
ENSMUSG00000033207	-2.54947	1.49967e-73	2.11299e-75	-18.3742	chr19	23279973	23425806	Mamdc2	protein_coding
ENSMUSG00000028718	-2.53448	1.09991e-05	1.60947e-06	-4.79714	chr4	114857356	114900393	Stil	protein_coding
ENSMUSG00000043671	-2.53218	0.00152832	0.000337807	-3.58444	chr7	35384590	35453879	Dpy19l3	protein_coding
ENSMUSG00000044788	-2.52773	0.0056238	0.00145145	-3.18422	chr11	115170448	115188489	Fads6	protein_coding
ENSMUSG00000021390	-2.52742	5.44228e-06	7.6001e-07	-4.94537	chr13	49761522	49777977	Ogn	protein_coding
ENSMUSG00000032113	-2.52507	0.000784002	0.000162818	-3.77066	chr9	36619778	36638361	Chek1	protein_coding
ENSMUSG00000048388	-2.51418	0.0147054	0.00432843	-2.85318	chr2	83642980	83713830	Fam171b	protein_coding
ENSMUSG00000015880	-2.49359	1.99441e-09	1.89094e-10	-6.36995	chr5	45827261	45857888	Ncapg	protein_coding
ENSMUSG00000026832	-2.49019	1.74394e-30	5.69496e-32	-11.7682	chr2	58019149	58085544	Cytip	protein_coding
ENSMUSG00000031391	-2.48963	1.74932e-40	4.45448e-42	-13.5922	chrX	72897384	72939711	L1cam	protein_coding
ENSMUSG00000051220	-2.48519	2.84459e-06	3.81171e-07	-5.07813	chrX	101185322	101200697	Ercc6l	protein_coding
ENSMUSG00000029299	-2.483	0.00040515	7.9145e-05	-3.94697	chr5	105082923	105130584	Abcg3	protein_coding
ENSMUSG00000097039	-2.47324	0.0278889	0.00909916	-2.60831	chr15	61909817	62249945	Pvt1	lncRNA
ENSMUSG00000104649	-2.46046	0.000774043	0.000160523	-3.7742	chr3	90034074	90034364	Gm43712	unprocessed_pseudogene
ENSMUSG00000113061	-2.45576	0.00150195	0.000331316	-3.5895	chr13	28441511	28442117	Rps18-ps5	protein_coding
ENSMUSG00000024056	-2.4495	1.63798e-10	1.40635e-11	-6.75725	chr17	71803095	71833852	Ndc80	protein_coding
ENSMUSG00000084416	-2.44585	0.0416865	0.0146898	-2.43994	chr1	65033110	65033763	Rpl10a-ps1	processed_pseudogene
ENSMUSG00000031861	-2.44272	0.0170491	0.00515124	-2.79742	chr8	70275079	70283752	Lpar2	protein_coding
ENSMUSG00000090799	-2.44223	0.0234974	0.00747494	-2.67491	chr14	51126039	51134964	Klhl33	protein_coding
ENSMUSG00000026768	-2.42836	0.000270497	5.09353e-05	-4.05129	chr2	12111443	12306733	Itga8	protein_coding
ENSMUSG00000026069	-2.42463	0.01512	0.00448042	-2.84219	chr1	40468730	40504575	Il1rl1	protein_coding
ENSMUSG00000040809	-2.42067	0.0100612	0.00279899	-2.98899	chr3	106054870	106074880	Chil3	protein_coding
ENSMUSG00000031626	-2.41832	0.0143539	0.00420285	-2.86252	chr8	45960825	46280943	Sorbs2	protein_coding
ENSMUSG00000027699	-2.40962	3.83154e-10	3.43874e-11	-6.62644	chr3	27151371	27208027	Ect2	protein_coding
ENSMUSG00000034675	-2.40651	2.9802e-05	4.67576e-06	-4.57883	chr13	55621242	55635924	Dbn1	protein_coding
ENSMUSG00000022346	-2.40444	4.71219e-17	2.69377e-18	-8.72365	chr15	61857240	61862223	Myc	protein_coding
ENSMUSG00000027469	-2.40239	4.84454e-22	2.20772e-23	-9.96323	chr2	152689884	152737241	Tpx2	protein_coding
ENSMUSG00000037474	-2.39781	1.5631e-06	2.0062e-07	-5.19876	chr1	191269468	191307656	Dtl	protein_coding
ENSMUSG00000006398	-2.39398	3.21504e-09	3.13081e-10	-6.29216	chr4	118290098	118294549	Cdc20	protein_coding
ENSMUSG00000033762	-2.39321	0.00318489	0.000766131	-3.36475	chr15	76587753	76594748	Recql4	protein_coding
ENSMUSG00000114003	-2.38903	0.00352817	0.000856216	-3.33395	chr13	3348887	3349667	Gm9616	processed_pseudogene
ENSMUSG00000047793	-2.38359	0.0420612	0.0148559	-2.43587	chr1	93163563	93228787	Sned1	protein_coding
ENSMUSG00000004105	-2.37987	1.21043e-116	8.26083e-119	-23.1744	chr2	33106081	33137729	Angptl2	protein_coding
ENSMUSG00000019278	-2.37905	0.0400883	0.0140355	-2.45635	chr8	123912981	123928551	Dpep1	protein_coding
ENSMUSG00000102418	-2.37182	1.64738e-06	2.12043e-07	-5.18846	chr1	170104889	170114338	Sh2d1b1	protein_coding
ENSMUSG00000005233	-2.36949	1.91682e-10	1.65983e-11	-6.73319	chr2	69024239	69036538	Spc25	protein_coding
ENSMUSG00000041552	-2.36646	2.72449e-10	2.3992e-11	-6.6794	chrX	154356451	154406810	Ptchd1	protein_coding
ENSMUSG00000028927	-2.36549	2.01308e-57	3.41249e-59	-16.224	chr4	140633655	140679897	Padi2	protein_coding
ENSMUSG00000035365	-2.35988	0.00598564	0.00155714	-3.16382	chr10	87927294	87982803	Parpbp	protein_coding
ENSMUSG00000027797	-2.35707	0.00189293	0.000428816	-3.52168	chr3	55149785	55446489	Dclk1	protein_coding
ENSMUSG00000021136	-2.35587	0.026022	0.00841	-2.63515	chr12	81073582	81233188	Smoc1	protein_coding
ENSMUSG00000051048	-2.35444	0.0316263	0.0105576	-2.55701	chr7	99934727	99968906	P4ha3	protein_coding
ENSMUSG00000008575	-2.35012	0.0340267	0.0115328	-2.52613	chr4	82208410	82623987	Nfib	protein_coding
ENSMUSG00000057098	-2.34982	0.00039542	7.71283e-05	-3.95315	chr11	44508144	44898918	Ebf1	protein_coding
ENSMUSG00000032548	-2.34478	0.000481119	9.50445e-05	-3.90291	chr9	102865911	102973201	Slco2a1	protein_coding
ENSMUSG00000028476	-2.3444	0.0463659	0.0166586	-2.39416	chr4	43875530	43944806	Reck	protein_coding
ENSMUSG00000031756	-2.34348	8.39832e-05	1.42304e-05	-4.34028	chr8	117648469	117668246	Cenpn	protein_coding
ENSMUSG00000027068	-2.33984	1.53638e-39	4.02501e-41	-13.4302	chr2	69210789	69234877	Dhrs9	protein_coding
ENSMUSG00000055980	-2.33206	0.0156504	0.00466056	-2.8296	chr1	82210822	82269137	Irs1	protein_coding
ENSMUSG00000039748	-2.31815	0.00425678	0.00105759	-3.27474	chr1	175708147	175741055	Exo1	protein_coding
ENSMUSG00000074800	-2.31768	0.000821699	0.000171574	-3.75757	chr13	75793015	75793290	Gm4149	processed_pseudogene
ENSMUSG00000107383	-2.31674	0.000307281	5.8615e-05	-4.01832	chr7	116423745	116425086	Gm4366	processed_pseudogene
ENSMUSG00000061353	-2.31126	1.86669e-18	9.91766e-20	-9.08985	chr6	117145496	117158328	Cxcl12	protein_coding
ENSMUSG00000021965	-2.30931	0.000588253	0.000118799	-3.84859	chr14	58044018	58063642	Ska3	protein_coding
ENSMUSG00000004347	-2.30639	2.61709e-11	2.12601e-12	-7.02596	chr6	56046789	56629472	Pde1c	protein_coding
ENSMUSG00000027496	-2.29955	9.01962e-08	1.02726e-08	-5.72617	chr2	172198110	172212455	Aurka	protein_coding
ENSMUSG00000030683	-2.29593	0.000490675	9.73643e-05	-3.89707	chr7	126549735	126569778	Sez6l2	protein_coding
ENSMUSG00000079445	-2.28588	0.00598124	0.00155474	-3.16427	chr1	86230554	86235027	B3gnt7	protein_coding
ENSMUSG00000074505	-2.28324	1.14609e-15	7.00587e-17	-8.34693	chr9	15821485	16412581	Fat3	protein_coding
ENSMUSG00000037628	-2.28254	0.000803013	0.00016712	-3.76414	chr14	46997998	47009126	Cdkn3	protein_coding
ENSMUSG00000026039	-2.28202	8.39687e-08	9.52636e-09	-5.73895	chr1	58035130	58065058	Sgo2a	protein_coding
ENSMUSG00000068699	-2.28059	0.00432594	0.00107585	-3.2699	chr6	29433255	29461882	Flnc	protein_coding
ENSMUSG00000032586	-2.27643	0.00107258	0.000229597	-3.68401	chr9	107827335	107849469	Traip	protein_coding
ENSMUSG00000031785	-2.26167	0.0289471	0.00951024	-2.59315	chr8	95701379	95740845	Adgrg1	protein_coding
ENSMUSG00000032035	-2.26052	1.06898e-06	1.34535e-07	-5.27256	chr9	32547517	32669116	Ets1	protein_coding
ENSMUSG00000054871	-2.24723	7.26853e-09	7.2968e-10	-6.15952	chr9	123088118	123089829	Tmem158	protein_coding
ENSMUSG00000013076	-2.24393	3.59491e-08	3.87006e-09	-5.88965	chr9	14453262	14556352	Amotl1	protein_coding
ENSMUSG00000046006	-2.24351	6.494e-06	9.17366e-07	-4.90858	chr13	110489150	110493733	Gapt	protein_coding
ENSMUSG00000020654	-2.24193	2.90286e-07	3.4744e-08	-5.51568	chr12	4183103	4263525	Adcy3	protein_coding
ENSMUSG00000022505	-2.23945	4.24861e-41	1.06628e-42	-13.6964	chr16	10099613	10131832	Emp2	protein_coding
ENSMUSG00000087412	-2.23485	0.00821304	0.00222338	-3.05865	chr7	92828190	92833383	Gm15501	transcribed_processed_pseudogene
ENSMUSG00000004113	-2.23296	0.00864189	0.00235152	-3.04182	chr2	24493899	24653164	Cacna1b	protein_coding
ENSMUSG00000029153	-2.23251	0.000493961	9.8234e-05	-3.89491	chr5	73479542	73498371	Ociad2	protein_coding
ENSMUSG00000030208	-2.23036	3.02299e-143	1.6416e-145	-25.6868	chr6	135339543	135360171	Emp1	protein_coding
ENSMUSG00000029126	-2.22864	0.0321448	0.0107448	-2.55089	chr5	38294536	38317251	Nsg1	protein_coding
ENSMUSG00000031112	-2.22514	0.000110115	1.90946e-05	-4.27522	chrX	49929924	49981974	Stk26	protein_coding
ENSMUSG00000023092	-2.22483	0.00319775	0.000769695	-3.36347	chrX	55777147	55838706	Fhl1	protein_coding
ENSMUSG00000016756	-2.22406	0.0121586	0.00348866	-2.92104	chr13	24511387	24661360	Cmah	protein_coding
ENSMUSG00000048142	-2.22328	9.85502e-10	9.10506e-11	-6.48111	chr5	34153328	34163260	Nat8l	protein_coding
ENSMUSG00000054263	-2.22246	6.01198e-08	6.6486e-09	-5.79957	chr15	7120095	7226970	Lifr	protein_coding
ENSMUSG00000025993	-2.22203	3.2242e-63	5.11065e-65	-17.0278	chr1	45947228	45965683	Slc40a1	protein_coding
ENSMUSG00000018341	-2.2151	1.27312e-13	8.93154e-15	-7.75361	chr6	67268302	67353172	Il12rb2	protein_coding
ENSMUSG00000027894	-2.21216	0.0350492	0.01196	-2.51332	chr3	107374859	107425334	Slc6a17	protein_coding
ENSMUSG00000076431	-2.20827	1.17198e-10	9.95929e-12	-6.80709	chr13	29132902	29137696	Sox4	protein_coding
ENSMUSG00000032530	-2.20806	0.00537233	0.00137787	-3.19925	chr9	121406909	121471162	Lyzl4	protein_coding
ENSMUSG00000035448	-2.20173	0.0164879	0.00495352	-2.81004	chr9	123822009	123831726	Ccr3	protein_coding
ENSMUSG00000079049	-2.19723	0.0156479	0.00465866	-2.82973	chr13	33065417	33082194	Serpinb1c	protein_coding
ENSMUSG00000051817	-2.19384	0.0312355	0.0104019	-2.56218	chr2	152235531	152239983	Sox12	protein_coding
ENSMUSG00000024795	-2.17954	7.62536e-15	4.91868e-16	-8.11349	chr19	34899761	34953145	Kif20b	protein_coding
ENSMUSG00000021822	-2.17721	5.19791e-82	6.25565e-84	-19.4108	chr14	20886728	20893453	Plau	protein_coding
ENSMUSG00000052336	-2.17361	9.84836e-27	3.73641e-28	-11.002	chr9	119730682	119898945	Cx3cr1	protein_coding
ENSMUSG00000025574	-2.16926	2.15211e-06	2.81746e-07	-5.13527	chr11	117706352	117716918	Tk1	protein_coding
ENSMUSG00000021087	-2.16658	0.00782947	0.00210115	-3.07555	chr12	72258526	72455828	Rtn1	protein_coding
ENSMUSG00000060568	-2.16174	2.51505e-05	3.89061e-06	-4.61714	chr1	166828986	166918871	Fam78b	protein_coding
ENSMUSG00000034206	-2.15839	0.00270161	0.000636693	-3.41548	chr16	36832148	36915779	Polq	protein_coding
ENSMUSG00000072940	-2.15488	0.000362523	7.03126e-05	-3.97523	chr6	86311013	86311222	Gm10443	processed_pseudogene
ENSMUSG00000054702	-2.15388	3.13469e-10	2.78343e-11	-6.6576	chr1	79584593	79649689	Ap1s3	protein_coding
ENSMUSG00000019966	-2.14723	1.39567e-33	4.20945e-35	-12.3617	chr10	99851492	99936278	Kitl	protein_coding
ENSMUSG00000031734	-2.1384	0.0127089	0.00366523	-2.90562	chr8	92525153	92528695	Irx3	protein_coding
ENSMUSG00000022021	-2.13363	2.45944e-12	1.87341e-13	-7.35753	chr14	86892803	87378671	Diaph3	protein_coding
ENSMUSG00000027765	-2.13144	1.98696e-12	1.5026e-13	-7.38693	chr3	60910216	60916403	P2ry1	protein_coding
ENSMUSG00000034329	-2.12866	5.3079e-08	5.83881e-09	-5.82131	chr11	85948964	86092019	Brip1	protein_coding
ENSMUSG00000058064	-2.12545	0.0310983	0.0103494	-2.56393	chr18	15965851	15966384	Gm10036	processed_pseudogene
ENSMUSG00000048644	-2.12422	0.0290946	0.00956725	-2.59109	chr8	4307660	4309274	Ctxn1	protein_coding
ENSMUSG00000030091	-2.12396	0.0112816	0.0031882	-2.94898	chr6	90990050	91093811	Nup210	protein_coding
ENSMUSG00000020598	-2.11716	0.00652071	0.00171212	-3.1361	chr12	44375668	44648747	Nrcam	protein_coding
ENSMUSG00000056412	-2.11698	0.0215033	0.00673858	-2.70949	chr4	40775259	40775564	Psenen-ps	processed_pseudogene
ENSMUSG00000034858	-2.11483	1.82121e-18	9.66272e-20	-9.09268	chr9	74860166	74939750	Atosa	protein_coding
ENSMUSG00000041431	-2.11355	1.82224e-10	1.57391e-11	-6.74092	chr13	100915158	100923078	Ccnb1	protein_coding
ENSMUSG00000074412	-2.11252	0.0357623	0.0122427	-2.50507	chr8	25944289	25944720	Gm10689	processed_pseudogene
ENSMUSG00000028399	-2.1119	0.0419204	0.0147938	-2.43739	chr4	75859475	78130198	Ptprd	protein_coding
ENSMUSG00000021707	-2.101	2.72675e-09	2.6253e-10	-6.31943	chr13	92491234	92525561	Dhfr	protein_coding
ENSMUSG00000027254	-2.09824	0.00961187	0.00265778	-3.00477	chr2	121120081	121141313	Map1a	protein_coding
ENSMUSG00000041762	-2.09373	1.12774e-24	4.60961e-26	-10.5591	chr2	73171850	73216916	Gpr155	protein_coding
ENSMUSG00000028358	-2.09196	0.000851606	0.000178483	-3.74767	chr4	62883810	63057945	Zfp618	protein_coding
ENSMUSG00000028402	-2.08856	0.0150707	0.00445734	-2.84384	chr4	81196737	81361052	Mpdz	protein_coding
ENSMUSG00000014164	-2.08268	0.00828081	0.00224344	-3.05596	chr13	58148042	58261406	Klhl3	protein_coding
ENSMUSG00000063450	-2.07923	2.899e-07	3.46765e-08	-5.51602	chr12	75864908	76157700	Syne2	protein_coding
ENSMUSG00000022479	-2.07766	0.0197626	0.00610991	-2.74182	chr15	97752306	97808511	Vdr	protein_coding
ENSMUSG00000041842	-2.06955	0.0118092	0.00337254	-2.93157	chr3	84349505	84387736	Fhdc1	protein_coding
ENSMUSG00000005410	-2.06791	9.87423e-20	4.97081e-21	-9.4098	chr8	75836197	75855067	Mcm5	protein_coding
ENSMUSG00000023015	-2.06494	3.63467e-16	2.16048e-17	-8.48482	chr15	99518377	99549537	Racgap1	protein_coding
ENSMUSG00000052353	-2.06444	0.000860155	0.000180401	-3.74499	chr7	83582065	83735710	Cemip	protein_coding
ENSMUSG00000030409	-2.05949	1.59578e-05	2.39518e-06	-4.71686	chr7	18817774	18827746	Dmpk	protein_coding
ENSMUSG00000034295	-2.05617	0.0132782	0.00385376	-2.88989	chr18	24841680	25266558	Fhod3	protein_coding
ENSMUSG00000022265	-2.056	5.60031e-59	9.20577e-61	-16.4444	chr15	27466763	27594995	Ank	protein_coding
ENSMUSG00000027115	-2.05559	0.0115052	0.00326475	-2.94164	chr2	109111083	109172092	Kif18a	protein_coding
ENSMUSG00000026012	-2.05155	6.84858e-72	9.85045e-74	-18.1646	chr1	60755959	60812518	Cd28	protein_coding
ENSMUSG00000024640	-2.05096	1.87068e-10	1.61713e-11	-6.73698	chr19	15882042	15924701	Psat1	protein_coding
ENSMUSG00000025912	-2.04874	0.000697917	0.000143404	-3.80222	chr1	9737640	9770434	Mybl1	protein_coding
ENSMUSG00000001020	-2.04852	0.000393732	7.66835e-05	-3.95454	chr3	90511078	90513352	S100a4	protein_coding
ENSMUSG00000026077	-2.04521	9.67017e-06	1.40294e-06	-4.82459	chr1	39232812	39402317	Npas2	protein_coding
ENSMUSG00000052920	-2.04053	0.00389512	0.000955844	-3.30321	chr19	30541889	31742433	Prkg1	protein_coding
ENSMUSG00000045273	-2.03894	0.00369594	0.000901271	-3.31966	chr13	100896182	100912407	Cenph	protein_coding
ENSMUSG00000022421	-2.03682	0.000836306	0.000175031	-3.75257	chr15	79670552	79688967	Nptxr	protein_coding
ENSMUSG00000049709	-2.03335	3.28377e-05	5.18338e-06	-4.55723	chr7	108521059	108529385	Nlrp10	protein_coding
ENSMUSG00000037035	-2.02953	0.0138193	0.00403211	-2.87564	chr1	119343195	119349978	Inhbb	protein_coding
ENSMUSG00000042842	-2.02618	1.30532e-12	9.76089e-14	-7.4441	chr13	33149192	33163050	Serpinb6b	protein_coding
ENSMUSG00000027331	-2.0258	1.07506e-11	8.52821e-13	-7.15239	chr2	118644484	118684438	Knstrn	protein_coding
ENSMUSG00000051323	-2.02565	0.0472725	0.0170554	-2.38551	chrX	132483609	132589736	Pcdh19	protein_coding
ENSMUSG00000043587	-2.02389	0.00130642	0.00028387	-3.62959	chr9	96705389	96774722	Pxylp1	protein_coding
ENSMUSG00000024030	-2.02157	2.31496e-98	2.08953e-100	-21.2714	chr17	31276649	31336962	Abcg1	protein_coding
ENSMUSG00000036452	-2.01869	5.94497e-09	5.91138e-10	-6.19278	chr18	39126198	39509337	Arhgap26	protein_coding
ENSMUSG00000026204	-2.01394	0.00858136	0.00233379	-3.0441	chr1	75223671	75241146	Ptprn	protein_coding
ENSMUSG00000060019	-2.01084	0.0457077	0.0163853	-2.40022	chr8	107299641	107299982	Gm10073	processed_pseudogene
ENSMUSG00000040084	-2.01028	7.7539e-12	6.09979e-13	-7.19823	chr2	118428692	118472072	Bub1b	protein_coding
ENSMUSG00000051339	-2.00502	3.50485e-21	1.64865e-22	-9.7614	chr5	113234189	113369102	2900026A02Rik	protein_coding
ENSMUSG00000055612	-2.00152	5.41553e-06	7.55877e-07	-4.94643	chr2	72306503	72317237	Cdca7	protein_coding
ENSMUSG00000001270	-1.99951	7.49458e-102	6.21477e-104	-21.649	chr12	111635795	111638772	Ckb	protein_coding
ENSMUSG00000013089	-1.99583	9.99944e-19	5.23197e-20	-9.15913	chr16	22200059	22258469	Etv5	protein_coding
ENSMUSG00000032216	-1.99266	9.2666e-28	3.33889e-29	-11.2177	chr9	72569628	72657134	Nedd4	protein_coding
ENSMUSG00000001870	-1.9892	0.00224707	0.000517451	-3.47156	chr17	75312563	75699507	Ltbp1	protein_coding
ENSMUSG00000036526	-1.98905	3.34167e-08	3.59009e-09	-5.90205	chr5	140858745	140986337	Card11	protein_coding
ENSMUSG00000038252	-1.98588	5.54952e-15	3.53896e-16	-8.15338	chr6	125144970	125168664	Ncapd2	protein_coding
ENSMUSG00000059401	-1.98172	1.23499e-08	1.26245e-09	-6.0721	chrX	70093846	70199662	Mamld1	protein_coding
ENSMUSG00000030641	-1.97968	0.00304075	0.000728111	-3.37877	chr7	92506733	92523455	Ddias	protein_coding
ENSMUSG00000105987	-1.97377	2.5436e-41	6.34641e-43	-13.7341	chr5	23903294	23917684	AI506816	lncRNA
ENSMUSG00000070047	-1.97037	4.79219e-07	5.84122e-08	-5.42359	chr8	45388484	45505294	Fat1	protein_coding
ENSMUSG00000013921	-1.97008	0.00723758	0.00192584	-3.10144	chr7	29991153	30007792	Clip3	protein_coding
ENSMUSG00000072082	-1.96452	5.20124e-08	5.71003e-09	-5.82504	chr17	24441172	24470458	Ccnf	protein_coding
ENSMUSG00000062083	-1.95601	0.045823	0.0164367	-2.39907	chr19	50018563	50019174	Rpl13a-ps1	processed_pseudogene
ENSMUSG00000054150	-1.94863	1.15912e-20	5.57998e-22	-9.63699	chr12	104896192	104976068	Syne3	protein_coding
ENSMUSG00000026274	-1.94627	0.0188514	0.00578656	-2.75964	chr1	93236492	93271204	Pask	protein_coding
ENSMUSG00000018819	-1.9406	1.84292e-99	1.63641e-101	-21.3905	chr7	142014546	142048604	Lsp1	protein_coding
ENSMUSG00000022367	-1.93898	0.0464774	0.0167055	-2.39312	chr15	56529023	56557935	Has2	protein_coding
ENSMUSG00000034906	-1.92442	9.716e-10	8.96949e-11	-6.48337	chr2	126945729	126975874	Ncaph	protein_coding
ENSMUSG00000000440	-1.919	7.02155e-26	2.73092e-27	-10.8212	chr6	115337912	115467360	Pparg	protein_coding
ENSMUSG00000024867	-1.91865	0.0132838	0.00385638	-2.88968	chr19	24272158	24533236	Pip5k1b	protein_coding
ENSMUSG00000029094	-1.90794	0.00415634	0.00103001	-3.2822	chr5	36050663	36161267	Afap1	protein_coding
ENSMUSG00000021838	-1.90664	2.62341e-06	3.49801e-07	-5.09443	chr14	47120311	47343272	Samd4	protein_coding
ENSMUSG00000052727	-1.90639	0.00288084	0.000686439	-3.39494	chr13	99557954	99653048	Map1b	protein_coding
ENSMUSG00000041147	-1.90469	0.000749189	0.000154984	-3.78294	chr5	150446095	150493794	Brca2	protein_coding
ENSMUSG00000090386	-1.90086	0.0111059	0.00313364	-2.95431	chr16	77033184	77570315	Mir99ahg	lncRNA
ENSMUSG00000061143	-1.89789	3.23791e-10	2.88458e-11	-6.65235	chr3	51593328	52012497	Maml3	protein_coding
ENSMUSG00000027111	-1.89538	1.84979e-96	1.73753e-98	-21.063	chr2	71575960	71688760	Itga6	protein_coding
ENSMUSG00000007379	-1.89447	7.33236e-06	1.0444e-06	-4.88308	chr3	103009920	103077085	Dennd2c	protein_coding
ENSMUSG00000035504	-1.8884	0.0288357	0.00946731	-2.5947	chr10	80165787	80172275	Reep6	protein_coding
ENSMUSG00000006445	-1.88372	0.0448181	0.0160257	-2.40833	chr4	141028551	141056695	Epha2	protein_coding
ENSMUSG00000030465	-1.88369	4.59827e-16	2.74337e-17	-8.457	chr8	68141734	68664679	Psd3	protein_coding
ENSMUSG00000052632	-1.8793	0.00567152	0.00146543	-3.18144	chr12	21040460	21320172	Asap2	protein_coding
ENSMUSG00000037572	-1.87571	6.19763e-08	6.87666e-09	-5.79391	chr14	47478401	47514314	Wdhd1	protein_coding
ENSMUSG00000002489	-1.874	5.47533e-20	2.71617e-21	-9.47312	chr16	89583999	89940657	Tiam1	protein_coding
ENSMUSG00000005672	-1.87373	0.00459082	0.00115318	-3.25021	chr5	75735576	75817382	Kit	protein_coding
ENSMUSG00000023800	-1.87246	0.0268609	0.00871842	-2.6229	chr17	3376848	3581619	Tiam2	protein_coding
ENSMUSG00000026748	-1.87008	8.6145e-23	3.76138e-24	-10.1376	chr2	16361115	16760650	Plxdc2	protein_coding
ENSMUSG00000022150	-1.87003	2.94737e-107	2.31429e-109	-22.2177	chr15	6329269	6470193	Dab2	protein_coding
ENSMUSG00000006356	-1.86597	0.010277	0.0028696	-2.98137	chr12	113103856	113109126	Crip2	protein_coding
ENSMUSG00000074570	-1.86414	0.0298988	0.0098712	-2.58031	chr2	172235714	172275677	Cass4	protein_coding
ENSMUSG00000048922	-1.85945	0.000170594	3.07462e-05	-4.16787	chr14	67913780	67953290	Cdca2	protein_coding
ENSMUSG00000033857	-1.8591	7.04805e-15	4.53078e-16	-8.12346	chr11	118367655	118380035	Engase	protein_coding
ENSMUSG00000059430	-1.85841	4.40111e-05	7.09681e-06	-4.49076	chr6	83489887	83513247	Actg2	protein_coding
ENSMUSG00000005533	-1.85496	1.54801e-09	1.44952e-10	-6.4106	chr7	67602575	67883416	Igf1r	protein_coding
ENSMUSG00000037196	-1.84816	0.000386151	7.50653e-05	-3.95963	chr17	10621941	11059198	Pacrg	protein_coding
ENSMUSG00000074361	-1.84811	8.76057e-09	8.83964e-10	-6.12907	chr7	15968510	15978079	C5ar2	protein_coding
ENSMUSG00000024579	-1.84649	0.00392622	0.000964916	-3.30056	chr18	61829908	61840706	Pcyox1l	protein_coding
ENSMUSG00000042745	-1.83602	0.0167943	0.00506036	-2.80317	chr2	152578171	152579330	Id1	protein_coding
ENSMUSG00000028702	-1.83358	0.000199465	3.65938e-05	-4.128	chr4	115951461	115980887	Rad54l	protein_coding
ENSMUSG00000025006	-1.8286	0.0383816	0.0133027	-2.47556	chr19	40283197	40502223	Sorbs1	protein_coding
ENSMUSG00000005125	-1.82855	3.16529e-63	4.99404e-65	-17.0291	chr15	66801167	66841489	Ndrg1	protein_coding
ENSMUSG00000035246	-1.82664	0.0465885	0.0167523	-2.3921	chrX	92698469	92793557	Pcyt1b	protein_coding
ENSMUSG00000001552	-1.82338	0.000379858	7.38141e-05	-3.96364	chr11	100259784	100288589	Jup	protein_coding
ENSMUSG00000029287	-1.82188	0.00677319	0.00178666	-3.12358	chr5	107254436	107437495	Tgfbr3	protein_coding
ENSMUSG00000041406	-1.82146	0.00460465	0.00115726	-3.24921	chr1	163773562	163822365	BC055324	protein_coding
ENSMUSG00000029283	-1.81739	0.0185249	0.00566746	-2.76643	chr5	107112188	107132298	Cdc7	protein_coding
ENSMUSG00000106825	-1.81706	1.04712e-06	1.31707e-07	-5.27645	chr5	120690120	120691104	2510016D11Rik	TEC
ENSMUSG00000033031	-1.81618	1.90664e-08	1.97842e-09	-5.99957	chr16	48814548	48840072	Cip2a	protein_coding
ENSMUSG00000022665	-1.80751	1.3354e-07	1.55618e-08	-5.65525	chr16	44913765	44948440	Ccdc80	protein_coding
ENSMUSG00000017499	-1.8023	0.000522259	0.000104283	-3.8804	chr11	98798627	98814766	Cdc6	protein_coding
ENSMUSG00000121513	-1.79698	0.00988322	0.0027398	-2.99552	chr14	10227722	10916220	PTPRG	protein_coding
ENSMUSG00000027955	-1.79596	8.7941e-34	2.633e-35	-12.3994	chr3	79791840	79853587	Gask1b	protein_coding
ENSMUSG00000020961	-1.79342	0.000175345	3.16668e-05	-4.16114	chr12	91599783	91755161	Ston2	protein_coding
ENSMUSG00000063810	-1.79241	0.000119602	2.09064e-05	-4.25498	chr6	85564513	85679735	Alms1	protein_coding
ENSMUSG00000033763	-1.79217	0.0305631	0.0101286	-2.57141	chr8	111448108	111468032	Mtss2	protein_coding
ENSMUSG00000028207	-1.7912	8.24899e-69	1.21674e-70	-17.7695	chr4	9448069	9669344	Asph	protein_coding
ENSMUSG00000032725	-1.78992	5.42212e-44	1.25337e-45	-14.178	chr7	101489195	101506401	Folr2	protein_coding
ENSMUSG00000029869	-1.78653	0.0350943	0.0119781	-2.51279	chr6	41582416	41597443	Ephb6	protein_coding
ENSMUSG00000039239	-1.78532	0.00340352	0.000823469	-3.34478	chr1	186354989	186438186	Tgfb2	protein_coding
ENSMUSG00000021696	-1.78454	0.0304058	0.0100698	-2.57342	chr13	108350938	108422217	Elovl7	protein_coding
ENSMUSG00000025747	-1.78452	0.000455212	8.95926e-05	-3.91718	chr5	30263200	30278615	Tyms	protein_coding
ENSMUSG00000034485	-1.78026	8.18702e-12	6.44652e-13	-7.19069	chr9	60701824	60787652	Uaca	protein_coding
ENSMUSG00000050410	-1.77949	0.000211682	3.9037e-05	-4.11311	chr17	35823631	35827721	Tcf19	protein_coding
ENSMUSG00000113184	-1.77941	5.66131e-05	9.33096e-06	-4.43212	chr12	81764604	81766826	Gm49654	lncRNA
ENSMUSG00000046768	-1.77188	1.55805e-17	8.74465e-19	-8.85009	chr12	75355096	75448230	Rhoj	protein_coding
ENSMUSG00000055322	-1.77039	4.66185e-34	1.37868e-35	-12.4511	chr1	73949390	74163608	Tns1	protein_coding
ENSMUSG00000029718	-1.76822	0.000103707	1.78996e-05	-4.2896	chr5	137603365	137612046	Pcolce	protein_coding
ENSMUSG00000056492	-1.76264	0.000608295	0.000123337	-3.8394	chr17	43671342	43770448	Adgrf5	protein_coding
ENSMUSG00000121184	-1.76105	0.00249279	0.000580619	-3.44051	chr11	100912248	100914068		lncRNA
ENSMUSG00000101609	-1.75367	0.00777026	0.00208241	-3.07822	chr7	142757195	142850286	Kcnq1ot1	lncRNA
ENSMUSG00000015852	-1.74862	1.64046e-33	4.97183e-35	-12.3484	chr3	87158065	87171045	Fcrls	protein_coding
ENSMUSG00000090958	-1.74799	2.28566e-06	3.00909e-07	-5.12288	chr7	98138490	98151388	Lrrc32	protein_coding
ENSMUSG00000031373	-1.74378	1.10252e-07	1.27024e-08	-5.69002	chrX	162759818	162810993	Car5b	protein_coding
ENSMUSG00000024883	-1.74056	0.0183915	0.00562124	-2.76909	chr19	5100509	5107099	Rin1	protein_coding
ENSMUSG00000020176	-1.73264	0.000115448	2.01041e-05	-4.26373	chr11	11880508	11988683	Grb10	protein_coding
ENSMUSG00000019577	-1.73248	0.0457099	0.0163928	-2.40005	chr6	5483351	5496309	Pdk4	protein_coding
ENSMUSG00000007646	-1.73167	0.0365019	0.0125361	-2.49668	chr11	87267471	87295780	Rad51c	protein_coding
ENSMUSG00000034522	-1.73022	7.29551e-20	3.63517e-21	-9.44264	chr14	65595838	65636379	Zfp395	protein_coding
ENSMUSG00000030770	-1.7264	0.000133678	2.35632e-05	-4.22814	chr7	112026712	112190899	Parva	protein_coding
ENSMUSG00000030711	-1.7221	0.0121909	0.00349883	-2.92013	chr7	126272037	126275604	Sult1a1	protein_coding
ENSMUSG00000030852	-1.72179	1.77394e-08	1.8316e-09	-6.01208	chr7	130179168	130366515	Tacc2	protein_coding
ENSMUSG00000026833	-1.71924	1.5158e-43	3.53727e-45	-14.105	chr2	28083004	28120748	Olfm1	protein_coding
ENSMUSG00000020695	-1.71884	0.00287602	0.000684866	-3.39557	chr11	105183469	105241965	Mrc2	protein_coding
ENSMUSG00000097789	-1.71841	0.0373304	0.0128809	-2.48705	chr7	84178162	84232739	Ctxnd1	protein_coding
ENSMUSG00000036766	-1.71599	0.00192024	0.000436129	-3.5172	chr1	84347560	84673942	Dner	protein_coding
ENSMUSG00000022676	-1.70846	0.00544883	0.00140137	-3.19437	chr16	14523716	14527249	Snai2	protein_coding
ENSMUSG00000047676	-1.70658	0.00663637	0.00174688	-3.1302	chr3	149778295	149779179	Rpsa-ps10	processed_pseudogene
ENSMUSG00000046179	-1.7062	4.09312e-09	4.03395e-10	-6.25271	chr7	48516177	48531344	E2f8	protein_coding
ENSMUSG00000003153	-1.70547	1.23596e-06	1.56638e-07	-5.24458	chr6	122704768	122778599	Slc2a3	protein_coding
ENSMUSG00000121135	-1.70456	2.85351e-09	2.75781e-10	-6.31182	chr1	176662183	176663734	Hmga2-ps1	lncRNA
ENSMUSG00000032741	-1.70304	3.68664e-79	4.73444e-81	-19.0671	chr5	120672218	120726738	Tpcn1	protein_coding
ENSMUSG00000040855	-1.69848	1.0652e-29	3.60356e-31	-11.6115	chrX	161194950	161426645	Reps2	protein_coding
ENSMUSG00000032400	-1.69665	0.000486657	9.6392e-05	-3.8995	chr9	64044426	64080386	Zwilch	protein_coding
ENSMUSG00000100975	-1.69627	0.000817981	0.000170655	-3.75891	chr12	104891760	104892948	Gm28875	lncRNA
ENSMUSG00000035314	-1.68131	9.62287e-10	8.87646e-11	-6.48494	chr7	99030621	99111084	Gdpd5	protein_coding
ENSMUSG00000037994	-1.67807	0.00269719	0.000635157	-3.41614	chr3	135013461	135051148	Slc9b2	protein_coding
ENSMUSG00000001588	-1.67445	0.00685076	0.00180984	-3.11978	chr11	69772393	69786365	Acap1	protein_coding
ENSMUSG00000032076	-1.6735	2.94738e-83	3.41737e-85	-19.5596	chr9	47441471	47769413	Cadm1	protein_coding
ENSMUSG00000038587	-1.67184	0.00148931	0.000328201	-3.59196	chr10	4216380	4309470	Akap12	protein_coding
ENSMUSG00000026586	-1.67014	5.15693e-06	7.15999e-07	-4.95697	chr1	163072688	163141279	Prrx1	protein_coding
ENSMUSG00000089762	-1.66895	1.97984e-06	2.57886e-07	-5.15188	chr2	30361549	30364231	Ier5l	protein_coding
ENSMUSG00000072980	-1.66812	0.0270116	0.00877524	-2.62069	chr2	119439993	119448950	Oip5	protein_coding
ENSMUSG00000034751	-1.6669	0.0409117	0.0143778	-2.44768	chr13	102868994	103471005	Mast4	protein_coding
ENSMUSG00000055320	-1.66535	0.000325615	6.24371e-05	-4.00341	chr7	112278525	112506014	Tead1	protein_coding
ENSMUSG00000026674	-1.65886	1.86327e-05	2.82766e-06	-4.68296	chr1	169799876	169938331	Ddr2	protein_coding
ENSMUSG00000031375	-1.65839	3.77616e-41	9.4494e-43	-13.7052	chrX	72527208	72539539	Bgn	protein_coding
ENSMUSG00000035064	-1.65837	1.61149e-10	1.38125e-11	-6.75986	chr7	120442054	120506673	Eef2k	protein_coding
ENSMUSG00000039109	-1.648	4.46722e-05	7.2219e-06	-4.48704	chr13	37051152	37234220	F13a1	protein_coding
ENSMUSG00000035914	-1.64537	5.33261e-07	6.53124e-08	-5.40361	chr9	58431581	58462720	Cd276	protein_coding
ENSMUSG00000032220	-1.64092	4.86576e-88	5.2489e-90	-20.1169	chr9	70114632	70307048	Myo1e	protein_coding
ENSMUSG00000020674	-1.63893	0.0237045	0.00754954	-2.67158	chr12	29987607	30067657	Pxdn	protein_coding
ENSMUSG00000037466	-1.63733	0.0198084	0.00612698	-2.74091	chr12	113120041	113129668	Tedc1	protein_coding
ENSMUSG00000056394	-1.6367	1.34637e-14	8.86254e-16	-8.04167	chr7	13011239	13045350	Lig1	protein_coding
ENSMUSG00000051236	-1.6357	0.000309688	5.91787e-05	-4.01606	chr10	120617001	120735006	Msrb3	protein_coding
ENSMUSG00000042724	-1.63121	2.60483e-13	1.86756e-14	-7.65943	chr12	81767784	81827949	Map3k9	protein_coding
ENSMUSG00000051444	-1.62972	0.0425406	0.0150434	-2.43133	chr3	37366703	37375602	Bbs12	protein_coding
ENSMUSG00000041633	-1.62954	8.62201e-23	3.77098e-24	-10.1374	chrX	152468150	152479387	Kctd12b	protein_coding
ENSMUSG00000021714	-1.62713	0.0215545	0.00676355	-2.70827	chr13	104365119	104388900	Cenpk	protein_coding
ENSMUSG00000019214	-1.62172	0.00524993	0.00134378	-3.20646	chr17	25937900	25946393	Chtf18	protein_coding
ENSMUSG00000090394	-1.61847	0.0101608	0.00283341	-2.98526	chr1	159871952	159907778	4930523C07Rik	protein_coding
ENSMUSG00000042476	-1.61644	4.18267e-20	2.06878e-21	-9.50151	chr5	8943717	9009231	Abcb4	protein_coding
ENSMUSG00000103473	-1.61238	0.0208144	0.00650078	-2.72139	chr3	61265970	61269318	Gm37696	lncRNA
ENSMUSG00000019302	-1.61007	3.42748e-95	3.37039e-97	-20.9221	chr11	100900278	100954545	Atp6v0a1	protein_coding
ENSMUSG00000039959	-1.60875	6.04387e-57	1.02897e-58	-16.1561	chr5	135435385	135573974	Hip1	protein_coding
ENSMUSG00000017146	-1.60678	6.22387e-05	1.03312e-05	-4.41012	chr11	101379590	101442781	Brca1	protein_coding
ENSMUSG00000032826	-1.60658	0.0463659	0.0166566	-2.3942	chr3	126715261	127292999	Ank2	protein_coding
ENSMUSG00000019773	-1.60507	0.00101197	0.000215062	-3.70063	chr10	5749160	5755600	Fbxo5	protein_coding
ENSMUSG00000030257	-1.60503	2.79489e-09	2.6991e-10	-6.31514	chr6	112694932	112924227	Srgap3	protein_coding
ENSMUSG00000020577	-1.60399	9.48781e-16	5.76496e-17	-8.36994	chr12	36064556	36092499	Tspan13	protein_coding
ENSMUSG00000075592	-1.5986	0.00998224	0.00277191	-2.99196	chr14	56091467	56112193	Nynrin	protein_coding
ENSMUSG00000059994	-1.5983	1.62855e-09	1.53092e-10	-6.40226	chr3	87283694	87310241	Fcrl1	protein_coding
ENSMUSG00000022385	-1.59491	6.2924e-05	1.04635e-05	-4.40737	chr15	85743946	85760774	Gtse1	protein_coding
ENSMUSG00000030029	-1.59475	0.0344963	0.0117308	-2.52014	chr6	94581510	94677139	Lrig1	protein_coding
ENSMUSG00000031480	-1.59472	0.0157766	0.00470624	-2.82648	chr8	22717329	22751350	Thsd1	protein_coding
ENSMUSG00000023972	-1.59351	0.0013627	0.000297599	-3.61738	chr17	46875397	46940430	Ptk7	protein_coding
ENSMUSG00000000318	-1.59332	0.01512	0.00447959	-2.84225	chr11	70047023	70061660	Clec10a	protein_coding
ENSMUSG00000030677	-1.59322	4.57674e-05	7.42246e-06	-4.4812	chr7	126626901	126641643	Kif22	protein_coding
ENSMUSG00000102918	-1.5923	2.4216e-08	2.56252e-09	-5.95742	chr18	37939417	37974926	Pcdhgc3	protein_coding
ENSMUSG00000103174	-1.59081	0.0140663	0.00411245	-2.86941	chr1	190999301	191025888	Gm37168	lncRNA
ENSMUSG00000020653	-1.58513	7.37065e-05	1.23755e-05	-4.37087	chr12	24701273	24712788	Klf11	protein_coding
ENSMUSG00000031295	-1.58367	9.79731e-35	2.86866e-36	-12.5758	chrX	159285162	159381874	Phka2	protein_coding
ENSMUSG00000029730	-1.58055	1.31238e-11	1.04782e-12	-7.12407	chr5	138162845	138170684	Mcm7	protein_coding
ENSMUSG00000002900	-1.57706	7.26719e-06	1.03352e-06	-4.88515	chr12	31315233	31379643	Lamb1	protein_coding
ENSMUSG00000037852	-1.57663	5.20681e-11	4.29093e-12	-6.92725	chr8	65045576	65146088	Cpe	protein_coding
ENSMUSG00000022261	-1.57654	1.60819e-05	2.41695e-06	-4.71501	chr15	32920869	33035081	Sdc2	protein_coding
ENSMUSG00000028312	-1.57576	1.64763e-19	8.35485e-21	-9.35506	chr4	52439243	52488260	Smc2	protein_coding
ENSMUSG00000025395	-1.57316	0.000654971	0.000133859	-3.81925	chr10	127851037	127865906	Prim1	protein_coding
ENSMUSG00000033713	-1.57215	7.43631e-17	4.29469e-18	-8.6707	chr12	99156337	99529841	Foxn3	protein_coding
ENSMUSG00000006678	-1.57149	6.02086e-08	6.66284e-09	-5.79921	chrX	92348373	92675761	Pola1	protein_coding
ENSMUSG00000105388	-1.56622	0.0468915	0.0168785	-2.38934	chr3	145584775	145585095	Rpl36a-ps2	processed_pseudogene
ENSMUSG00000030978	-1.56419	2.06407e-21	9.66372e-23	-9.81542	chr7	102090902	102118978	Rrm1	protein_coding
ENSMUSG00000059461	-1.56178	0.00517621	0.00132036	-3.21152	chrX	161349853	161350239	Gm7331	processed_pseudogene
ENSMUSG00000011256	-1.56061	7.81532e-08	8.79775e-09	-5.75241	chr11	45946819	46038170	Adam19	protein_coding
ENSMUSG00000029207	-1.54362	8.13938e-33	2.50268e-34	-12.2176	chr5	66456046	66776127	Apbb2	protein_coding
ENSMUSG00000030410	-1.54306	0.00453784	0.00113887	-3.25376	chr7	18810152	18816701	Dmwd	protein_coding
ENSMUSG00000025001	-1.543	1.12312e-06	1.41814e-07	-5.26288	chr19	38919359	38959495	Hells	protein_coding
ENSMUSG00000014329	-1.54042	0.0030467	0.000730062	-3.37803	chr10	70758662	70995530	Bicc1	protein_coding
ENSMUSG00000117916	-1.54033	0.0294884	0.0097227	-2.58554	chr17	27452759	27467040	9630028I04Rik	lncRNA
ENSMUSG00000029650	-1.54033	2.41966e-26	9.28657e-28	-10.9196	chr5	147815247	147831625	Slc46a3	protein_coding
ENSMUSG00000027199	-1.53997	2.41047e-19	1.23469e-20	-9.31369	chr2	122424948	122441784	Gatm	protein_coding
ENSMUSG00000050530	-1.53978	0.00226748	0.000522849	-3.46877	chr2	3115261	3228843	Fam171a1	protein_coding
ENSMUSG00000019846	-1.53833	0.0307992	0.0102114	-2.56859	chr10	38841511	38986184	Lama4	protein_coding
ENSMUSG00000058290	-1.53668	0.00113332	0.000243597	-3.6689	chr15	102204701	102232792	Espl1	protein_coding
ENSMUSG00000027242	-1.5341	3.83757e-06	5.2428e-07	-5.01721	chr2	121337204	121375341	Wdr76	protein_coding
ENSMUSG00000037313	-1.5338	8.33385e-10	7.65073e-11	-6.50731	chr5	33815472	33836339	Tacc3	protein_coding
ENSMUSG00000035783	-1.53223	1.47419e-33	4.45707e-35	-12.3571	chr19	34218490	34232990	Acta2	protein_coding
ENSMUSG00000069682	-1.53102	0.0167857	0.00505653	-2.80341	chr10	29574731	29575389	Gm10275	transcribed_processed_pseudogene
ENSMUSG00000030657	-1.53019	3.18344e-36	9.06418e-38	-12.8459	chr7	116980214	117272803	Xylt1	protein_coding
ENSMUSG00000021760	-1.52899	0.0216372	0.00679269	-2.70684	chr13	113179287	113182944	Gpx8	protein_coding
ENSMUSG00000074743	-1.52764	1.31028e-08	1.3423e-09	-6.06225	chr2	148246386	148250108	Thbd	protein_coding
ENSMUSG00000080848	-1.52569	0.00408898	0.00101002	-3.28772	chr9	115869661	115870132	Gm9385	processed_pseudogene
ENSMUSG00000021782	-1.52542	0.00937735	0.00258467	-3.01325	chr14	24184021	24295988	Dlg5	protein_coding
ENSMUSG00000091086	-1.5247	0.0136997	0.00399114	-2.87886	chr10	110961712	110962582	Rpl6l	processed_pseudogene
ENSMUSG00000039031	-1.51934	8.06949e-47	1.75282e-48	-14.6321	chr10	26629417	26794644	Arhgap18	protein_coding
ENSMUSG00000025555	-1.5181	0.0118092	0.00337281	-2.93154	chr14	121272612	121521156	Farp1	protein_coding
ENSMUSG00000067818	-1.51665	1.97873e-06	2.57597e-07	-5.15209	chr2	156617340	156623578	Myl9	protein_coding
ENSMUSG00000052539	-1.51295	0.000202229	3.71898e-05	-4.12428	chr3	103920575	104127690	Magi3	protein_coding
ENSMUSG00000036853	-1.51099	1.98174e-22	8.79834e-24	-10.0543	chr3	145823205	145847561	Mcoln3	protein_coding
ENSMUSG00000028370	-1.5106	0.00202093	0.000461223	-3.50232	chr4	65042411	65275746	Pappa	protein_coding
ENSMUSG00000034413	-1.50852	0.0327757	0.0110111	-2.54235	chr17	26633803	26665323	Neurl1b	protein_coding
ENSMUSG00000027859	-1.50821	0.0279507	0.00912136	-2.60747	chr3	102377235	102428329	Ngf	protein_coding
ENSMUSG00000054640	-1.50819	7.84681e-34	2.34362e-35	-12.4087	chr17	81680534	82045806	Slc8a1	protein_coding
ENSMUSG00000020689	-1.50551	1.90378e-10	1.64714e-11	-6.73431	chr11	104498826	104561302	Itgb3	protein_coding
ENSMUSG00000027811	-1.50463	0.00894946	0.00245031	-3.02941	chr3	79536386	79540127	4930579G24Rik	protein_coding
ENSMUSG00000007872	-1.50341	7.43066e-08	8.32657e-09	-5.76171	chr4	135870808	135873066	Id3	protein_coding
ENSMUSG00000055782	-1.50302	1.65572e-19	8.42015e-21	-9.35424	chr15	91030074	91076002	Abcd2	protein_coding
ENSMUSG00000015112	-1.50097	5.21745e-16	3.12427e-17	-8.44182	chr6	6041218	6217173	Slc25a13	protein_coding
ENSMUSG00000015217	-1.49707	0.00835939	0.00226667	-3.05287	chrX	70599524	70604282	Hmgb3	protein_coding
ENSMUSG00000037887	-1.49164	0.0482914	0.0174993	-2.37605	chr7	141633227	141649580	Dusp8	protein_coding
ENSMUSG00000084319	-1.49039	6.34872e-25	2.57173e-26	-10.6138	chr6	99854777	99855295	Tpt1-ps3	processed_pseudogene
ENSMUSG00000024304	-1.48888	0.00132027	0.000287269	-3.62652	chr18	16721934	16942303	Cdh2	protein_coding
ENSMUSG00000030268	-1.48764	0.0231916	0.00735555	-2.6803	chr6	144939561	145021910	Bcat1	protein_coding
ENSMUSG00000026014	-1.48007	1.07542e-28	3.80386e-30	-11.4082	chr1	60521451	60606263	Raph1	protein_coding
ENSMUSG00000069607	-1.47852	4.46447e-05	7.21091e-06	-4.48737	chr11	114932957	114939235	Cd300ld3	protein_coding
ENSMUSG00000033960	-1.47825	0.000520686	0.000103931	-3.88123	chr18	4634878	4682869	Jcad	protein_coding
ENSMUSG00000033436	-1.47817	0.01848	0.00565235	-2.7673	chrX	133704894	133709970	Armcx2	protein_coding
ENSMUSG00000041688	-1.47292	0.00380193	0.000932137	-3.31025	chrX	144229421	144288177	Amot	protein_coding
ENSMUSG00000001435	-1.46938	1.01755e-39	2.65831e-41	-13.4609	chr10	76888012	77002382	Col18a1	protein_coding
ENSMUSG00000032528	-1.46866	0.00696709	0.00184415	-3.11425	chr9	121471782	121502020	Vipr1	protein_coding
ENSMUSG00000028438	-1.46808	0.0336344	0.0113579	-2.53149	chr4	41390745	41464887	Kif24	protein_coding
ENSMUSG00000100153	-1.46727	0.0337193	0.0113899	-2.5305	chr7	119339149	119341449	Ppp1ccb	transcribed_processed_pseudogene
ENSMUSG00000035385	-1.46162	1.93978e-19	9.87897e-21	-9.33733	chr11	81926397	81928279	Ccl2	protein_coding
ENSMUSG00000081094	-1.45868	0.00143932	0.000316129	-3.60171	chr8	19542952	19543542	Rpl19-ps11	processed_pseudogene
ENSMUSG00000030516	-1.45863	0.0243486	0.00778863	-2.6611	chr7	64945913	65177529	Tjp1	protein_coding
ENSMUSG00000050071	-1.45778	0.0181502	0.00553551	-2.7741	chrX	135114721	135116262	Bex1	protein_coding
ENSMUSG00000070354	-1.45503	4.54719e-06	6.28004e-07	-4.9824	chr11	79404211	79421385	Evi2	protein_coding
ENSMUSG00000068240	-1.4503	0.0460677	0.0165346	-2.3969	chr4	3973092	3973595	Gm11808	protein_coding
ENSMUSG00000032815	-1.44651	0.0247245	0.00792339	-2.65532	chr8	123995039	124045315	Fanca	protein_coding
ENSMUSG00000024770	-1.43714	0.0111583	0.00314924	-2.95278	chr19	34044758	34062318	Lipn	protein_coding
ENSMUSG00000028121	-1.43417	4.9534e-16	2.96251e-17	-8.44803	chr3	122087785	122323840	Bcar3	protein_coding
ENSMUSG00000024791	-1.43385	0.011331	0.00320549	-2.94731	chr19	6135013	6141807	Cdca5	protein_coding
ENSMUSG00000023909	-1.43352	3.03933e-06	4.09051e-07	-5.0647	chr17	23955160	23959841	Paqr4	protein_coding
ENSMUSG00000004665	-1.4286	9.65298e-17	5.58905e-18	-8.64066	chr10	79824418	79831896	Cnn2	protein_coding
ENSMUSG00000020044	-1.42542	3.13715e-18	1.69669e-19	-9.03128	chr10	86136236	86185370	Timp3	protein_coding
ENSMUSG00000027454	-1.42228	0.00415634	0.00103001	-3.2822	chr2	150747320	150773200	Gins1	protein_coding
ENSMUSG00000035181	-1.42063	3.18971e-43	7.51375e-45	-14.0518	chr12	51922654	52018104	Heatr5a	protein_coding
ENSMUSG00000052911	-1.41909	0.0094693	0.00261124	-3.01014	chr9	108356935	108367729	Lamb2	protein_coding
ENSMUSG00000023885	-1.41758	2.77185e-09	2.67483e-10	-6.31654	chr17	14885762	14914497	Thbs2	protein_coding
ENSMUSG00000048285	-1.41718	8.02058e-08	9.05236e-09	-5.74759	chr12	70872288	70949008	Frmd6	protein_coding
ENSMUSG00000005470	-1.41145	8.38321e-07	1.04275e-07	-5.31911	chr8	84682136	84696826	Asf1b	protein_coding
ENSMUSG00000040658	-1.40811	0.0326953	0.0109769	-2.54343	chr17	46807637	46810550	Dnph1	protein_coding
ENSMUSG00000017550	-1.4056	0.000512582	0.000102088	-3.88558	chr11	79980226	80026620	Atad5	protein_coding
ENSMUSG00000005583	-1.40432	7.72132e-34	2.30047e-35	-12.4102	chr13	83652153	83815199	Mef2c	protein_coding
ENSMUSG00000034656	-1.40356	4.3538e-26	1.68376e-27	-10.8655	chr8	85065268	85366875	Cacna1a	protein_coding
ENSMUSG00000018339	-1.3999	9.65078e-27	3.65437e-28	-11.004	chr11	54793279	54801203	Gpx3	protein_coding
ENSMUSG00000042363	-1.39828	0.0149543	0.00441704	-2.84673	chr11	20773576	20781056	Lgalsl	protein_coding
ENSMUSG00000021756	-1.39359	2.20528e-52	4.17525e-54	-15.4881	chr13	112600604	112646620	Il6st	protein_coding
ENSMUSG00000022408	-1.39013	2.1429e-08	2.2393e-09	-5.97942	chr15	80556048	80584626	Fam83f	protein_coding
ENSMUSG00000053617	-1.38988	2.41315e-20	1.18467e-21	-9.55938	chr19	47248613	47452840	Sh3pxd2a	protein_coding
ENSMUSG00000037341	-1.38849	4.23742e-06	5.82113e-07	-4.99706	chrX	19971993	20158046	Slc9a7	protein_coding
ENSMUSG00000037999	-1.38439	1.01928e-06	1.2798e-07	-5.28172	chr5	62759788	62923502	Arap2	protein_coding
ENSMUSG00000000184	-1.383	2.41187e-07	2.86019e-08	-5.54979	chr6	127102125	127129156	Ccnd2	protein_coding
ENSMUSG00000022353	-1.38215	1.80363e-50	3.58687e-52	-15.1991	chr15	58813083	58953854	Mtss1	protein_coding
ENSMUSG00000000753	-1.37672	7.43399e-06	1.05943e-06	-4.88027	chr11	75300595	75313527	Serpinf1	protein_coding
ENSMUSG00000033855	-1.37348	0.042732	0.0151461	-2.42887	chr17	88905112	88970014	Ston1	protein_coding
ENSMUSG00000078452	-1.37226	0.0332216	0.0111876	-2.53678	chr10	22236451	22250038	Raet1d	protein_coding
ENSMUSG00000039115	-1.36816	0.00164898	0.000368469	-3.56169	chr9	118435758	118730071	Itga9	protein_coding
ENSMUSG00000035877	-1.36729	1.93759e-06	2.51672e-07	-5.15645	chr2	160590628	160714918	Zhx3	protein_coding
ENSMUSG00000064043	-1.36397	7.57783e-20	3.78697e-21	-9.43835	chr17	47451801	47672883	Trerf1	protein_coding
ENSMUSG00000018800	-1.34945	0.000186435	3.39707e-05	-4.14507	chr11	110160195	110228542	Abca5	protein_coding
ENSMUSG00000050022	-1.34852	1.6231e-07	1.89859e-08	-5.621	chr5	140709882	140747194	Amz1	protein_coding
ENSMUSG00000046186	-1.34739	5.52399e-08	6.08057e-09	-5.81453	chr9	78522828	78623535	Cd109	protein_coding
ENSMUSG00000037685	-1.34304	8.08649e-20	4.0471e-21	-9.43138	chr5	67775483	68004777	Atp8a1	protein_coding
ENSMUSG00000032086	-1.34266	0.00855446	0.00232521	-3.04521	chr9	45749878	45775697	Bace1	protein_coding
ENSMUSG00000036019	-1.34197	0.010646	0.00299059	-2.9687	chr10	105023524	105410312	Tmtc2	protein_coding
ENSMUSG00000110388	-1.33999	0.000304675	5.79747e-05	-4.02091	chr8	79952559	79959853	Gm30329	lncRNA
ENSMUSG00000041734	-1.33942	0.00523723	0.00134015	-3.20724	chr3	86985900	87082054	Kirrel	protein_coding
ENSMUSG00000022833	-1.33774	0.0115483	0.00327965	-2.94023	chr16	34510986	34545572	Ccdc14	protein_coding
ENSMUSG00000062510	-1.33448	0.0338823	0.0114603	-2.52834	chr1	190795209	190818671	Nsl1	protein_coding
ENSMUSG00000018593	-1.33248	6.85455e-24	2.89232e-25	-10.3853	chr11	55285326	55314009	Sparc	protein_coding
ENSMUSG00000031129	-1.33241	2.97774e-24	1.24992e-25	-10.4651	chr9	94551962	95112498	Slc9a9	protein_coding
ENSMUSG00000027342	-1.32807	2.90944e-50	5.80735e-52	-15.1675	chr2	132091082	132095234	Pcna	protein_coding
ENSMUSG00000008734	-1.32633	3.32293e-08	3.56751e-09	-5.90309	chr7	118571270	118594434	Gprc5b	protein_coding
ENSMUSG00000031523	-1.32376	0.0333353	0.0112333	-2.53536	chr8	37034905	37420297	Dlc1	protein_coding
ENSMUSG00000002835	-1.31983	1.55038e-05	2.32324e-06	-4.72306	chr17	56347439	56379289	Chaf1a	protein_coding
ENSMUSG00000036545	-1.31845	0.0117106	0.00333521	-2.93502	chr11	50492911	50698400	Adamts2	protein_coding
ENSMUSG00000027435	-1.31793	1.22607e-82	1.43057e-84	-19.4865	chr2	148278560	148285483	Cd93	protein_coding
ENSMUSG00000026434	-1.31183	1.81522e-22	8.03242e-24	-10.0632	chr1	131838272	131864059	Nucks1	protein_coding
ENSMUSG00000035373	-1.30052	4.29131e-05	6.91232e-06	-4.49637	chr11	81936538	81938351	Ccl7	protein_coding
ENSMUSG00000073633	-1.29848	0.0494142	0.0179714	-2.36621	chr1	84817562	84878208	Fbxo36	protein_coding
ENSMUSG00000025473	-1.2972	2.26255e-81	2.78938e-83	-19.3338	chr7	139558845	139572475	Adam8	protein_coding
ENSMUSG00000028716	-1.29662	0.000337158	6.4898e-05	-3.99426	chr4	114945905	114951096	Pdzk1ip1	protein_coding
ENSMUSG00000000686	-1.29594	0.000999569	0.000212137	-3.70411	chr11	77405947	77429433	Abhd15	protein_coding
ENSMUSG00000003948	-1.29526	5.24166e-14	3.58112e-15	-7.86878	chr11	90140282	90169415	Mmd	protein_coding
ENSMUSG00000022673	-1.29469	1.77333e-12	1.33647e-13	-7.4025	chr16	15441761	15455264	Mcm4	protein_coding
ENSMUSG00000000253	-1.29384	0.00122095	0.000263686	-3.64859	chr13	45660920	45707276	Gmpr	protein_coding
ENSMUSG00000026193	-1.2933	8.3508e-38	2.25515e-39	-13.1287	chr1	71624679	71692359	Fn1	protein_coding
ENSMUSG00000107761	-1.29309	0.000520444	0.000103844	-3.88143	chr6	125060400	125060992	2010008C14Rik	TEC
ENSMUSG00000032334	-1.29298	2.37406e-06	3.14288e-07	-5.11467	chr9	58195021	58220469	Loxl1	protein_coding
ENSMUSG00000006585	-1.29039	2.53848e-12	1.93549e-13	-7.35318	chr8	123294754	123300293	Cdt1	protein_coding
ENSMUSG00000052512	-1.28917	9.45599e-21	4.51739e-22	-9.65866	chr7	48558464	49259838	Nav2	protein_coding
ENSMUSG00000024451	-1.2885	1.04921e-20	5.02775e-22	-9.64769	chr18	38105681	38132022	Arap3	protein_coding
ENSMUSG00000028464	-1.28819	6.73393e-07	8.31179e-08	-5.36023	chr4	43514711	43523765	Tpm2	protein_coding
ENSMUSG00000030789	-1.28305	2.70244e-13	1.93952e-14	-7.65458	chr7	127728719	127749829	Itgax	protein_coding
ENSMUSG00000038068	-1.28263	1.68118e-12	1.26456e-13	-7.40984	chr13	47276132	47401467	Rnf144b	protein_coding
ENSMUSG00000000489	-1.27847	2.7749e-19	1.42543e-20	-9.29842	chr15	79880075	79899178	Pdgfb	protein_coding
ENSMUSG00000022074	-1.27736	0.0157684	0.00470264	-2.82673	chr14	70004921	70021860	Tnfrsf10b	protein_coding
ENSMUSG00000040274	-1.27721	4.89852e-29	1.7003e-30	-11.4781	chr5	3391485	3581008	Cdk6	protein_coding
ENSMUSG00000021403	-1.27511	4.76942e-05	7.75944e-06	-4.47172	chr13	33211399	33225867	Serpinb9b	protein_coding
ENSMUSG00000032589	-1.27403	9.97666e-07	1.25047e-07	-5.28596	chr9	107973221	108067583	Bsn	protein_coding
ENSMUSG00000021880	-1.27397	0.0117568	0.00335009	-2.93364	chr14	51361365	51369644	Rnase6	protein_coding
ENSMUSG00000028494	-1.27337	8.6082e-76	1.17497e-77	-18.6539	chr4	86566623	86588297	Plin2	protein_coding
ENSMUSG00000047747	-1.27312	6.15347e-34	1.82884e-35	-12.4286	chr8	83589985	83817897	Rnf150	protein_coding
ENSMUSG00000022708	-1.27299	1.4027e-11	1.12406e-12	-7.11439	chr16	42696244	43462965	Zbtb20	protein_coding
ENSMUSG00000020492	-1.26848	0.00626177	0.00163586	-3.14944	chr11	87000060	87015461	Ska2	protein_coding
ENSMUSG00000038843	-1.26754	1.14932e-29	3.90502e-31	-11.6046	chr19	17303505	17350208	Gcnt1	protein_coding
ENSMUSG00000022637	-1.26673	1.13934e-30	3.70389e-32	-11.8044	chr16	51851588	52028411	Cblb	protein_coding
ENSMUSG00000070436	-1.26347	9.18606e-11	7.73201e-12	-6.84343	chr7	98994583	99002446	Serpinh1	protein_coding
ENSMUSG00000004085	-1.26236	2.1699e-15	1.34872e-16	-8.26919	chr2	72115981	72272954	Map3k20	protein_coding
ENSMUSG00000041649	-1.26135	0.00219243	0.000503744	-3.47876	chrX	152020462	152179128	Klf8	protein_coding
ENSMUSG00000024912	-1.26054	0.00314275	0.000755533	-3.36859	chr19	5497575	5505974	Fosl1	protein_coding
ENSMUSG00000051586	-1.25987	8.20035e-05	1.38528e-05	-4.34618	chr6	120908668	121107959	Mical3	protein_coding
ENSMUSG00000026873	-1.25975	0.00485624	0.00122591	-3.23278	chr2	34783769	34804038	Phf19	protein_coding
ENSMUSG00000047996	-1.25698	0.0269421	0.00874675	-2.6218	chrX	77493219	77627502	Prrg1	protein_coding
ENSMUSG00000050777	-1.25519	3.17627e-09	3.0884e-10	-6.29428	chr1	119995107	120001804	Tmem37	protein_coding
ENSMUSG00000037907	-1.25481	1.0108e-12	7.50666e-14	-7.47869	chr11	77361311	77380504	Ankrd13b	protein_coding
ENSMUSG00000021703	-1.25423	3.16308e-07	3.79978e-08	-5.49991	chr13	92747599	92848455	Serinc5	protein_coding
ENSMUSG00000026883	-1.2538	0.0385712	0.0133797	-2.4735	chr2	35448278	35621006	Dab2ip	protein_coding
ENSMUSG00000032122	-1.25091	6.70753e-46	1.48651e-47	-14.486	chr9	37138881	37167034	Slc37a2	protein_coding
ENSMUSG00000002870	-1.25027	1.81633e-08	1.87938e-09	-6.0079	chr6	88860456	88875762	Mcm2	protein_coding
ENSMUSG00000024501	-1.24854	0.00447157	0.00111962	-3.2586	chr18	43454049	43571351	Dpysl3	protein_coding
ENSMUSG00000043008	-1.24827	2.15432e-09	2.04729e-10	-6.35775	chr16	19765246	19801787	Klhl6	protein_coding
ENSMUSG00000032085	-1.2474	3.02986e-13	2.17895e-14	-7.6396	chr9	45840917	45847356	Tagln	protein_coding
ENSMUSG00000027544	-1.24376	2.60394e-14	1.74653e-15	-7.95813	chr2	168318330	168443577	Nfatc2	protein_coding
ENSMUSG00000026321	-1.2437	6.32117e-22	2.89919e-23	-9.93611	chr1	105708443	105775709	Tnfrsf11a	protein_coding
ENSMUSG00000039153	-1.24137	0.000440894	8.64512e-05	-3.92577	chr17	44806874	45125684	Runx2	protein_coding
ENSMUSG00000031144	-1.24092	0.00632951	0.00165588	-3.14588	chrX	7504710	7519495	Syp	protein_coding
ENSMUSG00000052485	-1.2393	1.50104e-05	2.2449e-06	-4.73003	chr13	98822743	98831342	Tmem171	protein_coding
ENSMUSG00000020399	-1.23861	4.74827e-17	2.71788e-18	-8.72264	chr11	46345762	46372082	Havcr2	protein_coding
ENSMUSG00000022995	-1.23784	4.27564e-07	5.1865e-08	-5.4448	chr1	181723949	181847555	Enah	protein_coding
ENSMUSG00000038264	-1.23757	0.0222313	0.00700367	-2.69667	chr9	57847395	57870148	Sema7a	protein_coding
ENSMUSG00000041058	-1.23729	3.16695e-62	5.13609e-64	-16.8922	chr4	19608303	19708993	Wwp1	protein_coding
ENSMUSG00000038776	-1.237	2.19959e-13	1.5641e-14	-7.68217	chr1	180803775	180848469	Ephx1	protein_coding
ENSMUSG00000032238	-1.23368	1.10208e-10	9.34107e-12	-6.81631	chr9	68561068	69295528	Rora	protein_coding
ENSMUSG00000068196	-1.23189	0.000153105	2.7302e-05	-4.19488	chr16	57444621	57575100	Col8a1	protein_coding
ENSMUSG00000045730	-1.23006	2.4913e-05	3.85203e-06	-4.61921	chr18	62310887	62313030	Adrb2	protein_coding
ENSMUSG00000098055	-1.22873	0.00258973	0.000606642	-3.42863	chr10	60767766	60787422	Gm26947	lncRNA
ENSMUSG00000032411	-1.22855	8.9071e-07	1.11053e-07	-5.30764	chr9	96078328	96205699	Tfdp2	protein_coding
ENSMUSG00000029910	-1.22837	2.23594e-08	2.34965e-09	-5.97158	chr6	66512374	66524204	Mad2l1	protein_coding
ENSMUSG00000024620	-1.22785	0.00446637	0.00111733	-3.25918	chr18	61178222	61218133	Pdgfrb	protein_coding
ENSMUSG00000030309	-1.22542	0.0242502	0.00775357	-2.66262	chr6	148743990	148797735	Caprin2	protein_coding
ENSMUSG00000019823	-1.22464	1.6137e-15	9.94722e-17	-8.30541	chr10	41352310	41363028	Mical1	protein_coding
ENSMUSG00000058672	-1.22398	9.94495e-16	6.05002e-17	-8.36425	chr13	34258257	34261990	Tubb2a	protein_coding
ENSMUSG00000031486	-1.22367	0.0326805	0.0109694	-2.54367	chr8	27575611	27613464	Adgra2	protein_coding
ENSMUSG00000029661	-1.22261	8.56896e-20	4.29486e-21	-9.42515	chr6	4504814	4541544	Col1a2	protein_coding
ENSMUSG00000036086	-1.22166	3.73451e-10	3.34344e-11	-6.63059	chr1	127881921	128030784	Zranb3	protein_coding
ENSMUSG00000032531	-1.22067	0.00659602	0.00173383	-3.1324	chr9	102593871	102610617	Amotl2	protein_coding
ENSMUSG00000027956	-1.21883	0.000168254	3.02627e-05	-4.17148	chr3	79719871	79760080	Tmem144	protein_coding
ENSMUSG00000020264	-1.2165	0.041326	0.0145477	-2.44345	chr11	55049296	55075903	Slc36a2	protein_coding
ENSMUSG00000004562	-1.2158	0.0236236	0.00752205	-2.6728	chr14	52222176	52243708	Arhgef40	protein_coding
ENSMUSG00000053559	-1.21216	5.22517e-08	5.74013e-09	-5.82416	chr15	100519220	100534821	Smagp	protein_coding
ENSMUSG00000030329	-1.21163	4.78278e-07	5.82273e-08	-5.42416	chr6	124973657	124980059	Pianp	protein_coding
ENSMUSG00000022419	-1.21083	3.20699e-12	2.46873e-13	-7.3206	chr15	54975713	55122667	Deptor	protein_coding
ENSMUSG00000029821	-1.21016	3.40056e-05	5.3852e-06	-4.54919	chr6	50165868	50240842	Gsdme	protein_coding
ENSMUSG00000084349	-1.2091	0.0418984	0.0147811	-2.4377	chrX	13068810	13070019	Rpl3-ps1	processed_pseudogene
ENSMUSG00000016349	-1.20668	0.0042888	0.00106598	-3.27251	chr2	180789446	180798807	Eef1a2	protein_coding
ENSMUSG00000060935	-1.2045	0.00080533	0.00016772	-3.76325	chr10	84938491	84956482	Tmem263	protein_coding
ENSMUSG00000009418	-1.20421	1.01707e-37	2.76901e-39	-13.1131	chr1	135362318	135615843	Nav1	protein_coding
ENSMUSG00000019944	-1.20409	0.0380114	0.0131549	-2.47955	chr10	68987264	69127621	Rhobtb1	protein_coding
ENSMUSG00000029204	-1.20311	0.00460969	0.00115893	-3.2488	chr5	66018556	66054043	Rhoh	protein_coding
ENSMUSG00000038332	-1.19671	1.76616e-23	7.58202e-25	-10.2929	chr10	41685931	41784420	Sesn1	protein_coding
ENSMUSG00000031004	-1.19612	2.44579e-23	1.05355e-24	-10.2612	chr7	135291513	135318090	Mki67	protein_coding
ENSMUSG00000019942	-1.1957	1.35284e-05	2.00837e-06	-4.75258	chr10	69170976	69188768	Cdk1	protein_coding
ENSMUSG00000031383	-1.19437	0.0494381	0.0179837	-2.36595	chrX	72683025	72687120	Dusp9	protein_coding
ENSMUSG00000048120	-1.19395	1.91811e-40	4.89838e-42	-13.5853	chr19	40600810	40730046	Entpd1	protein_coding
ENSMUSG00000053897	-1.19344	1.24565e-07	1.44428e-08	-5.66805	chr3	135531040	135594333	Slc39a8	protein_coding
ENSMUSG00000022912	-1.19257	9.97566e-15	6.5299e-16	-8.079	chr16	62674670	62749709	Pros1	protein_coding
ENSMUSG00000024900	-1.19137	1.91132e-36	5.37195e-38	-12.8864	chr19	3372334	3435733	Cpt1a	protein_coding
ENSMUSG00000029580	-1.1912	2.68154e-80	3.36496e-82	-19.2049	chr5	142888870	142892509	Actb	protein_coding
ENSMUSG00000040943	-1.1895	2.76897e-12	2.12138e-13	-7.34092	chr3	133169440	133250900	Tet2	protein_coding
ENSMUSG00000056498	-1.18886	1.17387e-17	6.55548e-19	-8.88219	chr3	84573499	84611882	Tmem154	protein_coding
ENSMUSG00000120343	-1.18792	0.00433921	0.00108074	-3.26862	chr11	20691718	20692910		lncRNA
ENSMUSG00000042500	-1.18674	9.18072e-12	7.26265e-13	-7.1744	chr4	126383334	126427265	Ago4	protein_coding
ENSMUSG00000022636	-1.18518	3.17393e-50	6.35858e-52	-15.1615	chr16	52069359	52274437	Alcam	protein_coding
ENSMUSG00000027381	-1.18405	2.97552e-24	1.24681e-25	-10.4653	chr2	127967958	128004467	Bcl2l11	protein_coding
ENSMUSG00000030254	-1.18343	9.62061e-05	1.65062e-05	-4.30756	chr6	112596811	112673647	Rad18	protein_coding
ENSMUSG00000038047	-1.183	9.35983e-05	1.60176e-05	-4.31421	chr4	86497092	86530292	Haus6	protein_coding
ENSMUSG00000020439	-1.18162	0.00123626	0.000267537	-3.64486	chr11	3467523	3490612	Smtn	protein_coding
ENSMUSG00000117239	-1.17985	0.0484373	0.0175593	-2.37478	chr17	13561503	13566142	Gpr31c	transcribed_processed_pseudogene
ENSMUSG00000038235	-1.17967	0.00729098	0.00194433	-3.09861	chr1	171265103	171292171	F11r	protein_coding
ENSMUSG00000079685	-1.17793	2.12999e-12	1.61465e-13	-7.37736	chr10	7390362	7423638	Ulbp1	protein_coding
ENSMUSG00000021226	-1.17625	7.40114e-05	1.24321e-05	-4.36987	chr12	84034635	84040647	Acot2	protein_coding
ENSMUSG00000039774	-1.17355	0.00013956	2.46921e-05	-4.2176	chr4	47091909	47123070	Galnt12	protein_coding
ENSMUSG00000051457	-1.17295	6.06352e-06	8.53886e-07	-4.92263	chr7	126731404	126736995	Spn	protein_coding
ENSMUSG00000039782	-1.17257	1.75308e-17	9.86726e-19	-8.8366	chr5	43390513	43447067	Cpeb2	protein_coding
ENSMUSG00000031502	-1.17101	2.11314e-09	2.00661e-10	-6.36083	chr8	11248423	11362826	Col4a1	protein_coding
ENSMUSG00000059791	-1.1703	0.00471012	0.00118591	-3.24225	chr17	36172210	36176294	Nrm	protein_coding
ENSMUSG00000009575	-1.16555	1.76988e-10	1.52739e-11	-6.74527	chr15	103099971	103148243	Cbx5	protein_coding
ENSMUSG00000033863	-1.16314	3.17785e-10	2.82641e-11	-6.65534	chr19	23118590	23145498	Klf9	protein_coding
ENSMUSG00000023150	-1.16286	2.85044e-24	1.19021e-25	-10.4697	chr1	151220228	151240173	Ivns1abp	protein_coding
ENSMUSG00000027171	-1.16255	0.0101281	0.00282206	-2.98648	chr2	104661086	104680221	Prrg4	protein_coding
ENSMUSG00000039981	-1.16229	6.47528e-14	4.45719e-15	-7.84135	chr10	7708234	7746160	Zc3h12d	protein_coding
ENSMUSG00000028873	-1.1621	2.35166e-05	3.61887e-06	-4.63215	chr4	124812258	124833104	Cdca8	protein_coding
ENSMUSG00000038175	-1.16207	1.08094e-29	3.66474e-31	-11.61	chr13	45543218	45565498	Mylip	protein_coding
ENSMUSG00000041112	-1.16207	3.34096e-25	1.33864e-26	-10.6746	chr13	20274766	20792523	Elmo1	protein_coding
ENSMUSG00000020034	-1.16189	2.27733e-12	1.72801e-13	-7.36831	chr10	84412490	84450223	Tcp11l2	protein_coding
ENSMUSG00000037455	-1.16182	0.0322143	0.0107751	-2.54991	chr10	23672884	23703866	Slc18b1	protein_coding
ENSMUSG00000035441	-1.16042	0.0242578	0.0077578	-2.66243	chr11	80372952	80670851	Myo1d	protein_coding
ENSMUSG00000037679	-1.15836	5.81647e-23	2.53113e-24	-10.1763	chr12	112555218	112581991	Inf2	protein_coding
ENSMUSG00000020788	-1.15614	2.43193e-11	1.97203e-12	-7.03645	chr11	72851995	72883870	Atp2a3	protein_coding
ENSMUSG00000091337	-1.15599	3.13663e-25	1.25217e-26	-10.6808	chr2	125515015	125516705	Eid1	protein_coding
ENSMUSG00000023087	-1.15516	0.00193112	0.000439023	-3.51544	chr3	51131868	51159065	Noct	protein_coding
ENSMUSG00000026688	-1.15287	6.80361e-10	6.21596e-11	-6.53845	chr1	167199535	167221410	Mgst3	protein_coding
ENSMUSG00000020092	-1.15168	0.00164169	0.00036648	-3.56312	chr10	61155435	61219309	Pald1	protein_coding
ENSMUSG00000028019	-1.14959	0.00162176	0.000361555	-3.56666	chr3	80943723	81121347	Pdgfc	protein_coding
ENSMUSG00000041594	-1.14725	0.00409073	0.00101075	-3.28752	chr14	123156383	123221447	Tmtc4	protein_coding
ENSMUSG00000074305	-1.14669	8.48841e-31	2.75327e-32	-11.8293	chr9	56108410	56325351	Peak1	protein_coding
ENSMUSG00000029860	-1.14644	7.7869e-29	2.74287e-30	-11.4366	chr6	42326564	42337147	Zyx	protein_coding
ENSMUSG00000031355	-1.14602	9.63712e-14	6.70433e-15	-7.78994	chrX	167578095	168087431	Arhgap6	protein_coding
ENSMUSG00000070858	-1.1458	0.0148448	0.004376	-2.8497	chr5	34140777	34142357	Gm1673	protein_coding
ENSMUSG00000074212	-1.1449	6.71312e-29	2.35971e-30	-11.4497	chr3	137573436	137622318	Dnajb14	protein_coding
ENSMUSG00000020897	-1.14451	0.00710008	0.00188352	-3.10801	chr11	68936473	68942490	Aurkb	protein_coding
ENSMUSG00000020900	-1.14423	0.0469684	0.0169096	-2.38867	chr11	68582385	68707458	Myh10	protein_coding
ENSMUSG00000033209	-1.14072	0.00436536	0.0010879	-3.26675	chr5	111027669	111437646	Ttc28	protein_coding
ENSMUSG00000059708	-1.13976	0.0189761	0.00583193	-2.75708	chrX	35871967	35909048	Akap17b	protein_coding
ENSMUSG00000108350	-1.13676	0.0458678	0.0164592	-2.39857	chr7	79572320	79574615	Gm44950	TEC
ENSMUSG00000008305	-1.13601	1.99712e-10	1.73669e-11	-6.7266	chr4	72035379	72119156	Tle1	protein_coding
ENSMUSG00000049130	-1.13548	3.63624e-44	8.3788e-46	-14.2063	chr7	15980668	15993465	C5ar1	protein_coding
ENSMUSG00000049866	-1.13449	1.90412e-42	4.61114e-44	-13.9227	chr1	88600847	88629943	Arl4c	protein_coding
ENSMUSG00000028780	-1.13426	0.0330969	0.0111408	-2.53825	chr5	17779279	17935266	Sema3c	protein_coding
ENSMUSG00000020620	-1.13412	0.0237162	0.007555	-2.67134	chr11	109823016	109886671	Abca8b	protein_coding
ENSMUSG00000025701	-1.13333	0.00544184	0.0013989	-3.19488	chr6	116387038	116438139	Alox5	protein_coding
ENSMUSG00000028565	-1.13325	0.0140438	0.00410381	-2.87007	chr4	97660971	98007111	Nfia	protein_coding
ENSMUSG00000023845	-1.13216	6.88271e-28	2.47489e-29	-11.2441	chr17	17741672	17845312	Lnpep	protein_coding
ENSMUSG00000040249	-1.13115	8.03048e-51	1.57934e-52	-15.2527	chr10	127374030	127457017	Lrp1	protein_coding
ENSMUSG00000025986	-1.12911	3.58539e-14	2.42587e-15	-7.91737	chr1	46846704	46932012	Slc39a10	protein_coding
ENSMUSG00000050232	-1.12748	0.00087122	0.000183352	-3.74091	chrX	100775141	100777875	Cxcr3	protein_coding
ENSMUSG00000019876	-1.12593	4.27981e-11	3.51443e-12	-6.95545	chr10	57508077	57617208	Pkib	protein_coding
ENSMUSG00000039485	-1.12499	0.00719621	0.00191378	-3.1033	chr10	34173438	34177316	Tspyl4	protein_coding
ENSMUSG00000068744	-1.12447	0.0370038	0.012741	-2.49093	chr3	108291155	108295547	Psrc1	protein_coding
ENSMUSG00000037151	-1.1197	2.48175e-07	2.94488e-08	-5.54468	chr10	61311580	61418570	Lrrc20	protein_coding
ENSMUSG00000024013	-1.11941	2.85951e-09	2.76571e-10	-6.31137	chr17	29579888	29598635	Fgd2	protein_coding
ENSMUSG00000022106	-1.11901	8.97817e-29	3.16907e-30	-11.4241	chr14	73360477	73445283	Rcbtb2	protein_coding
ENSMUSG00000078185	-1.11869	3.82677e-06	5.2233e-07	-5.01792	chr1	175509803	175520467	Chml	protein_coding
ENSMUSG00000070044	-1.1175	0.0463749	0.0166653	-2.39401	chr8	45789754	45835328	Fam149a	protein_coding
ENSMUSG00000042082	-1.11583	1.74214e-17	9.79292e-19	-8.83745	chr13	93908138	94079524	Arsb	protein_coding
ENSMUSG00000025278	-1.11097	2.65217e-12	2.02606e-13	-7.34707	chr14	14518185	14651816	Flnb	protein_coding
ENSMUSG00000021549	-1.10765	6.86094e-25	2.78425e-26	-10.6063	chr13	85362899	85437249	Rasa1	protein_coding
ENSMUSG00000031016	-1.10764	0.000244495	4.56981e-05	-4.0766	chr7	109721253	109742493	Wee1	protein_coding
ENSMUSG00000039206	-1.10743	1.53313e-23	6.5479e-25	-10.3071	chr5	143450339	143491697	Daglb	protein_coding
ENSMUSG00000024538	-1.10488	0.0105901	0.00296867	-2.97096	chr18	53539404	53551187	Ppic	protein_coding
ENSMUSG00000020473	-1.1025	1.17571e-12	8.75718e-14	-7.45841	chr11	5811947	5822088	Aebp1	protein_coding
ENSMUSG00000008090	-1.10222	0.0382569	0.0132539	-2.47687	chr5	108840248	108854790	Fgfrl1	protein_coding
ENSMUSG00000064373	-1.10218	1.34576e-52	2.50842e-54	-15.5208	chr15	3298029	3309990	Selenop	protein_coding
ENSMUSG00000029338	-1.10188	7.14633e-39	1.88793e-40	-13.3152	chr5	98030642	98178902	Antxr2	protein_coding
ENSMUSG00000045045	-1.1012	0.00489433	0.0012384	-3.22989	chr19	4661813	4665695	Lrfn4	protein_coding
ENSMUSG00000053931	-1.10113	0.000924165	0.000195385	-3.72491	chr3	121220146	121251856	Cnn3	protein_coding
ENSMUSG00000022010	-1.09947	3.27044e-13	2.36157e-14	-7.62923	chr14	76652401	76745205	Tsc22d1	protein_coding
ENSMUSG00000046841	-1.09856	9.97571e-10	9.22389e-11	-6.47915	chr10	84362169	84369926	Ckap4	protein_coding
ENSMUSG00000066026	-1.09695	1.10252e-46	2.41102e-48	-14.6104	chr4	144619397	144654779	Dhrs3	protein_coding
ENSMUSG00000039976	-1.09516	4.30424e-06	5.91923e-07	-4.99383	chr11	119033871	119119325	Tbc1d16	protein_coding
ENSMUSG00000029101	-1.09252	0.0192048	0.0059116	-2.75264	chr5	35106789	35196988	Rgs12	protein_coding
ENSMUSG00000018199	-1.09011	5.44229e-12	4.25335e-13	-7.24724	chr1	143626528	143652806	Ro60	protein_coding
ENSMUSG00000007613	-1.09005	5.5398e-36	1.58547e-37	-12.8026	chr4	47353222	47414931	Tgfbr1	protein_coding
ENSMUSG00000023908	-1.08965	0.0115052	0.00326407	-2.94171	chr17	23945310	23955709	Pkmyt1	protein_coding
ENSMUSG00000022562	-1.0887	0.0202164	0.00627394	-2.73311	chr15	76180801	76212215	Oplah	protein_coding
ENSMUSG00000079481	-1.08732	0.0157555	0.00469648	-2.82715	chrX	100892991	101135661	Nhsl2	protein_coding
ENSMUSG00000041961	-1.08715	0.00340751	0.000824685	-3.34437	chr11	5226324	5394847	Znrf3	protein_coding
ENSMUSG00000042644	-1.08636	3.20445e-09	3.11815e-10	-6.29279	chr17	27276278	27341197	Itpr3	protein_coding
ENSMUSG00000026355	-1.08415	3.43405e-17	1.95303e-18	-8.75997	chr1	128259327	128287401	Mcm6	protein_coding
ENSMUSG00000001555	-1.08375	0.00540538	0.00138833	-3.19707	chr11	100306523	100315650	Fkbp10	protein_coding
ENSMUSG00000022377	-1.08335	1.24842e-32	3.88441e-34	-12.1818	chr15	63958706	64254768	Asap1	protein_coding
ENSMUSG00000027452	-1.0828	0.000828315	0.000173176	-3.75524	chr2	150460025	150510420	Acss1	protein_coding
ENSMUSG00000020593	-1.08274	1.42005e-07	1.65692e-08	-5.64447	chr12	16585670	16696967	Lpin1	protein_coding
ENSMUSG00000025154	-1.08229	2.82633e-22	1.26518e-23	-10.0184	chr19	41755027	41790486	Arhgap19	protein_coding
ENSMUSG00000052557	-1.08214	3.25893e-09	3.17834e-10	-6.28982	chr8	117884874	117942736	Gan	protein_coding
ENSMUSG00000027303	-1.0804	2.65243e-42	6.44275e-44	-13.8988	chr2	130292198	130398044	Ptpra	protein_coding
ENSMUSG00000023066	-1.08005	0.000230224	4.27267e-05	-4.09222	chr18	88989914	89149140	Rttn	protein_coding
ENSMUSG00000039652	-1.0799	0.000190171	3.47491e-05	-4.13988	chr19	36998691	37186000	Cpeb3	protein_coding
ENSMUSG00000024985	-1.0787	0.000865796	0.000181711	-3.74317	chr19	55730252	55922086	Tcf7l2	protein_coding
ENSMUSG00000022521	-1.07665	3.24822e-13	2.34314e-14	-7.63024	chr16	3899192	4031861	Crebbp	protein_coding
ENSMUSG00000029761	-1.07664	4.4029e-15	2.78513e-16	-8.18228	chr6	34575435	34752408	Cald1	protein_coding
ENSMUSG00000040209	-1.07645	3.72949e-20	1.84189e-21	-9.51359	chr3	9492080	9675145	Zfp704	protein_coding
ENSMUSG00000033149	-1.07386	0.00817977	0.00221317	-3.06003	chr16	45566606	45773961	Phldb2	protein_coding
ENSMUSG00000047821	-1.07331	2.06579e-05	3.15773e-06	-4.66028	chr11	62711057	62741634	Trim16	protein_coding
ENSMUSG00000022221	-1.07327	0.000224542	4.16063e-05	-4.09837	chr14	56022452	56026322	Ripk3	protein_coding
ENSMUSG00000055296	-1.07277	6.55342e-13	4.82838e-14	-7.53648	chr4	56866923	56947437	Tmem245	protein_coding
ENSMUSG00000027293	-1.07108	3.19098e-43	7.54014e-45	-14.0515	chr2	119919656	119985087	Ehd4	protein_coding
ENSMUSG00000032332	-1.0661	1.12312e-06	1.41843e-07	-5.26285	chr9	79506273	79626113	Col12a1	protein_coding
ENSMUSG00000072568	-1.06598	2.64729e-12	2.02039e-13	-7.34744	chr15	60690843	60725627	Lratd2	protein_coding
ENSMUSG00000074794	-1.06544	3.83154e-10	3.43609e-11	-6.62656	chr13	81031503	81044161	Arrdc3	protein_coding
ENSMUSG00000034738	-1.06527	1.27309e-07	1.47703e-08	-5.66421	chr2	68966144	69019674	Nostrin	protein_coding
ENSMUSG00000053477	-1.06486	9.23941e-22	4.27832e-23	-9.89726	chr18	69476427	69822150	Tcf4	protein_coding
ENSMUSG00000038331	-1.06448	0.0418984	0.014783	-2.43765	chr1	56833140	57017809	Satb2	protein_coding
ENSMUSG00000022070	-1.06384	0.0416503	0.0146711	-2.4404	chr14	99283658	99311976	Bora	protein_coding
ENSMUSG00000034612	-1.06048	2.54975e-08	2.70935e-09	-5.9483	chr10	82821332	83031734	Chst11	protein_coding
ENSMUSG00000041797	-1.05732	0.000606209	0.00012287	-3.84033	chr11	109991575	110059022	Abca9	protein_coding
ENSMUSG00000042331	-1.05726	3.89931e-25	1.57094e-26	-10.6597	chr11	61847589	62113839	Specc1	protein_coding
ENSMUSG00000027843	-1.05496	6.57639e-10	5.98906e-11	-6.54401	chr3	103767111	103819563	Ptpn22	protein_coding
ENSMUSG00000007039	-1.05423	0.0115101	0.00326796	-2.94134	chr17	35278011	35281071	Ddah2	protein_coding
ENSMUSG00000000881	-1.05347	0.0358948	0.0122933	-2.50361	chrX	99811328	99862016	Dlg3	protein_coding
ENSMUSG00000026712	-1.05347	7.7236e-26	3.00964e-27	-10.8123	chr2	14234203	14336868	Mrc1	protein_coding
ENSMUSG00000078122	-1.05338	5.11404e-05	8.36515e-06	-4.45562	chrX	95283498	95287267	F630028O10Rik	lncRNA
ENSMUSG00000035834	-1.05047	0.00163655	0.000365093	-3.56411	chr13	81821962	81859132	Polr3g	protein_coding
ENSMUSG00000054752	-1.04973	0.047571	0.0171988	-2.38243	chr4	53631471	53707009	Fsd1l	protein_coding
ENSMUSG00000064080	-1.04727	1.38725e-09	1.29491e-10	-6.42777	chr6	91189437	91249522	Fbln2	protein_coding
ENSMUSG00000061589	-1.04523	4.27729e-23	1.85191e-24	-10.2066	chr10	80591040	80631295	Dot1l	protein_coding
ENSMUSG00000026360	-1.04029	6.32472e-22	2.90546e-23	-9.9359	chr1	143875076	143879899	Rgs2	protein_coding
ENSMUSG00000031146	-1.03955	1.04307e-29	3.52103e-31	-11.6135	chrX	7534180	7537629	Plp2	protein_coding
ENSMUSG00000024222	-1.03954	0.000552145	0.000110656	-3.86595	chr17	28618068	28736501	Fkbp5	protein_coding
ENSMUSG00000050107	-1.03882	0.0233629	0.00742188	-2.6773	chr11	73026311	73029120	Haspin	protein_coding
ENSMUSG00000061533	-1.0384	1.81982e-05	2.75371e-06	-4.68838	chr12	90965266	91351183	Cep128	protein_coding
ENSMUSG00000028763	-1.03797	0.00521808	0.00133487	-3.20838	chr4	137196080	137297941	Hspg2	protein_coding
ENSMUSG00000020541	-1.03711	0.0226827	0.00716419	-2.68911	chr11	90534291	90579192	Tom1l1	protein_coding
ENSMUSG00000026313	-1.03619	1.89934e-05	2.88797e-06	-4.67863	chr1	91856501	92123421	Hdac4	protein_coding
ENSMUSG00000039116	-1.03563	0.000134657	2.37554e-05	-4.22631	chr10	14278327	14421403	Adgrg6	protein_coding
ENSMUSG00000028633	-1.0355	0.00596202	0.0015488	-3.16538	chr4	120397065	120427473	Ctps	protein_coding
ENSMUSG00000046432	-1.03517	7.2583e-09	7.28121e-10	-6.15985	chrX	135171002	135172727	Bex3	protein_coding
ENSMUSG00000029581	-1.0341	0.0027303	0.000645758	-3.41163	chr5	142946098	142958940	Fscn1	protein_coding
ENSMUSG00000034832	-1.0334	4.52564e-18	2.46757e-19	-8.99021	chr6	83339355	83436066	Tet3	protein_coding
ENSMUSG00000026509	-1.03308	1.04195e-33	3.1273e-35	-12.3856	chr1	182294825	182345173	Capn2	protein_coding
ENSMUSG00000021892	-1.03149	1.33463e-24	5.51401e-26	-10.5423	chr14	31081837	31158035	Sh3bp5	protein_coding
ENSMUSG00000019992	-1.02844	0.0390141	0.0135706	-2.46843	chr10	20223516	20237050	Mtfr2	protein_coding
ENSMUSG00000055805	-1.02821	2.04639e-35	5.93179e-37	-12.6998	chr11	103061933	103089727	Fmnl1	protein_coding
ENSMUSG00000046876	-1.026	6.75684e-09	6.74346e-10	-6.17199	chr13	45703231	46118484	Atxn1	protein_coding
ENSMUSG00000022048	-1.02589	2.76479e-12	2.11615e-13	-7.34125	chr14	67040313	67106137	Dpysl2	protein_coding
ENSMUSG00000030671	-1.02577	3.00464e-07	3.60504e-08	-5.50918	chr7	114014516	114138486	Pde3b	protein_coding
ENSMUSG00000050578	-1.02386	0.000818615	0.000170848	-3.75863	chr9	7272514	7283331	Mmp13	protein_coding
ENSMUSG00000039735	-1.02363	7.91009e-13	5.85974e-14	-7.51118	chr3	122332368	122413364	Fnbp1l	protein_coding
ENSMUSG00000029919	-1.02336	1.60481e-27	5.84123e-29	-11.1681	chr6	65094277	65121892	Hpgds	protein_coding
ENSMUSG00000037370	-1.02123	6.75963e-06	9.57371e-07	-4.9002	chr10	24513812	24588057	Enpp1	protein_coding
ENSMUSG00000027087	-1.01946	6.02327e-27	2.24541e-28	-11.0478	chr2	83554741	83637260	Itgav	protein_coding
ENSMUSG00000047242	-1.01884	0.00207004	0.000473039	-3.49558	chrX	105250489	105264764	Taf9b	protein_coding
ENSMUSG00000038648	-1.01764	1.74274e-05	2.63068e-06	-4.69773	chr6	37304190	37419081	Creb3l2	protein_coding
ENSMUSG00000032009	-1.01447	0.000698368	0.000143548	-3.80197	chr9	14186363	14244397	Sesn3	protein_coding
ENSMUSG00000038372	-1.01338	0.000635044	0.000129227	-3.82793	chr13	32003562	32522723	Gmds	protein_coding
ENSMUSG00000020773	-1.01276	1.00407e-07	1.14944e-08	-5.70706	chr11	115996578	116018036	Trim47	protein_coding
ENSMUSG00000010461	-1.01178	0.000687756	0.000141215	-3.80603	chr10	22978862	23226684	Eya4	protein_coding
ENSMUSG00000001930	-1.01151	2.37502e-21	1.1137e-22	-9.8011	chr6	125523737	125663642	Vwf	protein_coding
ENSMUSG00000040430	-1.00926	2.25483e-11	1.82676e-12	-7.04711	chr11	107098718	107361525	Pitpnc1	protein_coding
ENSMUSG00000045322	-1.00794	4.13234e-07	4.9975e-08	-5.4514	chr9	106099797	106104082	Tlr9	protein_coding
ENSMUSG00000015202	-1.00789	0.0013761	0.000300727	-3.61467	chr10	7069063	7162237	Cnksr3	protein_coding
ENSMUSG00000031256	-1.00385	6.2157e-08	6.90127e-09	-5.79331	chrX	132959936	132987568	Cstf2	protein_coding
ENSMUSG00000026786	-1.00302	3.24589e-25	1.29817e-26	-10.6774	chr2	22664106	22765665	Apbb1ip	protein_coding
ENSMUSG00000052534	-1.00283	0.000717602	0.00014787	-3.79462	chr1	167946933	168259839	Pbx1	protein_coding
ENSMUSG00000034957	-1.0016	8.84637e-06	1.27564e-06	-4.84351	chr7	34818718	34821353	Cebpa	protein_coding

## Sheet: RAW_BCG 72h
ensembl_gene_id	external_gene_name	logfc	fdr	pvalue	stat	chromosome_name	start_position	end_position	gene_biotype
ENSMUSG00000029379	Cxcl3	16.3822	1.0899e-24	4.35604e-26	10.5644	chr5	90933962	90937459	protein_coding
ENSMUSG00000040026	Saa3	13.7832	9.63064e-93	6.06726e-95	20.673	chr7	46361422	46365124	protein_coding
ENSMUSG00000019987	Arg1	13.6854	6.39162e-14	4.57658e-15	7.83803	chr10	24791119	24803382	protein_coding
ENSMUSG00000038067	Csf3	12.9135	2.68678e-11	2.45527e-12	7.00583	chr11	98592089	98594455	protein_coding
ENSMUSG00000027399	Il1a	12.6035	5.61856e-64	6.96515e-66	17.144	chr2	129141530	129151892	protein_coding
ENSMUSG00000025746	Il6	12.5311	1.35095e-12	1.0872e-13	7.42985	chr5	30218112	30224979	protein_coding
ENSMUSG00000090231	Cfb	12.4917	1.60797e-16	9.6291e-18	8.57829	chr17	35075350	35081494	protein_coding
ENSMUSG00000022586	Ly6i	12.0095	1.87872e-72	1.85811e-74	18.2559	chr15	74851383	74855279	protein_coding
ENSMUSG00000030162	Olr1	11.9008	4.37111e-13	3.34303e-14	7.58429	chr6	129462207	129484128	protein_coding
ENSMUSG00000027398	Il1b	11.8955	1.98339e-158	4.03074e-161	27.048	chr2	129206490	129213059	protein_coding
ENSMUSG00000074115	Saa1	11.8393	1.99679e-05	3.6454e-06	4.63064	chr7	46389921	46392404	protein_coding
ENSMUSG00000020826	Nos2	11.3176	7.56687e-26	2.85001e-27	10.8173	chr11	78811613	78851080	protein_coding
ENSMUSG00000104713	Gbp6	11.1815	3.15463e-13	2.38916e-14	7.62773	chr5	105418568	105441564	protein_coding
ENSMUSG00000114055	Gm32089	11.0645	9.49485e-14	6.8629e-15	7.78698	chr13	94425956	94431514	lncRNA
ENSMUSG00000045551	Fpr1	10.923	4.37826e-12	3.73407e-13	7.26487	chr17	18096733	18104202	protein_coding
ENSMUSG00000052270	Fpr2	10.8625	8.60744e-81	7.05528e-83	19.2859	chr17	18108086	18114214	protein_coding
ENSMUSG00000016283	H2-M2	10.7052	1.78441e-88	1.26923e-90	20.1872	chr17	37791742	37794443	protein_coding
ENSMUSG00000026822	Lcn2	10.6111	1.90564e-10	1.88602e-11	6.71459	chr2	32274645	32278264	protein_coding
ENSMUSG00000031722	Hp	10.3356	1.96548e-98	1.05184e-100	21.3036	chr8	110301760	110305804	protein_coding
ENSMUSG00000022584	Ly6c2	10.1673	9.21864e-62	1.19277e-63	16.8424	chr15	74980007	74983819	protein_coding
ENSMUSG00000033849	B3galt2	10.0651	1.08614e-10	1.04773e-11	6.79979	chr1	143516402	143530352	protein_coding
ENSMUSG00000049093	Il23r	9.9915	1.62392e-10	1.5951e-11	6.73897	chr6	67399916	67468839	protein_coding
ENSMUSG00000028539	Artn	9.93844	2.08783e-10	2.07387e-11	6.70073	chr4	117783359	117786960	protein_coding
ENSMUSG00000029084	Cd38	9.70991	1.50067e-95	8.53925e-98	20.9875	chr5	44025895	44069717	protein_coding
ENSMUSG00000029380	Cxcl1	9.66481	8.88022e-18	4.9749e-19	8.91282	chr5	91039100	91040974	protein_coding
ENSMUSG00000024798	Htr7	9.45801	2.43262e-09	2.65146e-10	6.3179	chr19	35936134	36034907	protein_coding
ENSMUSG00000062480	Acat3	9.42399	0.000314802	7.31665e-05	3.96575	chr17	13142700	13159487	protein_coding
ENSMUSG00000113701	B230303A05Rik	9.39198	3.67554e-09	4.0784e-10	6.251	chr13	15988133	16198016	transcribed_processed_pseudogene
ENSMUSG00000017002	Slpi	9.3712	2.01915e-51	3.35111e-53	15.3536	chr2	164195990	164231015	protein_coding
ENSMUSG00000043613	Mmp3	9.35595	5.55132e-09	6.2914e-10	6.18295	chr9	7445822	7455975	protein_coding
ENSMUSG00000032131	Abcg4	9.33041	4.91127e-09	5.5261e-10	6.20339	chr9	44184485	44199912	protein_coding
ENSMUSG00000058427	Cxcl2	9.28309	2.06378e-62	2.61432e-64	16.932	chr5	91051730	91053797	protein_coding
ENSMUSG00000030402	Ppm1n	9.02678	2.19896e-08	2.68279e-09	5.94992	chr7	19010730	19013989	protein_coding
ENSMUSG00000000794	Kcnn3	8.99491	3.65324e-08	4.57831e-09	5.86182	chr3	89427471	89582439	protein_coding
ENSMUSG00000018916	Csf2	8.99214	3.56283e-08	4.46017e-09	5.86616	chr11	54138097	54140493	protein_coding
ENSMUSG00000008193	Spib	8.93166	4.39021e-08	5.55542e-09	5.82962	chr7	44175417	44181495	protein_coding
ENSMUSG00000021125	Arg2	8.90079	6.42148e-82	5.13301e-84	19.421	chr12	79177551	79203075	protein_coding
ENSMUSG00000120737		8.88155	4.29048e-08	5.42341e-09	5.83363	chr7	19013105	19014239	lncRNA
ENSMUSG00000054905	Stfa3	8.82252	0.000334826	7.81836e-05	3.9499	chr16	36270899	36275754	protein_coding
ENSMUSG00000029102	Hgfac	8.81737	5.79189e-08	7.43899e-09	5.7807	chr5	35198853	35205805	protein_coding
ENSMUSG00000025867	Cplx2	8.79206	1.00511e-08	1.16839e-09	6.08452	chr13	54519162	54531730	protein_coding
ENSMUSG00000097924	A730020E08Rik	8.76599	7.27451e-08	9.45164e-09	5.74029	chr6	61149277	61157794	lncRNA
ENSMUSG00000102037	Bcl2a1a	8.73771	8.77498e-09	1.01232e-09	6.10746	chr9	88838953	88844472	protein_coding
ENSMUSG00000117431	8430430B14Rik	8.72376	9.77488e-08	1.28526e-08	5.68801	chr17	84305983	84320837	lncRNA
ENSMUSG00000038357	Camp	8.61959	1.65972e-07	2.24976e-08	5.59161	chr9	109676447	109678685	protein_coding
ENSMUSG00000051726	Kcnf1	8.42681	4.00218e-07	5.6961e-08	5.42809	chr12	17222101	17226889	protein_coding
ENSMUSG00000041754	Trem3	8.36311	5.98339e-07	8.68203e-08	5.35235	chr17	48554805	48565869	protein_coding
ENSMUSG00000079597	Cstdc4	8.33629	0.00287905	0.000816792	3.34704	chr16	36004582	36008481	protein_coding
ENSMUSG00000062345	Serpinb2	8.28991	0	0	50.0196	chr1	107439153	107463208	protein_coding
ENSMUSG00000120851		8.25997	1.63891e-07	2.21823e-08	5.59406	chr11	117867035	117871681	lncRNA
ENSMUSG00000027776	Il12a	8.18999	1.23456e-06	1.88169e-07	5.21066	chr3	68597977	68605880	protein_coding
ENSMUSG00000029409	U90926	8.11308	5.05436e-05	9.88138e-06	4.41975	chr5	92357752	92363267	lncRNA
ENSMUSG00000031780	Ccl17	8.08956	2.46651e-06	3.91814e-07	5.07289	chr8	95537081	95538664	protein_coding
ENSMUSG00000030747	Dgat2	8.08464	2.01948e-47	3.7484e-49	14.7367	chr7	98802865	98831926	protein_coding
ENSMUSG00000046080	Clec9a	8.05181	2.22708e-06	3.51669e-07	5.09342	chr6	129385825	129401726	protein_coding
ENSMUSG00000037095	Lrg1	8.04466	2.14668e-06	3.381e-07	5.10087	chr17	56426678	56429001	protein_coding
ENSMUSG00000025491	Ifitm1	8.03281	1.25275e-142	3.39453e-145	25.6585	chr7	140547134	140549738	protein_coding
ENSMUSG00000027562	Car2	7.99894	1.38594e-12	1.11724e-13	7.42624	chr3	14951333	14965830	protein_coding
ENSMUSG00000022126	Acod1	7.89317	0	0	42.6838	chr14	103284413	103294009	protein_coding
ENSMUSG00000050350	Gpr18	7.81926	9.87366e-07	1.48286e-07	5.25468	chr14	122148665	122153193	protein_coding
ENSMUSG00000092021	Gbp11	7.7933	7.31909e-06	1.24993e-06	4.84755	chr5	105470908	105494338	protein_coding
ENSMUSG00000042265	Trem1	7.61423	5.87273e-54	9.18982e-56	15.7316	chr17	48539796	48553952	protein_coding
ENSMUSG00000082976	Gm15056	7.61008	1.5703e-05	2.81999e-06	4.68351	chr8	21390622	21392643	protein_coding
ENSMUSG00000039196	Orm1	7.58231	2.29803e-11	2.09068e-12	7.0283	chr4	63262797	63266400	protein_coding
ENSMUSG00000015314	Slamf6	7.55495	2.21888e-26	8.0867e-28	10.9322	chr1	171745082	171780737	protein_coding
ENSMUSG00000039578	Ccser1	7.5501	2.79214e-16	1.69662e-17	8.51288	chr6	61157308	62359849	protein_coding
ENSMUSG00000054203	Ifi205	7.52201	8.52454e-11	8.12493e-12	6.83633	chr1	173839564	173859376	protein_coding
ENSMUSG00000013974	Mcemp1	7.46272	3.40149e-11	3.13605e-12	6.97149	chr8	3715754	3719259	protein_coding
ENSMUSG00000095620	Csta2	7.45853	4.47691e-06	7.40592e-07	4.9504	chr16	36041838	36077810	protein_coding
ENSMUSG00000097418	Mir155hg	7.44832	3.56316e-06	5.78332e-07	4.99832	chr16	84500055	84512133	lncRNA
ENSMUSG00000117234	Gm7818	7.3926	1.28406e-20	6.1672e-22	9.62671	chr17	22286245	22288869	processed_pseudogene
ENSMUSG00000026235	Epha4	7.38712	2.71102e-25	1.04863e-26	10.6972	chr1	77343822	77491725	protein_coding
ENSMUSG00000106609	Gm43181	7.3755	6.85785e-06	1.16558e-06	4.8614	chr5	43941388	43943459	TEC
ENSMUSG00000103907	Gm37498	7.36736	4.30518e-05	8.30005e-06	4.45729	chr3	50354731	50358732	TEC
ENSMUSG00000051748	Wfdc21	7.36644	1.99656e-15	1.27811e-16	8.2756	chr11	83637766	83643468	protein_coding
ENSMUSG00000086196	Gm13571	7.35596	1.354e-10	1.31749e-11	6.7667	chr2	60168532	60201578	lncRNA
ENSMUSG00000025383	Il23a	7.31782	5.17428e-05	1.01333e-05	4.41431	chr10	128132008	128134621	protein_coding
ENSMUSG00000032380	Dapk2	7.29949	5.90767e-05	1.16857e-05	4.38337	chr9	66065505	66179524	protein_coding
ENSMUSG00000062991	Nrg1	7.29343	1.07624e-68	1.20295e-70	17.7702	chr8	32304579	33374825	protein_coding
ENSMUSG00000013415	Igf2bp1	7.25752	7.53364e-05	1.52184e-05	4.3255	chr11	95847989	95896766	protein_coding
ENSMUSG00000078810	Gp6	7.25522	8.20745e-05	1.67296e-05	4.30459	chr7	4366964	4400743	protein_coding
ENSMUSG00000028214	Gem	7.25036	1.43738e-47	2.63874e-49	14.7604	chr4	11704457	11714752	protein_coding
[truncated: 14,680 more rows]

## Sheet: Up_BCG 72h
ensembl_gene_id	logfc	fdr	pvalue	stat	chromosome_name	start_position	end_position	external_gene_name	gene_biotype
[truncated: 1,569 more rows]

[truncated: 16 more sheets: Down_BCG 72h, RAW_SKO 72h, Up- SKO 72h, Down_SKO 72h, RAW_DKO 72h, Up_DKO 72h, Down_DKO 72h, RAW_TKOD 72h, Up_TKOD 72h, Down_TKOD 72h, RAW _TKOZ 72h, Up_TKOZ 72h, Down-TKOZ 72h, RAW _QKO 72h, Up_QKO 72h, Down _QKO 72h]
