# Supplementary material for: Comparative transcriptomic analysis of mouse macrophages infected with live attenuated vaccine strains of Mycobacterium tuberculosis
Source: Front Immunol. 2025 Jul 11;16:1583439. doi: 10.3389/fimmu.2025.1583439 (PMC12289490; doi:10.3389/fimmu.2025.1583439)
Supplement: Supplementary file 3 [file DataSheet3.xlsx]

## Sheet: RAW_BCG 24h
ensembl_gene_id	external_gene_name	logfc	fdr	pvalue	stat	chromosome_name	start_position	end_position	gene_biotype
ENSMUSG00000018916	Csf2	7.09872	7.0263e-06	6.25678e-07	4.98312	chr11	54138097	54140493	protein_coding
ENSMUSG00000079597	Cstdc4	6.38781	1	0.000166584	3.76495	chr16	36004582	36008481	protein_coding
ENSMUSG00000031780	Ccl17	6.077	0.000316506	4.50894e-05	4.07972	chr8	95537081	95538664	protein_coding
ENSMUSG00000048772	Tmem53	5.81533	0.000758272	0.000122013	3.84205	chr4	117109148	117125779	protein_coding
ENSMUSG00000038067	Csf3	5.74278	1.14161e-36	2.98146e-39	13.1075	chr11	98592089	98594455	protein_coding
ENSMUSG00000095620	Csta2	5.74181	0.000891713	0.000147091	3.79593	chr16	36041838	36077810	protein_coding
ENSMUSG00000054905	Stfa3	5.43936	1	0.00439873	2.84806	chr16	36270899	36275754	protein_coding
ENSMUSG00000043613	Mmp3	5.36253	0.00303225	0.000604406	3.42963	chr9	7445822	7455975	protein_coding
ENSMUSG00000026166	Ccl20	5.26469	1	0.00716288	2.68918	chr1	83094487	83096888	protein_coding
ENSMUSG00000051124	Gimap9	5.2058	1	0.00920803	2.60423	chr6	48653063	48656048	protein_coding
ENSMUSG00000108060	4921529L05Rik	5.15445	1.86275e-06	1.4155e-07	5.26323	chr6	53955676	53995015	lncRNA
ENSMUSG00000046908	Ltb4r1	5.09793	1	0.0120486	2.51072	chr14	56003419	56005951	protein_coding
ENSMUSG00000070407	Hs3st3b1	5.06796	1	0.00144021	3.18647	chr11	63776618	63813116	protein_coding
ENSMUSG00000074183	Gsta1	5.06445	1	0.0142736	2.4503	chr9	78137938	78149966	protein_coding
ENSMUSG00000111752	Gm38575	4.99939	1	0.015663	2.41667	chr10	85056806	85102256	lncRNA
ENSMUSG00000099930	Gm2396	4.98127	1	0.0159585	2.40986	chr9	88761047	88819395	lncRNA
ENSMUSG00000015316	Slamf1	4.97316	3.45443e-06	2.85493e-07	5.13278	chr1	171594695	171628752	protein_coding
ENSMUSG00000032315	Cyp1a1	4.89187	1	0.0189997	2.34554	chr9	57595211	57611107	protein_coding
ENSMUSG00000019102	Aldh3a1	4.77351	1	0.0307907	2.15977	chr11	61098363	61109247	protein_coding
ENSMUSG00000020017	Hal	4.38848	1	0.0103276	2.56466	chr10	93324630	93355166	protein_coding
ENSMUSG00000000317	Bcl6b	4.35473	1	0.012092	2.50945	chr11	70114954	70120624	protein_coding
ENSMUSG00000029409	U90926	4.33492	1	0.0127863	2.48967	chr5	92357752	92363267	lncRNA
ENSMUSG00000004814	Ccl24	4.2283	1	0.0168742	2.38944	chr5	135598791	135601903	protein_coding
ENSMUSG00000053886	Sh2d4a	4.20652	0.000402736	5.9138e-05	4.01622	chr8	68729219	68800351	protein_coding
ENSMUSG00000032578	Cish	4.17577	7.48156e-42	1.38664e-44	14.0083	chr9	107173225	107179983	protein_coding
ENSMUSG00000027398	Il1b	4.14543	2.15589e-169	1.81625e-173	28.078	chr2	129206490	129213059	protein_coding
ENSMUSG00000037211	Spry1	4.07557	0.00143757	0.000255177	3.65701	chr3	37694096	37698747	protein_coding
ENSMUSG00000062345	Serpinb2	4.05783	2.72735e-101	6.89304e-105	21.7501	chr1	107439153	107463208	protein_coding
ENSMUSG00000106294	Gm8539	3.96496	1	0.0305691	2.16264	chr5	21818992	21819492	processed_pseudogene
ENSMUSG00000103907	Gm37498	3.92337	1	0.0333356	2.12802	chr3	50354731	50358732	TEC
ENSMUSG00000062991	Nrg1	3.91905	2.55197e-13	5.85136e-15	7.80711	chr8	32304579	33374825	protein_coding
ENSMUSG00000056071	S100a9	3.90633	1.13443e-05	1.06753e-06	4.87876	chr3	90599939	90603028	protein_coding
ENSMUSG00000032484	Ngp	3.81203	1	0.037213	2.08342	chr9	110248815	110252080	protein_coding
ENSMUSG00000028626	Col9a2	3.78332	1	0.0396327	2.05756	chr4	120896582	120912519	protein_coding
ENSMUSG00000102037	Bcl2a1a	3.72385	1.22732e-50	1.86115e-53	15.3917	chr9	88838953	88844472	protein_coding
ENSMUSG00000040606	Kazn	3.66687	1	0.00781242	2.66007	chr4	141829701	142205056	protein_coding
ENSMUSG00000051832	E230016K23Rik	3.60611	1	0.00171242	3.13605	chr11	83472882	83514519	lncRNA
ENSMUSG00000027562	Car2	3.57361	7.89318e-16	1.31664e-17	8.54222	chr3	14951333	14965830	protein_coding
ENSMUSG00000103034	Gm8797	3.57044	1	0.0673436	1.82937	chr3	5815866	5816355	protein_coding
ENSMUSG00000026062	Slc9a2	3.53564	1	0.0705902	1.8081	chr1	40719734	40808433	protein_coding
ENSMUSG00000044313	Mab21l3	3.53564	1	0.0705902	1.8081	chr3	101720392	101756275	protein_coding
ENSMUSG00000092572	Serpinb10	3.52644	1	0.0647044	1.8473	chr1	107456757	107477001	protein_coding
ENSMUSG00000078300	Gm2606	3.46481	1	0.0815086	1.742	chr15	12574975	12575976	processed_pseudogene
ENSMUSG00000104784	Gm42984	3.46481	1	0.0815086	1.742	chr5	44383929	44400890	lncRNA
ENSMUSG00000116540	Gm49624	3.4432	1	0.0854261	1.72003	chr16	22952656	22953070	processed_pseudogene
ENSMUSG00000022123	Scel	3.36602	1	0.0941857	1.67372	chr14	103750778	103850233	protein_coding
ENSMUSG00000112239	Gm17823	3.36602	1	0.0941857	1.67372	chr10	53175233	53176238	processed_pseudogene
ENSMUSG00000027470	Mylk2	3.35908	1	0.0872528	1.71007	chr2	152753272	152764988	protein_coding
ENSMUSG00000027399	Il1a	3.34594	1.30811e-113	2.20406e-117	23.0325	chr2	129141530	129151892	protein_coding
ENSMUSG00000025491	Ifitm1	3.32992	1.52175e-23	9.8715e-26	10.4874	chr7	140547134	140549738	protein_coding
ENSMUSG00000031891	Hsd11b2	3.32673	1	0.101533	1.63747	chr8	106245387	106250620	protein_coding
ENSMUSG00000036377	Cracd	3.32673	1	0.101533	1.63747	chr5	76804359	77021401	protein_coding
ENSMUSG00000097692	A230060F14Rik	3.32673	1	0.101533	1.63747	chr10	85856305	85858193	lncRNA
ENSMUSG00000065431	Mir186	3.28627	1	0.111661	1.59077	chr3	157249916	157249986	miRNA
ENSMUSG00000046814	Gchfr	3.21242	1	0.0294483	2.17743	chr2	118998254	119002871	protein_coding
ENSMUSG00000051748	Wfdc21	3.18833	1	0.0472225	1.9843	chr11	83637766	83643468	protein_coding
ENSMUSG00000110500	Gm32568	3.15585	1	0.0312317	2.15411	chr8	66947711	66949598	lncRNA
ENSMUSG00000118038	Gm9895	3.10783	1	0.00382681	2.8921	chr19	29044636	29075918	lncRNA
ENSMUSG00000093672	Gm20655	3.08848	1	0.0370602	2.0851	chr10	17666270	17675669	lncRNA
ENSMUSG00000054514	Atad3aos	3.08375	1	0.0530252	1.93472	chr4	155845599	155853721	lncRNA
ENSMUSG00000112433	Gm30122	3.07093	1	0.0411548	2.04197	chr10	78084714	78099973	lncRNA
ENSMUSG00000048534	Jaml	3.06701	0.0025779	0.00050255	3.47939	chr9	44990481	45019832	protein_coding
ENSMUSG00000005824	Tnfsf14	3.02335	8.43973e-11	2.88671e-12	6.98313	chr17	57496492	57501177	protein_coding
ENSMUSG00000097077	Gm16712	3.01703	1	0.0747289	1.78212	chr17	56261771	56266381	lncRNA
ENSMUSG00000098206	Mir181a-1hg	2.96616	1	0.0690806	1.81789	chr1	137894269	137897656	lncRNA
ENSMUSG00000032204	Aqp9	2.95345	8.50448e-11	2.91603e-12	6.98171	chr9	71017941	71075964	protein_coding
ENSMUSG00000108477	Gm44878	2.95305	1	0.0745758	1.78306	chr7	4661653	4662962	TEC
ENSMUSG00000021125	Arg2	2.94327	8.68436e-61	7.31623e-64	16.8713	chr12	79177551	79203075	protein_coding
ENSMUSG00000057135	Scimp	2.91424	3.55551e-08	1.90806e-09	6.00545	chr11	70681758	70703412	protein_coding
ENSMUSG00000004633	Chn2	2.89081	7.28321e-16	1.20262e-17	8.55268	chr6	54016539	54278795	protein_coding
ENSMUSG00000008318	Relt	2.88268	2.71676e-29	1.20525e-31	11.7047	chr7	100495054	100512653	protein_coding
ENSMUSG00000111964	Gm8942	2.86605	1	0.0845437	1.72491	chr10	115105883	115106282	processed_pseudogene
ENSMUSG00000024743	Syt7	2.86002	1	0.0646938	1.84737	chr19	10366454	10430544	protein_coding
ENSMUSG00000114045	Gm34220	2.86002	1	0.0646938	1.84737	chr12	108755961	108758669	TEC
ENSMUSG00000018927	Ccl6	2.84283	1.09957e-80	5.55804e-84	19.4169	chr11	83478708	83483913	protein_coding
ENSMUSG00000078794	Dact3	2.83306	1	0.0701402	1.811	chr7	16609242	16621387	protein_coding
ENSMUSG00000023349	Clec4n	2.81798	6.57535e-76	4.43158e-79	18.8283	chr6	123206802	123223980	protein_coding
ENSMUSG00000022528	Hes1	2.77521	1	0.0831845	1.7325	chr16	29883202	29886614	protein_coding
ENSMUSG00000020027	Socs2	2.76922	2.56753e-19	2.66054e-21	9.47528	chr10	95221224	95253042	protein_coding
ENSMUSG00000020407	Upp1	2.76584	6.25536e-11	2.07107e-12	7.02961	chr11	9068103	9086170	protein_coding
ENSMUSG00000028128	F3	2.76456	7.35182e-08	4.13734e-09	5.87861	chr3	121517186	121528697	protein_coding
ENSMUSG00000101932	Gm10074	2.75829	1	0.103904	1.62621	chr17	36536915	36537163	processed_pseudogene
ENSMUSG00000100599	1700120C14Rik	2.75497	1	0.0448477	2.00608	chr15	99147117	99159925	lncRNA
ENSMUSG00000053113	Socs3	2.75109	5.7994e-77	3.42004e-80	18.9634	chr11	117856905	117860873	protein_coding
ENSMUSG00000112237	D630033A02Rik	2.74486	0.246786	0.126824	1.52675	chr10	122820979	122822460	transcribed_processed_pseudogene
ENSMUSG00000037991	Rmi2	2.73892	0.0039412	0.000822771	3.34502	chr16	10652923	10710830	protein_coding
ENSMUSG00000021367	Edn1	2.7269	6.48917e-10	2.50383e-11	6.67314	chr13	42454952	42461466	protein_coding
ENSMUSG00000098066	Gm26944	2.69749	1	0.119939	1.55503	chr7	92288947	92296650	lncRNA
ENSMUSG00000018500	Adora2b	2.68874	4.42794e-26	2.49934e-28	11.0382	chr11	62139810	62157279	protein_coding
ENSMUSG00000029379	Cxcl3	2.68765	3.00506e-10	1.10379e-11	6.79227	chr5	90933962	90937459	protein_coding
ENSMUSG00000035298	Klhl35	2.676	1	0.122684	1.54361	chr7	99115211	99123229	protein_coding
ENSMUSG00000026630	Batf3	2.67423	9.78867e-05	1.2073e-05	4.37627	chr1	190830044	190841142	protein_coding
ENSMUSG00000020359	Phykpl	2.67016	1.41489e-28	6.79433e-31	11.5571	chr11	51475584	51495316	protein_coding
ENSMUSG00000028539	Artn	2.66091	8.95623e-05	1.09331e-05	4.39785	chr4	117783359	117786960	protein_coding
ENSMUSG00000066363	Serpina3f	2.65321	1	0.0249571	2.24207	chr12	104180803	104187388	protein_coding
ENSMUSG00000050578	Mmp13	2.65113	1.77337e-52	2.3904e-55	15.6709	chr9	7272514	7283331	protein_coding
ENSMUSG00000031425	Plp1	2.64559	1	0.101439	1.63791	chrX	135723420	135740482	protein_coding
ENSMUSG00000067577	A430093F15Rik	2.62943	1	0.0219311	2.29156	chr19	10718311	10763407	lncRNA
ENSMUSG00000053414	Hunk	2.58317	1	0.120823	1.55133	chr16	90182901	90296441	protein_coding
ENSMUSG00000013523	Bcas1	2.582	1	0.113817	1.58127	chr2	170188911	170269765	protein_coding
ENSMUSG00000083649	Rasl2-9	2.582	1	0.113817	1.58127	chr7	5127937	5128949	protein_coding
ENSMUSG00000048217	Nags	2.57464	1	0.146264	1.45285	chr11	102036339	102040303	protein_coding
ENSMUSG00000015812	Gnrh1	2.55307	1	0.153087	1.42871	chr14	67982630	67986888	protein_coding
ENSMUSG00000079343	C1s2	2.55083	1	0.062676	1.86148	chr6	124601584	124613044	protein_coding
ENSMUSG00000035095	Fam167a	2.54839	1	0.123384	1.54072	chr14	63673843	63702947	protein_coding
ENSMUSG00000026748	Plxdc2	2.5284	1.22815e-12	3.08332e-14	7.59477	chr2	16361115	16760650	protein_coding
ENSMUSG00000025140	Pycr1	2.52486	1	0.126762	1.527	chr11	120526538	120534595	protein_coding
ENSMUSG00000085327	Gm16104	2.51448	1	0.158917	1.40872	chr10	81245348	81247427	lncRNA
ENSMUSG00000072572	Slc39a2	2.51406	1	0.0530892	1.93419	chr14	52130346	52134202	protein_coding
ENSMUSG00000035373	Ccl7	2.513	8.93528e-27	4.66712e-29	11.188	chr11	81936538	81938351	protein_coding
ENSMUSG00000089929	Bcl2a1b	2.50323	3.27088e-19	3.4996e-21	9.44662	chr9	89081262	89089880	protein_coding
ENSMUSG00000086554	9530034E10Rik	2.49655	1	0.125835	1.53073	chr4	117832233	117851195	lncRNA
ENSMUSG00000004035	Gstm7	2.48913	1	0.075457	1.77768	chr3	107833650	107839133	protein_coding
ENSMUSG00000022304	Dpys	2.48705	0.0220104	0.00624154	2.73481	chr15	39631883	39720866	protein_coding
ENSMUSG00000087433	Gm14167	2.48694	1	0.096241	1.66336	chr2	151353583	151384439	lncRNA
ENSMUSG00000026765	Lypd6b	2.4638	1	0.132155	1.50566	chr2	49677700	49838861	protein_coding
ENSMUSG00000039109	F13a1	2.46244	7.21653e-05	8.46285e-06	4.45313	chr13	37051152	37234220	protein_coding
ENSMUSG00000022303	Dcstamp	2.45911	1.14003e-07	6.60777e-09	5.8006	chr15	39609326	39624334	protein_coding
ENSMUSG00000076617	Ighm	2.45343	5.76382e-05	6.58931e-06	4.50654	chr12	113382178	113386350	IG_C_gene
ENSMUSG00000120737		2.44581	0.000498745	7.57294e-05	3.95753	chr7	19013105	19014239	lncRNA
ENSMUSG00000035385	Ccl2	2.44342	4.71045e-59	4.76204e-62	16.6228	chr11	81926397	81928279	protein_coding
ENSMUSG00000030731	Syt3	2.43991	1	0.179064	1.34364	chr7	44033526	44049611	protein_coding
ENSMUSG00000035835	Plppr3	2.43991	1	0.179064	1.34364	chr10	79696309	79710468	protein_coding
ENSMUSG00000099974	Bcl2a1d	2.43071	2.05071e-36	5.52846e-39	13.0606	chr9	88605338	88613967	protein_coding
ENSMUSG00000089665	Fcor	2.41711	5.37607e-07	3.60065e-08	5.5094	chr8	3721188	3722362	protein_coding
ENSMUSG00000024486	Hbegf	2.41089	6.76613e-05	7.86056e-06	4.46895	chr18	36637980	36648858	protein_coding
ENSMUSG00000020926	Adam11	2.40986	1	0.0846697	1.72421	chr11	102652265	102671088	protein_coding
ENSMUSG00000000983	Wfdc18	2.40744	1	0.11027	1.59698	chr11	83599841	83602174	protein_coding
ENSMUSG00000027858	Tspan2	2.40744	1	0.11027	1.59698	chr3	102641845	102708829	protein_coding
ENSMUSG00000001763	Tspan33	2.40329	1	0.0556335	1.9139	chr6	29694221	29718558	protein_coding
ENSMUSG00000056366	Fabp3-ps1	2.40308	1	0.194528	1.2973	chr10	86567851	86568252	processed_pseudogene
ENSMUSG00000034353	Ramp1	2.39796	0.000972521	0.000162633	3.77094	chr1	91107544	91152918	protein_coding
ENSMUSG00000110156	Gm42067	2.39438	1	0.11855	1.56089	chr19	5962850	5964869	lncRNA
ENSMUSG00000024399	Ltb	2.39057	1	0.152935	1.42924	chr17	35413415	35415296	protein_coding
ENSMUSG00000120851		2.39032	0.00551112	0.00121226	3.23598	chr11	117867035	117871681	lncRNA
ENSMUSG00000078087	Rps12l1	2.38162	1	0.165893	1.38552	chr7	55663764	55664162	processed_pseudogene
ENSMUSG00000090207	4930524O07Rik	2.38162	1	0.165893	1.38552	chr9	106768746	106772381	lncRNA
ENSMUSG00000120740		2.37486	1	0.197786	1.28788	chr4	41314960	41320630	lncRNA
ENSMUSG00000051811	Cox6b2	2.36982	1	0.156317	1.41757	chr7	4754791	4756093	protein_coding
ENSMUSG00000032281	Acsbg1	2.36402	1	0.558457	0.585135	chr9	54512161	54569154	protein_coding
ENSMUSG00000097784	A430105J06Rik	2.35675	1	0.128725	1.51915	chr1	186481593	186485118	lncRNA
ENSMUSG00000053038	Gm6180	2.356	1	0.165129	1.38803	chr8	42699948	42700445	processed_pseudogene
ENSMUSG00000120456		2.356	1	0.165129	1.38803	chr6	30047400	30047943	lncRNA
ENSMUSG00000103726	Gm30074	2.35401	1	0.0913392	1.68838	chr3	52079583	52087413	lncRNA
ENSMUSG00000103030	E330011M16Rik	2.34222	1	0.0644653	1.84895	chr1	55090478	55092271	TEC
ENSMUSG00000120333		2.33777	0.0378403	0.0119897	2.51245	chr16	91130921	91164032	lncRNA
ENSMUSG00000030790	Adm	2.3328	0.0114952	0.00289365	2.97882	chr7	110226868	110229027	protein_coding
ENSMUSG00000112806	Gm48146	2.33237	1	0.207104	1.26157	chr10	62617536	62618966	TEC
ENSMUSG00000121190		2.31804	1	0.173985	1.35951	chr6	149210343	149211173	lncRNA
ENSMUSG00000073538	E330020D12Rik	2.31624	0.0231997	0.00665892	2.71344	chr1	153280573	153289981	lncRNA
ENSMUSG00000027315	Spint1	2.30065	6.93387e-23	4.67321e-25	10.3394	chr2	119067843	119080008	protein_coding
ENSMUSG00000106943	Dancr	2.29253	1	0.0454504	2.00046	chr5	74253695	74256067	lncRNA
ENSMUSG00000029102	Hgfac	2.28965	1	0.0734414	1.79008	chr5	35198853	35205805	protein_coding
ENSMUSG00000104484	Gm33142	2.28624	1	0.0313866	2.15214	chr8	121412138	121413004	TEC
ENSMUSG00000089542	Gm25835	2.28261	1	0.0719369	1.79952	chr11	69559678	69559821	snoRNA
ENSMUSG00000081805	Gm14335	2.27869	1	0.18619	1.32193	chr6	115615211	115616020	processed_pseudogene
ENSMUSG00000041481	Serpina3g	2.25773	7.02699e-06	6.26331e-07	4.98292	chr12	104202504	104208198	protein_coding
ENSMUSG00000067586	S1pr3	2.25737	1	0.186011	1.32247	chr13	51562675	51576833	protein_coding
ENSMUSG00000120747		2.24931	1	0.237352	1.18163	chr8	20555603	20557774	lncRNA
ENSMUSG00000032845	Alpk2	2.24693	1	0.121793	1.54729	chr18	65398600	65527137	protein_coding
ENSMUSG00000120910		2.23728	1	0.0513996	1.94813	chr4	138858410	138858792	lncRNA
ENSMUSG00000073234	Gm8773	2.23722	1	0.202618	1.27413	chr5	5623799	5626203	protein_coding
ENSMUSG00000117079	Gm41611	2.23722	1	0.202618	1.27413	chr17	71274881	71278800	lncRNA
ENSMUSG00000101111	Gm28437	2.23702	1	0.0260286	2.22578	chr1	24652270	24653052	unprocessed_pseudogene
ENSMUSG00000058794	Nfe2	2.22779	9.23658e-07	6.56755e-08	5.40262	chr15	103156639	103166830	protein_coding
ENSMUSG00000078137	Ankrd63	2.21872	1	0.126697	1.52726	chr2	118529584	118534444	protein_coding
ENSMUSG00000101223	4930568A12Rik	2.21559	1	0.116242	1.57074	chr1	34516248	34525072	lncRNA
ENSMUSG00000085760	Gm14302	2.20713	1	0.206969	1.26194	chr2	164301816	164302875	lncRNA
ENSMUSG00000016498	Pdcd1lg2	2.20442	0.0395632	0.0126422	2.49369	chr19	29388319	29448561	protein_coding
ENSMUSG00000040950	Mgl2	2.19965	1	0.16183	1.39894	chr11	70021155	70028376	protein_coding
ENSMUSG00000029321	Slc10a6	2.194	1	0.201774	1.27651	chr5	103753577	103777269	protein_coding
ENSMUSG00000039114	Nrn1	2.194	1	0.201774	1.27651	chr13	36909335	36919105	protein_coding
ENSMUSG00002075580	Gm56053	2.194	1	0.201774	1.27651	chr6	52139105	52139247	misc_RNA
ENSMUSG00000053469	Tg	2.19271	1	0.132599	1.50393	chr15	66542602	66722570	protein_coding
ENSMUSG00000111905	Gm48045	2.19271	1	0.132599	1.50393	chr10	33894811	33896758	lncRNA
ENSMUSG00000086119	Gm2415	2.17918	1	0.0440326	2.01378	chr9	118719143	118755523	lncRNA
ENSMUSG00000102158	Gm34342	2.16932	1	0.17162	1.36702	chr1	184469174	184471717	lncRNA
ENSMUSG00000025746	Il6	2.16769	4.87842e-07	3.22625e-08	5.52869	chr5	30218112	30224979	protein_coding
ENSMUSG00000004631	Sgce	2.16525	1	0.216526	1.23582	chr6	4674350	4747207	protein_coding
ENSMUSG00000054474	Thnsl2	2.16525	1	0.216526	1.23582	chr6	71105150	71121423	protein_coding
ENSMUSG00000086600	C030005K06Rik	2.16525	1	0.216526	1.23582	chr18	50175797	50186911	lncRNA
ENSMUSG00000095834	Tdgf1-ps1	2.16278	1	0.0564604	1.90747	chr16	3548374	3548886	processed_pseudogene
ENSMUSG00000005763	Cd247	2.16169	9.23202e-05	1.13164e-05	4.39036	chr1	165616250	165704846	protein_coding
ENSMUSG00000054418	2900041M22Rik	2.16149	1	0.142558	1.46633	chr11	117502073	117504683	lncRNA
ENSMUSG00000025591	Tma16	2.16048	1.07163e-05	9.99407e-07	4.89176	chr8	66925770	66939182	protein_coding
ENSMUSG00000023262	Acy1	2.15545	2.13629e-11	6.62305e-13	7.187	chr9	106310180	106315518	protein_coding
ENSMUSG00000121018		2.15039	0.0355962	0.0111081	2.53928	chr3	113423488	113424327	lncRNA
ENSMUSG00000097388	Gm3200	2.14218	1	0.0928086	1.68076	chr7	100410012	100411013	processed_pseudogene
ENSMUSG00000087575	Gm12976	2.13936	1	0.184324	1.32756	chr4	129155758	129158803	lncRNA
ENSMUSG00000024011	Pi16	2.13183	1	0.154347	1.42434	chr17	29536654	29549567	protein_coding
ENSMUSG00000074274	D930028M14Rik	2.13183	1	0.154347	1.42434	chr7	24851846	24856054	lncRNA
ENSMUSG00000117345	Gm7926	2.12828	1	0.144238	1.46019	chr18	30552739	30553113	processed_pseudogene
ENSMUSG00000107985	Gm35037	2.12427	0.500418	0.332417	0.969256	chr7	3499873	3523536	lncRNA
ENSMUSG00000108449	Gm44507	2.12203	1	0.230072	1.20017	chr7	98016206	98064831	lncRNA
ENSMUSG00000117255	Gm49864	2.10962	1	0.20096	1.27882	chr17	29018468	29020597	lncRNA
ENSMUSG00000025203	Scd2	2.08685	1.58473e-08	8.09051e-10	6.14314	chr19	44282113	44295303	protein_coding
ENSMUSG00000051703	Tmem198	2.08124	1	0.149692	1.44062	chr1	75456176	75462349	protein_coding
ENSMUSG00000119996		2.08124	1	0.149692	1.44062	chr5	23621532	23623540	lncRNA
ENSMUSG00000047867	Gimap6	2.08039	1	0.0328775	2.13358	chr6	48678516	48685159	protein_coding
ENSMUSG00000086862	Gm13546	2.07661	1	0.24845	1.15412	chr2	58054003	58067075	lncRNA
ENSMUSG00000028179	Cth	2.07291	0.0386712	0.0123083	2.50318	chr3	157599885	157630714	protein_coding
ENSMUSG00000034394	Lif	2.06532	0.000842299	0.000137734	3.8122	chr11	4207557	4222514	protein_coding
ENSMUSG00000048905	Bnip5	2.06375	1	0.246554	1.15876	chr17	29115366	29134298	protein_coding
ENSMUSG00000097426	Gm8941	2.06375	1	0.246554	1.15876	chr1	151012258	151013531	processed_pseudogene
ENSMUSG00000040026	Saa3	2.05643	6.79209e-58	8.0109e-61	16.4528	chr7	46361422	46365124	protein_coding
ENSMUSG00000027713	1810062G17Rik	2.05065	1	0.159744	1.40593	chr3	36530086	36536448	protein_coding
ENSMUSG00000104781	Gm43303	2.04944	1	0.207278	1.26109	chr5	45350011	45409271	lncRNA
ENSMUSG00000081600	Gm12286	2.04721	1	0.173007	1.3626	chr11	63203136	63204137	processed_pseudogene
ENSMUSG00000032087	Dscaml1	2.04458	1	0.169575	1.37357	chr9	45337926	45665010	protein_coding
ENSMUSG00000120298		2.04458	1	0.169575	1.37357	chr2	34692319	34693584	lncRNA
ENSMUSG00000083669	Mif-ps4	2.03912	1	0.0943613	1.67283	chr7	29664643	29664990	processed_pseudogene
ENSMUSG00000070942	Il1rl2	2.02977	4.63054e-17	6.43673e-19	8.88423	chr1	40363770	40406722	protein_coding
ENSMUSG00000083705	Gm8624	2.02751	1	0.274305	1.0932	chr11	117311463	117312543	transcribed_processed_pseudogene
ENSMUSG00000029275	Gfi1	2.02624	0.0736593	0.0268636	2.21349	chr5	107864523	107873902	protein_coding
ENSMUSG00000120223		2.01993	1	0.102977	1.63059	chr4	125039332	125195333	lncRNA
ENSMUSG00000084845	Tmem240	2.01521	1	0.0431556	2.0222	chr4	155819257	155825021	protein_coding
ENSMUSG00000092373	Gm20535	2.00774	1	0.132921	1.50268	chr12	21302119	21305953	lncRNA
ENSMUSG00000042284	Itga1	2.00695	1.00351e-09	3.98193e-11	6.60475	chr13	115089632	115238500	protein_coding
ENSMUSG00000120002		2.00605	1	0.0577508	1.89759	chr1	181039576	181062292	lncRNA
ENSMUSG00000099632	2900093K20Rik	2.00043	0.037477	0.011843	2.51679	chr2	163261687	163262288	lncRNA
ENSMUSG00000021675	F2rl2	1.9943	1	0.0601776	1.87949	chr13	95833361	95839247	protein_coding
ENSMUSG00000069939	Gm12070	1.99011	1	0.191539	1.30604	chr11	26736633	26737634	processed_pseudogene
ENSMUSG00000003355	Fkbp11	1.97033	0.0045487	0.000976007	3.29735	chr15	98622247	98626079	protein_coding
ENSMUSG00000097068	Gm26760	1.96985	1	0.128767	1.51898	chr15	92242208	92275984	lncRNA
ENSMUSG00000117426	Gm33055	1.96346	1	0.144933	1.45766	chr17	80041303	80052506	lncRNA
ENSMUSG00000061825	Ces2c	1.95664	1	0.199463	1.28308	chr8	105573700	105581115	protein_coding
ENSMUSG00000120095		1.95664	1	0.199463	1.28308	chr8	85391725	85396050	lncRNA
ENSMUSG00000112294	Gm4129	1.95561	1	0.239027	1.17742	chr10	123032600	123035323	lncRNA
ENSMUSG00000083328	Gm11826	1.94878	1	0.277233	1.08656	chr4	13482755	13483192	processed_pseudogene
ENSMUSG00000036814	Slc6a20a	1.94541	1	0.134966	1.4948	chr9	123463835	123507950	protein_coding
ENSMUSG00000029454	Mapkapk5	1.94274	0.0359405	0.0112349	2.53531	chr5	121663101	121683968	protein_coding
ENSMUSG00000037060	Cavin3	1.93986	1	0.100468	1.64259	chr7	105129290	105131507	protein_coding
ENSMUSG00000090164	BC035044	1.93752	1	0.151176	1.43539	chr6	128826053	128868089	protein_coding
ENSMUSG00000104348	Gm37691	1.93709	1	0.233444	1.19153	chr1	192963579	192966151	TEC
ENSMUSG00000081895	Rpl17-ps10	1.93038	1	0.0696784	1.814	chr7	72298505	72299059	processed_pseudogene
ENSMUSG00000048012	Zfp473	1.92871	1	0.0410852	2.04267	chr7	44380904	44400474	protein_coding
ENSMUSG00000045761	Togaram2	1.92348	1	0.139189	1.47882	chr17	71980256	72036664	protein_coding
ENSMUSG00000044626	Liph	1.92288	1	0.210368	1.25255	chr16	21772567	21814413	protein_coding
ENSMUSG00000080021	Gm5915	1.92288	1	0.210368	1.25255	chr8	106386966	106387419	processed_pseudogene
ENSMUSG00000041538	H2-Ob	1.92228	0.0455708	0.0150034	2.4323	chr17	34457877	34473388	protein_coding
ENSMUSG00000067547	Gm7666	1.90546	1	0.0777794	1.76372	chr15	6683404	6684222	transcribed_processed_pseudogene
ENSMUSG00000115869	Gm31814	1.89968	1	0.0567701	1.90508	chr16	24004770	24081909	lncRNA
ENSMUSG00000091996	Smim35	1.89746	0.111088	0.0448191	2.00635	chr9	45093305	45161318	protein_coding
ENSMUSG00000029084	Cd38	1.89621	7.47621e-15	1.39195e-16	8.26543	chr5	44025895	44069717	protein_coding
ENSMUSG00000022218	Tgm1	1.89445	0.00804171	0.00189118	3.10681	chr14	55937466	55951383	protein_coding
ENSMUSG00000067575	Rpl35a-ps3	1.88886	1	0.216949	1.23468	chr17	29355946	29356278	processed_pseudogene
ENSMUSG00000097073	9430037G07Rik	1.88838	1	0.224712	1.21409	chr9	88477378	88481569	lncRNA
ENSMUSG00000120770		1.88838	1	0.224712	1.21409	chr9	99065629	99067932	lncRNA
ENSMUSG00000059277	R74862	1.88512	1	0.0593858	1.88533	chr7	142575521	142607423	lncRNA
ENSMUSG00000029553	Tfec	1.88318	1.26006e-33	4.03389e-36	12.5488	chr6	16833372	16898440	protein_coding
ENSMUSG00000065601	Mir146	1.88145	1	0.265846	1.11268	chr11	43265224	43265288	miRNA
ENSMUSG00000030742	Lat	1.87702	4.41676e-05	4.8856e-06	4.56964	chr7	125962996	125968742	protein_coding
ENSMUSG00000079242	C730034F03Rik	1.87446	1	0.11733	1.56608	chr15	89313792	89315071	lncRNA
ENSMUSG00000042708	Shcbp1l	1.87041	1	0.0977887	1.65567	chr1	153300908	153328320	protein_coding
ENSMUSG00000086013	Gm15706	1.86899	1	0.126672	1.52736	chr6	145196255	145197575	lncRNA
ENSMUSG00000014791	Elmo3	1.86684	0.0504261	0.0169206	2.38843	chr8	106032233	106037392	protein_coding
ENSMUSG00000047676	Rpsa-ps10	1.86635	0.0165401	0.00443244	2.84562	chr3	149778295	149779179	processed_pseudogene
ENSMUSG00000120076		1.86409	0.000141875	1.82393e-05	4.28542	chr8	81675585	81707521	lncRNA
ENSMUSG00000109378	Gm49396	1.85325	0.0806635	0.0302607	2.16666	chr7	30262769	30267385	protein_coding
ENSMUSG00000026558	Uck2	1.85314	7.37165e-27	3.7883e-29	11.2065	chr1	167050452	167112889	protein_coding
ENSMUSG00000035165	Kcne3	1.84868	1	0.162819	1.39565	chr7	99825709	99834076	protein_coding
ENSMUSG00000024869	Gm49405	1.84846	1	0.121074	1.55028	chr19	4050626	4055816	protein_coding
ENSMUSG00000045509	Gpr150	1.83631	1	0.182523	1.33303	chr13	76202970	76205115	protein_coding
ENSMUSG00000115480	Gm49249	1.82636	0.018257	0.00498645	2.80791	chr15	8541811	8562278	lncRNA
ENSMUSG00000040875	Osbpl10	1.82362	1	0.244398	1.16406	chr9	114807637	115061293	protein_coding
ENSMUSG00000050212	Eva1b	1.82289	6.72009e-19	7.58628e-21	9.36526	chr4	126041537	126043668	protein_coding
ENSMUSG00000069792	Wfdc17	1.82258	1.26006e-37	3.0785e-40	13.2787	chr11	83594817	83597094	protein_coding
ENSMUSG00000026700	Tnfsf4	1.82251	0.000163217	2.12855e-05	4.25096	chr1	161222980	161245981	protein_coding
ENSMUSG00000048329	Mfsd6l	1.82158	1	0.209055	1.25617	chr11	68447012	68449071	protein_coding
ENSMUSG00000018930	Ccl4	1.81564	4.4189e-31	1.67524e-33	12.0621	chr11	83553410	83555509	protein_coding
ENSMUSG00000018830	Myh11	1.81562	1	0.290942	1.05606	chr16	14012399	14109236	protein_coding
ENSMUSG00000046080	Clec9a	1.81562	1	0.290942	1.05606	chr6	129385825	129401726	protein_coding
ENSMUSG00000087593	Gm16174	1.81368	1	0.121083	1.55024	chr7	19550478	19552550	lncRNA
ENSMUSG00000087006	Gm13889	1.80875	1	0.254785	1.1388	chr2	93786155	93787546	protein_coding
ENSMUSG00000048895	Cdk5r1	1.80863	1	0.312275	1.01046	chr11	80367849	80372010	protein_coding
ENSMUSG00000092512	Gm4152	1.80862	1	0.106232	1.61536	chr17	34199457	34199732	processed_pseudogene
ENSMUSG00000031382	Asb11	1.80837	1	0.191472	1.30624	chrX	163219990	163242166	protein_coding
ENSMUSG00000005131	4930550C14Rik	1.80584	1	0.234122	1.18981	chr9	53313625	53345702	protein_coding
ENSMUSG00000037071	Scd1	1.80119	0.00318358	0.000638862	3.41456	chr19	44382894	44396318	protein_coding
ENSMUSG00000086481	Gm11707	1.80066	0.114623	0.0466025	1.9899	chr11	106862603	106863964	lncRNA
ENSMUSG00000084850	Gm12092	1.80005	1	0.185152	1.32506	chr11	29562324	29595509	lncRNA
ENSMUSG00000082044	Snrpert	1.79895	0.0434264	0.0141248	2.45407	chr2	131164008	131164286	processed_pseudogene
ENSMUSG00000042684	Npl	1.79846	2.13722e-14	4.30326e-16	8.12971	chr1	153378761	153425791	protein_coding
ENSMUSG00000046546	Fam43a	1.79329	4.54939e-05	5.03997e-06	4.56312	chr16	30418541	30421615	protein_coding
ENSMUSG00000093565	Rab26os	1.78999	0.131517	0.0552217	1.91713	chr17	24747205	24747723	lncRNA
ENSMUSG00000000730	Dnmt3l	1.77678	1.09997e-05	1.03047e-06	4.88573	chr10	77877781	77899456	protein_coding
ENSMUSG00000075528	Aarsd1	1.77338	1	0.241855	1.17036	chr11	101297665	101308441	protein_coding
ENSMUSG00000085085	1700086P04Rik	1.77328	1	0.303354	1.02927	chr4	128943880	128951776	lncRNA
ENSMUSG00000113589	Gm48374	1.77328	1	0.303354	1.02927	chr13	8920377	8922141	TEC
ENSMUSG00000115816	Gm34589	1.77195	1	0.31513	1.00452	chr14	103055600	103072194	lncRNA
ENSMUSG00000105565	Gm43566	1.77164	1	0.127338	1.52468	chr5	23879737	23880544	lncRNA
ENSMUSG00000029601	Iqcd	1.76371	1	0.144249	1.46015	chr5	120727081	120745183	protein_coding
ENSMUSG00000027800	Tm4sf1	1.75085	0.00487938	0.00105521	3.27538	chr3	57193032	57209409	protein_coding
ENSMUSG00000076937	Iglc2	1.74889	1	0.271973	1.09853	chr16	19017146	19019101	IG_C_gene
ENSMUSG00000112567	Gm32899	1.74889	1	0.271973	1.09853	chr12	31308650	31308856	processed_pseudogene
ENSMUSG00000081485	Gm12338	1.74415	0.110853	0.0446959	2.0075	chr11	75490589	75490780	processed_pseudogene
ENSMUSG00000108720	Gm44672	1.74355	1	0.257545	1.13221	chr7	128345903	128347000	lncRNA
ENSMUSG00000063727	Tnfrsf11b	1.74022	1	0.154177	1.42493	chr15	54114015	54141880	protein_coding
ENSMUSG00000113662	Gm35558	1.73666	0.0922296	0.0355687	2.10182	chr12	110566179	110568397	TEC
ENSMUSG00000042734	Ttc9	1.73334	1	0.127938	1.52229	chr12	81678023	81714331	protein_coding
ENSMUSG00000031779	Ccl22	1.73276	0.0339443	0.0104807	2.55955	chr8	95472218	95478327	protein_coding
ENSMUSG00000094955	Gm3699	1.73187	1	0.319884	0.994696	chr10	43332423	43332497	processed_pseudogene
ENSMUSG00000100747	1700084E18Rik	1.73187	1	0.319884	0.994696	chr2	30126807	30128235	lncRNA
ENSMUSG00000030789	Itgax	1.72635	8.24329e-12	2.3334e-13	7.32816	chr7	127728719	127749829	protein_coding
ENSMUSG00000102099	1700011B04Rik	1.72477	0.000656158	0.000103813	3.8815	chr13	35351910	35372000	lncRNA
ENSMUSG00000039221	Rpl22l1	1.72073	5.16836e-19	5.70392e-21	9.39533	chr3	28859585	28861573	protein_coding
ENSMUSG00000001663	Gstt1	1.71722	0.0152017	0.00401366	2.87709	chr10	75619647	75634418	protein_coding
ENSMUSG00000117399	Gm19689	1.71721	0.121721	0.0502163	1.95812	chr17	83341023	83385855	lncRNA
ENSMUSG00000019944	Rhobtb1	1.71654	0.00444842	0.00095002	3.30492	chr10	68987264	69127621	protein_coding
ENSMUSG00000092021	Gbp11	1.71514	2.02514e-05	2.04732e-06	4.7487	chr5	105470908	105494338	protein_coding
ENSMUSG00000107143	Gm6598	1.71358	1	0.132543	1.50415	chr5	130249292	130251906	lncRNA
ENSMUSG00000102533	Gm37226	1.71314	1	0.348305	0.937882	chr9	88564985	88568239	TEC
ENSMUSG00000042641	Rgsl1	1.71171	0.00211857	0.000398013	3.5414	chr1	153655127	153719888	protein_coding
ENSMUSG00000036904	Fzd8	1.71014	1	0.1837	1.32945	chr18	9212163	9218136	protein_coding
ENSMUSG00000054675	Tmem119	1.70471	0.10074	0.0394898	2.05905	chr5	113931790	113938577	protein_coding
ENSMUSG00000028654	Mycl	1.70401	0.00100871	0.000169535	3.76056	chr4	122889445	122896278	protein_coding
ENSMUSG00000082901	Rps8-ps5	1.70345	1	0.271258	1.10017	chr2	177534431	177535057	processed_pseudogene
ENSMUSG00000074141	Il4i1	1.70028	1.33218e-05	1.2828e-06	4.8424	chr7	44465811	44490233	protein_coding
ENSMUSG00000046223	Plaur	1.6925	2.34184e-34	6.90518e-37	12.6879	chr7	24161909	24175393	protein_coding
ENSMUSG00000051515	Fam181b	1.69103	1	0.263094	1.11911	chr7	92729073	92731074	protein_coding
ENSMUSG00000043079	Synpo	1.69054	0.0193641	0.00533613	2.78601	chr18	60727045	60793214	protein_coding
ENSMUSG00000040554	Aipl1	1.68743	1	0.218469	1.23061	chr11	71918789	71928335	protein_coding
ENSMUSG00000120093		1.68743	1	0.218469	1.23061	chr10	99075131	99077828	lncRNA
ENSMUSG00000121275		1.68658	1	0.273589	1.09483	chr1	167135096	167136162	lncRNA
ENSMUSG00000020205	Phlda1	1.68622	7.64524e-07	5.30723e-08	5.4407	chr10	111342147	111344506	protein_coding
ENSMUSG00000026885	Ttll11	1.67548	1	0.189969	1.31067	chr2	35641253	35869925	protein_coding
ENSMUSG00000030147	Clec4b1	1.67483	1	0.286147	1.06661	chr6	123026921	123048514	protein_coding
ENSMUSG00000119895	Gm22513	1.67147	1	0.120269	1.55365	chr12	54743567	54743730	snRNA
ENSMUSG00000003617	Cp	1.66586	4.61939e-14	9.57345e-16	8.03221	chr3	20011218	20063309	protein_coding
ENSMUSG00000029149	Krtcap3	1.66291	1	0.230237	1.19975	chr5	31409035	31410546	protein_coding
ENSMUSG00000016194	Hsd11b1	1.66136	1	0.239047	1.17737	chr1	192903942	192946383	protein_coding
ENSMUSG00000099655	2310034G01Rik	1.66136	1	0.239047	1.17737	chr19	46336640	46338741	protein_coding
ENSMUSG00000061897	Gm14292	1.66046	1	0.354523	0.925853	chr2	178819218	178819673	processed_pseudogene
ENSMUSG00000107000	Gm43481	1.65317	1	0.286837	1.06509	chr5	134295919	134299590	TEC
ENSMUSG00000017002	Slpi	1.65175	5.83684e-29	2.70452e-31	11.636	chr2	164195990	164231015	protein_coding
ENSMUSG00000098098	Bvht	1.65014	0.000166824	2.18403e-05	4.2452	chr18	61747529	61780560	lncRNA
ENSMUSG00000032530	Lyzl4	1.64353	0.0410615	0.0132144	2.47794	chr9	121406909	121471162	protein_coding
ENSMUSG00000024402	Lta	1.64187	1	0.183341	1.33054	chr17	35422141	35424327	protein_coding
ENSMUSG00000108461	AV356131	1.63946	0.0608819	0.0213215	2.30224	chr7	116042777	116043561	lncRNA
ENSMUSG00000029061	Mmp23	1.63786	1	0.309122	1.01707	chr4	155735112	155737841	protein_coding
ENSMUSG00000019122	Ccl9	1.63698	1.39143e-39	2.69612e-42	13.6289	chr11	83463745	83469462	protein_coding
ENSMUSG00000042417	Ccno	1.63577	1	0.312502	1.00999	chr13	113124336	113127311	protein_coding
ENSMUSG00000043424	Eif3j2	1.63577	1	0.312502	1.00999	chr18	43608483	43610861	protein_coding
ENSMUSG00000085666	Tdg-ps2	1.63577	1	0.312502	1.00999	chr10	41930109	41931302	processed_pseudogene
ENSMUSG00000091478	Gm10039	1.63577	1	0.312502	1.00999	chr11	100252542	100252952	processed_pseudogene
ENSMUSG00000115457	Gm2387	1.63577	1	0.312502	1.00999	chr15	51952704	51953349	processed_pseudogene
ENSMUSG00000120857		1.63577	1	0.312502	1.00999	chr3	32451242	32451337	lncRNA
ENSMUSG00000036292	Gramd1c	1.63522	1	0.30416	1.02755	chr16	43800713	43883708	protein_coding
ENSMUSG00000069272	H2ac8	1.63307	1	0.237349	1.18164	chr13	23754691	23755394	protein_coding
ENSMUSG00000039578	Ccser1	1.63189	0.336079	0.191992	1.30471	chr6	61157308	62359849	protein_coding
ENSMUSG00000029810	Tmem176b	1.63139	1.01455e-23	6.32494e-26	10.5294	chr6	48810752	48818430	protein_coding
ENSMUSG00000064215	Ifi27	1.63099	9.35605e-16	1.57642e-17	8.5214	chr12	103400470	103406498	protein_coding
ENSMUSG00000004473	Clec11a	1.63078	1	0.127776	1.52293	chr7	43952111	43956326	protein_coding
ENSMUSG00000026749	Nek6	1.62562	8.617e-30	3.67343e-32	11.8051	chr2	38401655	38484618	protein_coding
ENSMUSG00000029720	Gm20605	1.62546	0.030889	0.0093864	2.59765	chr5	137627437	137641161	protein_coding
ENSMUSG00000005950	P2rx5	1.62459	1.918e-05	1.93254e-06	4.76035	chr11	73051247	73063511	protein_coding
ENSMUSG00000090176	Cd200r2	1.62309	1	0.234676	1.1884	chr16	44687460	44736203	protein_coding
ENSMUSG00000086240	Gm7846	1.62213	1	0.17167	1.36686	chr1	28619580	28619853	processed_pseudogene
ENSMUSG00000054582	Pabpc1l	1.62135	0.100853	0.0395426	2.0585	chr2	163867370	163892458	protein_coding
ENSMUSG00000100235	Gm28557	1.61447	0.0430617	0.0139779	2.45783	chr13	67217463	67256668	protein_coding
ENSMUSG00000011751	Sptbn4	1.61427	1	0.217312	1.23371	chr7	27055808	27147111	protein_coding
ENSMUSG00000092072	Gm4540	1.61234	1	0.204083	1.27	chr3	105941980	105942408	processed_pseudogene
ENSMUSG00000108366	Gm5586	1.61234	1	0.204083	1.27	chr7	16453041	16453835	processed_pseudogene
ENSMUSG00000114241	Gm30108	1.61234	1	0.204083	1.27	chr14	20844243	20846633	lncRNA
ENSMUSG00000048480	Cxcr1	1.61146	1	0.36739	0.901373	chr1	74230944	74233790	protein_coding
ENSMUSG00000085611	Ap3s1-ps1	1.61146	1	0.36739	0.901373	chrX	37774469	37775047	processed_pseudogene
ENSMUSG00000036504	Phpt1	1.61057	1	0.183243	1.33084	chr2	25463442	25465236	protein_coding
ENSMUSG00000100009	Gm7967	1.60768	1	0.0890188	1.7006	chr1	98517242	98535109	lncRNA
ENSMUSG00000024462	Gabbr1	1.60658	1	0.19375	1.29956	chr17	37356858	37385959	protein_coding
ENSMUSG00000053173	Rpl18-ps2	1.60658	1	0.19375	1.29956	chr6	128290320	128290886	processed_pseudogene
ENSMUSG00000026475	Rgs16	1.60458	0.0326816	0.0100385	2.5745	chr1	153616095	153621214	protein_coding
ENSMUSG00000121318		1.6039	1	0.279151	1.08223	chr12	20925641	20971263	lncRNA
ENSMUSG00000038037	Socs1	1.60322	6.43463e-11	2.13584e-12	7.02531	chr16	10600104	10603400	protein_coding
ENSMUSG00000044033	Ccdc141	1.60274	1	0.247459	1.15654	chr2	76840246	77000980	protein_coding
ENSMUSG00000111147	Gm33699	1.60274	1	0.247459	1.15654	chr9	60939494	60966398	lncRNA
ENSMUSG00000079019	Insl3	1.59734	1	0.315583	1.00358	chr8	72141858	72143219	protein_coding
ENSMUSG00000086851	A430108G06Rik	1.59426	1	0.172238	1.36505	chr11	53455515	53458140	lncRNA
ENSMUSG00000080859	Rpl10-ps1	1.5941	1	0.329548	0.975025	chr2	105384546	105385190	transcribed_processed_pseudogene
ENSMUSG00000091050	9330020H09Rik	1.58857	0.0584865	0.0202855	2.32102	chr15	98465205	98467464	lncRNA
ENSMUSG00000081650	Gm16181	1.58547	0.0661695	0.0236078	2.26345	chr17	35439810	35443110	lncRNA
ENSMUSG00000121483	Gm20257	1.58008	0.057392	0.019814	2.32985	chr1	58691751	58694992	lncRNA
ENSMUSG00000055862	Izumo4	1.57632	0.00437653	0.000933194	3.30993	chr10	80538018	80541207	protein_coding
ENSMUSG00000052192	Gm5963	1.57611	1	0.276494	1.08823	chr16	35393691	35393926	processed_pseudogene
ENSMUSG00000101462	Gm3052	1.57301	1	0.173729	1.36032	chr1	34454131	34457067	transcribed_processed_pseudogene
ENSMUSG00000029376	Mthfd2l	1.5727	8.2893e-05	9.92341e-06	4.41884	chr5	91078976	91169227	protein_coding
ENSMUSG00000053398	Phgdh	1.57225	1.06751e-16	1.53787e-18	8.78687	chr3	98220486	98247306	protein_coding
ENSMUSG00000085261	Gm13814	1.57054	1	0.307065	1.0214	chr2	92314164	92360164	lncRNA
ENSMUSG00000034115	Scn11a	1.5654	1	0.228555	1.20409	chr9	119582825	119654522	protein_coding
ENSMUSG00000090137	Uba52	1.56516	6.98931e-06	6.21207e-07	4.9845	chr8	70960913	70963451	protein_coding
ENSMUSG00000074813	Morrbid	1.56028	4.37638e-09	1.97988e-10	6.36289	chr2	128020239	128344685	lncRNA
ENSMUSG00000082691	Dynlt1-ps1	1.55881	1	0.326071	0.982058	chr6	135326406	135326747	processed_pseudogene
ENSMUSG00000091492	Gm17025	1.55881	1	0.326071	0.982058	chr15	81299761	81303389	lncRNA
ENSMUSG00000038781	Stap2	1.55845	0.00467241	0.00100573	3.28892	chr17	56304077	56312584	protein_coding
ENSMUSG00000086877	A230072C01Rik	1.55675	0.0371973	0.0117327	2.52008	chrX	20827886	20853590	lncRNA
ENSMUSG00000120800		1.55555	1	0.104188	1.62488	chr13	45545287	45545415	lncRNA
ENSMUSG00000113425	Gm48653	1.55552	0.0834204	0.0314988	2.15071	chr12	73401855	73408771	lncRNA
ENSMUSG00000120804		1.55419	1	0.12347	1.54037	chr10	60226552	60227807	lncRNA
ENSMUSG00000027408	Cpxm1	1.55175	1	0.176976	1.35012	chr2	130232695	130239494	protein_coding
ENSMUSG00000038253	Hoxa5	1.55111	1	0.351835	0.931036	chr6	52178734	52181567	protein_coding
ENSMUSG00000024247	Pkdcc	1.55019	8.01232e-09	3.77328e-10	6.26313	chr17	83522721	83532499	protein_coding
ENSMUSG00000080917	Pira2-ps1	1.54426	1	0.146835	1.4508	chr7	3791882	3802630	unprocessed_pseudogene
ENSMUSG00000089998	Phtf1os	1.53397	0.189362	0.0884552	1.7036	chr3	103871852	103875897	lncRNA
ENSMUSG00000068697	Myoz1	1.52802	1	0.21172	1.24885	chr14	20699175	20706608	protein_coding
ENSMUSG00000050493	Fam167b	1.52646	0.0306834	0.00930326	2.6007	chr4	129470608	129472342	protein_coding
ENSMUSG00000096968	Gm26620	1.52418	1	0.258863	1.12908	chr1	170712634	170713450	protein_coding
ENSMUSG00000064371	mt-Tt	1.52218	1	0.12146	1.54867	chrMT	15289	15355	Mt_tRNA
ENSMUSG00000059498	Fcgr3	1.52126	2.54961e-44	4.2959e-47	14.4129	chr1	170878743	170892504	protein_coding
ENSMUSG00000074862	BC025920	1.5179	0.0771242	0.0284815	2.19059	chr10	81442104	81456537	protein_coding
ENSMUSG00000025185	Loxl4	1.51726	1	0.40824	0.826994	chr19	42582421	42601252	protein_coding
ENSMUSG00000104818	Gm43661	1.51618	0.181138	0.0835648	1.73037	chr5	124173264	124190415	lncRNA
ENSMUSG00000045055	Rpsa-ps2	1.51177	1	0.286577	1.06566	chr10	128612240	128613119	processed_pseudogene
ENSMUSG00000031762	Mt2	1.51147	1.77667e-15	3.0683e-17	8.44393	chr8	94899292	94900196	protein_coding
ENSMUSG00000020310	Madcam1	1.51083	1	0.344753	0.944816	chr10	79500393	79504371	protein_coding
ENSMUSG00000083179	Gm12693	1.51083	1	0.344753	0.944816	chr4	94823858	94824340	processed_pseudogene
ENSMUSG00000035085	1700020L24Rik	1.51041	1	0.230881	1.19809	chr11	83328503	83332059	protein_coding
ENSMUSG00000085696	Hoxaas3	1.51041	1	0.230881	1.19809	chr6	52152197	52192056	lncRNA
ENSMUSG00000057836	Xlr3a	1.50875	1	0.242566	1.1686	chrX	72129899	72140701	protein_coding
ENSMUSG00000023911	Flywch2	1.50834	0.0744269	0.0272314	2.20819	chr17	23995890	24005055	protein_coding
ENSMUSG00000044303	Cdkn2a	1.50738	0.0666902	0.0238388	2.25972	chr4	89192708	89212890	protein_coding
ENSMUSG00000024206	Rfx2	1.50643	0.163349	0.0731563	1.79185	chr17	57082897	57138013	protein_coding
ENSMUSG00000006313	Upk1a	1.50599	1	0.262276	1.12103	chr7	30302517	30312272	protein_coding
ENSMUSG00000121053		1.50599	1	0.262276	1.12103	chr13	108178652	108180869	lncRNA
ENSMUSG00000087120	Gm12279	1.5056	1	0.38186	0.874475	chr11	62435063	62441867	lncRNA
ENSMUSG00000034892	Rps29	1.50097	2.71676e-29	1.21304e-31	11.7042	chr12	69204496	69205960	protein_coding
ENSMUSG00000014602	Kif1a	1.50028	1	0.109448	1.60068	chr1	92943186	93029673	protein_coding
ENSMUSG00000051367	Six1	1.49602	0.0243198	0.00702754	2.69554	chr12	73086789	73100661	protein_coding
ENSMUSG00000053338	Tarm1	1.49287	0.0629859	0.022191	2.28708	chr7	3535016	3551140	protein_coding
ENSMUSG00000044424	Gm9493	1.49177	1	0.217035	1.23445	chr19	23597113	23597683	processed_pseudogene
ENSMUSG00000036362	P2ry13	1.48521	4.44544e-11	1.44561e-12	7.07961	chr3	59115313	59118303	protein_coding
ENSMUSG00000087445	Gm14286	1.48489	1	0.358112	0.918968	chr2	157386186	157387389	lncRNA
ENSMUSG00000093392	Gm6061	1.4837	1	0.270893	1.10101	chr3	122050377	122050868	transcribed_processed_pseudogene
ENSMUSG00000120176		1.4837	1	0.270893	1.10101	chr17	15924696	15925119	lncRNA
ENSMUSG00000015467	Egfl8	1.48297	1	0.140606	1.47354	chr17	34832323	34834945	protein_coding
ENSMUSG00000015224	Cyp2j9	1.48075	1	0.321677	0.991017	chr4	96456666	96479815	protein_coding
ENSMUSG00000116852	1700102H20Rik	1.48075	1	0.321677	0.991017	chr17	3607754	3610141	lncRNA
ENSMUSG00000020660	Pomc	1.47946	1	0.406328	0.830373	chr12	4004951	4010642	protein_coding
ENSMUSG00000120129		1.4766	1	0.153069	1.42877	chr8	112248940	112257396	lncRNA
ENSMUSG00000103864	Gm37415	1.47187	1	0.189813	1.31113	chr5	124562760	124564942	TEC
ENSMUSG00000008193	Spib	1.47099	0.0136062	0.00351905	2.91834	chr7	44175417	44181495	protein_coding
ENSMUSG00000018821	Avpi1	1.46786	1.77215e-06	1.34218e-07	5.27299	chr19	42111712	42117498	protein_coding
ENSMUSG00000083863	Gm13341	1.46708	0.0937267	0.0362589	2.09401	chr2	22477303	22477974	unprocessed_pseudogene
ENSMUSG00000024352	Spata24	1.46699	1	0.381368	0.875379	chr18	35789742	35795239	protein_coding
ENSMUSG00000100213	Gm28151	1.46699	1	0.381368	0.875379	chr1	46888689	46889639	lncRNA
ENSMUSG00000107480	Gm44165	1.46699	1	0.381368	0.875379	chr7	3538127	3539595	TEC
ENSMUSG00000079445	B3gnt7	1.46492	0.110409	0.0444233	2.01007	chr1	86230554	86235027	protein_coding
ENSMUSG00000079641	Rpl39	1.4616	3.43438e-23	2.28573e-25	10.4077	chrX	36346173	36349055	protein_coding
ENSMUSG00000101493	2810405F17Rik	1.46014	1	0.169611	1.37345	chr4	137114575	137115754	lncRNA
ENSMUSG00000059956	Serpinb12	1.45589	0.0863786	0.0328705	2.13366	chr1	106862179	106884810	protein_coding
ENSMUSG00000005237	Dnah2	1.45417	0.163958	0.0734977	1.78973	chr11	69311635	69439936	protein_coding
ENSMUSG00000120697		1.4539	0.00316094	0.000632987	3.41707	chr12	25237501	25239096	lncRNA
ENSMUSG00000024608	Rps14	1.45375	7.63239e-20	7.47187e-22	9.60697	chr18	60880170	60911618	protein_coding
ENSMUSG00000039891	Txlnb	1.45175	0.00249653	0.000484163	3.48937	chr10	17671974	17721413	protein_coding
ENSMUSG00000070305	Mpzl3	1.45097	0.138427	0.0591377	1.88717	chr9	44966484	44988734	protein_coding
ENSMUSG00000060981	H4c8	1.4493	1	0.21814	1.23149	chr13	23715220	23715689	protein_coding
ENSMUSG00000023367	Tmem176a	1.44747	1.21984e-09	4.91226e-11	6.57357	chr6	48817853	48824005	protein_coding
ENSMUSG00000048406	B330016D10Rik	1.4462	0.156768	0.0694165	1.8157	chr4	141273500	141275203	pseudogene
ENSMUSG00000026833	Olfm1	1.446	1.65093e-17	2.19754e-19	9.00294	chr2	28083004	28120748	protein_coding
ENSMUSG00000032611	1700102P08Rik	1.44575	1	0.219416	1.22808	chr9	108270004	108288133	protein_coding
ENSMUSG00000117393	Gm36279	1.44539	1	0.31141	1.01227	chr17	84493183	84524276	lncRNA
ENSMUSG00000038793	Lefty1	1.44494	1	0.126819	1.52676	chr1	180762587	180765965	protein_coding
ENSMUSG00000015314	Slamf6	1.44369	0.000498151	7.5499e-05	3.95826	chr1	171745082	171780737	protein_coding
ENSMUSG00000032591	Mst1	1.44282	1	0.254773	1.13883	chr9	107957635	107962202	protein_coding
ENSMUSG00000031722	Hp	1.44068	4.73264e-31	1.87392e-33	12.0528	chr8	110301760	110305804	protein_coding
ENSMUSG00000120013		1.43997	1	0.231392	1.19678	chr5	34492036	34493563	lncRNA
ENSMUSG00000024334	H2-Oa	1.43932	0.00680644	0.00154937	3.16527	chr17	34311314	34314208	protein_coding
ENSMUSG00000074754	Smim26	1.43873	4.47198e-06	3.8089e-07	5.07827	chr2	144435974	144437286	protein_coding
ENSMUSG00000097497	Gm26652	1.43604	1	0.335225	0.963643	chrX	19068635	19104128	lncRNA
ENSMUSG00000027952	Pmvk	1.43591	1.37729e-12	3.49254e-14	7.57862	chr3	89361848	89376320	protein_coding
ENSMUSG00000040265	Dnm3	1.43033	1	0.120893	1.55103	chr1	161810022	162305603	protein_coding
ENSMUSG00000030587	2200002D01Rik	1.42684	1	0.169372	1.37422	chr7	28945986	28947891	protein_coding
ENSMUSG00000029082	Bst1	1.42244	1.32613e-24	7.9322e-27	10.7231	chr5	43976227	44001328	protein_coding
ENSMUSG00000105895	Gm42829	1.42052	1	0.238353	1.17911	chr5	122546553	122549137	lncRNA
ENSMUSG00000109724	Gm18194	1.42023	1	0.399717	0.842127	chr7	12529650	12533091	transcribed_processed_pseudogene
ENSMUSG00000121036		1.42023	1	0.399717	0.842127	chr6	97187210	97189234	lncRNA
ENSMUSG00000030402	Ppm1n	1.41968	0.000255077	3.51994e-05	4.13692	chr7	19010730	19013989	protein_coding
ENSMUSG00000031760	Mt3	1.41582	1	0.134981	1.49474	chr8	94879235	94880774	protein_coding
ENSMUSG00000039016	Timm8b	1.41361	2.74148e-17	3.71844e-19	8.94503	chr9	50515210	50516620	protein_coding
ENSMUSG00000054091	1810037I17Rik	1.41032	7.54263e-21	6.22727e-23	9.85964	chr3	122717852	122719833	protein_coding
ENSMUSG00000001020	S100a4	1.40843	6.40156e-16	1.03547e-17	8.56993	chr3	90511078	90513352	protein_coding
ENSMUSG00000026388	3110009E18Rik	1.4083	0.205698	0.0984126	1.6526	chr1	120048917	120115919	protein_coding
ENSMUSG00000005089	Slc1a2	1.40821	1	0.145786	1.45458	chr2	102489004	102621129	protein_coding
ENSMUSG00000120945		1.40638	1	0.357398	0.920335	chr3	108351566	108352969	lncRNA
ENSMUSG00000078453	Abracl	1.4059	2.07972e-25	1.20894e-27	10.8957	chr10	17887008	17899036	protein_coding
ENSMUSG00000086035	Gm12610	1.40288	1	0.336553	0.960998	chr4	89213089	89452672	lncRNA
ENSMUSG00000004748	Mtfp1	1.4017	0.167597	0.0756939	1.77624	chr11	4041480	4045445	protein_coding
ENSMUSG00000004558	Ndrg2	1.39846	0.0275163	0.00818072	2.64452	chr14	52142728	52151615	protein_coding
ENSMUSG00000050075	Gpr171	1.39821	1	0.201078	1.27849	chr3	59003869	59009242	protein_coding
ENSMUSG00000016252	Atp5e	1.39472	1.21542e-13	2.59057e-15	7.9092	chr2	174302865	174305898	protein_coding
ENSMUSG00000074604	Mgst2	1.39365	3.63396e-05	3.91255e-06	4.61597	chr3	51567781	51590098	protein_coding
ENSMUSG00000026768	Itga8	1.39309	0.0802235	0.0300522	2.1694	chr2	12111443	12306733	protein_coding
ENSMUSG00000033032	Afap1l1	1.39094	0.132056	0.0556254	1.91396	chr18	61863332	61919773	protein_coding
ENSMUSG00000029054	Gabrd	1.39092	1	0.187452	1.31815	chr4	155469437	155482569	protein_coding
ENSMUSG00000026866	Kynu	1.39077	0.00102813	0.000173406	3.75491	chr2	43445341	43572734	protein_coding
ENSMUSG00000028671	Gale	1.3902	2.30761e-06	1.80021e-07	5.21887	chr4	135691038	135695489	protein_coding
ENSMUSG00000120308		1.3872	0.180751	0.0833558	1.73154	chr17	26052079	26053241	lncRNA
ENSMUSG00000074093	Svip	1.3869	0.002752	0.000543212	3.45849	chr7	51646919	51655766	protein_coding
ENSMUSG00000097924	A730020E08Rik	1.38442	0.180529	0.0831773	1.73254	chr6	61149277	61157794	lncRNA
ENSMUSG00000075266	Cenpw	1.38348	0.00569423	0.00126549	3.22369	chr10	30070565	30076556	protein_coding
ENSMUSG00000071637	Cebpd	1.38343	2.22321e-21	1.66694e-23	9.99112	chr16	15705150	15708895	protein_coding
ENSMUSG00000050640	Tmem150c	1.38131	1	0.332887	0.968316	chr5	100225731	100307667	protein_coding
ENSMUSG00000066592	Gm7589	1.38004	1	0.284022	1.07133	chr9	59052960	59053493	processed_pseudogene
ENSMUSG00000074340	Ovgp1	1.38004	1	0.284022	1.07133	chr3	105881027	105894739	protein_coding
ENSMUSG00000074178	Gm10638	1.37936	1	0.345918	0.942537	chr8	87472081	87475283	lncRNA
ENSMUSG00000048644	Ctxn1	1.37858	1	0.242772	1.16809	chr8	4307660	4309274	protein_coding
ENSMUSG00000049891	Gm7984	1.37597	1	0.403223	0.835879	chr8	76125139	76125676	processed_pseudogene
ENSMUSG00000070167	Snora57	1.37597	1	0.403223	0.835879	chr19	8865902	8866049	snoRNA
ENSMUSG00000100876	2810454H06Rik	1.37597	1	0.403223	0.835879	chr6	134874924	134878071	lncRNA
ENSMUSG00000121011		1.37507	0.140885	0.0605436	1.87681	chr6	124297846	124298604	lncRNA
ENSMUSG00000104195	B230377A18Rik	1.37492	0.0430617	0.0139815	2.45774	chr5	134205185	134206548	TEC
ENSMUSG00000053317	Sec61b	1.37368	3.29765e-20	3.02817e-22	9.69955	chr4	47474658	47483242	protein_coding
ENSMUSG00000045502	Hcar2	1.37326	1.16193e-06	8.48688e-08	5.35646	chr5	124001633	124003562	protein_coding
ENSMUSG00000045886	Pam16l	1.37225	1	0.423709	0.800002	chr10	43400080	43400642	protein_coding
ENSMUSG00000119961		1.37225	1	0.423709	0.800002	chr1	59801225	59802558	lncRNA
ENSMUSG00000084950	Gm5577	1.37137	1	0.206569	1.26306	chr6	87957865	87982453	lncRNA
ENSMUSG00000057160	Gm16372	1.37065	1	0.365022	0.905837	chr12	24543206	24543655	processed_pseudogene
ENSMUSG00000073802	Cdkn2b	1.36628	0.00076553	0.000123504	3.83906	chr4	89224536	89229276	protein_coding
ENSMUSG00000047246	H2bc6	1.36113	1	0.195827	1.29353	chr13	23767653	23805107	protein_coding
ENSMUSG00000068205	Macrod2	1.36052	0.0345256	0.0106893	2.5527	chr2	140237229	142234886	protein_coding
ENSMUSG00000045664	Cdc42ep2	1.3603	3.20699e-16	4.97124e-18	8.65403	chr19	5965664	5974844	protein_coding
ENSMUSG00000078974	Sec61g	1.35802	7.9158e-21	6.60206e-23	9.85377	chr11	16450530	16458484	protein_coding
ENSMUSG00000022122	Ednrb	1.35721	0.0188581	0.00516809	2.79637	chr14	104052061	104081838	protein_coding
ENSMUSG00000079659	Tmem243	1.35681	1.15627e-16	1.69495e-18	8.77593	chr5	9150668	9210986	protein_coding
ENSMUSG00000120903		1.35677	1	0.210246	1.25289	chr1	87535498	87537655	lncRNA
ENSMUSG00000120869		1.35421	1	0.256092	1.13568	chr12	91555228	91555453	lncRNA
ENSMUSG00000012483	Rpa3	1.35277	0.00104813	0.000177602	3.74891	chr6	8255936	8259173	protein_coding
ENSMUSG00000039001	Rps21	1.35123	7.92035e-21	6.67258e-23	9.8527	chr2	179899170	179900238	protein_coding
ENSMUSG00000085725	Gm15873	1.34677	1	0.348187	0.938111	chr7	4529535	4533574	lncRNA
ENSMUSG00000104786	Gm43573	1.34677	1	0.348187	0.938111	chr3	148694788	148709667	lncRNA
ENSMUSG00000120443		1.34677	1	0.348187	0.938111	chr11	120464219	120464614	lncRNA
ENSMUSG00000019996	Map7	1.34659	1	0.338233	0.957663	chr10	20024217	20157336	protein_coding
ENSMUSG00000079580	Tmem217	1.34554	1	0.175524	1.35467	chr17	29744981	29771359	protein_coding
ENSMUSG00000030255	Sspn	1.3454	1	0.295901	1.04526	chr6	145877367	145910949	protein_coding
ENSMUSG00000097768	2310043M15Rik	1.34533	1	0.37039	0.895742	chr16	93589021	93591953	lncRNA
ENSMUSG00000025815	Dhtkd1	1.34382	1	0.217736	1.23257	chr2	5900926	5947603	protein_coding
ENSMUSG00000120675		1.34361	0.192025	0.0901402	1.69466	chr6	117856961	117861556	lncRNA
ENSMUSG00000003541	Ier3	1.34344	1.94961e-24	1.18258e-26	10.6861	chr17	36132576	36133815	protein_coding
ENSMUSG00000020732	Rab37	1.34323	0.213311	0.103403	1.62858	chr11	114982257	115053062	protein_coding
ENSMUSG00000040213	Kyat3	1.34167	0.00137699	0.000242569	3.66998	chr3	142406812	142452631	protein_coding
ENSMUSG00000034968	Lbx2	1.34132	1	0.213761	1.24329	chr6	83063348	83065224	protein_coding
ENSMUSG00000015452	Ager	1.3401	1	0.337024	0.960063	chr17	34816836	34819910	protein_coding
ENSMUSG00000021280	Exoc3l4	1.33877	1.30818e-08	6.48028e-10	6.17828	chr12	111383451	111398112	protein_coding
ENSMUSG00000068397	Gm10240	1.33711	1	0.418718	0.808648	chr15	68181668	68182150	processed_pseudogene
ENSMUSG00000120511		1.33711	1	0.418718	0.808648	chr10	99296501	99297637	lncRNA
ENSMUSG00000006517	Mvd	1.33547	3.97797e-20	3.71992e-22	9.67854	chr8	123160340	123170161	protein_coding
ENSMUSG00000031209	Heph	1.33476	1	0.422346	0.802357	chrX	95498965	95618091	protein_coding
ENSMUSG00000048856	Slc25a47	1.33451	1	0.234065	1.18995	chr12	108801972	108822741	protein_coding
ENSMUSG00000024665	Fads2	1.3326	4.66263e-11	1.5241e-12	7.07228	chr19	10040129	10079110	protein_coding
ENSMUSG00000071014	Ndufb6	1.33111	1.47273e-12	3.77178e-14	7.56863	chr4	40270591	40279421	protein_coding
ENSMUSG00000087380	2210408F21Rik	1.33054	1.6794e-07	1.01302e-08	5.72854	chr6	31197244	31346635	lncRNA
ENSMUSG00000022150	Dab2	1.32973	5.6657e-22	4.00943e-24	10.1314	chr15	6329269	6470193	protein_coding
ENSMUSG00000121075		1.32774	0.0494538	0.016536	2.39687	chr15	79241081	79241969	lncRNA
ENSMUSG00000024210	Ip6k3	1.3276	1	0.37414	0.888745	chr17	27362939	27386769	protein_coding
ENSMUSG00000029534	St7	1.32692	2.61868e-10	9.5746e-12	6.81276	chr6	17692932	17943024	protein_coding
ENSMUSG00000052291	5330438D12Rik	1.32547	0.172659	0.0786346	1.75866	chr10	116344957	116451875	lncRNA
ENSMUSG00000110165	Btf3-ps18	1.32544	1	0.343617	0.947042	chr14	56903058	56905581	transcribed_processed_pseudogene
ENSMUSG00000070858	Gm1673	1.3244	0.156626	0.0693273	1.81628	chr5	34140777	34142357	protein_coding
ENSMUSG00000021569	Trip13	1.32378	5.53093e-09	2.5488e-10	6.324	chr13	74059466	74085903	protein_coding
ENSMUSG00000087658	Hotairm1	1.32314	0.0790128	0.0293885	2.17824	chr6	52133882	52139099	lncRNA
ENSMUSG00000015354	Pcolce2	1.3216	1	0.455499	0.746279	chr9	95519654	95580149	protein_coding
ENSMUSG00000082035	Rpl17-ps8	1.3216	1	0.455499	0.746279	chrX	95528465	95529085	processed_pseudogene
ENSMUSG00000086841	2410006H16Rik	1.31794	1.1167e-10	3.91726e-12	6.94013	chr11	62493650	62495725	lncRNA
ENSMUSG00000112558	Gm32364	1.31748	1	0.320917	0.992574	chr10	67411713	67422217	lncRNA
ENSMUSG00000086499	Gm16217	1.31668	1	0.425443	0.797014	chr10	127432417	127433739	lncRNA
ENSMUSG00000051851	Rtl8c	1.31566	0.207083	0.0993476	1.64802	chrX	52609999	52610399	protein_coding
ENSMUSG00000097048	1600020E01Rik	1.31526	0.00206319	0.000385523	3.5498	chr6	86503229	86559448	lncRNA
ENSMUSG00000062933	Gm10123	1.31515	4.90553e-06	4.2158e-07	5.05895	chr9	96777711	96778200	processed_pseudogene
ENSMUSG00000042505	Sdhaf3	1.31446	0.00096441	0.000160797	3.77377	chr6	6956004	7042979	protein_coding
ENSMUSG00000069920	B3gnt9	1.31301	0.178136	0.0817283	1.74074	chr8	105979270	105981785	protein_coding
ENSMUSG00000056359	D830013O20Rik	1.31009	1	0.367835	0.900536	chr12	73410849	73456412	lncRNA
ENSMUSG00000097533	Gm26590	1.30912	1	0.359929	0.9155	chr14	52434959	52451309	lncRNA
ENSMUSG00000040562	Gstm2	1.3068	7.21046e-08	4.05171e-09	5.88207	chr3	107889018	107893769	protein_coding
ENSMUSG00000046245	Pilra	1.30667	7.78908e-18	9.84299e-20	9.09067	chr5	137820214	137834543	protein_coding
ENSMUSG00000051726	Kcnf1	1.30643	0.167396	0.0755469	1.77713	chr12	17222101	17226889	protein_coding
ENSMUSG00000072770	Acrbp	1.30599	0.100291	0.0392882	2.06116	chr6	125026652	125040230	protein_coding
ENSMUSG00000008683	Rps15a	1.3038	8.83351e-21	7.59072e-23	9.83974	chr7	117703595	117715411	protein_coding
ENSMUSG00000037347	Chst7	1.2996	0.265884	0.140536	1.4738	chrX	19925799	19963760	protein_coding
ENSMUSG00000074635	3110070M22Rik	1.29944	1	0.292656	1.05231	chr13	119623788	119624920	lncRNA
ENSMUSG00000048164	Gm7204	1.29919	1	0.1803	1.33983	chr16	48038968	48039564	processed_pseudogene
ENSMUSG00000090733	Rps27	1.299	3.11831e-18	3.80923e-20	9.19331	chr3	90119829	90120958	protein_coding
ENSMUSG00000067642	Adgrf3	1.29818	1	0.321486	0.99141	chr5	30398429	30410720	protein_coding
ENSMUSG00000040537	Adam22	1.29816	1	0.398975	0.843454	chr5	8122352	8418160	protein_coding
ENSMUSG00000027380	Acoxl	1.29551	0.260089	0.136465	1.48909	chr2	127680796	127965793	protein_coding
ENSMUSG00000100017	2410022M11Rik	1.29466	0.0310556	0.0094475	2.59542	chr14	57049446	57051356	lncRNA
ENSMUSG00000111740	Gm49783	1.29389	1	0.446092	0.761946	chr10	92553370	92559550	TEC
ENSMUSG00000035885	Cox8a	1.29373	6.43694e-21	5.20595e-23	9.87761	chr19	7192518	7194981	protein_coding
ENSMUSG00000105881	4932422M17Rik	1.29349	1	0.419061	0.808051	chr5	123276764	123280109	lncRNA
ENSMUSG00000028234	Rps20	1.29182	3.75322e-21	2.84574e-23	9.93797	chr4	3831334	3835665	protein_coding
ENSMUSG00000015766	Eps8	1.29056	9.23407e-09	4.40311e-10	6.23902	chr6	137454243	137631874	protein_coding
ENSMUSG00000044749	Abca6	1.28968	1	0.438158	0.775307	chr11	110067646	110142602	protein_coding
ENSMUSG00000080868	Gm15745	1.28968	1	0.438158	0.775307	chr12	87114251	87114365	processed_pseudogene
ENSMUSG00000115946	Mirt2	1.28968	1	0.438158	0.775307	chr15	76150661	76154039	lncRNA
ENSMUSG00000110949	Nudt8	1.28507	0.189642	0.0886243	1.7027	chr19	4050580	4052103	protein_coding
ENSMUSG00000079435	Rpl36a	1.28469	5.41627e-20	5.15618e-22	9.6451	chrX	133486403	133488811	protein_coding
ENSMUSG00000019320	Noxo1	1.28263	0.0478613	0.0158987	2.41123	chr17	24915208	24919503	protein_coding
ENSMUSG00000023832	Acat2	1.28179	4.259e-11	1.38139e-12	7.0859	chr17	13161777	13179634	protein_coding
ENSMUSG00000097162	2310010J17Rik	1.28166	0.0804962	0.0301708	2.16784	chr7	89773381	89779246	lncRNA
ENSMUSG00000067847	Romo1	1.28125	2.39528e-09	1.01905e-10	6.4641	chr2	155985959	155987717	protein_coding
ENSMUSG00000038523	1700003F12Rik	1.28082	0.210531	0.101647	1.63692	chr2	154389005	154391923	protein_coding
ENSMUSG00000086124	A530076I17Rik	1.28075	0.237998	0.120455	1.55287	chr14	45898227	45905955	lncRNA
ENSMUSG00000039431	Mtmr7	1.2775	0.198211	0.0938791	1.67528	chr8	41004136	41087840	protein_coding
ENSMUSG00000028978	Nos3	1.27722	1	0.311363	1.01237	chr5	24569808	24589472	protein_coding
ENSMUSG00000024617	Camk2a	1.27576	0.292333	0.15917	1.40787	chr18	61058690	61121224	protein_coding
ENSMUSG00000030708	Dnajb13	1.27526	1	0.36631	0.903406	chr7	100150923	100164167	protein_coding
ENSMUSG00000041293	Adgrf1	1.27501	0.00163839	0.00029745	3.61751	chr17	43581220	43635628	protein_coding
ENSMUSG00000050370	Ch25h	1.27368	0.0321153	0.00982939	2.58177	chr19	34451178	34452564	protein_coding
ENSMUSG00000024646	Cyb5a	1.27031	4.04843e-24	2.48977e-26	10.6168	chr18	84856829	84897996	protein_coding
ENSMUSG00000019689	Fmc1	1.26835	0.00104813	0.000177662	3.74883	chr6	38510437	38516384	protein_coding
ENSMUSG00000005800	Mmp8	1.26613	5.30443e-16	8.49066e-18	8.59276	chr9	7558457	7568486	protein_coding
ENSMUSG00000091993	B930036N10Rik	1.26548	1	0.756274	0.310377	chr1	171328136	171331679	lncRNA
ENSMUSG00000106678	Gm43457	1.26461	1	0.507317	0.663022	chr5	34644658	34647066	TEC
ENSMUSG00000038264	Sema7a	1.26287	0.0863074	0.0328163	2.13432	chr9	57847395	57870148	protein_coding
ENSMUSG00000031231	Cox7b	1.26257	1.1375e-16	1.65786e-18	8.77842	chrX	105059306	105066056	protein_coding
ENSMUSG00000118008	Gm36913	1.25951	1	0.358073	0.919044	chr19	9901928	9905898	lncRNA
ENSMUSG00000059743	Fdps	1.25892	5.69893e-21	4.51305e-23	9.89192	chr3	89000895	89009266	protein_coding
ENSMUSG00000014776	Nol3	1.25851	0.27645	0.147681	1.44777	chr8	106002772	106008571	protein_coding
ENSMUSG00000024186	Rgs11	1.25847	0.0305928	0.00926511	2.60211	chr17	26421925	26430298	protein_coding
ENSMUSG00000085315	A430018G15Rik	1.25822	0.227971	0.11364	1.58204	chr2	52314989	52324907	lncRNA
ENSMUSG00000021203	Otub2	1.25725	0.0394916	0.0126127	2.49452	chr12	103354941	103372609	protein_coding
ENSMUSG00000090799	Klhl33	1.25681	1	0.219505	1.22785	chr14	51126039	51134964	protein_coding
ENSMUSG00000085735	Mettl5os	1.25577	1	0.355603	0.923776	chr2	69716072	69718499	lncRNA
ENSMUSG00000032656	Marchf3	1.25547	0.285177	0.153951	1.42571	chr18	56894788	57058620	protein_coding
ENSMUSG00000120258		1.25469	1	0.281764	1.07637	chr16	94327904	94328247	lncRNA
ENSMUSG00000011171	Vipr2	1.25162	1	0.203993	1.27026	chr12	116041346	116109881	protein_coding
ENSMUSG00000033644	Piwil2	1.25023	0.0347194	0.0107653	2.55023	chr14	70609926	70666832	protein_coding
ENSMUSG00000106918	Mrpl33	1.24882	2.39064e-08	1.2507e-09	6.0736	chr5	31754279	31821728	protein_coding
ENSMUSG00000027208	Fgf7	1.24817	0.308094	0.170373	1.37101	chr2	125876578	125933105	protein_coding
ENSMUSG00000082895	Rpsa-ps9	1.24704	1	0.374831	0.88746	chr2	28367178	28368062	processed_pseudogene
ENSMUSG00000037386	Rims2	1.2467	1	0.327285	0.979598	chr15	39061656	39547768	protein_coding
ENSMUSG00000029860	Zyx	1.24665	4.43605e-16	7.02593e-18	8.61448	chr6	42326564	42337147	protein_coding
ENSMUSG00000044716	Dok7	1.24558	0.00931122	0.00226152	3.05355	chr5	35214110	35245183	protein_coding
ENSMUSG00000042155	Klhl23	1.24441	1	0.379471	0.878872	chr2	69652288	69666995	protein_coding
ENSMUSG00000113701	B230303A05Rik	1.243	1	0.178913	1.34411	chr13	15988133	16198016	transcribed_processed_pseudogene
ENSMUSG00000030108	Slc6a13	1.24259	0.000183097	2.41404e-05	4.22269	chr6	121277186	121314692	protein_coding
ENSMUSG00000039563	2210406O10Rik	1.24068	1	0.343559	0.947157	chr5	36604955	36622197	lncRNA
ENSMUSG00000020363	Gfpt2	1.23926	1	0.463714	0.732745	chr11	49685005	49729440	protein_coding
ENSMUSG00000029632	Ndufa4	1.23914	2.14488e-15	3.72237e-17	8.42133	chr6	11900291	11907496	protein_coding
ENSMUSG00000087135	Gm16096	1.23901	1	0.298748	1.03912	chr9	40692038	40695477	lncRNA
ENSMUSG00000014243	Zswim7	1.23901	0.00147378	0.000263174	3.64909	chr11	62158050	62172201	protein_coding
ENSMUSG00000120250		1.23869	0.0952122	0.0369699	2.0861	chr7	15782290	15783006	lncRNA
ENSMUSG00000028051	Hcn3	1.23714	1	0.348938	0.936651	chr3	89053381	89067503	protein_coding
ENSMUSG00000020377	Ltc4s	1.23705	8.7606e-05	1.06057e-05	4.40444	chr11	50127288	50129443	protein_coding
ENSMUSG00000025804	Ccr1	1.23614	2.1989e-13	4.96466e-15	7.8278	chr9	123762161	123768729	protein_coding
ENSMUSG00000074218	Cox7a1	1.23569	0.03834	0.0121738	2.50707	chr7	29883569	29885503	protein_coding
ENSMUSG00000085282	Gm15663	1.23551	1	0.274456	1.09286	chr10	105409814	105466166	lncRNA
ENSMUSG00000041754	Trem3	1.23517	0.172195	0.0784088	1.75999	chr17	48554805	48565869	protein_coding
ENSMUSG00000073002	Vamp5	1.22992	0.00159499	0.000288361	3.62554	chr6	72345777	72357451	protein_coding
ENSMUSG00000102752	Gm7694	1.22978	0.27777	0.148667	1.44426	chr1	170125768	170133901	protein_coding
ENSMUSG00000025436	Atp23	1.22973	0.00236665	0.000452793	3.50723	chr10	126704296	126737224	protein_coding
ENSMUSG00000020108	Ddit4	1.22811	0.0405846	0.013037	2.48276	chr10	59785491	59787656	protein_coding
ENSMUSG00000038717	Atp5l	1.22753	8.30152e-18	1.05605e-19	9.08302	chr9	44823855	44832040	protein_coding
ENSMUSG00000107355	AI839979	1.22495	8.61816e-05	1.03911e-05	4.40887	chr5	31714166	31728817	lncRNA
ENSMUSG00000059534	Uqcr10	1.22459	5.35001e-15	9.69042e-17	8.30852	chr11	4651973	4654342	protein_coding
ENSMUSG00000007892	Rplp1	1.2238	6.44687e-21	5.26829e-23	9.87642	chr9	61820566	61821824	protein_coding
ENSMUSG00000024798	Htr7	1.22307	1	0.488351	0.692934	chr19	35936134	36034907	protein_coding
ENSMUSG00000047146	Tet1	1.22291	1	0.171994	1.36582	chr10	62640349	62744775	protein_coding
ENSMUSG00000037982	Gm9725	1.22272	1	0.402605	0.836978	chr8	81740205	81787824	lncRNA
ENSMUSG00000032091	Tmprss4	1.22243	1	0.282508	1.0747	chr9	45084024	45115390	protein_coding
ENSMUSG00000081382	Rpl18-ps1	1.22241	1	0.328968	0.976195	chr1	60940057	60940581	processed_pseudogene
ENSMUSG00000100183	Gm28512	1.22241	1	0.328968	0.976195	chr1	153626428	153627293	lncRNA
ENSMUSG00000046727	Cystm1	1.22023	0.0517307	0.0174238	2.37764	chr18	36475573	36536150	protein_coding
ENSMUSG00000110018	5430437J10Rik	1.21801	0.148084	0.0644984	1.84872	chr15	5525747	5624465	transcribed_processed_pseudogene
ENSMUSG00000071748	Styx-ps	1.21747	1	0.226647	1.20904	chrX	67864699	67868924	protein_coding
ENSMUSG00000017639	Rab11fip4	1.21661	1	0.433756	0.78278	chr11	79482038	79588849	protein_coding
ENSMUSG00000068154	Insm1	1.21661	1	0.433756	0.78278	chr2	146063841	146066940	protein_coding
ENSMUSG00000107742	9530085L11Rik	1.21661	1	0.433756	0.78278	chr8	13335352	13337466	TEC
ENSMUSG00000059606	Rnase2b	1.21647	1	0.283794	1.07183	chr14	51399717	51400475	protein_coding
ENSMUSG00000016427	Ndufa1	1.21603	6.21148e-15	1.14601e-16	8.28859	chrX	36451241	36454816	protein_coding
ENSMUSG00000032288	Imp3	1.2153	1.44888e-12	3.6985e-14	7.57118	chr9	56844759	56845682	protein_coding
ENSMUSG00000039556	Ppp1r3f	1.21527	1	0.223828	1.21641	chrX	7423535	7440522	protein_coding
ENSMUSG00000042817	Flt3	1.21449	1	0.319001	0.996514	chr5	147267551	147337299	protein_coding
ENSMUSG00000097640	Gm20033	1.21449	1	0.319001	0.996514	chr5	64865550	64961516	lncRNA
ENSMUSG00000069713	4933406P04Rik	1.21411	1	0.394164	0.852091	chr10	20186247	20188073	lncRNA
ENSMUSG00000121374		1.21411	1	0.394164	0.852091	chr7	29653046	29669777	lncRNA
ENSMUSG00000059901	Adamts14	1.21336	1	0.477557	0.710238	chr10	61032891	61109217	protein_coding
ENSMUSG00000113198	Gm6988	1.21336	1	0.477557	0.710238	chr12	110282424	110282798	processed_pseudogene
ENSMUSG00000120777		1.21239	1	0.238075	1.17981	chr16	36585468	36590490	lncRNA
ENSMUSG00000024349	Sting1	1.21061	1.77667e-15	3.06839e-17	8.44393	chr18	35866732	35873607	protein_coding
ENSMUSG00000102070	Gm28661	1.20985	0.241167	0.122859	1.54288	chr1	24653966	24654646	unprocessed_pseudogene
ENSMUSG00000114585	Gm32401	1.20623	1	0.412098	0.820208	chr13	41640558	41698043	lncRNA
ENSMUSG00000021872	Rnase10	1.20601	1	0.365215	0.905472	chr14	51245208	51248215	protein_coding
ENSMUSG00000072255	Rpl31-ps17	1.20601	1	0.365215	0.905472	chr12	54748114	54748491	processed_pseudogene
ENSMUSG00000044719	E230025N22Rik	1.2058	1	0.304694	1.02642	chr18	36817976	36828978	protein_coding
ENSMUSG00000039691	Tspan10	1.20574	0.217596	0.10651	1.61408	chr11	120333470	120337776	protein_coding
ENSMUSG00000073702	Rpl31	1.20532	4.46021e-19	4.88481e-21	9.41163	chr1	39406923	39410992	protein_coding
ENSMUSG00000041889	Shisa4	1.20465	1	0.329822	0.974473	chr1	135298795	135302975	protein_coding
ENSMUSG00000020186	Csrp2	1.20453	0.0216807	0.00612063	2.74125	chr10	110755650	110775483	protein_coding
ENSMUSG00000046330	Rpl37a	1.20324	1.14346e-19	1.14635e-21	9.56278	chr1	72750449	72752972	protein_coding
ENSMUSG00000100954	Gm10138	1.20308	1	0.197959	1.28739	chr1	151174226	151220982	lncRNA
ENSMUSG00000082029	H3f3c	1.20304	1	0.233187	1.19219	chr2	119496107	119496517	processed_pseudogene
ENSMUSG00000040016	Ptger3	1.20174	0.0707169	0.025576	2.23259	chr3	157272529	157351525	protein_coding
ENSMUSG00000037493	Cib2	1.20173	0.00513242	0.00111512	3.25975	chr9	54452078	54467502	protein_coding
ENSMUSG00000115783	Bc1	1.20132	1.44008e-16	2.14739e-18	8.74927	chr7	144468202	144468374	lncRNA
ENSMUSG00000067768	Xlr4b	1.20057	0.0991619	0.0387625	2.0667	chrX	72257939	72266059	protein_coding
ENSMUSG00000021290	Atp5mpl	1.20029	8.27554e-15	1.56168e-16	8.25169	chr12	111927809	111933411	protein_coding
ENSMUSG00000024209	Acsbg3	1.1983	0.250353	0.129247	1.51708	chr17	57182477	57195904	protein_coding
ENSMUSG00000056055	Sag	1.19765	1	0.485046	0.69821	chr1	87731402	87772880	protein_coding
ENSMUSG00000109251	E230032D23Rik	1.19667	0.00434426	0.000924482	3.31255	chr7	143181761	143224351	lncRNA
ENSMUSG00000117361	Gm30984	1.19579	1	0.312224	1.01057	chr17	87836931	87838172	lncRNA
ENSMUSG00000003992	Ssbp2	1.19513	0.115464	0.0470184	1.98613	chr13	91608402	91851548	protein_coding
ENSMUSG00000101878	Gm8203	1.1951	1	0.342101	0.950023	chr6	116150698	116151084	processed_pseudogene
ENSMUSG00000085241	Snhg3	1.19504	0.000136078	1.73738e-05	4.29622	chr4	132075325	132080997	lncRNA
ENSMUSG00000026072	Il1r1	1.19426	0.107309	0.0427057	2.02658	chr1	40264240	40356417	protein_coding
ENSMUSG00000115222	Gm49747	1.19383	0.151591	0.0665111	1.83496	chr14	55881061	55883809	lncRNA
ENSMUSG00000042312	S100a13	1.19371	6.97245e-11	2.33198e-12	7.01304	chr3	90421742	90431888	protein_coding
ENSMUSG00000048007	Timm8a1	1.19341	0.0177167	0.00480903	2.81956	chrX	133438005	133442614	protein_coding
ENSMUSG00000032526	Ss18l2	1.19337	5.7465e-05	6.56371e-06	4.50737	chr9	121539395	121542454	protein_coding
ENSMUSG00000050552	Lamtor4	1.19313	1.50887e-12	3.87705e-14	7.56505	chr5	138253744	138257660	protein_coding
ENSMUSG00000030647	Ndufc2	1.19213	3.97756e-14	8.20979e-16	8.05103	chr7	97049210	97057009	protein_coding
ENSMUSG00000044894	Uqcrq	1.19163	2.95365e-19	3.1353e-21	9.45812	chr11	53318749	53321658	protein_coding
ENSMUSG00000001588	Acap1	1.19119	0.0121432	0.00309463	2.95818	chr11	69772393	69786365	protein_coding
ENSMUSG00000028716	Pdzk1ip1	1.19092	0.00566677	0.001257	3.22562	chr4	114945905	114951096	protein_coding
ENSMUSG00000021356	Irf4	1.18948	0.0695491	0.0250447	2.24071	chr13	30933209	30950959	protein_coding
ENSMUSG00000059252	Tpt1-ps5	1.18875	1	0.216706	1.23533	chr9	37607811	37608326	processed_pseudogene
ENSMUSG00000085397	Gm13524	1.18869	1	0.360234	0.914919	chr2	32736198	32738180	lncRNA
ENSMUSG00000026385	Dbi	1.18751	1.32892e-15	2.26151e-17	8.47951	chr1	120041010	120048808	protein_coding
ENSMUSG00000078713	Tomm5	1.18732	1.56114e-12	4.0245e-14	7.5602	chr4	45105208	45108114	protein_coding
ENSMUSG00000031059	Ndufb11	1.1862	6.09338e-15	1.11909e-16	8.29142	chrX	20481565	20483858	protein_coding
ENSMUSG00000112104	Gm35722	1.18595	1	0.44865	0.757668	chr10	100543397	100577497	lncRNA
ENSMUSG00000103715	4933431K14Rik	1.18439	1	0.468884	0.724297	chr9	85631131	85632482	TEC
ENSMUSG00000106190	Gm20768	1.18439	1	0.468884	0.724297	chr5	137220498	137222833	processed_pseudogene
ENSMUSG00000120052		1.18439	1	0.468884	0.724297	chr6	35110785	35146703	lncRNA
ENSMUSG00000049760	Micos13	1.18378	1.13472e-12	2.83918e-14	7.60545	chr17	56914452	56916771	protein_coding
ENSMUSG00000034266	Batf	1.18223	3.22339e-06	2.64225e-07	5.14733	chr12	85733443	85755861	protein_coding
ENSMUSG00000022994	Adcy6	1.18208	0.157204	0.0696623	1.8141	chr15	98487854	98507957	protein_coding
ENSMUSG00000085342	Gm12254	1.18048	1	0.418129	0.809671	chr11	58399617	58400087	processed_pseudogene
ENSMUSG00000094530	Gm21399	1.17899	0.050997	0.0171422	2.38364	chr8	129979479	129980075	processed_pseudogene
ENSMUSG00000031765	Mt1	1.17884	1.90612e-11	5.81312e-13	7.2048	chr8	94905710	94906955	protein_coding
ENSMUSG00000060143	Gm10076	1.17835	1.01327e-09	4.02918e-11	6.603	chr14	105919259	105919665	lncRNA
ENSMUSG00000066800	Rnasel	1.17729	2.36861e-19	2.43446e-21	9.48454	chr1	153625172	153639967	protein_coding
ENSMUSG00000054206	Gzmm	1.17665	1	0.451538	0.752854	chr10	79524854	79531095	protein_coding
ENSMUSG00000050350	Gpr18	1.17638	0.146113	0.0634044	1.85634	chr14	122148665	122153193	protein_coding
ENSMUSG00000118365	Gm41724	1.17571	1	0.299785	1.03689	chr18	52661733	52710397	lncRNA
ENSMUSG00000042622	Maff	1.17453	3.11098e-06	2.52652e-07	5.15572	chr15	79230821	79243276	protein_coding
ENSMUSG00000020460	Rps27a	1.16758	7.83355e-16	1.30009e-17	8.54368	chr11	29495846	29498109	protein_coding
ENSMUSG00000002104	Rapsn	1.16635	0.0871452	0.0332429	2.12914	chr2	90865965	90876074	protein_coding
ENSMUSG00000065353	Snora73b	1.16621	1	0.497873	0.67784	chr4	132079633	132079837	snoRNA
ENSMUSG00000062006	Rpl34	1.1648	1.11593e-17	1.43839e-19	9.04934	chr3	130520480	130524047	protein_coding
ENSMUSG00000103532	Gm4430	1.16431	1	0.251653	1.14634	chr2	129038006	129039046	TEC
ENSMUSG00000061878	Sphk1	1.16397	0.135857	0.0576962	1.898	chr11	116421751	116427501	protein_coding
ENSMUSG00000052270	Fpr2	1.16371	2.92244e-15	5.15755e-17	8.38305	chr17	18108086	18114214	protein_coding
ENSMUSG00000036661	Dennd3	1.16197	0.00705343	0.00161926	3.15242	chr15	73384409	73444091	protein_coding
ENSMUSG00000120136		1.16173	1	0.395726	0.849279	chr19	9932071	9932814	lncRNA
ENSMUSG00000068299	Nat8f4	1.1616	1	0.234065	1.18995	chr6	85876033	85881866	protein_coding
ENSMUSG00000022324	Matn2	1.16117	1	0.265443	1.11362	chr15	34306823	34436419	protein_coding
ENSMUSG00000085408	C530005A16Rik	1.15994	1	0.279137	1.08226	chr4	116446930	116454827	lncRNA
ENSMUSG00000033379	Atp6v0b	1.15984	2.62183e-18	3.15857e-20	9.21343	chr4	117741523	117744530	protein_coding
ENSMUSG00000074227	Spint2	1.15932	0.000936527	0.000155444	3.78221	chr7	28955748	28981337	protein_coding
ENSMUSG00000085156	Snhg15	1.15887	0.000744482	0.000119606	3.84693	chr11	6475295	6478841	lncRNA
ENSMUSG00000105814	Mir703	1.15581	0.0404971	0.0129987	2.48381	chr5	98623415	98623523	miRNA
ENSMUSG00000100862	Gm10925	1.15526	0.24102	0.122683	1.54361	chr1	24653055	24653732	unprocessed_pseudogene
ENSMUSG00000057933	Gsta2	1.15471	0.195619	0.0922722	1.68353	chr9	78238300	78263070	protein_coding
ENSMUSG00000039131	Gipc2	1.15421	0.0114721	0.00288589	2.97964	chr3	151799170	151871867	protein_coding
ENSMUSG00000003352	Cacnb3	1.1541	0.00450459	0.000964293	3.30074	chr15	98528721	98542410	protein_coding
ENSMUSG00000031927	1700012B09Rik	1.15362	1	0.443628	0.766082	chr9	14667883	14682326	protein_coding
ENSMUSG00000001333	Sync	1.15124	1	0.324538	0.985176	chr4	129181410	129202352	protein_coding
ENSMUSG00000033318	Gstt2	1.15111	0.00573215	0.00127682	3.22114	chr10	75666948	75673258	protein_coding
ENSMUSG00000097195	Snhg5	1.15089	0.00158503	0.000285892	3.62776	chr9	88377321	88405615	lncRNA
ENSMUSG00000056054	S100a8	1.1506	0.000217168	2.94401e-05	4.17775	chr3	90576285	90577342	protein_coding
ENSMUSG00000002908	Kcnn1	1.15044	0.320161	0.179959	1.34088	chr8	71294693	71315902	protein_coding
ENSMUSG00000061477	Rps7	1.14917	1.10996e-18	1.28108e-20	9.30977	chr12	28680853	28685952	protein_coding
ENSMUSG00000042182	Bend6	1.14783	0.196763	0.0929776	1.6799	chr1	33891133	33946897	protein_coding
ENSMUSG00000075033	Nxpe3	1.14468	1	0.233482	1.19144	chr16	55660316	55715648	protein_coding
ENSMUSG00000048216	Gpr85	1.14363	3.50079e-05	3.75738e-06	4.62437	chr6	13834457	13839941	protein_coding
ENSMUSG00000082193	Rpl5-ps1	1.1429	1	0.244646	1.16345	chr1	14935296	14936189	processed_pseudogene
ENSMUSG00000097785	B230217O12Rik	1.14257	1	0.301515	1.03319	chr19	57311625	57349303	lncRNA
ENSMUSG00000020812	Snhg16	1.14226	0.0801314	0.0300003	2.17009	chr11	116562430	116575898	lncRNA
ENSMUSG00000058600	Rpl30	1.14208	7.63239e-20	7.52308e-22	9.60626	chr15	34440651	34443786	protein_coding
ENSMUSG00000019437	Tlcd1	1.14204	0.190074	0.0889039	1.70121	chr11	78067537	78072735	protein_coding
ENSMUSG00000061787	Rps17	1.14166	2.94069e-16	4.53367e-18	8.66453	chr7	80992480	80995002	protein_coding
ENSMUSG00000036882	Arhgap33	1.14154	1	0.375058	0.887039	chr7	30221651	30234485	protein_coding
ENSMUSG00000100084	2310068J16Rik	1.14154	1	0.375058	0.887039	chr15	99870039	99871168	lncRNA
ENSMUSG00000117431	8430430B14Rik	1.14013	0.338732	0.194384	1.29772	chr17	84305983	84320837	lncRNA
ENSMUSG00000042320	Prox2	1.13976	0.176125	0.0805992	1.74722	chr12	85133159	85157533	protein_coding
ENSMUSG00000031898	Dpep3	1.1389	1	0.378417	0.880816	chr8	106700145	106706061	protein_coding
ENSMUSG00000084106	Gm6136	1.1385	0.217953	0.106815	1.61268	chr1	86836515	86837405	processed_pseudogene
ENSMUSG00000074800	Gm4149	1.13739	1	0.313337	1.00825	chr13	75793015	75793290	processed_pseudogene
ENSMUSG00000110344	Smim36	1.13624	0.311063	0.172827	1.36318	chr11	90078509	90142081	protein_coding
ENSMUSG00000047675	Rps8	1.13516	6.70765e-19	7.51573e-21	9.36625	chr4	117011024	117013440	protein_coding
ENSMUSG00000030008	Pradc1	1.13507	0.0223871	0.00636534	2.72834	chr6	85423792	85428952	protein_coding
ENSMUSG00000113555	Gm10095	1.13403	0.22109	0.108794	1.60364	chr12	86892552	86893241	processed_pseudogene
ENSMUSG00000044244	Il20rb	1.1332	0.00757266	0.00176525	3.12712	chr9	100339772	100368841	protein_coding
ENSMUSG00000032786	Alas1	1.13292	7.52412e-22	5.38795e-24	10.1024	chr9	106110654	106125853	protein_coding
ENSMUSG00000000982	Ccl3	1.13282	0.00180835	0.000332267	3.58875	chr11	83538670	83540181	protein_coding
ENSMUSG00000120965		1.13125	1	0.347703	0.939053	chr10	110966075	110970507	lncRNA
ENSMUSG00000087626	Gm15050	1.1308	1	0.279485	1.08148	chr6	52149861	52151039	lncRNA
ENSMUSG00000085175	Gm11423	1.12809	0.218772	0.107414	1.60993	chr11	82670423	82671925	lncRNA
ENSMUSG00000091732	Gm17541	1.128	1	0.415994	0.813391	chr12	4739402	4739926	processed_pseudogene
ENSMUSG00000096950	Gm9530	1.12746	1	0.398633	0.844065	chr1	154939193	154959012	lncRNA
ENSMUSG00000074466	Gm15417	1.1259	0.0444585	0.0145436	2.44355	chr3	89296640	89306097	lncRNA
ENSMUSG00000049124	Gm8186	1.12542	0.0142679	0.00372505	2.90055	chr17	26317965	26318195	processed_pseudogene
ENSMUSG00000006333	Rps9	1.12494	3.48708e-20	3.23149e-22	9.69292	chr7	3706992	3709896	protein_coding
ENSMUSG00000071415	Rpl23	1.12372	8.15243e-21	6.93678e-23	9.8488	chr11	97668353	97673263	protein_coding
ENSMUSG00000100691	2010320M18Rik	1.12343	0.00542103	0.00118788	3.24178	chr8	71229401	71230472	lncRNA
ENSMUSG00000062619	2310039H08Rik	1.11942	0.00250756	0.000486725	3.48796	chr17	47083561	47084322	protein_coding
ENSMUSG00000040952	Rps19	1.11941	1.0701e-14	2.03743e-16	8.21986	chr7	24583796	24589231	protein_coding
ENSMUSG00000073616	Cops9	1.11933	7.25289e-11	2.43189e-12	7.00717	chr1	92564867	92569707	protein_coding
ENSMUSG00000054932	Afp	1.11925	0.000129007	1.63243e-05	4.31002	chr5	90638596	90656766	protein_coding
ENSMUSG00000074280	Gm6166	1.11824	0.181666	0.0838692	1.72866	chr9	57391246	57391654	processed_pseudogene
ENSMUSG00000085442	Gm3362	1.11727	0.35949	0.211333	1.24991	chr15	37943571	37944036	processed_pseudogene
ENSMUSG00000057278	Snrpg	1.11713	2.10123e-07	1.29933e-08	5.68615	chr6	86348286	86356310	protein_coding
ENSMUSG00000042737	Dpm3	1.11712	2.30878e-05	2.35157e-06	4.72059	chr3	89166665	89174386	protein_coding
ENSMUSG00000115230	AU022793	1.11594	2.18593e-11	6.79534e-13	7.18349	chr15	39826041	39830420	lncRNA
ENSMUSG00000050896	Rtn4rl2	1.11552	1	0.27927	1.08196	chr2	84702268	84717054	protein_coding
ENSMUSG00000097487	Ptges3l	1.11524	0.206212	0.0986931	1.65122	chr11	101309638	101316159	protein_coding
ENSMUSG00000024953	Prdx5	1.11498	1.56027e-19	1.57735e-21	9.5297	chr19	6884065	6887474	protein_coding
ENSMUSG00000030672	Mylpf	1.11376	0.143559	0.0621161	1.86547	chr7	126808062	126813470	protein_coding
ENSMUSG00000082127	Gm13577	1.11311	0.336533	0.192479	1.30328	chr2	64305089	64305293	processed_pseudogene
ENSMUSG00000003872	Lin7b	1.11229	1	0.464179	0.731982	chr7	45017315	45020007	protein_coding
ENSMUSG00000040380	Cbln3	1.11229	1	0.464179	0.731982	chr14	56116370	56121849	protein_coding
ENSMUSG00000045319	Proser2	1.11229	1	0.464179	0.731982	chr2	6102418	6135022	protein_coding
ENSMUSG00000092268	Gm20540	1.11191	1	0.38566	0.867515	chr17	49734966	49736268	lncRNA
ENSMUSG00000072809	9330160F10Rik	1.11076	0.25188	0.130333	1.51279	chr11	68948544	68951309	lncRNA
ENSMUSG00000036634	Mag	1.1103	0.00429536	0.000911768	3.31643	chr7	30598601	30614298	protein_coding
ENSMUSG00000105095	8430422M14Rik	1.1091	1	0.485531	0.697434	chr3	36009585	36010406	TEC
ENSMUSG00000023031	Cela1	1.10762	0.138375	0.0590805	1.88759	chr15	100572302	100585802	protein_coding
ENSMUSG00000057863	Rpl36	1.10746	7.10632e-16	1.16742e-17	8.55611	chr17	56920416	56921243	protein_coding
ENSMUSG00000032363	Adamts7	1.10734	0.074883	0.0274361	2.20526	chr9	90045122	90090124	protein_coding
ENSMUSG00000037563	Rps16	1.10608	1.06465e-15	1.80281e-17	8.50584	chr7	28050077	28052580	protein_coding
ENSMUSG00000045725	Prr15	1.10593	0.172769	0.0787141	1.7582	chr6	54302820	54307186	protein_coding
ENSMUSG00000121347	Gm2011	1.10407	1	0.256292	1.1352	chr3	40801255	40824397	lncRNA
ENSMUSG00000041959	S100a10	1.10404	9.12352e-19	1.03764e-20	9.33213	chr3	93462387	93471950	protein_coding
ENSMUSG00000049723	Mmp12	1.10274	1.277e-18	1.49539e-20	9.29333	chr9	7344381	7369499	protein_coding
ENSMUSG00000020955	Ap4s1	1.10178	2.86646e-05	2.99204e-06	4.67137	chr12	51737816	51791569	protein_coding
ENSMUSG00000002416	Ndufb2	1.10103	5.19877e-05	5.86887e-06	4.53106	chr6	39569508	39580316	protein_coding
ENSMUSG00000029413	Naaa	1.10041	2.89833e-13	6.71476e-15	7.78974	chr5	92405518	92426029	protein_coding
ENSMUSG00000060032	H2aj	1.09963	1.80094e-14	3.5503e-16	8.15299	chr6	136785242	136787072	protein_coding
ENSMUSG00000024778	Fas	1.09939	1.58865e-09	6.51451e-11	6.53143	chr19	34268066	34305172	protein_coding
ENSMUSG00000063457	Rps15	1.09803	3.03927e-17	4.17356e-19	8.93227	chr10	80128287	80129948	protein_coding
ENSMUSG00000120963		1.09686	0.315845	0.176522	1.35154	chr8	128161351	128167718	lncRNA
ENSMUSG00000050821	Fam131a	1.09671	0.148887	0.0649484	1.84561	chr16	20511991	20521798	protein_coding
ENSMUSG00000037894	H2az1	1.09652	8.58718e-16	1.43964e-17	8.5319	chr3	137570248	137572683	protein_coding
ENSMUSG00000118024	Gm50419	1.09635	0.285445	0.154169	1.42496	chr18	83825742	83846159	lncRNA
ENSMUSG00000032067	Pts	1.09623	3.10341e-09	1.3517e-10	6.42124	chr9	50432917	50440024	protein_coding
ENSMUSG00000086728	Man2c1os	1.09561	0.186514	0.0867832	1.71262	chr9	57007234	57038586	lncRNA
ENSMUSG00000054708	Ankrd24	1.09536	5.28021e-07	3.52019e-08	5.51337	chr10	81464374	81483444	protein_coding
ENSMUSG00000060579	Fhit	1.09425	1	0.306937	1.02167	chr14	11307738	12919681	protein_coding
ENSMUSG00000120386		1.09425	1	0.306937	1.02167	chr12	80977467	80978250	lncRNA
ENSMUSG00000073598	Smim33	1.09406	1	0.533246	0.623059	chr18	35836278	35863922	protein_coding
ENSMUSG00000120300		1.09325	1	0.454966	0.747162	chr8	22900455	22901349	lncRNA
ENSMUSG00000044991	Shld1	1.09298	0.000302126	4.28373e-05	4.09162	chr2	132528851	132592975	protein_coding
ENSMUSG00000026994	Galnt3	1.09133	0.0198957	0.00551751	2.77516	chr2	65913110	65955338	protein_coding
ENSMUSG00000030148	Clec4a2	1.0903	4.65501e-12	1.29415e-13	7.40677	chr6	123083387	123120958	protein_coding
ENSMUSG00000073421	H2-Ab1	1.09004	4.3048e-13	1.01908e-14	7.73685	chr17	34476663	34488393	protein_coding
ENSMUSG00000102112	1810041H14Rik	1.08944	1	0.494365	0.683384	chr14	122114137	122117014	lncRNA
ENSMUSG00000049103	Ccr2	1.08867	6.40688e-05	7.40003e-06	4.48185	chr9	123901987	123913594	protein_coding
ENSMUSG00000104960	Snhg8	1.08812	0.0013248	0.000232259	3.68107	chr3	123301194	123302053	lncRNA
ENSMUSG00000056209	Npm3	1.08677	3.65309e-05	3.9393e-06	4.61456	chr19	45736173	45738030	protein_coding
ENSMUSG00000070394	Tmem256	1.08509	1.8784e-09	7.81742e-11	6.50407	chr11	69729340	69730444	protein_coding
ENSMUSG00000051671	Coa6	1.08484	9.41847e-07	6.72861e-08	5.39827	chr8	127149254	127152172	protein_coding
ENSMUSG00000093674	Rpl41	1.08329	4.02126e-18	5.01387e-20	9.16372	chr10	128383983	128385174	protein_coding
ENSMUSG00000029299	Abcg3	1.08303	1	0.318527	0.997489	chr5	105082923	105130584	protein_coding
ENSMUSG00000044103	Il36g	1.0828	0.000121316	1.52999e-05	4.32433	chr2	24076488	24083580	protein_coding
ENSMUSG00000006360	Crip1	1.08017	2.62217e-11	8.26192e-13	7.15674	chr12	113109936	113117499	protein_coding
ENSMUSG00000032330	Cox7a2	1.0795	1.96829e-14	3.92941e-16	8.14072	chr9	79662643	79667160	protein_coding
ENSMUSG00000053395	Cacng8	1.07674	0.0326761	0.0100341	2.57465	chr7	3439199	3464164	protein_coding
ENSMUSG00000104548	Gm43857	1.07651	1	0.381554	0.875037	chr3	152096799	152099877	TEC
ENSMUSG00000063652	Slc22a21	1.07562	0.282825	0.152492	1.43078	chr11	53840791	53871158	protein_coding
ENSMUSG00000029499	Pxmp2	1.07524	0.34734	0.201001	1.27871	chr5	110422148	110434052	protein_coding
ENSMUSG00000017778	Cox7c	1.07496	5.00036e-18	6.27678e-20	9.13946	chr13	86192935	86195023	protein_coding
ENSMUSG00000031349	Nsdhl	1.07486	2.44468e-10	8.91785e-12	6.82297	chrX	71962163	72002120	protein_coding
ENSMUSG00000097835	Gm26910	1.07362	0.321979	0.181388	1.33649	chr18	67906761	67907927	lncRNA
ENSMUSG00000042797	Aqp11	1.0734	1	0.378036	0.881521	chr7	97373213	97387496	protein_coding
ENSMUSG00000121500		1.07308	0.0333726	0.0102929	2.56583	chr11	3073994	3081950	lncRNA
ENSMUSG00000056220	Pla2g4a	1.07207	3.42169e-11	1.10117e-12	7.11723	chr1	149705369	149837041	protein_coding
ENSMUSG00000096001	2610528A11Rik	1.06983	1	0.329742	0.974633	chr14	36824097	36835979	protein_coding
ENSMUSG00000021951	Eef1akmt1	1.06953	7.62047e-07	5.27844e-08	5.44167	chr14	57787054	57809069	protein_coding
ENSMUSG00000025893	Kbtbd3	1.06938	0.0211814	0.00596363	2.74977	chr9	4309833	4331732	protein_coding
ENSMUSG00000006342	Susd2	1.06852	0.0800659	0.0299623	2.17059	chr10	75472540	75479842	protein_coding
ENSMUSG00000027313	Chac1	1.0681	0.0187185	0.0051267	2.79896	chr2	119181710	119184862	protein_coding
ENSMUSG00000083240	Gm13453	1.06776	1	0.403621	0.835172	chr2	40017516	40017872	processed_pseudogene
ENSMUSG00000038357	Camp	1.06772	0.306292	0.169248	1.37463	chr9	109676447	109678685	protein_coding
ENSMUSG00000047215	Rpl9	1.06693	1.14178e-13	2.42399e-15	7.91747	chr5	65545707	65548787	protein_coding
ENSMUSG00000058351	Smim4	1.0666	0.000108362	1.34837e-05	4.3521	chr14	30810089	30850913	protein_coding
ENSMUSG00000054459	Vsnl1	1.06645	1	0.782484	0.276083	chr12	11375243	11486614	protein_coding
ENSMUSG00000041841	Rpl37	1.06589	3.20142e-18	3.93771e-20	9.18975	chr15	5146127	5148622	protein_coding
ENSMUSG00000051319	Mtln	1.06518	3.01017e-05	3.16233e-06	4.65998	chr2	127633308	127634408	protein_coding
ENSMUSG00000038690	Atp5j2	1.06495	1.33238e-10	4.71441e-12	6.91392	chr5	145120508	145128872	protein_coding
ENSMUSG00000085995	Gm2788	1.06483	1	0.259224	1.12823	chr7	48527656	48562788	lncRNA
ENSMUSG00000049536	Tceal1	1.06473	0.234428	0.117787	1.56413	chrX	135608731	135612227	protein_coding
ENSMUSG00000024799	Tm7sf2	1.06454	0.000800369	0.000130203	3.82607	chr19	6112851	6118403	protein_coding
ENSMUSG00000029322	Plac8	1.06443	0.17112	0.0777321	1.764	chr5	100701591	100720111	protein_coding
ENSMUSG00000014294	Ndufa2	1.06401	1.59618e-11	4.85442e-13	7.22931	chr18	36875385	36877610	protein_coding
ENSMUSG00000090258	Churc1	1.06255	0.0026536	0.000520661	3.4699	chr12	76812312	76829954	protein_coding
ENSMUSG00000070822	Zscan18	1.06112	1	0.427764	0.793024	chr7	12502017	12537562	protein_coding
ENSMUSG00000104068	Gm37199	1.06093	0.264193	0.139303	1.47839	chr3	50578796	50582860	TEC
ENSMUSG00000084910	C630043F03Rik	1.06065	1	0.261075	1.12385	chr4	72119481	72133589	lncRNA
ENSMUSG00000054855	Rnd1	1.06012	0.0195451	0.00539589	2.7824	chr15	98561302	98575342	protein_coding
ENSMUSG00000032883	Acsl3	1.06009	3.17763e-07	2.01312e-08	5.61087	chr1	78635542	78685460	protein_coding
ENSMUSG00000024371	C2	1.06002	1	0.404647	0.83335	chr17	35081580	35117241	protein_coding
ENSMUSG00000097276	4930525G20Rik	1.05995	1	0.448052	0.758667	chr13	67944713	67979104	lncRNA
ENSMUSG00000055676	Gm5069	1.05995	1	0.440508	0.771335	chr1	180154535	180158115	transcribed_processed_pseudogene
ENSMUSG00000059291	Rpl11	1.05984	4.13542e-16	6.51495e-18	8.62313	chr4	135755576	135780739	protein_coding
ENSMUSG00000108414	Snhg1	1.05813	0.000325376	4.64627e-05	4.07274	chr19	8700801	8703811	lncRNA
ENSMUSG00000038900	Rpl12	1.05767	1.34368e-13	2.89791e-15	7.89523	chr2	32851571	32855357	protein_coding
ENSMUSG00000038074	Fkbp14	1.05719	0.265379	0.140201	1.47504	chr6	54554589	54574293	protein_coding
ENSMUSG00000030725	Lipt2	1.05706	0.0155903	0.00413464	2.8677	chr7	99808484	99810572	protein_coding
ENSMUSG00000029059	Prxl2b	1.05669	7.68974e-06	6.95121e-07	4.96272	chr4	154979961	154983592	protein_coding
ENSMUSG00000060636	Rpl35a	1.05586	2.59561e-14	5.26995e-16	8.10511	chr16	32876823	32880559	protein_coding
ENSMUSG00000049517	Rps23	1.05441	4.51528e-15	8.14044e-17	8.32918	chr13	91071077	91073069	protein_coding
ENSMUSG00000110218	Tincr	1.05317	1	0.321583	0.99121	chr17	56858414	56861387	protein_coding
ENSMUSG00000037601	Nme1	1.05228	2.05585e-06	1.57609e-07	5.24344	chr11	93847805	93859347	protein_coding
ENSMUSG00000008668	Rps18	1.05198	1.02001e-14	1.93346e-16	8.22614	chr17	34170973	34174975	protein_coding
ENSMUSG00000041921	Metap1d	1.05112	1.50392e-07	8.98295e-09	5.74889	chr2	71283620	71355538	protein_coding
ENSMUSG00000114055	Gm32089	1.05026	1.99274e-05	2.00953e-06	4.75246	chr13	94425956	94431514	lncRNA
ENSMUSG00000102895	5830415G21Rik	1.04968	0.0375429	0.0118733	2.51589	chr3	50529635	50530966	TEC
ENSMUSG00000031849	Comp	1.04834	0.348758	0.20235	1.27488	chr8	70826208	70834716	protein_coding
ENSMUSG00000071866	Ppia	1.04773	2.89042e-15	5.06493e-17	8.38518	chr11	6365443	6369817	protein_coding
ENSMUSG00000044155	Lsm8	1.0476	6.12722e-07	4.17601e-08	5.48324	chr6	18848578	18855750	protein_coding
ENSMUSG00000093622	Gm20703	1.04758	0.0504959	0.0169482	2.38783	chr17	71141571	71143189	lncRNA
ENSMUSG00000053442	4930597O21Rik	1.04754	0.336448	0.192374	1.30359	chr6	66871636	66873505	lncRNA
ENSMUSG00000060791	Gmfg	1.04701	2.82903e-12	7.53138e-14	7.47826	chr7	28136872	28147658	protein_coding
ENSMUSG00000093765	Gm20658	1.04692	9.77392e-06	9.01638e-07	4.91197	chr12	116066389	116102268	lncRNA
ENSMUSG00000078570	1110065P20Rik	1.04619	8.14822e-05	9.73393e-06	4.423	chr4	124742873	124744989	protein_coding
ENSMUSG00000049960	Mrps16	1.04589	1.05642e-05	9.84326e-07	4.89475	chr14	20439372	20443702	protein_coding
ENSMUSG00000020219	Timm13	1.04526	7.31953e-10	2.84888e-11	6.65418	chr10	80735284	80736803	protein_coding
ENSMUSG00000090136	Gm10177	1.04436	1	0.318967	0.996582	chr9	37164218	37164661	transcribed_processed_pseudogene
ENSMUSG00000120253		1.04408	1	0.448923	0.757211	chr8	81039702	81051956	lncRNA
ENSMUSG00000049511	Htr1b	1.04351	1	0.515238	0.650703	chr9	81510344	81515881	protein_coding
ENSMUSG00000084124	Gm13588	1.04351	1	0.515238	0.650703	chr2	38380116	38380250	processed_pseudogene
ENSMUSG00000008540	Mgst1	1.04289	1.95655e-14	3.87353e-16	8.14245	chr6	138117314	138133753	protein_coding
ENSMUSG00000120026		1.04283	1	0.360988	0.913484	chr2	152067839	152069181	lncRNA
ENSMUSG00000008845	Cd163	1.04254	0.188108	0.0877848	1.7072	chr6	124281615	124307486	protein_coding
ENSMUSG00000087590	Epb41l4aos	1.0424	0.00150419	0.000269157	3.64331	chr18	33927889	33929050	lncRNA
ENSMUSG00000004285	Atp6v1f	1.04136	6.71295e-14	1.40254e-15	7.98524	chr6	29467717	29470511	protein_coding
ENSMUSG00000094989	Rpl9-ps4	1.0385	0.202733	0.0967207	1.66096	chr13	72602881	72603459	processed_pseudogene
ENSMUSG00000107121	1110006O24Rik	1.03804	0.421098	0.261776	1.1222	chr5	115769103	115769877	lncRNA
ENSMUSG00000029066	Mrpl20	1.03733	9.39846e-11	3.24631e-12	6.96663	chr4	155887335	155894432	protein_coding
ENSMUSG00000062054	Iah1	1.03729	7.71339e-11	2.61228e-12	6.99715	chr12	21366390	21373820	protein_coding
ENSMUSG00000054951	9130008F23Rik	1.03621	0.126049	0.0523843	1.93996	chr17	41186373	41191450	protein_coding
ENSMUSG00000028998	Tomm7	1.03598	6.82532e-11	2.27702e-12	7.01637	chr5	24043942	24049159	protein_coding
ENSMUSG00000075514	Gm13375	1.03526	0.0460489	0.0151802	2.42805	chr2	20973833	20975168	lncRNA
ENSMUSG00000034789	Rab24	1.03391	1.23234e-08	6.0527e-10	6.18905	chr13	55467556	55469759	protein_coding
ENSMUSG00000086324	Gm15564	1.03284	0.237623	0.120153	1.55413	chr16	35787121	35803616	lncRNA
ENSMUSG00000017314	Mpp2	1.03133	1	0.334677	0.964737	chr11	101947841	101979341	protein_coding
ENSMUSG00000046668	Cxxc5	1.0312	1	0.457139	0.743567	chr18	35962450	35994741	protein_coding
ENSMUSG00000086193	Gm11508	1.03017	1	0.246735	1.15832	chr11	87902806	87939162	lncRNA
ENSMUSG00000010142	Tnfrsf13b	1.03009	6.49097e-07	4.44579e-08	5.47216	chr11	61017581	61040198	protein_coding
ENSMUSG00000056749	Nfil3	1.02986	5.16419e-07	3.43264e-08	5.5178	chr13	53121245	53135109	protein_coding
ENSMUSG00000069273	H3c6	1.02928	1	0.564737	0.57582	chr13	23745708	23746543	protein_coding
ENSMUSG00000084131	Rpl3-ps2	1.02928	1	0.564737	0.57582	chrX	73214259	73215472	processed_pseudogene
ENSMUSG00000044708	Kcnj10	1.02916	0.368539	0.218081	1.23165	chr1	172168777	172201652	protein_coding
ENSMUSG00000072772	Grcc10	1.0273	0.00377358	0.000780148	3.35974	chr6	124716146	124718337	protein_coding
ENSMUSG00000024667	Tmem216	1.02645	0.0297844	0.00897548	2.61299	chr19	10511229	10533602	protein_coding
ENSMUSG00000020057	Dram1	1.02625	2.62183e-18	3.1432e-20	9.21396	chr10	88158666	88214942	protein_coding
ENSMUSG00000067719	Gm10221	1.02553	0.186724	0.0869437	1.71174	chr5	24786552	24786860	processed_pseudogene
ENSMUSG00000117171	C230013L11Rik	1.02415	0.418323	0.259487	1.1276	chr17	28393631	28396656	lncRNA
ENSMUSG00000056412	Psenen-ps	1.02354	0.329506	0.186822	1.32004	chr4	40775259	40775564	processed_pseudogene
ENSMUSG00000068220	Lgals1	1.02347	2.94447e-17	4.01857e-19	8.93645	chr15	78810925	78814665	protein_coding
ENSMUSG00000043483	Gm6863	1.02303	1	0.28992	1.0583	chr12	96889197	96889832	processed_pseudogene
ENSMUSG00000001247	Lsr	1.02295	0.0055393	0.00122033	3.23409	chr7	30657195	30672889	protein_coding
ENSMUSG00000053332	Gas5	1.02243	3.9234e-12	1.07423e-13	7.43144	chr1	160861992	160866116	lncRNA
ENSMUSG00000120105		1.02214	1	0.437327	0.776715	chr1	43971765	43973093	lncRNA
ENSMUSG00000086287	Gm15972	1.02181	1	0.402308	0.837507	chr18	23883504	23885362	lncRNA
ENSMUSG00000064354	mt-Co2	1.02176	1	0.523725	0.637614	chrMT	7013	7696	protein_coding
ENSMUSG00000119972		1.019	0.0303474	0.00918348	2.60515	chr3	70696525	70714652	lncRNA
ENSMUSG00000038462	Uqcrfs1	1.01837	1.50754e-13	3.27671e-15	7.87989	chr13	30724291	30729345	protein_coding
ENSMUSG00000069899	Gm12166	1.0174	0.171019	0.0776718	1.76436	chr11	45942181	45943148	protein_coding
ENSMUSG00000067341	H2-Eb2	1.01714	0.194161	0.0914863	1.68761	chr17	34544639	34560386	protein_coding
ENSMUSG00000035595	Fam174c	1.01672	0.000936527	0.000155509	3.7821	chr10	80008778	80010980	protein_coding
ENSMUSG00000020163	Uqcr11	1.01628	4.4796e-12	1.24161e-13	7.41226	chr10	80238831	80242664	protein_coding
ENSMUSG00000012405	Rpl15	1.01581	1.0864e-12	2.70914e-14	7.61151	chr14	4198305	4201873	protein_coding
ENSMUSG00000041697	Cox6a1	1.01574	1.05304e-16	1.50814e-18	8.78906	chr5	115483701	115487040	protein_coding
ENSMUSG00000038412	Higd1a	1.01552	8.46227e-08	4.79077e-09	5.85428	chr9	121677629	121687428	protein_coding
ENSMUSG00000036315	Polr1h	1.01552	4.29594e-05	4.723e-06	4.57673	chr17	37265248	37269451	protein_coding
ENSMUSG00000096140	Ankrd66	1.01376	0.0578055	0.0199957	2.32643	chr17	43845079	43854530	protein_coding
ENSMUSG00000067924	Rtl8b	1.01359	0.00111421	0.000189801	3.73222	chrX	52671144	52672375	protein_coding
ENSMUSG00000024925	Rnaseh2c	1.0127	1.79944e-05	1.79793e-06	4.7749	chr19	5651901	5657047	protein_coding
ENSMUSG00000036513	Commd2	1.01216	4.53368e-07	2.97917e-08	5.54266	chr3	57551770	57559136	protein_coding
ENSMUSG00000037455	Slc18b1	1.0117	0.247454	0.127405	1.52441	chr10	23672884	23703866	protein_coding
ENSMUSG00000025466	Fuom	1.01002	0.00235271	0.000449533	3.50916	chr7	139676683	139682354	protein_coding
ENSMUSG00000040809	Chil3	1.0091	0.0209819	0.00589861	2.75337	chr3	106054870	106074880	protein_coding
ENSMUSG00000067274	Rplp0	1.00833	9.03914e-14	1.90378e-15	7.94746	chr5	115697526	115701786	protein_coding
ENSMUSG00000072582	Ptrh2	1.007	1.57893e-05	1.55233e-06	4.80438	chr11	86574811	86583283	protein_coding
ENSMUSG00000025137	Pcyt2	1.00699	2.13192e-11	6.57357e-13	7.18802	chr11	120500913	120508762	protein_coding
ENSMUSG00000052033	Pfdn4	1.00647	1.81935e-05	1.82089e-06	4.77235	chr2	170338348	170361043	protein_coding
ENSMUSG00000086429	Gt(ROSA)26Sor	1.00637	0.0078315	0.00183483	3.11574	chr6	113043843	113054294	lncRNA
ENSMUSG00000037617	Spag1	1.00588	0.148713	0.0648475	1.84631	chr15	36178245	36235767	protein_coding
ENSMUSG00000021699	Pde4d	1.00563	0.295614	0.161405	1.40036	chr13	108586482	110089995	protein_coding
ENSMUSG00000021400	Wrnip1	1.00495	1.3911e-05	1.35125e-06	4.83206	chr13	32986021	33006592	protein_coding
ENSMUSG00000087687	Pet100	1.00453	2.57485e-07	1.60738e-08	5.64969	chr8	3671548	3675848	protein_coding
ENSMUSG00000073988	Ttpa	1.0045	1	0.273332	1.09542	chr4	20007938	20030785	protein_coding
ENSMUSG00000032946	Rasgrp2	1.00403	0.336767	0.192698	1.30264	chr19	6449370	6465246	protein_coding
ENSMUSG00000086859	Snhg20	1.00355	0.00559115	0.00123552	3.23055	chr11	116966834	116969790	lncRNA
ENSMUSG00000064179	Tnnt1	1.00333	0.20012	0.0951202	1.66899	chr7	4507569	4519381	protein_coding
ENSMUSG00000025271	Pfkfb1	1.00269	0.196926	0.0931042	1.67925	chrX	149371225	149426874	protein_coding
ENSMUSG00000047592	Nxpe5	1.00255	7.72284e-05	9.14119e-06	4.43655	chr5	138224160	138251625	protein_coding
ENSMUSG00000021779	Thrb	1.00246	1	0.499314	0.67557	chr14	4431611	4809435	protein_coding
ENSMUSG00000111088	9430081H08Rik	1.00228	1	0.519983	0.643371	chr9	44289918	44290747	TEC
ENSMUSG00000021286	Zfyve21	1.00179	0.00114319	0.000195604	3.72463	chr12	111780604	111798626	protein_coding
ENSMUSG00000027133	Nop10	1.00151	8.35581e-07	5.84977e-08	5.42333	chr2	112092271	112093614	protein_coding
ENSMUSG00000021822	Plau	1.00136	2.80185e-09	1.20619e-10	6.43855	chr14	20886728	20893453	protein_coding
ENSMUSG00000086108	Gm5602	1.001	1	0.280361	1.07951	chr7	130463015	130468060	lncRNA
ENSMUSG00000105388	Rpl36a-ps2	1.00098	0.302507	0.166633	1.3831	chr3	145584775	145585095	processed_pseudogene
ENSMUSG00000097418	Mir155hg	1.00036	0.157596	0.0699042	1.81253	chr16	84500055	84512133	lncRNA
ENSMUSG00000100396	Gm29367	1.00033	1	0.365338	0.90524	chr4	141603018	141604344	lncRNA
ENSMUSG00000024248	Cox7a2l	0.998541	2.20051e-13	4.98684e-15	7.82724	chr17	83809347	83824759	protein_coding
ENSMUSG00000012848	Rps5	0.998473	1.64523e-12	4.26902e-14	7.55252	chr7	12656217	12660613	protein_coding
ENSMUSG00000038065	Mturn	0.998085	4.01076e-07	2.595e-08	5.56677	chr6	54658609	54680836	protein_coding
ENSMUSG00000021123	Rdh12	0.997507	1	0.395593	0.849518	chr12	79255688	79269439	protein_coding
ENSMUSG00000063882	Uqcrh	0.997335	1.04787e-11	3.03679e-13	7.29276	chr4	115924162	115932268	protein_coding
ENSMUSG00000115575	Gm49024	0.996937	1	0.541159	0.611062	chr14	34383664	34384661	lncRNA
ENSMUSG00000096842	Gm10736	0.996845	2.01313e-11	6.15643e-13	7.19697	chr13	111730068	111730145	processed_pseudogene
ENSMUSG00000047260	Emc6	0.995875	3.9445e-07	2.54881e-08	5.5699	chr11	73066345	73067863	protein_coding
ENSMUSG00000121107	9330133O14Rik	0.995509	0.0049842	0.0010804	3.26871	chr8	123170365	123173215	lncRNA
ENSMUSG00000038521	C1s1	0.995378	0.001351	0.000237307	3.67558	chr6	124507304	124519318	protein_coding
ENSMUSG00000031112	Stk26	0.995319	0.198211	0.0938743	1.67531	chrX	49929924	49981974	protein_coding
ENSMUSG00000086629	2810403D21Rik	0.995068	0.245035	0.12547	1.53221	chrX	107877406	108018512	lncRNA
ENSMUSG00000060467	Gm10080	0.994797	1	0.416937	0.811746	chr9	44286041	44286478	processed_pseudogene
ENSMUSG00000078490	Cfap74	0.994363	1	0.296019	1.04501	chr4	155493647	155551280	protein_coding
ENSMUSG00000066442	Mthfs	0.993219	0.00728026	0.00168605	3.14059	chr9	89092729	89259766	protein_coding
ENSMUSG00000078572	Ndufaf8	0.992726	0.00083286	0.00013591	3.8155	chr11	119989754	119991531	protein_coding
ENSMUSG00000038267	Slc22a23	0.991714	1	0.288929	1.06047	chr13	34363141	34529165	protein_coding
ENSMUSG00000029718	Pcolce	0.991101	1	0.295998	1.04505	chr5	137603365	137612046	protein_coding
ENSMUSG00000025967	Eef1b2	0.988659	3.40051e-12	9.13868e-14	7.45279	chr1	63215984	63219645	protein_coding
ENSMUSG00000040447	Spns2	0.987508	1	0.486312	0.696187	chr11	72342464	72380730	protein_coding
ENSMUSG00000043243	Niban3	0.98731	0.10698	0.0425218	2.02838	chr8	72050292	72060580	protein_coding
ENSMUSG00000006344	Ggt5	0.986485	1	0.308557	1.01825	chr10	75425174	75453034	protein_coding
ENSMUSG00000099470	Gm29340	0.98598	1	0.412467	0.81956	chr2	116803056	116806909	lncRNA
ENSMUSG00000019158	Tmem160	0.985119	5.35174e-10	2.02888e-11	6.70393	chr7	16186704	16189419	protein_coding
ENSMUSG00000026807	Ak8	0.984595	0.139926	0.0599901	1.88087	chr2	28590176	28703177	protein_coding
ENSMUSG00000042043	Tbca	0.983959	9.55874e-11	3.30972e-12	6.9639	chr13	94925418	94979430	protein_coding
ENSMUSG00000059070	Rpl18	0.982563	1.99396e-12	5.22427e-14	7.52619	chr7	45364881	45370260	protein_coding
ENSMUSG00000036372	Tmem258	0.982089	9.86741e-12	2.8347e-13	7.30202	chr19	10181378	10185188	protein_coding
ENSMUSG00000030589	Rasgrp4	0.981968	7.0263e-06	6.25175e-07	4.98327	chr7	28834276	28853386	protein_coding
ENSMUSG00000084786	Ubl5	0.981062	1.08253e-09	4.34106e-11	6.59194	chr9	20554174	20558436	protein_coding
ENSMUSG00000003849	Nqo1	0.980562	4.13376e-09	1.859e-10	6.37256	chr8	108114857	108129838	protein_coding
ENSMUSG00000036781	Rps27l	0.979736	9.03882e-11	3.10686e-12	6.9728	chr9	66853368	66856798	protein_coding
ENSMUSG00000028367	Txn1	0.979178	6.13974e-17	8.63805e-19	8.85146	chr4	57943373	57956411	protein_coding
ENSMUSG00000040767	Snrnp25	0.97871	0.000591167	9.16383e-05	3.91173	chr11	32155415	32158984	protein_coding
ENSMUSG00000060938	Rpl26	0.97788	4.69347e-10	1.7556e-11	6.72503	chr11	68792409	68797815	protein_coding
ENSMUSG00000104686	Gm42815	0.977853	0.38432	0.231596	1.19626	chr5	138617550	138619019	TEC
ENSMUSG00000110980	Gm47204	0.975304	0.265222	0.140074	1.47552	chr9	44388009	44391094	lncRNA
ENSMUSG00000091498	Mpc1-ps	0.975017	0.00162406	0.000294437	3.62015	chr12	110824999	110825328	processed_pseudogene
ENSMUSG00000078193	Gm2000	0.974755	0.0194059	0.00535092	2.78511	chr1	156193610	156194054	protein_coding
ENSMUSG00000003863	Ppfia3	0.974706	0.0408842	0.0131477	2.47974	chr7	44988546	45016443	protein_coding
ENSMUSG00000107726	Gm44037	0.974072	1	0.586358	0.544121	chr4	103074899	103076789	lncRNA
ENSMUSG00000114515	Aldoa	0.974072	1	0.586358	0.544121	chr7	126399962	126408280	protein_coding
ENSMUSG00000001134	Uxt	0.97405	0.000175856	2.31413e-05	4.2322	chrX	20807961	20828256	protein_coding
ENSMUSG00000074170	Plekhf1	0.973652	0.0825497	0.0311213	2.15552	chr7	37916396	37927440	protein_coding
ENSMUSG00000117662	Gm4013	0.973497	0.225904	0.112248	1.58817	chr18	42407445	42408294	lncRNA
ENSMUSG00000090862	Rps13	0.973461	1.96829e-14	3.92995e-16	8.1407	chr7	115930740	115933430	protein_coding
ENSMUSG00000097081	Gm10425	0.971659	0.127956	0.053295	1.93252	chr12	111393308	111397380	lncRNA
ENSMUSG00000029027	Dffb	0.971484	0.0796909	0.029748	2.17343	chr4	154048906	154059583	protein_coding
ENSMUSG00000026966	Ssna1	0.971326	1.02451e-07	5.9123e-09	5.81922	chr2	25161051	25162450	protein_coding
ENSMUSG00000023020	Cox14	0.971229	1.85423e-07	1.1341e-08	5.70935	chr15	99623528	99627413	protein_coding
ENSMUSG00000026821	Ralgds	0.97075	2.22841e-16	3.36046e-18	8.69859	chr2	28403137	28443093	protein_coding
ENSMUSG00000116097	Gm36738	0.970655	0.109849	0.0441156	2.01299	chr15	78458607	78465870	lncRNA
ENSMUSG00000063316	Rpl27	0.970546	4.04384e-13	9.50491e-15	7.74571	chr11	101333124	101336355	protein_coding
ENSMUSG00000058546	Rpl23a	0.970512	5.47356e-12	1.54016e-13	7.38364	chr11	78071758	78074410	protein_coding
ENSMUSG00000068874	Selenbp1	0.969454	0.00254428	0.00049471	3.4836	chr3	94840367	94852069	protein_coding
ENSMUSG00000000171	Sdhd	0.968892	1.37659e-11	4.1245e-13	7.25141	chr9	50507657	50515112	protein_coding
ENSMUSG00000070493	Chchd2	0.968263	6.10135e-11	2.01494e-12	7.03345	chr5	129909997	129916311	protein_coding
ENSMUSG00000024854	Pold4	0.968179	2.63487e-06	2.09547e-07	5.19066	chr19	4281953	4283688	protein_coding
ENSMUSG00000029380	Cxcl1	0.965161	2.34811e-07	1.46188e-08	5.66598	chr5	91039100	91040974	protein_coding
ENSMUSG00000026154	Sdhaf4	0.964823	0.00481999	0.00104156	3.27905	chr1	24035020	24044737	protein_coding
ENSMUSG00000002228	Ppm1j	0.964571	1	0.297818	1.04112	chr3	104688372	104693334	protein_coding
ENSMUSG00000020267	Hint1	0.964402	3.06654e-11	9.7654e-13	7.13377	chr11	54757209	54761327	protein_coding
ENSMUSG00000097413	A830052D11Rik	0.964086	1	0.363762	0.90822	chr18	32492106	32511331	lncRNA
ENSMUSG00000062328	Rpl17	0.963886	1.58731e-11	4.80071e-13	7.23082	chr18	75131629	75136452	protein_coding
ENSMUSG00000109587	Gm31105	0.963291	1	0.372915	0.891026	chr8	81606569	81607798	lncRNA
ENSMUSG00000097403	9230116N13Rik	0.962907	0.440498	0.278883	1.08283	chr1	136339654	136343257	lncRNA
ENSMUSG00000083716	Gm13436	0.962396	0.0298694	0.00900612	2.61182	chr2	36697838	36698404	processed_pseudogene
ENSMUSG00000064358	mt-Co3	0.962013	1	0.516766	0.648339	chrMT	8607	9390	protein_coding
ENSMUSG00000097180	2700038G22Rik	0.96147	1	0.324898	0.984443	chr5	24055531	24060036	lncRNA
ENSMUSG00000102715	Gm6209	0.960965	0.012215	0.00311601	2.95606	chr3	50470848	50561675	lncRNA
ENSMUSG00000097564	C430014B12Rik	0.960633	1	0.522601	0.639341	chr1	82669649	82702890	lncRNA
ENSMUSG00000091625	Lsm5	0.960506	0.0200347	0.00557832	2.77159	chr6	56678048	56681695	protein_coding
ENSMUSG00000058542	Gm15590	0.959863	0.25796	0.134872	1.49516	chr17	6182129	6182680	processed_pseudogene
ENSMUSG00000113902	Ndufb1	0.959787	4.23358e-12	1.16272e-13	7.42096	chr12	101934349	101943327	protein_coding
ENSMUSG00000058258	Idi1	0.959346	1.24352e-06	9.1247e-08	5.34334	chr13	8935537	8942487	protein_coding
ENSMUSG00000097174	Gm4890	0.959243	0.406096	0.249132	1.15246	chr8	80021649	80059059	lncRNA
ENSMUSG00000083567	Gm11451	0.959235	1	0.424594	0.798477	chr2	162740814	162741443	processed_pseudogene
ENSMUSG00000100201	Gm29093	0.958502	1	0.39109	0.857641	chr10	80423799	80425624	lncRNA
ENSMUSG00000023150	Ivns1abp	0.95827	1.38469e-09	5.61109e-11	6.55375	chr1	151220228	151240173	protein_coding
ENSMUSG00000049598	Vsig8	0.95747	1	0.363348	0.909005	chr1	172383505	172391284	protein_coding
ENSMUSG00000026656	Fcgr2b	0.956655	1.4076e-13	3.04764e-15	7.88894	chr1	170786186	170804116	protein_coding
ENSMUSG00000068129	Cst7	0.956543	0.000691625	0.00011024	3.86687	chr2	150412335	150420864	protein_coding
ENSMUSG00000022940	Pigp	0.955482	0.00157228	0.000283195	3.63021	chr16	94159622	94172701	protein_coding
ENSMUSG00000047562	Mmp10	0.955425	1	0.473592	0.716647	chr9	7502353	7510241	protein_coding
ENSMUSG00000008036	Ap2s1	0.955141	8.23618e-13	1.99139e-14	7.65118	chr7	16472335	16483219	protein_coding
ENSMUSG00000061983	Rps12	0.954788	3.47269e-12	9.36192e-14	7.44961	chr10	23661081	23663173	protein_coding
ENSMUSG00000026032	Ndufb3	0.954043	6.14663e-08	3.41249e-09	5.91041	chr1	58625543	58635123	protein_coding
ENSMUSG00000037509	Arhgef4	0.953873	0.0860258	0.032671	2.1361	chr1	34717269	34852390	protein_coding
ENSMUSG00000098534	Gm27167	0.953557	1	0.572821	0.563902	chr8	87629081	87646050	lncRNA
ENSMUSG00000103900	Gm37500	0.953557	1	0.572821	0.563902	chr3	95263441	95264883	TEC
ENSMUSG00000014313	Cox6c	0.953518	2.95637e-08	1.57408e-09	6.03659	chr15	35926032	35938392	protein_coding
ENSMUSG00000114540	Gm6421	0.953503	0.178739	0.0821417	1.73839	chr13	117494748	117495156	processed_pseudogene
ENSMUSG00000030559	Rab38	0.952517	0.309518	0.17153	1.3673	chr7	88079481	88140780	protein_coding
ENSMUSG00000027166	Dnajc24	0.952068	0.0031049	0.000620457	3.42251	chr2	105797054	105833894	protein_coding
ENSMUSG00000120022		0.95109	1	0.468723	0.724558	chr18	32200369	32201273	lncRNA
ENSMUSG00000037972	Snn	0.949932	0.0161725	0.00430948	2.85457	chr16	10878809	10892849	protein_coding
ENSMUSG00000042210	Abhd14a	0.949861	0.00194483	0.000360786	3.56722	chr9	106317253	106324877	protein_coding
ENSMUSG00000026857	Ntmt1	0.94974	0.000201378	2.689e-05	4.19832	chr2	30697838	30713045	protein_coding
ENSMUSG00000046364	Rpl27a	0.949584	3.86567e-13	9.05356e-15	7.75189	chr7	109118354	109121574	protein_coding
ENSMUSG00000079414	Gm11110	0.949568	0.00404833	0.000850592	3.33578	chr17	57398336	57412963	lncRNA
ENSMUSG00000080746	Rpsa-ps12	0.949249	1	0.512492	0.654963	chr4	149226954	149227845	processed_pseudogene
ENSMUSG00000034203	Chchd4	0.949134	2.72918e-06	2.18427e-07	5.18293	chr6	91439154	91450528	protein_coding
ENSMUSG00000081208	Gm11400	0.948349	1	0.573827	0.562424	chr11	3099742	3100955	processed_pseudogene
ENSMUSG00000022474	Pmm1	0.947758	0.00036364	5.25394e-05	4.04403	chr15	81835309	81845131	protein_coding
ENSMUSG00000031604	Msmo1	0.947276	1.20352e-14	2.31173e-16	8.2047	chr8	65171173	65186826	protein_coding
ENSMUSG00000026281	Dtymk	0.946428	0.00149657	0.000267668	3.64473	chr1	93720298	93729656	protein_coding
ENSMUSG00000028982	Slc25a33	0.946277	0.00690492	0.00157702	3.16012	chr4	149828493	149858734	protein_coding
ENSMUSG00000037805	Rpl10a	0.94567	2.4957e-13	5.69785e-15	7.81046	chr17	28547445	28550007	protein_coding
ENSMUSG00000039646	Vasn	0.945297	0.149279	0.0651663	1.84412	chr16	4457805	4468666	protein_coding
ENSMUSG00000090247	Bloc1s1	0.944107	0.014972	0.00394452	2.88256	chr10	128753751	128759904	protein_coding
ENSMUSG00000000579	Dynlt1c	0.943788	0.125761	0.0522431	1.94113	chr17	6869070	6877173	protein_coding
ENSMUSG00000120193	Gm36457	0.943605	1	0.378369	0.880906	chr16	65359649	65361478	lncRNA
ENSMUSG00000112302	Gm48226	0.943426	0.110157	0.0443041	2.0112	chr12	78269060	78273299	lncRNA
ENSMUSG00000024158	Hagh	0.943128	1.28819e-06	9.49591e-08	5.33612	chr17	25059117	25083424	protein_coding
ENSMUSG00000057265	Bbof1	0.942264	1	0.551248	0.595892	chr12	84455845	84489661	protein_coding
ENSMUSG00000047721	Bola2	0.942201	1.57443e-08	7.99829e-10	6.14496	chr7	126294573	126298970	protein_coding
ENSMUSG00000105509	C130013H08Rik	0.941821	0.198028	0.0937422	1.67598	chr3	110157331	110161022	lncRNA
ENSMUSG00000003380	Rabac1	0.941782	1.57903e-08	8.04815e-10	6.14397	chr7	24669177	24672179	protein_coding
ENSMUSG00000031239	Itm2a	0.941385	1	0.414042	0.816801	chrX	106440705	106446982	protein_coding
ENSMUSG00000035873	Pawr	0.941385	1	0.414042	0.816801	chr10	108167982	108250101	protein_coding
ENSMUSG00000015217	Hmgb3	0.941223	0.0873179	0.0333235	2.12816	chrX	70599524	70604282	protein_coding
ENSMUSG00000030431	Tmem238	0.940898	0.0787385	0.0292666	2.17988	chr7	4787556	4792655	protein_coding
ENSMUSG00000021417	Eci2	0.940893	1.10456e-08	5.32274e-10	6.20928	chr13	35161731	35211079	protein_coding
ENSMUSG00000021273	Fdft1	0.940149	4.31929e-08	2.3434e-09	5.97202	chr14	63382599	63417027	protein_coding
ENSMUSG00000029918	Mrps33	0.940147	5.93462e-06	5.19466e-07	5.01898	chr6	39778738	39787922	protein_coding
ENSMUSG00000020877	Scrn2	0.938898	1	0.645017	0.460695	chr11	96920764	96924784	protein_coding
ENSMUSG00000000740	Rpl13	0.938843	5.39595e-16	8.68262e-18	8.59019	chr8	123829089	123831983	protein_coding
ENSMUSG00000073987	Ggh	0.938481	1.24169e-13	2.65702e-15	7.90604	chr4	20042052	20066750	protein_coding
ENSMUSG00002075486	Gm55632	0.938442	1	0.340563	0.953054	chr17	21504365	21504474	miRNA
ENSMUSG00000056612	Ppp1r14b	0.93813	1.52335e-11	4.59443e-13	7.23679	chr19	6952336	6954692	protein_coding
ENSMUSG00000090553	Snrpe	0.938114	1.3549e-06	1.00105e-07	5.32653	chr1	133531609	133538029	protein_coding
ENSMUSG00000029715	Pop7	0.936772	0.000136078	1.73599e-05	4.29639	chr5	137499700	137500780	protein_coding
ENSMUSG00000004609	Cd33	0.936534	2.66083e-08	1.40551e-09	6.05485	chr7	43173640	43193852	protein_coding
ENSMUSG00000081249	Gm11517	0.935907	1	0.550153	0.597531	chr11	96686265	96686651	processed_pseudogene
ENSMUSG00000119977		0.935706	0.0666902	0.023835	2.25978	chr18	36691796	36693321	lncRNA
ENSMUSG00000024902	Mrpl11	0.933539	5.0067e-07	3.32374e-08	5.52347	chr19	5012175	5017027	protein_coding
ENSMUSG00000035834	Polr3g	0.933368	0.0267596	0.00787454	2.6574	chr13	81821962	81859132	protein_coding
ENSMUSG00000030876	Mettl9	0.933251	1.54135e-08	7.8171e-10	6.1486	chr7	120633668	120677552	protein_coding
ENSMUSG00000023861	Mpc1	0.933167	1.27366e-10	4.49592e-12	6.92065	chr17	8501736	8516493	protein_coding
ENSMUSG00000024790	Sac3d1	0.932158	0.000678375	0.000107671	3.87262	chr19	6166030	6168680	protein_coding
ENSMUSG00000020372	Rack1	0.931916	5.03791e-13	1.20112e-14	7.71592	chr11	48691159	48697261	protein_coding
ENSMUSG00000045100	Slc25a26	0.931849	0.0170127	0.00458066	2.83513	chr6	94477312	94581653	protein_coding
ENSMUSG00000032051	Fdx1	0.931391	0.000552858	8.48617e-05	3.93024	chr9	51854606	51874856	protein_coding
ENSMUSG00000038742	Angptl6	0.931168	0.164088	0.073584	1.78919	chr9	20785104	20791023	protein_coding
ENSMUSG00000072692	Rpl37rt	0.929848	0.130678	0.0547374	1.92096	chr5	115240982	115248327	transcribed_processed_pseudogene
ENSMUSG00000031697	Orc6	0.928428	0.0112059	0.00280949	2.98785	chr8	86026261	86034907	protein_coding
ENSMUSG00000004610	Etfb	0.928402	0.00948605	0.00230878	3.04734	chr7	43093507	43107224	protein_coding
ENSMUSG00000061062	Hdac1-ps	0.92771	1	0.483405	0.700836	chr17	78799011	78800454	processed_pseudogene
ENSMUSG00000098120	Gm5914	0.927391	1	0.409877	0.82411	chr8	106350968	106364117	lncRNA
ENSMUSG00000121230		0.927391	1	0.409877	0.82411	chr7	127343118	127345287	lncRNA
ENSMUSG00000097320	Tmem147os	0.926956	0.214614	0.104306	1.62433	chr7	30429004	30445354	lncRNA
ENSMUSG00000024640	Psat1	0.9269	0.000885151	0.000145711	3.79827	chr19	15882042	15924701	protein_coding
ENSMUSG00000030590	Fam98c	0.925391	5.00763e-05	5.62357e-06	4.54007	chr7	28851935	28855659	protein_coding
ENSMUSG00000059751	Rps3a3	0.924378	1	0.514095	0.652474	chr13	108807137	108807931	processed_pseudogene
ENSMUSG00000111034	Gm48066	0.924211	1	0.543641	0.607316	chr10	44523514	44538492	lncRNA
ENSMUSG00000098274	Rpl24	0.924069	0.17343	0.0790588	1.75617	chr16	55786638	55791798	protein_coding
ENSMUSG00000022102	Dok2	0.923574	1.57443e-08	8.01144e-10	6.1447	chr14	71003476	71015935	protein_coding
ENSMUSG00000028538	St3gal3	0.923386	5.5178e-07	3.70488e-08	5.50437	chr4	117789351	117992111	protein_coding
ENSMUSG00000046207	Pik3r6	0.922879	1.14807e-08	5.5711e-10	6.20211	chr11	68393845	68443524	protein_coding
ENSMUSG00000105699	Gm43703	0.921862	1	0.538177	0.615572	chr5	140591544	140592306	lncRNA
ENSMUSG00000038811	Gngt2	0.921623	2.06794e-09	8.71079e-11	6.48778	chr11	95728042	95736560	protein_coding
ENSMUSG00000021917	Spcs1	0.921382	3.90995e-11	1.26159e-12	7.09846	chr14	30721783	30723629	protein_coding
ENSMUSG00000028044	Cks1b	0.921253	0.0126126	0.00322699	2.94525	chr3	89322779	89325690	protein_coding
ENSMUSG00000027222	Pex16	0.920676	3.06231e-06	2.48007e-07	5.1592	chr2	92205021	92211562	protein_coding
ENSMUSG00000044927	H1f10	0.920491	0.05605	0.0192515	2.34062	chr6	87957403	87958619	protein_coding
ENSMUSG00000030272	Camk1	0.920181	1.06705e-12	2.65189e-14	7.61427	chr6	113311085	113320945	protein_coding
ENSMUSG00000086216	Gm13610	0.920081	1	0.612747	0.506156	chr2	32122794	32126394	lncRNA
ENSMUSG00000101662	Gm28499	0.920081	1	0.612747	0.506156	chr1	89496487	89504324	lncRNA
ENSMUSG00000109008	Gm44899	0.920081	1	0.612747	0.506156	chr7	80630594	80643163	lncRNA
ENSMUSG00000028777	Gnat3	0.919599	1	0.35846	0.918304	chr5	18167547	18224832	protein_coding
ENSMUSG00000062300	Nectin2	0.919439	1.43085e-05	1.39469e-06	4.82576	chr7	19450569	19484408	protein_coding
ENSMUSG00000086714	0610009E02Rik	0.917621	1	0.384641	0.869378	chr2	26335708	26349408	lncRNA
ENSMUSG00000072940	Gm10443	0.917287	0.453142	0.289744	1.05868	chr6	86311013	86311222	processed_pseudogene
ENSMUSG00000046229	Scand1	0.916606	8.94987e-12	2.54849e-13	7.31633	chr2	156153766	156154667	protein_coding
ENSMUSG00000022450	Ndufa6	0.916063	1.35491e-08	6.78026e-10	6.17113	chr15	82234341	82238523	protein_coding
ENSMUSG00000020253	Ppm1m	0.915959	9.27926e-08	5.29238e-09	5.83771	chr9	106072146	106076945	protein_coding
ENSMUSG00000067344	Rps25-ps1	0.915948	1	0.388444	0.862443	chr6	145212126	145212503	processed_pseudogene
ENSMUSG00000018770	Atp5g3	0.914732	9.24238e-12	2.63957e-13	7.31161	chr2	73738791	73741670	protein_coding
ENSMUSG00000058064	Gm10036	0.91446	0.450185	0.287291	1.06408	chr18	15965851	15966384	processed_pseudogene
ENSMUSG00000030750	Nsmce1	0.913841	6.75417e-05	7.84099e-06	4.46948	chr7	125066812	125090768	protein_coding
ENSMUSG00000078122	F630028O10Rik	0.913806	0.0391405	0.0124847	2.49814	chrX	95283498	95287267	lncRNA
ENSMUSG00000029915	Clec5a	0.913361	9.71499e-13	2.38987e-14	7.6277	chr6	40551828	40562755	protein_coding
ENSMUSG00000039887	Alg14	0.913355	0.000928206	0.000153658	3.78508	chr3	121085422	121156743	protein_coding
ENSMUSG00000028407	Smim27	0.913355	0.0589151	0.0204888	2.31727	chr4	40269579	40270940	protein_coding
ENSMUSG00000006526	Stimate	0.911504	0.000641473	0.000101058	3.88804	chr14	30547547	30599167	protein_coding
ENSMUSG00000035242	Oaz1	0.910974	4.36545e-10	1.62923e-11	6.7359	chr10	80662490	80665124	protein_coding
ENSMUSG00000085776	5430402O13Rik	0.910672	1	0.48142	0.70402	chr6	50543623	50601379	lncRNA
ENSMUSG00000050856	Atp5k	0.90987	1.59034e-08	8.14596e-10	6.14206	chr5	108581110	108582314	protein_coding
ENSMUSG00000052419	Smim30	0.909811	1.7706e-07	1.07549e-08	5.71837	chr6	13867734	13871517	protein_coding
ENSMUSG00000118449	Gm3625	0.909433	1	0.482059	0.702995	chr12	4639797	4643029	lncRNA
ENSMUSG00000071662	Polr2g	0.909391	1.75494e-06	1.32618e-07	5.27519	chr19	8770491	8775941	protein_coding
ENSMUSG00000014633	Cmc2	0.90913	0.0112156	0.00281287	2.98748	chr8	117615424	117648194	protein_coding
ENSMUSG00000016319	Slc25a5	0.908321	2.12555e-10	7.61043e-12	6.8457	chrX	36059304	36062460	protein_coding
ENSMUSG00000039163	Cmc1	0.90818	1.25787e-05	1.19747e-06	4.85606	chr9	117893590	117979245	protein_coding
ENSMUSG00000065147	Snora31	0.908119	1	0.545517	0.604491	chr14	76085345	76085474	snoRNA
ENSMUSG00000062683	Atp5g2	0.907151	7.77005e-10	3.03078e-11	6.64507	chr15	102571299	102580787	protein_coding
ENSMUSG00000107002	0610012G03Rik	0.90632	4.82074e-09	2.19779e-10	6.34684	chr16	31765868	31767312	protein_coding
ENSMUSG00000041220	Elovl6	0.904064	0.0219533	0.00621423	2.73626	chr3	129326004	129432144	protein_coding
ENSMUSG00000093080	Mir3060	0.903637	1	0.584193	0.547271	chr11	4089364	4089446	miRNA
ENSMUSG00000022205	Sub1	0.902891	4.25226e-10	1.5834e-11	6.74004	chr15	11981425	11997069	protein_coding
ENSMUSG00000021728	Emb	0.902846	7.02329e-16	1.14195e-17	8.55865	chr13	117345072	117410951	protein_coding
ENSMUSG00000072893	4933439C10Rik	0.902661	0.141147	0.0607276	1.87547	chr11	59396488	59404473	lncRNA
ENSMUSG00000097754	Ptgs2os2	0.902466	0.103752	0.0409151	2.04439	chr1	150034794	150040836	lncRNA
ENSMUSG00000009927	Rps25	0.902019	3.82403e-12	1.0438e-13	7.43524	chr9	44318436	44321724	protein_coding
ENSMUSG00000059278	Naa38	0.901979	1.08561e-06	7.87455e-08	5.36998	chr11	69286313	69287506	protein_coding
ENSMUSG00000028392	Bspry	0.901473	0.361783	0.212962	1.24546	chr4	62398290	62415535	protein_coding
ENSMUSG00000089726	Mir17hg	0.901146	0.373399	0.222256	1.22055	chr14	115280311	115284159	lncRNA
ENSMUSG00000028691	Prdx1	0.900595	9.65276e-10	3.80581e-11	6.61145	chr4	116542741	116558019	protein_coding
ENSMUSG00000114553	Gm7644	0.900224	1	0.321501	0.991377	chr14	30357414	30376034	lncRNA
ENSMUSG00000000355	Mcts1	0.899674	7.45852e-06	6.67937e-07	4.97046	chrX	37689455	37702303	protein_coding
ENSMUSG00000069516	Lyz2	0.899447	1.62449e-13	3.57196e-15	7.8691	chr10	117113236	117118226	protein_coding
ENSMUSG00000082976	Gm15056	0.898339	0.181142	0.0835971	1.73019	chr8	21390622	21392643	protein_coding
ENSMUSG00000120369		0.898301	0.125756	0.0522275	1.94125	chr2	26527180	26530295	lncRNA
ENSMUSG00000025226	Fbxl15	0.89821	0.00869214	0.0020804	3.07851	chr19	46316623	46318885	protein_coding
ENSMUSG00000110458	Gm21769	0.897831	1	0.515179	0.650794	chr8	20697985	20698095	processed_pseudogene
ENSMUSG00000108231	Gm4045	0.897594	1	0.360289	0.914814	chr6	66723001	66723310	processed_pseudogene
ENSMUSG00000063564	Col23a1	0.897127	0.0120398	0.00306219	2.96143	chr11	51180747	51474745	protein_coding
ENSMUSG00000022425	Enpp2	0.896735	0.186518	0.0868319	1.71235	chr15	54702297	54816288	protein_coding
ENSMUSG00000079293	Clec7a	0.895511	1.88216e-13	4.18609e-15	7.84923	chr6	129438554	129449742	protein_coding
ENSMUSG00000031799	Tpm4	0.895291	1.45024e-10	5.15586e-12	6.90122	chr8	72884018	72906986	protein_coding
ENSMUSG00000075053	Vdac3-ps1	0.894801	1	0.504983	0.666669	chr13	18205326	18206178	unprocessed_pseudogene
ENSMUSG00000033429	Mcee	0.894055	2.94197e-06	2.37191e-07	5.16754	chr7	64042355	64061873	protein_coding
ENSMUSG00000033350	Chst2	0.892827	1	0.436849	0.777525	chr9	95281345	95288775	protein_coding
ENSMUSG00000030703	Gdpd3	0.8926	0.113584	0.0460557	1.99488	chr7	126365506	126374821	protein_coding
ENSMUSG00000047654	Tssk6	0.892107	0.406936	0.249852	1.15071	chr8	70354834	70356168	protein_coding
ENSMUSG00000015337	Endog	0.891715	0.00860045	0.00205266	3.08251	chr2	30061505	30064081	protein_coding
ENSMUSG00000057322	Rpl38	0.891486	8.2822e-09	3.90736e-10	6.25768	chr11	114559350	114563157	protein_coding
ENSMUSG00000000244	Tspan32	0.890879	0.00026893	3.73375e-05	4.12337	chr7	142558783	142573381	protein_coding
ENSMUSG00000092203	1110038B12Rik	0.890351	3.94868e-06	3.3133e-07	5.10469	chr17	35167235	35171498	lncRNA
ENSMUSG00000018171	Vmp1	0.890154	2.76767e-12	7.32138e-14	7.48198	chr11	86474691	86574662	protein_coding
ENSMUSG00000032518	Rpsa	0.889328	1.19936e-08	5.8806e-10	6.1936	chr9	119956755	119961435	protein_coding
ENSMUSG00000050621	Rps27rt	0.889119	0.147425	0.0641643	1.85104	chr9	114811434	114811807	protein_coding
ENSMUSG00000030744	Rps3	0.88883	1.1167e-10	3.92302e-12	6.93993	chr7	99127103	99132945	protein_coding
ENSMUSG00000054626	Xlr	0.888632	0.267218	0.141511	1.47019	chrX	52779085	52799673	protein_coding
ENSMUSG00000044712	Slc38a6	0.888584	4.57812e-08	2.49155e-09	5.96201	chr12	73333553	73400823	protein_coding
ENSMUSG00000028469	Npr2	0.88802	1	0.577193	0.55749	chr4	43631935	43651244	protein_coding
ENSMUSG00000087660	B230398E01Rik	0.887628	1	0.494763	0.682753	chr3	94866345	94869359	lncRNA
ENSMUSG00000104835	Gm5547	0.887422	0.116711	0.0475987	1.98093	chr3	105722842	105724675	lncRNA
ENSMUSG00000021928	Ebpl	0.886924	0.0012556	0.000219174	3.69583	chr14	61569191	61597888	protein_coding
ENSMUSG00000075706	Gpx4	0.886565	2.00246e-12	5.26343e-14	7.52521	chr10	79883000	79892273	protein_coding
ENSMUSG00000109509	Rps12-ps4	0.886284	1	0.464167	0.732002	chr7	30184126	30184522	processed_pseudogene
ENSMUSG00000029446	Psph	0.885715	0.0057041	0.00126817	3.22309	chr5	129842622	129864513	protein_coding
ENSMUSG00000032673	Prorsd1	0.884605	0.000234201	3.20226e-05	4.15858	chr11	29461757	29465033	protein_coding
ENSMUSG00000040822	1700123O20Rik	0.884425	5.74392e-07	3.87606e-08	5.49641	chr14	54923673	54928198	protein_coding
ENSMUSG00000104913	Gm6560	0.884251	0.385649	0.232648	1.19357	chr5	22929576	22931166	processed_pseudogene
ENSMUSG00000014301	Pam16	0.883534	0.00107785	0.00018288	3.74156	chr16	4434328	4442852	protein_coding
ENSMUSG00000049526	Tmem202	0.883352	0.0772	0.0285321	2.18989	chr9	59425968	59447130	protein_coding
ENSMUSG00000037418	Best1	0.882006	0.01026	0.00252999	3.01973	chr19	9962538	9978997	protein_coding
ENSMUSG00000028081	Rps3a1	0.881925	4.18287e-13	9.86692e-15	7.74096	chr3	86045247	86050009	protein_coding
ENSMUSG00000085039	Gm15927	0.881788	1	0.386456	0.866063	chr7	3635113	3647886	lncRNA
ENSMUSG00000038607	Gng10	0.881518	1.91346e-06	1.45888e-07	5.25768	chr4	59035088	59041903	protein_coding
ENSMUSG00000109946	Brd3os	0.880789	0.221517	0.109042	1.60252	chr2	27332336	27334233	protein_coding
ENSMUSG00000002580	Mien1	0.88053	3.58405e-07	2.29174e-08	5.5884	chr11	98328534	98329817	protein_coding
ENSMUSG00000010376	Nedd8	0.88008	1.89296e-09	7.894e-11	6.50261	chr14	55899720	55909581	protein_coding
ENSMUSG00000092074	Dynlt1a	0.878425	0.00951863	0.00231911	3.046	chr17	6356615	6367775	protein_coding
ENSMUSG00000040415	Dtx3	0.878251	9.6715e-08	5.54868e-09	5.82982	chr10	127026247	127031597	protein_coding
ENSMUSG00000041939	Mvk	0.877987	9.40601e-06	8.65321e-07	4.92003	chr5	114582330	114598652	protein_coding
ENSMUSG00000010406	Mrpl52	0.877615	6.70437e-09	3.13473e-10	6.29196	chr14	54664366	54667213	protein_coding
ENSMUSG00000038539	Atf5	0.87706	9.71754e-11	3.3729e-12	6.96124	chr7	44461680	44466082	protein_coding
ENSMUSG00000029642	Polr1d	0.877022	5.20041e-10	1.96275e-11	6.70877	chr5	147013860	147048407	protein_coding
ENSMUSG00000032299	Commd4	0.876746	4.74338e-06	4.06005e-07	5.06612	chr9	57062319	57065615	protein_coding
ENSMUSG00000030844	Rgs10	0.87527	1.8275e-09	7.59021e-11	6.50851	chr7	127975345	128020482	protein_coding
ENSMUSG00000008822	Acyp1	0.875006	0.00824045	0.00195008	3.09773	chr12	85319172	85335212	protein_coding
ENSMUSG00000022404	Slc25a17	0.874375	1.76126e-06	1.33245e-07	5.27433	chr15	81203112	81245013	protein_coding
ENSMUSG00000034868	Myl12b	0.873751	0.00205829	0.00038426	3.55066	chr17	71280128	71297885	protein_coding
ENSMUSG00000001119	Col6a1	0.872321	0.301223	0.165482	1.38687	chr10	76544626	76562002	protein_coding
ENSMUSG00000022758	P2rx6	0.870593	1	0.410397	0.823194	chr16	17379749	17395664	protein_coding
ENSMUSG00000089782	Btf3-ps1	0.870571	1	0.46965	0.723048	chr1	97876626	97877114	processed_pseudogene
ENSMUSG00000049881	2810025M15Rik	0.869773	0.108896	0.0435741	2.01817	chr1	157239922	157247814	transcribed_processed_pseudogene
ENSMUSG00000028609	Magoh	0.869715	4.01966e-06	3.37963e-07	5.10094	chr4	107736952	107744621	protein_coding
ENSMUSG00000054843	Atrnl1	0.869513	1.30436e-07	7.6701e-09	5.77555	chr19	57599466	58121775	protein_coding
ENSMUSG00000097993	Ptprv	0.869508	0.142382	0.0615109	1.8698	chr1	135036235	135060332	protein_coding
ENSMUSG00000031570	Plpp5	0.869234	0.000613715	9.58611e-05	3.90084	chr8	26210064	26214914	protein_coding
ENSMUSG00000120819		0.869037	1	0.534783	0.620721	chr9	114240118	114240272	lncRNA
ENSMUSG00000015289	Lage3	0.868964	0.000151342	1.96604e-05	4.26871	chrX	73394882	73397224	protein_coding
ENSMUSG00000095562	Gm55594	0.868901	0.00362926	0.00074542	3.3723	chrX	168792655	168802277	lncRNA
ENSMUSG00000089762	Ier5l	0.868796	0.119483	0.0490715	1.96797	chr2	30361549	30364231	protein_coding
ENSMUSG00000028124	Gclm	0.867748	3.06355e-08	1.63372e-09	6.03058	chr3	122039206	122064381	protein_coding
ENSMUSG00000018012	Rac3	0.867231	0.321836	0.18128	1.33682	chr11	120612296	120614795	protein_coding
ENSMUSG00000074211	Sdhaf1	0.866834	0.000370019	5.36086e-05	4.03931	chr7	30020831	30023320	protein_coding
ENSMUSG00000046818	Ddit4l	0.863854	0.40131	0.245181	1.16213	chr3	137327373	137334094	protein_coding
ENSMUSG00000051502	Ufsp1	0.863612	0.28893	0.156563	1.41673	chr5	137292891	137293927	protein_coding
ENSMUSG00000079988	Gm11970	0.862821	1	0.449137	0.756854	chr11	6396218	6396537	processed_pseudogene
ENSMUSG00000109118	Gm32031	0.862413	1	0.377687	0.882165	chr7	46657831	46659327	lncRNA
ENSMUSG00000057604	Lmcd1	0.861998	1	0.549319	0.598781	chr6	112250719	112307386	protein_coding
ENSMUSG00000083061	Gm12191	0.861488	0.412949	0.25459	1.13927	chr11	49569537	49569884	processed_pseudogene
ENSMUSG00000078954	Arhgap8	0.861402	1	0.526264	0.633719	chr15	84604253	84656408	protein_coding
ENSMUSG00000039753	Fbxl5	0.860931	1.97524e-09	8.25374e-11	6.4959	chr5	43901957	43978980	protein_coding
ENSMUSG00000114003	Gm9616	0.860908	1	0.434444	0.78161	chr13	3348887	3349667	processed_pseudogene
ENSMUSG00000044056	Efcab9	0.860563	1	0.531064	0.626383	chr11	32472751	32482081	protein_coding
ENSMUSG00000097167	Gm16740	0.860297	0.401229	0.24503	1.16251	chr3	95124732	95133969	lncRNA
ENSMUSG00000032648	Pygm	0.860086	1	0.449917	0.755553	chr19	6434429	6448489	protein_coding
ENSMUSG00000020131	Pcsk4	0.859024	0.303483	0.167335	1.38082	chr10	80157117	80165332	protein_coding
ENSMUSG00000074398	Gm15441	0.857821	1	0.561617	0.580441	chr3	96463071	96474117	lncRNA
ENSMUSG00000050891	Tatdn1	0.85751	0.00814345	0.00192232	3.10198	chr15	58762004	58805587	protein_coding
ENSMUSG00000095789	Nupr1l	0.857471	0.484178	0.317795	0.998999	chr5	129937381	129942630	protein_coding
ENSMUSG00000034880	Mrpl34	0.856916	1.55096e-06	1.15767e-07	5.30006	chr8	71917603	71918391	protein_coding
ENSMUSG00000087260	Lamtor5	0.85682	4.13376e-09	1.85967e-10	6.3725	chr3	107186174	107191398	protein_coding
ENSMUSG00000030468	Siglecg	0.856702	1	0.487136	0.694871	chr7	43057628	43067782	protein_coding
ENSMUSG00000043410	Hfm1	0.856681	1	0.606159	0.515565	chr5	106988058	107074187	protein_coding
ENSMUSG00000081944	Gm12276	0.856681	1	0.606159	0.515565	chr11	62222247	62222547	processed_pseudogene
ENSMUSG00000037548	H2-DMb2	0.856522	0.310302	0.172143	1.36535	chr17	34362281	34370529	protein_coding
ENSMUSG00000019732	Calr3	0.85649	0.141897	0.0611819	1.87218	chr8	73178020	73197714	protein_coding
ENSMUSG00000110630	K230015D01Rik	0.856098	0.466263	0.301795	1.03259	chr8	105168903	105170418	lncRNA
ENSMUSG00000021079	Timm9	0.855552	0.00576857	0.0012859	3.21911	chr12	71169947	71183458	protein_coding
ENSMUSG00000086370	Ftx	0.855523	0.208	0.0998994	1.64534	chrX	102604513	102667396	lncRNA
ENSMUSG00000091994	E130317F20Rik	0.855287	0.467066	0.30255	1.03098	chr10	79687215	79690805	lncRNA
ENSMUSG00000057411	Antkmt	0.855081	0.00919897	0.00222702	3.05816	chr17	26009054	26011875	protein_coding
ENSMUSG00000042682	Selenok	0.854451	2.58527e-09	1.10424e-10	6.45194	chr14	29690265	29697619	protein_coding
ENSMUSG00000028936	Rpl22	0.85417	5.57101e-07	3.74529e-08	5.50246	chr4	152410199	152418528	protein_coding
ENSMUSG00000021496	Pcbd2	0.852596	0.000440892	6.56323e-05	3.99159	chr13	55875181	55924643	protein_coding
ENSMUSG00000058755	Osm	0.852242	0.000649298	0.000102509	3.88457	chr11	4186420	4191026	protein_coding
ENSMUSG00000120059		0.851333	1	0.460784	0.737557	chr2	25246420	25248013	lncRNA
ENSMUSG00000106205	C230096K16Rik	0.851313	1	0.379107	0.879543	chr5	64961357	64963078	TEC
ENSMUSG00000000318	Clec10a	0.849966	0.305343	0.168592	1.37674	chr11	70047023	70061660	protein_coding
ENSMUSG00000029408	Abcb9	0.849378	0.395711	0.24096	1.17259	chr5	124199593	124233861	protein_coding
ENSMUSG00000043008	Klhl6	0.848768	0.000143227	1.84736e-05	4.28258	chr16	19765246	19801787	protein_coding
ENSMUSG00000045672	Col27a1	0.847726	1	0.410726	0.822616	chr4	63132241	63253228	protein_coding
ENSMUSG00000029410	Ppef2	0.847551	1	0.49055	0.689434	chr5	92374538	92404137	protein_coding
ENSMUSG00000038274	Fau	0.847493	2.17712e-08	1.13166e-09	6.08964	chr19	6107874	6109554	protein_coding
ENSMUSG00000038347	Tcte2	0.847457	1	0.335486	0.963122	chr17	13932706	13982087	protein_coding
ENSMUSG00000057036	Gm7536	0.847395	0.0438333	0.0142763	2.45024	chr3	24387232	24387675	processed_pseudogene
ENSMUSG00000078651	Aoc2	0.846664	1	0.379913	0.878056	chr11	101215889	101220528	protein_coding
ENSMUSG00000042289	Hsd3b7	0.845998	0.114213	0.0464164	1.99159	chr7	127399776	127402974	protein_coding
ENSMUSG00000015476	Prrt1	0.845921	1	0.61126	0.508276	chr17	34848507	34852100	protein_coding
ENSMUSG00000096052	9930004E17Rik	0.845921	1	0.61126	0.508276	chr14	26391102	26391664	lncRNA
ENSMUSG00000025290	Rps24	0.845814	0.0211152	0.0059432	2.7509	chr14	24537193	24547027	protein_coding
ENSMUSG00000120718		0.84552	0.196065	0.0925816	1.68193	chr19	6927795	6928890	lncRNA
ENSMUSG00000041396	Mettl18	0.845077	0.108945	0.0436169	2.01775	chr1	163822458	163824812	protein_coding
ENSMUSG00000039958	Etfbkmt	0.844972	0.0748499	0.0274113	2.20561	chr6	149041347	149052669	protein_coding
ENSMUSG00000002014	Ssr4	0.843765	8.10174e-07	5.65825e-08	5.42928	chrX	72830634	72834436	protein_coding
ENSMUSG00000091537	Tma7	0.843507	3.95047e-09	1.7639e-10	6.3806	chr9	108903636	108911655	protein_coding
ENSMUSG00000078607	1810010H24Rik	0.843203	1	0.409037	0.82559	chr11	106916507	106921269	protein_coding
ENSMUSG00000024791	Cdca5	0.842597	0.199244	0.0944586	1.67233	chr19	6135013	6141807	protein_coding
ENSMUSG00000097397	Gm16861	0.841995	0.267906	0.142015	1.46833	chr16	4752913	4757497	lncRNA
ENSMUSG00000025934	Gsta3	0.841931	4.75631e-06	4.0799e-07	5.06519	chr1	21310813	21335885	protein_coding
ENSMUSG00000020485	Supt4a	0.841729	7.5577e-06	6.78092e-07	4.96754	chr11	87628378	87634449	protein_coding
ENSMUSG00000061315	Naca	0.841707	1.06454e-10	3.72185e-12	6.94736	chr10	127871444	127884506	protein_coding
ENSMUSG00000068391	Chrac1	0.841614	1.20334e-06	8.80962e-08	5.34971	chr15	72962241	72969403	protein_coding
ENSMUSG00000041774	Ydjc	0.841491	0.114789	0.0466794	1.9892	chr16	16962485	16978565	protein_coding
ENSMUSG00000037904	Ankrd9	0.841411	0.0519059	0.0175089	2.37584	chr12	110941787	110945474	protein_coding
ENSMUSG00000028064	Sema4a	0.841072	1.23912e-08	6.09642e-10	6.18792	chr3	88343266	88368489	protein_coding
ENSMUSG00000026235	Epha4	0.840879	1	0.365583	0.904778	chr1	77343822	77491725	protein_coding
ENSMUSG00000105851	9130604C24Rik	0.840559	1	0.586578	0.543801	chr5	137500935	137501890	lncRNA
ENSMUSG00000120766		0.840431	1	0.390292	0.859088	chr9	119152161	119153058	lncRNA
ENSMUSG00000038722	Bud31	0.839926	1.03762e-08	4.99139e-10	6.21937	chr5	145077172	145084888	protein_coding
ENSMUSG00000000301	Pemt	0.839574	0.235766	0.118896	1.55942	chr11	59861440	59937315	protein_coding
ENSMUSG00000091460	Gm7808	0.839339	1	0.476504	0.711937	chr9	19839192	19839578	processed_pseudogene
ENSMUSG00000016495	Plgrkt	0.83926	6.57923e-07	4.51733e-08	5.46933	chr19	29325999	29344790	protein_coding
ENSMUSG00000030142	Clec4e	0.839196	2.0102e-07	1.23796e-08	5.69441	chr6	123258748	123266829	protein_coding
ENSMUSG00000054945	Gm9958	0.838908	1	0.355247	0.924459	chr5	90514479	90516352	lncRNA
ENSMUSG00000070803	Cited4	0.83887	1	0.595868	0.530352	chr4	120523769	120525017	protein_coding
ENSMUSG00000043716	Rpl7	0.838706	3.34601e-11	1.07399e-12	7.12068	chr1	16171519	16174886	protein_coding
ENSMUSG00000120051		0.838155	1	0.462566	0.734628	chr12	104718413	104719045	lncRNA
ENSMUSG00000021376	Tpmt	0.838094	0.0192812	0.00531004	2.7876	chr13	47175958	47198213	protein_coding
ENSMUSG00000000295	Hddc2	0.837905	0.034863	0.010829	2.54817	chr10	31189379	31204200	protein_coding
ENSMUSG00000035829	Ppp1r26	0.837434	1	0.374703	0.887698	chr2	28336812	28345520	protein_coding
ENSMUSG00000058427	Cxcl2	0.837408	5.31153e-09	2.43427e-10	6.3311	chr5	91051730	91053797	protein_coding
ENSMUSG00000057841	Rpl32	0.837308	1.18722e-08	5.80109e-10	6.19574	chr6	115782466	115785708	protein_coding
ENSMUSG00000120896		0.837036	0.41394	0.255443	1.13723	chr7	126027591	126028473	lncRNA
ENSMUSG00000093904	Tomm20	0.836802	2.29996e-10	8.31242e-12	6.83306	chr8	127657417	127672594	protein_coding
ENSMUSG00000027673	Ndufb5	0.836697	1.45313e-08	7.33298e-10	6.15873	chr3	32791139	32805715	protein_coding
ENSMUSG00000083621	Gm14586	0.836635	0.322882	0.182141	1.33419	chrX	51861219	51861626	processed_pseudogene
ENSMUSG00000027552	E2f5	0.836554	0.00544651	0.00119484	3.24011	chr3	14643701	14671369	protein_coding
ENSMUSG00000008153	Clstn3	0.83627	1	0.611341	0.508161	chr6	124407540	124441753	protein_coding
ENSMUSG00000047965	Rpl9-ps7	0.83627	1	0.611341	0.508161	chr2	70289326	70289904	processed_pseudogene
ENSMUSG00000085633	Bloc1s6os	0.83627	1	0.611341	0.508161	chr2	122574858	122580334	lncRNA
ENSMUSG00000090841	Myl6	0.835711	1.21598e-11	3.5752e-13	7.27074	chr10	128326729	128330014	protein_coding
ENSMUSG00000030144	Clec4d	0.835651	5.05538e-11	1.65674e-12	7.06069	chr6	123239070	123252224	protein_coding
ENSMUSG00000079658	Eloc	0.83559	9.15597e-07	6.4948e-08	5.40461	chr1	16711949	16727266	protein_coding
ENSMUSG00000044469	Tnfaip8l1	0.835301	0.0608405	0.0212967	2.30268	chr17	56469477	56480955	protein_coding
ENSMUSG00000045438	Cox19	0.834932	0.00123815	0.000215502	3.70011	chr5	139321944	139337173	protein_coding
ENSMUSG00000034345	Gtf2h5	0.834185	6.54947e-07	4.49138e-08	5.47035	chr17	6130061	6136792	protein_coding
ENSMUSG00000028898	Trnau1ap	0.834066	7.67531e-05	9.06818e-06	4.43828	chr4	132039074	132056849	protein_coding
ENSMUSG00000056418	BC043934	0.83328	0.274542	0.146297	1.45273	chr9	96317704	96320274	lncRNA
ENSMUSG00000020003	Pex7	0.833271	5.23581e-05	5.92392e-06	4.52909	chr10	19729646	19783435	protein_coding
ENSMUSG00000060586	H2-Eb1	0.83265	8.66978e-06	7.93208e-07	4.93703	chr17	34524841	34535648	protein_coding
ENSMUSG00000096199	Ptrhd1	0.832552	0.00165109	0.000300311	3.61503	chr12	4284027	4289950	protein_coding
ENSMUSG00000037152	Ndufc1	0.83255	3.67607e-07	2.36297e-08	5.58308	chr3	51312098	51316409	protein_coding
ENSMUSG00000004296	Il12b	0.832047	0.536411	0.367538	0.901094	chr11	44290890	44304860	protein_coding
ENSMUSG00000022193	Psmb5	0.831908	1.45042e-08	7.30709e-10	6.15929	chr14	54851576	54855479	protein_coding
ENSMUSG00000004902	Slc25a18	0.831532	0.416417	0.258024	1.13107	chr6	120750539	120771297	protein_coding
ENSMUSG00000106194	Gm43569	0.831458	1	0.567857	0.57121	chr3	122358699	122368389	lncRNA
ENSMUSG00000120690		0.831458	1	0.567857	0.57121	chr19	5073126	5074010	lncRNA
ENSMUSG00000074213	Gm10642	0.830519	0.189473	0.0885272	1.70322	chr9	70563533	70565144	lncRNA
ENSMUSG00000120999		0.829589	0.00383443	0.000793698	3.35498	chr11	120524511	120525957	lncRNA
ENSMUSG00000040269	Mrps28	0.828668	0.000971926	0.000162452	3.77122	chr3	8867206	8988978	protein_coding
ENSMUSG00000020547	Bzw2	0.828552	0.00276204	0.000545427	3.45739	chr12	36141834	36208079	protein_coding
ENSMUSG00000040824	Snrpd2	0.828385	2.36003e-06	1.84373e-07	5.21444	chr7	18883647	18887467	protein_coding
ENSMUSG00000073147	5031425E22Rik	0.8283	0.0276477	0.00822442	2.64271	chr5	23587297	23639396	lncRNA
ENSMUSG00000026526	Fh1	0.827693	1.93893e-07	1.19243e-08	5.7008	chr1	175427940	175453201	protein_coding
ENSMUSG00000038695	Josd2	0.827418	1.22179e-05	1.15694e-06	4.86287	chr7	44117404	44121086	protein_coding
ENSMUSG00000033105	Lss	0.827354	1.87026e-07	1.14705e-08	5.70741	chr10	76367422	76392972	protein_coding
ENSMUSG00000101655	2310040G24Rik	0.827024	0.0860205	0.0326511	2.13635	chr6	86460343	86465355	lncRNA
ENSMUSG00000120982		0.826423	1	0.435239	0.780259	chr19	6110965	6112164	lncRNA
ENSMUSG00000043833	2900005J15Rik	0.82638	0.278693	0.149302	1.442	chr5	25305929	25315107	lncRNA
ENSMUSG00000019362	D8Ertd738e	0.826112	9.01476e-09	4.29094e-10	6.24306	chr8	84972867	84976348	protein_coding
ENSMUSG00000039065	Atpsckmt	0.826019	0.0154602	0.00409362	2.87086	chr15	31601998	31621373	protein_coding
ENSMUSG00000045136	Tubb2b	0.825665	0.106448	0.0422651	2.0309	chr13	34310731	34314449	protein_coding
ENSMUSG00000110647	Gm17745	0.825522	1	0.407461	0.82837	chr10	93171255	93184741	lncRNA
ENSMUSG00000096942	Rps19-ps6	0.825464	1	0.405058	0.832622	chr12	110864548	110864985	processed_pseudogene
ENSMUSG00000086914	Gm16124	0.825407	0.301513	0.165794	1.38585	chr9	53578410	53592630	lncRNA
ENSMUSG00000025500	Lmntd2	0.824707	1	0.524074	0.637078	chr7	140789905	140793993	protein_coding
ENSMUSG00000014164	Klhl3	0.824499	1	0.565406	0.57483	chr13	58148042	58261406	protein_coding
ENSMUSG00000054400	Cklf	0.824158	0.000550922	8.44717e-05	3.93135	chr8	104977493	104991570	protein_coding
ENSMUSG00000031480	Thsd1	0.823768	0.466327	0.301919	1.03233	chr8	22717329	22751350	protein_coding
ENSMUSG00000100078	Gm6170	0.823762	1	0.385037	0.868653	chr1	128447810	128449197	processed_pseudogene
ENSMUSG00000020444	Guk1	0.823657	0.000139703	1.78909e-05	4.28971	chr11	59074701	59083069	protein_coding
ENSMUSG00000019791	Hint3	0.822098	0.0174387	0.00471299	2.82602	chr10	30484137	30505628	protein_coding
ENSMUSG00000002064	Sdf2	0.821999	1.02913e-06	7.43888e-08	5.38023	chr11	78136572	78146322	protein_coding
ENSMUSG00000120462		0.821429	1	0.53559	0.619495	chr16	4291610	4293081	lncRNA
ENSMUSG00000007777	0610009B22Rik	0.821219	9.7156e-05	1.19501e-05	4.3785	chr11	51576213	51579701	protein_coding
ENSMUSG00000032915	Adgre4	0.820567	0.000273253	3.8214e-05	4.11802	chr17	56056984	56160662	protein_coding
ENSMUSG00000003970	Rpl8	0.820381	2.1318e-10	7.65078e-12	6.84494	chr15	76788278	76790514	protein_coding
ENSMUSG00000021252	Erg28	0.819812	1.4594e-05	1.42743e-06	4.82114	chr12	85862222	85871324	protein_coding
ENSMUSG00000035919	Bbs9	0.819631	0.00189121	0.000349404	3.57562	chr9	22387011	22799576	protein_coding
ENSMUSG00000002804	Nudt14	0.819526	0.00115974	0.00019912	3.72013	chr12	112897911	112905744	protein_coding
ENSMUSG00000044197	Gpr146	0.818971	3.74435e-07	2.41316e-08	5.57942	chr5	139363452	139382170	protein_coding
ENSMUSG00000022194	Pabpn1	0.818908	0.188162	0.08784	1.7069	chr14	55129957	55135626	protein_coding
ENSMUSG00000058267	Mrps14	0.81859	0.00022706	3.09506e-05	4.16636	chr1	160022785	160029740	protein_coding
ENSMUSG00000014856	Tmem208	0.817181	5.32797e-05	6.04166e-06	4.52493	chr8	106052986	106061851	protein_coding
ENSMUSG00000033543	Gtf2a2	0.81712	0.000490734	7.42414e-05	3.96227	chr9	69919832	69930148	protein_coding
ENSMUSG00000075486	Commd6	0.816925	2.08728e-05	2.1119e-06	4.74241	chr14	101870417	101878122	protein_coding
ENSMUSG00000045996	Polr2k	0.816787	0.00123154	0.000213883	3.70203	chr15	36174156	36177156	protein_coding
ENSMUSG00000095677	Dynlt1f	0.816219	0.0206002	0.00577396	2.76035	chr17	6914001	6923299	protein_coding
ENSMUSG00000079429	Mroh2a	0.816096	0.225051	0.111652	1.59081	chr1	88154708	88190011	protein_coding
ENSMUSG00000025785	Exosc7	0.815624	0.00561585	0.00124381	3.22864	chr9	122942280	122965194	protein_coding
ENSMUSG00000001946	Esam	0.815221	0.515534	0.346932	0.940557	chr9	37439374	37449615	protein_coding
ENSMUSG00000003873	Bax	0.815011	1.42698e-08	7.16495e-10	6.1624	chr7	45111121	45116322	protein_coding
ENSMUSG00000078348	Sf3b5	0.814758	1.45013e-05	1.41592e-06	4.82275	chr10	12881087	12884927	protein_coding
ENSMUSG00000120315		0.814748	1	0.464411	0.731604	chr2	144007376	144008882	lncRNA
ENSMUSG00002075851	Gm54602	0.814216	1	0.584488	0.54684	chr19	60568967	60569055	miRNA
ENSMUSG00000022338	Eny2	0.814114	0.000129163	1.63549e-05	4.3096	chr15	44291438	44301652	protein_coding
ENSMUSG00000049090	Zadh2	0.813665	1.24306e-06	9.11087e-08	5.34362	chr18	84106188	84115653	protein_coding
ENSMUSG00000120523		0.813662	1	0.569512	0.568771	chr11	83643917	83644496	lncRNA
ENSMUSG00000001248	Gramd1a	0.813468	1.27535e-08	6.29617e-10	6.18283	chr7	30829552	30855321	protein_coding
ENSMUSG00000036835	Psenen	0.813399	1.28819e-06	9.49016e-08	5.33622	chr7	30261288	30263052	protein_coding
ENSMUSG00000021069	Pygl	0.812031	1.53983e-09	6.27867e-11	6.53695	chr12	70237585	70278262	protein_coding
ENSMUSG00000045730	Adrb2	0.811628	0.00824306	0.00195139	3.09753	chr18	62310887	62313030	protein_coding
ENSMUSG00000006315	Tmem147	0.811407	6.71681e-05	7.79196e-06	4.47082	chr7	30427126	30428965	protein_coding
ENSMUSG00000083563	Gm13340	0.811085	0.193396	0.0909956	1.69017	chr2	22478115	22479659	unprocessed_pseudogene
ENSMUSG00000031490	Eif4ebp1	0.81083	2.77861e-08	1.47475e-09	6.0471	chr8	27750357	27766702	protein_coding
ENSMUSG00000027832	Ptx3	0.810633	0.428158	0.268277	1.10704	chr3	66127331	66133226	protein_coding
ENSMUSG00000063145	Bbs5	0.81062	0.0546962	0.0187099	2.35126	chr2	69477515	69497915	protein_coding
ENSMUSG00000030162	Olr1	0.810425	0.186374	0.0867023	1.71306	chr6	129462207	129484128	protein_coding
ENSMUSG00000032207	Lipc	0.810381	1	0.442291	0.76833	chr9	70705410	70859508	protein_coding
ENSMUSG00000035983	Gm7008	0.810381	1	0.442291	0.76833	chr12	40272757	40279183	lncRNA
ENSMUSG00000058558	Rpl5	0.810309	1.98406e-08	1.0263e-09	6.10527	chr5	108048368	108056871	protein_coding
ENSMUSG00000101970	Chaserr	0.810308	0.0004429	6.59686e-05	3.99038	chr7	73189549	73208143	lncRNA
ENSMUSG00000063787	Chchd1	0.809413	3.96238e-06	3.32813e-07	5.10385	chr14	20753074	20754493	protein_coding
ENSMUSG00000028356	Ambp	0.808737	1	0.403338	0.835674	chr4	63061512	63073036	protein_coding
ENSMUSG00000113294	Gm49326	0.808628	1	0.412534	0.819442	chr12	17932198	17932323	unprocessed_pseudogene
ENSMUSG00000021281	Tnfaip2	0.808397	1.55794e-13	3.4125e-15	7.87481	chr12	111408903	111421452	protein_coding
ENSMUSG00000044408	Sptssa	0.807777	2.67262e-06	2.1345e-07	5.18723	chr12	54692177	54703358	protein_coding
ENSMUSG00000021460	Auh	0.806954	8.94069e-05	1.08915e-05	4.39867	chr13	52989155	53083717	protein_coding
ENSMUSG00000071632	2510002D24Rik	0.806154	0.0884161	0.0338171	2.12225	chr16	18655328	18658910	protein_coding
ENSMUSG00000032018	Sc5d	0.805473	8.74983e-08	4.96929e-09	5.8482	chr9	42162891	42175552	protein_coding
ENSMUSG00000020018	Snrpf	0.805068	1.25703e-05	1.19561e-06	4.85636	chr10	93418891	93425568	protein_coding
ENSMUSG00000029449	Rhof	0.804982	0.0305928	0.00926734	2.60203	chr5	123241107	123270755	protein_coding
ENSMUSG00000022551	Cyc1	0.804782	2.28237e-07	1.41903e-08	5.67108	chr15	76227723	76230460	protein_coding
ENSMUSG00000121584	Tmem276	0.804475	0.0305928	0.00927063	2.60191	chr15	76542333	76544317	protein_coding
ENSMUSG00000052125	F730043M19Rik	0.804472	0.127943	0.0532791	1.93265	chr12	33161710	33197611	lncRNA
ENSMUSG00000089847	Timm10b	0.802786	0.0033702	0.000682558	3.39649	chr7	105289263	105292844	protein_coding
ENSMUSG00000028648	Ndufs5	0.801762	1.32529e-05	1.2717e-06	4.84413	chr4	123606503	123611995	protein_coding
ENSMUSG00000051113	Garin5a	0.801264	0.460632	0.296464	1.04405	chr7	44146005	44150910	protein_coding
ENSMUSG00000044349	Snhg11	0.801244	1	0.408912	0.825809	chr2	158217558	158228071	protein_coding
ENSMUSG00000016833	Mrps18c	0.801044	0.000119035	1.50022e-05	4.32866	chr5	100946493	100952337	protein_coding
ENSMUSG00000003200	Sh3gl1	0.800957	1.19571e-07	6.97075e-09	5.79163	chr17	56323750	56343635	protein_coding
ENSMUSG00000024844	Banf1	0.800939	8.0719e-07	5.63061e-08	5.43015	chr19	5414666	5417196	protein_coding
ENSMUSG00000060152	Pop5	0.799563	0.00197999	0.000368308	3.56181	chr5	115373895	115383410	protein_coding
ENSMUSG00000023939	Mrpl14	0.799263	8.61816e-05	1.03845e-05	4.40901	chr17	45997248	46009421	protein_coding
ENSMUSG00000037740	Mrps26	0.799092	0.000111673	1.39897e-05	4.34402	chr2	130405662	130410615	protein_coding
ENSMUSG00000023886	Smoc2	0.79901	1	0.450972	0.753795	chr17	14499768	14625052	protein_coding
ENSMUSG00000107200	Gm43039	0.798887	1	0.436753	0.777687	chr5	92105859	92106821	TEC
ENSMUSG00000000562	Adora3	0.798243	0.351303	0.204359	1.26923	chr3	105778174	105816242	protein_coding
ENSMUSG00000037361	Sf3b6	0.797954	1.25225e-06	9.19931e-08	5.34187	chr12	4867544	4877659	protein_coding
ENSMUSG00000022217	Emc9	0.797167	0.0208939	0.0058686	2.75503	chr14	55818973	55822759	protein_coding
ENSMUSG00000023224	Serping1	0.797049	0.41571	0.257131	1.1332	chr2	84595731	84605788	protein_coding
ENSMUSG00000058317	Ube2e2	0.796823	5.9032e-05	6.77351e-06	4.50068	chr14	3575429	3896121	protein_coding
ENSMUSG00000005803	Sqor	0.796794	2.68904e-07	1.68773e-08	5.6413	chr2	122607157	122651489	protein_coding
ENSMUSG00000074671	Tspyl3	0.796595	0.0798215	0.0298171	2.17251	chr2	153064290	153067361	protein_coding
ENSMUSG00000000942	Hoxa4	0.79581	1	0.402544	0.837087	chr6	52166651	52168733	protein_coding
ENSMUSG00000032279	Idh3a	0.795311	1.63438e-06	1.2282e-07	5.28925	chr9	54493618	54511945	protein_coding
ENSMUSG00000055692	Tmem191	0.795008	0.516228	0.347747	0.938968	chr16	17093941	17101093	protein_coding
ENSMUSG00000002661	Alkbh7	0.794655	0.00391852	0.000814735	3.34774	chr17	57304339	57306322	protein_coding
ENSMUSG00000019738	Polr2i	0.794505	0.000649072	0.000102419	3.88479	chr7	29931373	29932815	protein_coding
ENSMUSG00000074355	Gm10676	0.794371	0.110409	0.0444241	2.01007	chr7	18723479	18726699	TEC
ENSMUSG00000022820	Ndufb4	0.794356	4.38041e-05	4.83429e-06	4.57185	chr16	37467532	37474815	protein_coding
ENSMUSG00000015806	Qdpr	0.794181	1.01519e-06	7.31248e-08	5.38332	chr5	45591363	45607578	protein_coding
ENSMUSG00000028417	Tal2	0.793759	0.078156	0.0289831	2.18372	chr4	53779705	53788712	protein_coding
ENSMUSG00000072214	Septin5	0.793514	1	0.512637	0.654737	chr16	18439252	18448704	protein_coding
ENSMUSG00000067722	BC003965	0.793037	0.000380124	5.52733e-05	4.03213	chr17	25403528	25406636	protein_coding
ENSMUSG00000029862	Clcn1	0.792865	1	0.638509	0.469784	chr6	42263619	42292690	protein_coding
ENSMUSG00000031807	Pgls	0.792574	5.83933e-09	2.71059e-10	6.31449	chr8	72044820	72053736	protein_coding
ENSMUSG00000120187		0.792193	1	0.54648	0.603043	chr4	141391508	141393297	lncRNA
ENSMUSG00000020092	Pald1	0.791276	0.0528866	0.0179432	2.36679	chr10	61155435	61219309	protein_coding
ENSMUSG00000020056	Washc3	0.79113	8.14297e-06	7.39521e-07	4.95069	chr10	88036955	88082020	protein_coding
ENSMUSG00000055334	Snupn	0.790764	0.0360868	0.0113205	2.53265	chr9	56858162	56890490	protein_coding
ENSMUSG00000044600	Smim7	0.7907	3.29416e-06	2.71137e-07	5.14248	chr8	73319032	73324932	protein_coding
ENSMUSG00000075389	Reno1	0.790561	1	0.560064	0.582747	chr11	120076226	120080814	lncRNA
ENSMUSG00000087187	Gm13431	0.790561	1	0.560064	0.582747	chr2	36106733	36113046	lncRNA
ENSMUSG00000059412	Fxyd2	0.790443	9.81123e-06	9.05907e-07	4.91105	chr9	45310967	45321576	protein_coding
ENSMUSG00000025887	Casp12	0.789692	1	0.392333	0.855394	chr9	5345430	5373032	protein_coding
ENSMUSG00000097047	1110020A21Rik	0.789584	1	0.500407	0.673849	chr17	85224610	85265138	lncRNA
ENSMUSG00000036594	H2-Aa	0.789419	1.28844e-06	9.50862e-08	5.33587	chr17	34501718	34506797	protein_coding
ENSMUSG00000057762	Gm6169	0.788712	1	0.412328	0.819803	chr13	97234716	97235745	protein_coding
ENSMUSG00000031158	Timm17b	0.788309	0.000269045	3.74215e-05	4.12285	chrX	7765596	7776168	protein_coding
ENSMUSG00000083307	AA414768	0.788238	0.0207315	0.00581601	2.75798	chrX	12803111	12804367	processed_pseudogene
ENSMUSG00000031633	Slc25a4	0.787587	5.21975e-10	1.97445e-11	6.7079	chr8	46659834	46664321	protein_coding
ENSMUSG00000031388	Naa10	0.787516	0.0645162	0.0228008	2.27676	chrX	72960479	72965550	protein_coding
ENSMUSG00000010607	Pigyl	0.787159	0.00969173	0.00236782	3.03974	chr9	22068142	22069654	protein_coding
ENSMUSG00000070282	3000002C10Rik	0.786726	0.393156	0.238378	1.17905	chr9	109657011	109661774	transcribed_processed_pseudogene
ENSMUSG00000006784	Odad4	0.786477	1	0.558152	0.585588	chr11	100436433	100463394	protein_coding
ENSMUSG00000021764	Ndufs4	0.786455	4.24797e-06	3.58408e-07	5.08982	chr13	114424331	114524794	protein_coding
ENSMUSG00000044387	2410080I02Rik	0.786424	1	0.628246	0.484198	chr19	23112264	23113081	lncRNA
ENSMUSG00000102737	1700016A09Rik	0.786424	1	0.628246	0.484198	chr8	121263631	121264465	TEC
ENSMUSG00000029462	Vps29	0.786308	3.43004e-08	1.83783e-09	6.01153	chr5	122492432	122503047	protein_coding
ENSMUSG00000100865	Gm9320	0.786187	0.141948	0.061228	1.87185	chr17	71159752	71183307	transcribed_processed_pseudogene
ENSMUSG00000067288	Rps28	0.786079	1.43407e-10	5.08629e-12	6.90315	chr17	34038001	34043536	protein_coding
ENSMUSG00000042265	Trem1	0.78541	0.262769	0.138176	1.48262	chr17	48539796	48553952	protein_coding
ENSMUSG00000054612	Mgmt	0.784599	0.0300744	0.00908312	2.60891	chr7	136496343	136731995	protein_coding
ENSMUSG00000026111	Unc50	0.783482	3.06231e-06	2.48184e-07	5.15907	chr1	37469220	37478205	protein_coding
ENSMUSG00000002068	Ccne1	0.782746	0.0601189	0.0210087	2.30783	chr7	37797409	37806959	protein_coding
ENSMUSG00000039632	Odad3	0.78246	1	0.551188	0.59598	chr9	21901167	21913930	protein_coding
ENSMUSG00000040957	Cables1	0.782305	0.40275	0.246656	1.15851	chr18	11972277	12078687	protein_coding
ENSMUSG00000042380	Smim12	0.781933	0.000201756	2.69613e-05	4.19772	chr4	127137577	127141602	protein_coding
ENSMUSG00000032475	Nck1	0.78187	2.80694e-07	1.76646e-08	5.63344	chr9	100374346	100428187	protein_coding
ENSMUSG00000001467	Cyp51	0.781605	9.39578e-08	5.36675e-09	5.83538	chr5	4131145	4154746	protein_coding
ENSMUSG00000116518	Gm49494	0.779526	1	0.625622	0.487898	chr15	99773414	99775476	lncRNA
ENSMUSG00000049916	2610318N02Rik	0.779275	0.310973	0.172646	1.36375	chr16	16931262	16943031	protein_coding
ENSMUSG00000001918	Slc1a5	0.779269	6.4285e-06	5.6703e-07	5.00212	chr7	16515265	16532199	protein_coding
ENSMUSG00000040521	Tsfm	0.779125	0.00459642	0.000987824	3.29397	chr10	126847441	126866709	protein_coding
ENSMUSG00000025650	Col7a1	0.778708	1	0.523178	0.638455	chr9	108782654	108813943	protein_coding
ENSMUSG00000112110	Gm15608	0.778708	1	0.523178	0.638455	chr10	82014069	82037322	lncRNA
ENSMUSG00000030109	Slc6a12	0.778651	7.69769e-08	4.34495e-09	5.8705	chr6	121320035	121342734	protein_coding
ENSMUSG00000110386	Gm42031	0.778098	0.262921	0.138283	1.48222	chr8	85852501	85858918	lncRNA
ENSMUSG00000053553	3110082I17Rik	0.777468	0.00842361	0.00200407	3.08963	chr5	139345494	139446282	protein_coding
ENSMUSG00000033475	Tomm6	0.776816	1	0.658253	0.442327	chr17	47997571	47999311	protein_coding
ENSMUSG00000085196	Gm14963	0.776816	1	0.658253	0.442327	chr19	6318825	6326635	lncRNA
ENSMUSG00000001666	Ddt	0.776509	0.00259256	0.000505844	3.47764	chr10	75607064	75609248	protein_coding
ENSMUSG00000114980	4933432I03Rik	0.776409	0.522487	0.353856	0.927136	chr14	103224848	103271239	lncRNA
ENSMUSG00000101856	1700096K18Rik	0.775658	0.303483	0.167329	1.38084	chr5	25735011	25736464	lncRNA
ENSMUSG00000060036	Rpl3	0.77512	7.38298e-11	2.48172e-12	7.00433	chr15	79961992	79976069	protein_coding
ENSMUSG00000030579	Tyrobp	0.775059	2.83309e-09	1.22202e-10	6.43657	chr7	30113185	30117010	protein_coding
ENSMUSG00000032369	Plscr1	0.774688	1.27383e-05	1.21481e-06	4.85321	chr9	92131803	92154331	protein_coding
ENSMUSG00000045160	Bola3	0.774222	0.000884792	0.000145577	3.7985	chr6	83326129	83337118	protein_coding
ENSMUSG00000019929	Dcn	0.774181	0.409998	0.252354	1.14465	chr10	97315471	97354005	protein_coding
ENSMUSG00000055839	Elob	0.77379	2.4056e-08	1.26258e-09	6.07209	chr17	24043712	24048110	protein_coding
ENSMUSG00000069835	Sat2	0.773723	0.380108	0.228193	1.20503	chr11	69512850	69514696	protein_coding
ENSMUSG00000063354	Slc39a4	0.77369	0.000382473	5.5647e-05	4.03055	chr15	76496583	76501584	protein_coding
ENSMUSG00000073422	H2-Ke6	0.772982	1	0.621204	0.494144	chr17	34245007	34247034	protein_coding
ENSMUSG00000029346	Srrd	0.772798	0.00428761	0.000908815	3.31733	chr5	112485258	112490906	protein_coding
ENSMUSG00000037349	Nudt22	0.772586	0.0497143	0.0166315	2.39476	chr19	6970386	6973485	protein_coding
ENSMUSG00000027679	Dnajc19	0.772389	5.39931e-05	6.14075e-06	4.52148	chr3	34110169	34135470	protein_coding
ENSMUSG00000001604	Tcea3	0.770615	1	0.450656	0.754323	chr4	135975040	136002209	protein_coding
ENSMUSG00000031818	Cox4i1	0.770488	6.311e-09	2.94017e-10	6.3019	chr8	121394961	121400946	protein_coding
ENSMUSG00000019857	Asf1a	0.770419	0.00448026	0.00095833	3.30248	chr10	53472853	53485321	protein_coding
ENSMUSG00000000581	C1d	0.770404	2.44266e-05	2.5014e-06	4.70802	chr11	17207579	17219176	protein_coding
ENSMUSG00000117818	Gm50105	0.770253	1	0.431751	0.786198	chr17	31768521	31771231	lncRNA
ENSMUSG00000040325	Dcaf1	0.770119	0.000844197	0.000138258	3.81126	chr9	106699073	106758191	protein_coding
ENSMUSG00000028889	Yrdc	0.769173	0.000345226	4.96463e-05	4.05729	chr4	124744472	124749035	protein_coding
ENSMUSG00000050608	Micos10	0.768995	7.8568e-06	7.11546e-07	4.95819	chr4	138829125	138858424	protein_coding
ENSMUSG00000035960	Apex1	0.768911	2.68799e-06	2.14903e-07	5.18596	chr14	51162425	51164596	protein_coding
ENSMUSG00000025933	Tmem14a	0.768523	0.275808	0.147059	1.45	chr1	21288799	21300391	protein_coding
ENSMUSG00000054169	Ceacam10	0.768428	0.239852	0.121886	1.54691	chr7	24476631	24484082	protein_coding
ENSMUSG00000001348	Acp5	0.768155	6.87212e-05	8.00686e-06	4.465	chr9	22038023	22047007	protein_coding
ENSMUSG00000019303	Psmc3ip	0.767781	0.470077	0.305768	1.02414	chr11	100982649	100986262	protein_coding
ENSMUSG00000025732	Mcrip2	0.767771	0.0240526	0.00693818	2.6998	chr17	26082672	26087738	protein_coding
ENSMUSG00000015850	Adamtsl4	0.76767	0.128568	0.0536909	1.92932	chr3	95583511	95595228	protein_coding
ENSMUSG00000061518	Cox5b	0.767272	8.35386e-09	3.9482e-10	6.25606	chr1	36730530	36732762	protein_coding
ENSMUSG00000027099	Mtx2	0.767133	5.82454e-06	5.0885e-07	5.02295	chr2	74656147	74708775	protein_coding
ENSMUSG00000022516	Nudt16l1	0.767113	0.000111867	1.40234e-05	4.34349	chr16	4756625	4758896	protein_coding
ENSMUSG00000098702	1500015A07Rik	0.766887	0.467561	0.302989	1.03005	chr18	61859455	61868995	lncRNA
ENSMUSG00000039382	Wdr45	0.766512	0.0205365	0.00574745	2.76185	chrX	7580572	7594445	protein_coding
ENSMUSG00000071172	Srsf3	0.765867	2.43766e-07	1.51968e-08	5.65933	chr17	29251602	29262347	protein_coding
ENSMUSG00000063320	1190007I07Rik	0.765554	0.0535479	0.0182072	2.36138	chr10	82455685	82459062	protein_coding
ENSMUSG00000079547	H2-DMb1	0.765461	2.62158e-07	1.64318e-08	5.6459	chr17	34372046	34379204	protein_coding
ENSMUSG00000020388	Pdlim4	0.765455	0.000728948	0.000116643	3.85308	chr11	53945754	53959840	protein_coding
ENSMUSG00000036278	Macrod1	0.76407	0.0161013	0.0042851	2.85637	chr19	7034178	7175422	protein_coding
ENSMUSG00000029089	5730480H06Rik	0.763406	0.0445209	0.0145677	2.44295	chr5	48485294	48571636	protein_coding
ENSMUSG00000087579	Hectd2os	0.763195	0.48453	0.31818	0.998205	chr19	36544889	36683041	lncRNA
ENSMUSG00000063439	B9d2	0.762765	0.000595974	9.25844e-05	3.90925	chr7	25380205	25385983	protein_coding
ENSMUSG00000031442	Mcf2l	0.762339	0.142218	0.061368	1.87083	chr8	12923806	13070905	protein_coding
ENSMUSG00000028563	Tm2d1	0.762283	4.0687e-05	4.45603e-06	4.58889	chr4	98243607	98271543	protein_coding
ENSMUSG00000040466	Blvrb	0.762275	0.0572686	0.0197618	2.33084	chr7	27147403	27165569	protein_coding
ENSMUSG00000037989	Wnk2	0.762178	0.26172	0.137408	1.48551	chr13	49189779	49301490	protein_coding
ENSMUSG00000034379	Wdr5b	0.761872	0.104519	0.041244	2.04107	chr16	35861560	35864298	protein_coding
ENSMUSG00000074129	Rpl13a	0.761831	6.20961e-05	7.14602e-06	4.48929	chr7	44774982	44778185	protein_coding
ENSMUSG00000029001	Fbxo44	0.761473	0.183345	0.0848917	1.72298	chr4	148237257	148244939	protein_coding
ENSMUSG00000032002	Dcun1d5	0.761378	1.70668e-07	1.03091e-08	5.72556	chr9	7184520	7208205	protein_coding
ENSMUSG00000071451	Psmg4	0.761135	0.0012542	0.000218824	3.69623	chr13	34346947	34362156	protein_coding
ENSMUSG00000063851	Rnf183	0.760181	1	0.553006	0.593262	chr4	62345777	62353489	protein_coding
ENSMUSG00000022751	Nit2	0.760177	0.00114068	0.000195078	3.72531	chr16	56977028	56987704	protein_coding
ENSMUSG00000029551	Psmg3	0.760031	0.0683124	0.0245106	2.24903	chr5	139809347	139812640	protein_coding
ENSMUSG00000062611	Rps3a2	0.759957	0.470746	0.306322	1.02297	chr14	88360453	88361244	processed_pseudogene
ENSMUSG00000031778	Cx3cl1	0.75988	1	0.406457	0.830144	chr8	95498637	95509055	protein_coding
ENSMUSG00000021359	Tfap2a	0.759708	1	0.600838	0.523196	chr13	40868778	40891852	protein_coding
ENSMUSG00000014769	Psmb1	0.759622	3.22732e-07	2.05004e-08	5.60772	chr17	15695283	15720013	protein_coding
ENSMUSG00000108030	9530062K07Rik	0.758344	1	0.547745	0.601143	chr6	116176369	116184954	lncRNA
ENSMUSG00000031939	Taf1d	0.75832	3.7904e-05	4.11292e-06	4.60559	chr9	15217510	15228287	protein_coding
ENSMUSG00000039195	Bbln	0.756946	1.39816e-05	1.35929e-06	4.83088	chr2	32267109	32271950	protein_coding
ENSMUSG00000039450	Dcxr	0.75691	0.000340706	4.88526e-05	4.06105	chr11	120616225	120618107	protein_coding
ENSMUSG00000051185	Fam174a	0.756755	1.55416e-07	9.30922e-09	5.74286	chr1	95241348	95263009	protein_coding
ENSMUSG00000107111	Gm40304	0.756532	1	0.489166	0.691636	chr5	53703693	53704664	lncRNA
ENSMUSG00000029649	Pomp	0.756364	1.67272e-07	1.00758e-08	5.72945	chr5	147797271	147813266	protein_coding
ENSMUSG00000121033		0.755897	1	0.538363	0.615291	chr4	129704307	129704775	lncRNA
ENSMUSG00000042992	Borcs5	0.754653	0.110886	0.0447188	2.00729	chr6	134616473	134688150	protein_coding
ENSMUSG00000037966	Ninj1	0.754331	2.02276e-09	8.48638e-11	6.49172	chr13	49340961	49349720	protein_coding
ENSMUSG00000121247		0.754173	0.493722	0.326389	0.981414	chr11	97078523	97080165	lncRNA
ENSMUSG00000032826	Ank2	0.753792	0.491422	0.32433	0.985599	chr3	126715261	127292999	protein_coding
ENSMUSG00000023991	Foxp4	0.753763	1.46884e-07	8.74868e-09	5.75336	chr17	48178058	48235570	protein_coding
ENSMUSG00000074807	Gm10762	0.753747	0.401935	0.245868	1.16045	chr2	128807425	128809964	lncRNA
ENSMUSG00000098332	Pigbos1	0.752855	0.00220532	0.00041654	3.52938	chr9	72947000	72950061	protein_coding
ENSMUSG00000087165	2010001A14Rik	0.75251	0.341571	0.196563	1.29141	chr11	57686321	57692313	lncRNA
ENSMUSG00000062995	Ica1	0.752263	0.0627552	0.0220963	2.28871	chr6	8630527	8778488	protein_coding
ENSMUSG00000023051	Tarbp2	0.752041	0.000165879	2.16607e-05	4.24705	chr15	102426627	102432111	protein_coding
ENSMUSG00000030214	Plbd1	0.751972	0.424989	0.265162	1.11427	chr6	136589068	136638926	protein_coding
ENSMUSG00000095526	Gm10243	0.751675	1	0.57364	0.562698	chr6	48500452	48500784	processed_pseudogene
ENSMUSG00000120262		0.750857	0.414855	0.256357	1.13504	chr4	138919492	138920054	lncRNA
ENSMUSG00000022956	Atp5o	0.750645	5.28021e-07	3.52339e-08	5.51321	chr16	91722102	91728575	protein_coding
ENSMUSG00000002346	Slc25a42	0.750592	0.388141	0.234423	1.18904	chr8	70636990	70664955	protein_coding
ENSMUSG00000012422	Tmem167	0.750113	7.84042e-07	5.45593e-08	5.43577	chr13	90237242	90292026	protein_coding
ENSMUSG00000000088	Cox5a	0.749808	2.77385e-09	1.18946e-10	6.44067	chr9	57428557	57439709	protein_coding
ENSMUSG00000009566	Fpgs	0.749612	0.0569523	0.0196241	2.33346	chr2	32572621	32594157	protein_coding
ENSMUSG00000028651	Ppie	0.749579	0.00337311	0.000683714	3.39603	chr4	123020908	123033744	protein_coding
ENSMUSG00000022667	Cd200r1	0.74929	7.92742e-08	4.4813e-09	5.86537	chr16	44586099	44615341	protein_coding
ENSMUSG00000044966	Fbxo48	0.748992	1	0.627699	0.484968	chr11	16901375	16904772	protein_coding
ENSMUSG00000072235	Tuba1a	0.748906	7.83268e-05	9.2844e-06	4.4332	chr15	98847718	98851584	protein_coding
ENSMUSG00000002379	Ndufa11	0.748518	2.36003e-06	1.84508e-07	5.2143	chr17	57024767	57029141	protein_coding
ENSMUSG00000033610	Pank1	0.748456	0.0442936	0.0144822	2.44508	chr19	34784340	34856855	protein_coding
ENSMUSG00000028613	Lrp8	0.748348	0.000413836	6.10469e-05	4.00873	chr4	107659066	107734037	protein_coding
ENSMUSG00000022540	Rogdi	0.748058	0.00646465	0.00146013	3.18249	chr16	4826594	4831417	protein_coding
ENSMUSG00000043770	Gm12481	0.747914	0.130371	0.0545867	1.92215	chr4	43664043	43664339	processed_pseudogene
ENSMUSG00000003955	Fam162a	0.747885	0.00158661	0.000286445	3.62726	chr16	35864131	35891964	protein_coding
ENSMUSG00000084964	Gm15503	0.747665	1	0.574209	0.561863	chr7	128010692	128014065	lncRNA
ENSMUSG00000005124	Ccn4	0.747501	1	0.451677	0.752623	chr15	66763169	66795050	protein_coding
ENSMUSG00000028100	Nudt17	0.747235	1	0.494197	0.683649	chr3	96613383	96615878	protein_coding
ENSMUSG00000069682	Gm10275	0.747049	0.443121	0.281415	1.07715	chr10	29574731	29575389	transcribed_processed_pseudogene
ENSMUSG00000021785	Ngly1	0.746868	8.02909e-05	9.56455e-06	4.42679	chr14	6157837	6220483	protein_coding
ENSMUSG00000032436	Cmtm7	0.746514	2.16687e-06	1.67763e-07	5.23191	chr9	114585904	114610924	protein_coding
ENSMUSG00000026701	Prdx6	0.74632	1.01199e-06	7.28084e-08	5.3841	chr1	161067682	161078789	protein_coding
ENSMUSG00000062931	Zfp938	0.74611	0.0806021	0.0302173	2.16723	chr10	82060684	82077114	protein_coding
ENSMUSG00000024663	Rab3il1	0.745483	3.11391e-06	2.5338e-07	5.15519	chr19	9979033	10015744	protein_coding
ENSMUSG00000027076	Timm10	0.74505	0.00101526	0.000170892	3.75856	chr2	84657341	84660557	protein_coding
ENSMUSG00000049482	Ctu2	0.74495	0.00215261	0.000405133	3.53672	chr8	123202882	123210877	protein_coding
ENSMUSG00000099764	Rps10-ps2	0.74493	1	0.417568	0.810649	chr16	20640895	20641390	processed_pseudogene
ENSMUSG00000031379	Pir	0.744649	0.0032446	0.00065384	3.40824	chrX	163052367	163156007	protein_coding
ENSMUSG00000026637	Traf5	0.74446	0.000976553	0.00016339	3.76978	chr1	191729166	191776868	protein_coding
ENSMUSG00000031519	Asb5	0.744371	1	0.476823	0.711421	chr8	54982615	55040910	protein_coding
ENSMUSG00000016308	Ube2a	0.743587	1.40592e-05	1.36802e-06	4.82961	chrX	36064828	36147875	protein_coding
ENSMUSG00000070283	Ndufaf3	0.743414	0.000380124	5.52512e-05	4.03223	chr9	108442736	108444633	protein_coding
ENSMUSG00000002109	Ddb2	0.743325	0.269264	0.142934	1.46495	chr2	91041917	91067327	protein_coding
ENSMUSG00000024097	Srsf7	0.743213	6.52028e-05	7.54748e-06	4.47763	chr17	80507509	80514736	protein_coding
ENSMUSG00000060703	Cd302	0.742691	1.37709e-09	5.56868e-11	6.55488	chr2	60082337	60114832	protein_coding
ENSMUSG00000120996		0.742611	0.0564728	0.0194205	2.33736	chr3	127582505	127583896	lncRNA
ENSMUSG00000024666	Tmem138	0.742606	0.0212511	0.00598684	2.7485	chr19	10547842	10554726	protein_coding
ENSMUSG00000014504	Srp19	0.742552	2.48146e-05	2.55045e-06	4.70405	chr18	34463900	34469652	protein_coding
ENSMUSG00000021606	Ndufs6	0.742254	3.31639e-05	3.53152e-06	4.6372	chr13	73467957	73476661	protein_coding
ENSMUSG00000026632	Tatdn3	0.742091	0.0865	0.0329258	2.13299	chr1	190778023	190795129	protein_coding
ENSMUSG00000025868	Higd2a	0.741902	5.36374e-06	4.66785e-07	5.03949	chr13	54738020	54738971	protein_coding
ENSMUSG00000085385	Snhg17	0.741463	0.0705856	0.0255167	2.23349	chr2	158195620	158203501	lncRNA
ENSMUSG00000014592	Camta1	0.741299	0.079427	0.029611	2.17525	chr4	151001779	151946333	protein_coding
ENSMUSG00000096472	Cdkn2d	0.741236	0.00864302	0.00206573	3.08062	chr9	21199706	21202703	protein_coding
ENSMUSG00000049686	Orai1	0.7408	3.14592e-06	2.56816e-07	5.15266	chr5	123153137	123168519	protein_coding
ENSMUSG00000030629	Zfand6	0.740563	3.06163e-07	1.93706e-08	5.61753	chr7	84262974	84339167	protein_coding
ENSMUSG00000038776	Ephx1	0.740396	0.00179551	0.000329234	3.59114	chr1	180803775	180848469	protein_coding
ENSMUSG00000053746	Ptrh1	0.74003	0.0014126	0.000249913	3.66235	chr2	32665798	32667609	protein_coding
ENSMUSG00000096768	Gm47283	0.739534	0.000112564	1.41298e-05	4.34183	chrY	90796007	90827734	lncRNA
ENSMUSG00000063480	Snu13	0.739339	1.65406e-05	1.63733e-06	4.7937	chr15	81924726	81931799	protein_coding
ENSMUSG00000038622	Med30	0.739152	0.00317747	0.000637368	3.41519	chr15	52575804	52593960	protein_coding
ENSMUSG00000044813	Shb	0.739015	0.0016237	0.000294236	3.62032	chr4	45423278	45532470	protein_coding
ENSMUSG00000084957	Bbip1	0.738866	0.00029726	4.20721e-05	4.0958	chr19	53918292	53933058	protein_coding
ENSMUSG00000034473	Sec22a	0.738785	0.00303054	0.00060381	3.4299	chr16	35131501	35184288	protein_coding
ENSMUSG00000021565	Slc6a19	0.738605	1	0.448416	0.758058	chr13	73827864	73852984	protein_coding
ENSMUSG00000035235	Trim13	0.73857	0.000151152	1.96103e-05	4.26928	chr14	61835696	61843395	protein_coding
ENSMUSG00000004268	Emg1	0.738383	4.28119e-05	4.70317e-06	4.57761	chr6	124681048	124689141	protein_coding
ENSMUSG00000015575	Atp6v0e	0.738197	1.30202e-08	6.43881e-10	6.1793	chr17	26882205	26918621	protein_coding
ENSMUSG00000060639	H4c9	0.738103	0.218249	0.107012	1.61177	chr13	22224806	22225532	protein_coding
ENSMUSG00000033967	Rnf225	0.737784	1	0.671741	0.423759	chr7	12661343	12664999	protein_coding
ENSMUSG00000121050		0.737784	1	0.671741	0.423759	chr9	62252176	62254041	lncRNA
ENSMUSG00000023908	Pkmyt1	0.737761	0.071132	0.0257381	2.23014	chr17	23945310	23955709	protein_coding
ENSMUSG00000051355	Commd1	0.737626	0.00193031	0.000357604	3.56954	chr11	22846136	22932382	protein_coding
ENSMUSG00000022947	Cbr3	0.737573	9.78867e-05	1.2066e-05	4.37639	chr16	93480103	93487878	protein_coding
ENSMUSG00000034175	Rhbdd3	0.737385	0.0200608	0.00558727	2.77107	chr11	5048926	5056093	protein_coding
ENSMUSG00000053181	A830005F24Rik	0.737138	1	0.546452	0.603085	chr13	48667046	48668335	lncRNA
ENSMUSG00000020477	Mrps24	0.736749	1.16296e-05	1.09535e-06	4.87369	chr11	5653983	5665680	protein_coding
ENSMUSG00000023089	Ndufa5	0.736402	0.000279312	3.9226e-05	4.11199	chr6	24518665	24528012	protein_coding
ENSMUSG00000049775	Tmsb4x	0.736383	8.40039e-11	2.86618e-12	6.98413	chrX	165990089	165992311	protein_coding
ENSMUSG00000063172	Hspb11	0.736348	0.026059	0.00762011	2.66845	chr4	107110790	107137135	protein_coding
ENSMUSG00000028495	Rps6	0.736082	1.14349e-08	5.52959e-10	6.20329	chr4	86772897	86775649	protein_coding
ENSMUSG00000036305	Rpl39-ps	0.73584	1	0.454303	0.74826	chr15	102543473	102543623	processed_pseudogene
ENSMUSG00000120245		0.735803	0.412403	0.254182	1.14025	chr5	105799203	105800305	lncRNA
ENSMUSG00000071176	Arhgef10	0.735682	1	0.510792	0.657605	chr8	14961663	15051085	protein_coding
ENSMUSG00000097093	C330013E15Rik	0.73534	0.553946	0.385928	0.867026	chr15	100511934	100513023	lncRNA
ENSMUSG00000020843	Timm22	0.73489	0.00721247	0.00166214	3.14478	chr11	76297778	76307118	protein_coding
ENSMUSG00000062753	Smim29	0.734344	7.68022e-06	6.92992e-07	4.96332	chr17	27782547	27784730	protein_coding
ENSMUSG00000050912	Tmem123	0.734316	5.40837e-07	3.62684e-08	5.50812	chr9	7764042	7794334	protein_coding
ENSMUSG00000072694	1500011B03Rik	0.734277	0.000418216	6.17987e-05	4.00584	chr5	114946257	114961529	protein_coding
ENSMUSG00000033486	Catsper2	0.734137	1	0.429489	0.790066	chr2	121223112	121244273	protein_coding
ENSMUSG00000018585	Atox1	0.734116	1.31333e-08	6.51685e-10	6.17739	chr11	55337467	55352065	protein_coding
ENSMUSG00000005510	Ndufs3	0.733249	3.3248e-05	3.54327e-06	4.63652	chr2	90724978	90735171	protein_coding
ENSMUSG00000020328	Nudcd2	0.732861	7.62531e-05	8.99559e-06	4.44001	chr11	40624494	40630873	protein_coding
ENSMUSG00000090235	Gm16244	0.732378	1	0.646485	0.45865	chr19	42767471	42769893	lncRNA
ENSMUSG00000120971		0.73225	1	0.485145	0.698052	chr7	44503012	44503963	lncRNA
ENSMUSG00000069515	Lyz1	0.731667	0.0599663	0.0209425	2.30902	chr10	117123702	117128773	protein_coding
ENSMUSG00000026766	Mmadhc	0.731422	1.23634e-05	1.17177e-06	4.86035	chr2	50169893	50186813	protein_coding
ENSMUSG00000049230	Myef2l	0.731388	1	0.399096	0.843236	chr3	10153170	10157625	protein_coding
ENSMUSG00000087365	C430049B03Rik	0.730496	1	0.428422	0.791895	chrX	52141992	52146093	lncRNA
ENSMUSG00000121111		0.730444	1	0.471964	0.719288	chr17	66825757	66831554	lncRNA
ENSMUSG00000061751	Kalrn	0.730001	1	0.548604	0.599854	chr16	33789443	34393902	protein_coding
ENSMUSG00000030291	Med21	0.729828	0.00140528	0.000247907	3.66441	chr6	146544045	146552230	protein_coding
ENSMUSG00000022890	Atp5j	0.729239	4.15961e-07	2.7124e-08	5.55905	chr16	84624754	84632513	protein_coding
ENSMUSG00000107331	Gm42732	0.728347	1	0.572079	0.564993	chr5	73468707	73469903	TEC
ENSMUSG00000098234	Snhg6	0.728121	0.00111552	0.000190117	3.7318	chr1	9926809	10014398	lncRNA
ENSMUSG00000033938	Ndufb7	0.727836	3.67698e-07	2.36665e-08	5.58281	chr8	84293300	84298255	protein_coding
ENSMUSG00000024958	Gpr137	0.727692	0.000263226	3.64348e-05	4.129	chr19	6915425	6919848	protein_coding
ENSMUSG00000071528	Atp5md	0.72757	0.0477048	0.0158346	2.41271	chr19	47071903	47079086	protein_coding
ENSMUSG00000062169	Cnih4	0.727163	1.81442e-06	1.37724e-07	5.26826	chr1	180972258	180996559	protein_coding
ENSMUSG00000048307	Ankrd46	0.727085	0.000338245	4.84714e-05	4.06288	chr15	36477814	36496966	protein_coding
ENSMUSG00000036114	Rpp25l	0.727055	0.0119782	0.00304175	2.96349	chr4	41712033	41713534	protein_coding
ENSMUSG00000037296	Lsm1	0.726929	0.000552586	8.47733e-05	3.93049	chr8	26275316	26294003	protein_coding
ENSMUSG00000120362		0.726908	0.27267	0.145156	1.45686	chr19	33369166	33370245	lncRNA
ENSMUSG00000004270	Lpcat3	0.726712	1.93969e-06	1.48051e-07	5.25497	chr6	124639990	124681381	protein_coding
ENSMUSG00000028102	Pex11b	0.726361	0.00442365	0.000943984	3.30671	chr3	96542692	96552682	protein_coding
ENSMUSG00000045435	Tmem60	0.726328	0.00214188	0.000402753	3.53827	chr5	21087189	21091868	protein_coding
ENSMUSG00000044709	Gemin7	0.726317	0.00025766	3.56209e-05	4.13419	chr7	19298871	19311520	protein_coding
ENSMUSG00000104301	Wdr49	0.72626	1	0.533208	0.623116	chr3	75182295	75389463	protein_coding
ENSMUSG00000110841	Gpx4-ps2	0.726145	0.0103713	0.00256267	3.01584	chr10	45751384	45752191	transcribed_processed_pseudogene
ENSMUSG00000117764	Gm50143	0.725992	0.136435	0.0580335	1.89544	chr18	66260376	66351359	lncRNA
ENSMUSG00000026822	Lcn2	0.725708	0.379445	0.227677	1.20636	chr2	32274645	32278264	protein_coding
ENSMUSG00000031004	Mki67	0.725413	4.41676e-05	4.88559e-06	4.56964	chr7	135291513	135318090	protein_coding
ENSMUSG00000120920		0.724981	0.282409	0.152207	1.43178	chr3	95189522	95190787	lncRNA
ENSMUSG00000082609	Gm15464	0.724852	1	0.503026	0.669736	chr1	60156414	60156844	processed_pseudogene
ENSMUSG00000028480	Glipr2	0.724773	0.000147756	1.91324e-05	4.27478	chr4	43957401	43979118	protein_coding
ENSMUSG00000046058	Eid2	0.724567	0.230329	0.115106	1.57565	chr7	27967306	27968697	protein_coding
ENSMUSG00000031320	Rps4x	0.724501	3.0986e-09	1.34467e-10	6.42203	chrX	101228547	101233000	protein_coding
ENSMUSG00000031585	Gtf2e2	0.724226	0.000161298	2.10081e-05	4.2539	chr8	34221861	34267201	protein_coding
ENSMUSG00000028029	Aimp1	0.724189	2.47492e-05	2.54164e-06	4.70476	chr3	132366242	132390131	protein_coding
ENSMUSG00000005699	Pard6a	0.723777	0.0803674	0.0301158	2.16856	chr8	106427780	106430128	protein_coding
ENSMUSG00000032047	Acat1	0.723554	0.000132803	1.68716e-05	4.30272	chr9	53491822	53521682	protein_coding
ENSMUSG00000066682	Pilrb2	0.723386	0.00648048	0.0014648	3.18157	chr5	137864089	137870077	protein_coding
ENSMUSG00000055602	Tcp10b	0.723253	0.425648	0.265904	1.11255	chr17	13279991	13301368	protein_coding
ENSMUSG00000042670	Immp1l	0.723219	0.0132305	0.00340919	2.92821	chr2	105734983	105795903	protein_coding
ENSMUSG00000007030	Vwa7	0.723212	0.573222	0.406567	0.82995	chr17	35235555	35245717	protein_coding
ENSMUSG00000030268	Bcat1	0.723136	1	0.489454	0.691178	chr6	144939561	145021910	protein_coding
ENSMUSG00000017057	Il13ra1	0.722791	0.000139703	1.79013e-05	4.28958	chrX	35375763	35434912	protein_coding
ENSMUSG00000041084	Ostc	0.722516	8.90929e-07	6.2973e-08	5.41015	chr3	130489561	130503093	protein_coding
ENSMUSG00000018449	Rpain	0.722409	0.00063862	0.000100554	3.88925	chr11	70861039	70868659	protein_coding
ENSMUSG00000025781	Atp5c1	0.722319	1.4885e-08	7.53653e-10	6.15439	chr2	10060827	10085321	protein_coding
ENSMUSG00000029430	Ran	0.721985	4.07681e-08	2.20841e-09	5.98168	chr5	129097133	129101387	protein_coding
ENSMUSG00000105161	Gm42595	0.721425	1	0.56068	0.581832	chr5	110809258	110810864	lncRNA
ENSMUSG00000073374	C030034I22Rik	0.721214	0.498548	0.330671	0.972763	chr17	69724350	69728627	lncRNA
ENSMUSG00000090000	Ier3ip1	0.721129	4.21697e-06	3.55263e-07	5.09149	chr18	77017713	77029308	protein_coding
ENSMUSG00000058833	Rex1bd	0.721116	9.01814e-06	8.28879e-07	4.92844	chr8	70956942	70959402	protein_coding
ENSMUSG00000031917	Nip7	0.72111	0.00022541	3.06877e-05	4.1683	chr8	107783509	107787563	protein_coding
ENSMUSG00000084817	Gm5526	0.721041	0.373152	0.222036	1.22113	chr1	45896492	45896914	processed_pseudogene
ENSMUSG00000028013	Ppa2	0.720557	0.00452801	0.000970833	3.29885	chr3	133015871	133083996	protein_coding
ENSMUSG00000073468	Sft2d1	0.72005	7.42831e-05	8.7425e-06	4.44614	chr17	8529934	8546274	protein_coding
ENSMUSG00000021643	Serf1	0.71976	0.0057979	0.00129382	3.21735	chr13	100244520	100251079	protein_coding
ENSMUSG00000023393	Slc17a9	0.719639	0.0542193	0.0184853	2.35575	chr2	180367056	180384073	protein_coding
ENSMUSG00000069255	Dusp22	0.719639	0.000774187	0.000125096	3.83592	chr13	30843982	30895214	protein_coding
ENSMUSG00000027932	Slc27a3	0.719626	1	0.546416	0.603139	chr3	90292546	90297245	protein_coding
ENSMUSG00000023571	C1qtnf12	0.719089	0.0111082	0.00277565	2.99155	chr4	156046775	156051086	protein_coding
ENSMUSG00000029433	Diablo	0.718971	0.138375	0.0590647	1.88771	chr5	123647828	123662239	protein_coding
ENSMUSG00000054434	Tmem120b	0.718946	0.0174418	0.00471677	2.82577	chr5	123206478	123255812	protein_coding
ENSMUSG00000058715	Fcer1g	0.718869	1.27899e-07	7.50863e-09	5.77913	chr1	171057141	171061934	protein_coding
ENSMUSG00000051723	Rpl31-ps13	0.718427	1	0.677252	0.416217	chr13	100552073	100552450	processed_pseudogene
ENSMUSG00000037172	Dennd11	0.718395	0.0059022	0.00131917	3.21178	chr6	40378309	40413069	protein_coding
ENSMUSG00000026511	Srp9	0.71818	7.83167e-07	5.44324e-08	5.43619	chr1	181952302	181959972	protein_coding
ENSMUSG00000002728	Naa20	0.717886	2.06437e-06	1.58437e-07	5.24248	chr2	145744019	145758345	protein_coding
ENSMUSG00000026568	Mpc2	0.717665	0.000569022	8.76783e-05	3.92238	chr1	165288206	165308783	protein_coding
ENSMUSG00000104719	4933437G19Rik	0.71765	1	0.608878	0.511675	chr5	121985730	121986907	TEC
ENSMUSG00000025858	Get4	0.717326	4.38041e-05	4.83432e-06	4.57185	chr5	139238079	139255806	protein_coding
ENSMUSG00000025486	Sirt3	0.717242	0.0402343	0.0129075	2.48631	chr7	140443579	140462222	protein_coding
ENSMUSG00000051232	Tmem199	0.71701	0.00116317	0.000199904	3.71914	chr11	78397881	78402998	protein_coding
ENSMUSG00000045464	2810002D19Rik	0.716891	0.0620911	0.0218234	2.29343	chr2	94236496	94253110	lncRNA
ENSMUSG00000038975	Rabggtb	0.716461	8.66935e-06	7.92438e-07	4.93722	chr3	153612924	153618646	protein_coding
ENSMUSG00000034586	Hid1	0.71644	1	0.592832	0.534737	chr11	115238533	115258582	protein_coding
ENSMUSG00000024099	Ndufv2	0.716435	3.3708e-06	2.78013e-07	5.13777	chr17	66385633	66408554	protein_coding
ENSMUSG00000032121	Tmem218	0.716193	0.110736	0.0446088	2.00832	chr9	37119519	37135996	protein_coding
ENSMUSG00000038936	Sccpdh	0.716113	0.0139619	0.00363339	2.90835	chr1	179495775	179514754	protein_coding
ENSMUSG00000028542	Slc6a9	0.715957	0.00312687	0.000625375	3.42036	chr4	117691703	117732395	protein_coding
ENSMUSG00000079645	Gm17193	0.715949	1	0.519925	0.643461	chr12	84969316	84970286	lncRNA
ENSMUSG00000087366	Junos	0.715365	0.306617	0.169479	1.37388	chr4	94939771	95055555	lncRNA
ENSMUSG00000036062	Phf24	0.715011	0.547201	0.378556	0.88056	chr4	42916660	42944752	protein_coding
ENSMUSG00000047996	Prrg1	0.715002	0.380451	0.228463	1.20433	chrX	77493219	77627502	protein_coding
ENSMUSG00000025353	Ormdl2	0.714633	0.000115063	1.44531e-05	4.33686	chr10	128653771	128657514	protein_coding
ENSMUSG00000022876	Samsn1	0.714314	1.27905e-05	1.22086e-06	4.85222	chr16	75655681	75819169	protein_coding
ENSMUSG00000028647	Mycbp	0.713621	0.0800086	0.0299274	2.17105	chr4	123798625	123806062	protein_coding
ENSMUSG00000020544	Cox11	0.71264	0.0254727	0.00742506	2.67715	chr11	90528999	90535757	protein_coding
ENSMUSG00000032757	Bet1	0.712519	8.39909e-05	1.00761e-05	4.41553	chr6	4076899	4086972	protein_coding
ENSMUSG00000024401	Tnf	0.71251	1.05474e-07	6.10451e-09	5.81387	chr17	35418357	35420983	protein_coding
ENSMUSG00000060121	Gemin2	0.711915	0.177205	0.0812128	1.74369	chr12	59060179	59075256	protein_coding
ENSMUSG00000025867	Cplx2	0.711614	0.382181	0.22992	1.20056	chr13	54519162	54531730	protein_coding
ENSMUSG00000098318	Lockd	0.711507	1	0.432967	0.784124	chr6	134906055	134933761	lncRNA
ENSMUSG00000029223	Uchl1	0.71138	1.8381e-07	1.12268e-08	5.71107	chr5	66833434	66844577	protein_coding
ENSMUSG00000028032	Papss1	0.711192	1.87891e-05	1.88682e-06	4.76518	chr3	131270529	131349432	protein_coding
ENSMUSG00000002100	Mybpc3	0.710949	1	0.49726	0.678808	chr2	90948489	90966861	protein_coding
ENSMUSG00000085433	Gm16001	0.710944	0.54757	0.37924	0.879298	chr5	124242612	124250327	lncRNA
ENSMUSG00000056458	Mok	0.710845	0.510087	0.34215	0.949927	chr12	110774232	110807373	protein_coding
ENSMUSG00000006395	Hyi	0.710826	0.00310772	0.000621281	3.42215	chr4	118217187	118219941	protein_coding
ENSMUSG00000045854	Lyrm2	0.710791	0.00245701	0.00047505	3.49444	chr4	32800253	32801559	protein_coding
ENSMUSG00000099775	Gm5960	0.710294	1	0.633124	0.477334	chr15	74942961	74946487	unprocessed_pseudogene
ENSMUSG00000024610	Cd74	0.710253	4.96772e-07	3.29368e-08	5.52506	chr18	60936920	60945724	protein_coding
ENSMUSG00000060743	H3f3a	0.710096	1.79022e-07	1.09042e-08	5.71603	chr1	180628397	180641508	protein_coding
ENSMUSG00000023032	Slc4a8	0.710045	0.49579	0.328257	0.977631	chr15	100659628	100721849	protein_coding
ENSMUSG00000037499	Nenf	0.709651	0.000246809	3.39985e-05	4.14488	chr1	191038986	191050391	protein_coding
ENSMUSG00000082045	Gm11585	0.709608	0.428213	0.268472	1.10659	chr11	102014898	102015466	processed_pseudogene
ENSMUSG00000013622	Atraid	0.708897	1.35675e-05	1.30988e-06	4.83825	chr5	31205656	31211967	protein_coding
ENSMUSG00000029482	Aacs	0.708548	3.31284e-05	3.52216e-06	4.63775	chr5	125552878	125594474	protein_coding
ENSMUSG00000106662	Gm43034	0.708124	1	0.563023	0.578357	chr5	124669196	124670559	TEC
ENSMUSG00000040883	Tmem205	0.707955	0.00260774	0.000509169	3.47589	chr9	21832304	21838852	protein_coding
ENSMUSG00000031770	Herpud1	0.707632	8.73168e-05	1.05486e-05	4.40561	chr8	95113066	95122005	protein_coding
ENSMUSG00000003273	Car11	0.707427	0.570629	0.404074	0.834367	chr7	45349267	45354106	protein_coding
ENSMUSG00000021102	Glrx5	0.707284	0.00042022	6.22365e-05	4.00417	chr12	104998947	105009165	protein_coding
ENSMUSG00000068798	Rap1a	0.70702	4.0633e-08	2.19767e-09	5.98248	chr3	105634583	105708652	protein_coding
ENSMUSG00000024330	Col11a2	0.706898	0.26293	0.13831	1.48212	chr17	34258411	34285659	protein_coding
ENSMUSG00000028798	Eif3i	0.70683	9.15597e-07	6.48915e-08	5.40477	chr4	129485753	129494441	protein_coding
ENSMUSG00000073427	Gm4924	0.706807	0.394375	0.239651	1.17586	chr10	82190089	82258716	protein_coding
ENSMUSG00000026939	Tmem141	0.70634	0.0012117	0.00020998	3.7067	chr2	25510079	25512017	protein_coding
ENSMUSG00000030417	Pdcd5	0.706144	3.21171e-05	3.40382e-06	4.64481	chr7	35341407	35346946	protein_coding
ENSMUSG00000073437	D330041H03Rik	0.705649	0.506932	0.338965	0.956212	chr17	24623623	24633516	lncRNA
ENSMUSG00000028687	Mutyh	0.705598	1	0.460135	0.738625	chr4	116664920	116676637	protein_coding
ENSMUSG00000022351	Sqle	0.705559	2.24168e-06	1.74499e-07	5.22463	chr15	59186926	59203041	protein_coding
ENSMUSG00000001366	Fbxo9	0.705551	0.0012275	0.000213028	3.70304	chr9	77988781	78016347	protein_coding
ENSMUSG00000015804	Med28	0.705178	2.30878e-05	2.3504e-06	4.7207	chr5	45677571	45686618	protein_coding
ENSMUSG00000035493	Tgfbi	0.704685	8.74983e-08	4.97568e-09	5.84798	chr13	56757336	56787375	protein_coding
ENSMUSG00000120335	A630066F11Rik	0.704671	0.409226	0.251603	1.14646	chr10	7539086	7540395	lncRNA
ENSMUSG00000020180	Snrpd3	0.704304	4.01806e-05	4.3938e-06	4.59183	chr10	75353385	75373215	protein_coding
ENSMUSG00000032171	Pin1	0.704095	0.000279312	3.9223e-05	4.11201	chr9	20563391	20577880	protein_coding
ENSMUSG00000005465	Il27ra	0.703665	0.282023	0.151941	1.43271	chr8	84756923	84769218	protein_coding
ENSMUSG00000068396	Rpl34-ps1	0.70366	0.545465	0.376834	0.883744	chr6	71101594	71101947	processed_pseudogene
ENSMUSG00000030281	Il17rc	0.703394	1	0.654435	0.447609	chr6	113448388	113460101	protein_coding
ENSMUSG00000047911	Npm2	0.703394	1	0.654435	0.447609	chr14	70884742	70896684	protein_coding
ENSMUSG00000073650	Catip	0.703394	1	0.654435	0.447609	chr1	74401267	74408480	protein_coding
ENSMUSG00000079317	Trappc2	0.703314	0.028611	0.00856402	2.62898	chrX	165223570	165236136	protein_coding
ENSMUSG00000039033	Tasp1	0.703094	0.0904737	0.0347718	2.11101	chr2	139675400	139908725	protein_coding
ENSMUSG00000062691	Cebpzos	0.702837	0.00218753	0.000412779	3.53178	chr17	79223928	79228477	protein_coding
ENSMUSG00000060803	Gstp1	0.70281	0.00273752	0.000539924	3.46013	chr19	4085407	4087985	protein_coding
ENSMUSG00000022131	Gpr180	0.702809	0.00568395	0.00126225	3.22443	chr14	118374570	118400673	protein_coding
ENSMUSG00000029234	Tmem165	0.702613	1.5571e-06	1.16487e-07	5.29892	chr5	76331727	76357092	protein_coding
ENSMUSG00000034875	Nudt19	0.70258	0.000337714	4.83667e-05	4.06338	chr7	35246610	35255729	protein_coding
ENSMUSG00000021461	Fancc	0.70247	0.200357	0.0952497	1.66833	chr13	63432857	63645092	protein_coding
ENSMUSG00000041126	H2az2	0.702415	0.0258147	0.00753781	2.6721	chr11	6377229	6394443	protein_coding
ENSMUSG00000038059	Smim3	0.70229	0.00167661	0.000305377	3.6107	chr18	60607263	60635059	protein_coding
ENSMUSG00000121168		0.702054	1	0.517733	0.646844	chr5	105841570	105844003	lncRNA
ENSMUSG00000097042	Gm17491	0.7019	0.335479	0.191509	1.30613	chr8	22970307	22973348	lncRNA
ENSMUSG00000026126	Ptpn18	0.701846	0.000636199	0.000100066	3.89043	chr1	34498843	34514814	protein_coding
ENSMUSG00000095742		0.701463	7.38786e-07	5.10366e-08	5.44766	chrJH584295.1	66	1479	protein_coding
ENSMUSG00000025068	Gsto1	0.701435	5.18931e-07	3.45371e-08	5.51673	chr19	47843409	47853229	protein_coding
ENSMUSG00000097585	E230029C05Rik	0.700926	1	0.634347	0.475617	chr7	89629906	89717979	lncRNA
ENSMUSG00000080921	Rpl38-ps2	0.700844	0.125756	0.0522304	1.94123	chr6	140692686	140692898	processed_pseudogene
ENSMUSG00000062997	Rpl35	0.700515	3.03042e-05	3.18616e-06	4.65844	chr2	38891592	38895636	protein_coding
ENSMUSG00000052151	Plpp2	0.70021	0.00403235	0.000844187	3.33788	chr10	79362264	79369630	protein_coding
ENSMUSG00000028378	Ptgr1	0.700202	2.08865e-06	1.60652e-07	5.23991	chr4	58965439	58987119	protein_coding
ENSMUSG00000069744	Psmb3	0.700198	9.5171e-07	6.82312e-08	5.39577	chr11	97594225	97604326	protein_coding
ENSMUSG00000073910	Mob3b	0.699943	0.00804256	0.00189376	3.10641	chr4	34949074	35157484	protein_coding
ENSMUSG00000021241	Isca2	0.699926	0.000392827	5.73852e-05	4.02331	chr12	84820025	84821862	protein_coding
ENSMUSG00000034192	Lsm3	0.699826	0.0151088	0.00398531	2.87932	chr6	91492910	91499607	protein_coding
ENSMUSG00000027296	Itpka	0.699616	1	0.494322	0.683451	chr2	119572818	119581744	protein_coding
ENSMUSG00000117575	Gm36486	0.699305	0.120346	0.0495133	1.96414	chr17	29649772	29656422	lncRNA
ENSMUSG00000025499	Hras	0.698973	7.07406e-05	8.26002e-06	4.45833	chr7	140769018	140773918	protein_coding
ENSMUSG00000055850	Rnf181	0.698334	1.00288e-06	7.20689e-08	5.38594	chr6	72336697	72343939	protein_coding
ENSMUSG00000066315	Gm12918	0.698265	0.502154	0.334374	0.96534	chr4	10848420	10849055	processed_pseudogene
ENSMUSG00000085990	Gm16731	0.698194	1	0.665613	0.432177	chr4	46535901	46539883	lncRNA
ENSMUSG00000025870	Arl10	0.697681	0.0180644	0.00491711	2.81241	chr13	54722828	54728941	protein_coding
ENSMUSG00000044982	Sft2d3	0.697471	0.092519	0.0357137	2.10017	chr18	32042151	32044877	protein_coding
ENSMUSG00000057506	Bloc1s2	0.697372	0.000445823	6.64791e-05	3.98855	chr19	44127685	44134885	protein_coding
ENSMUSG00000029925	Tbxas1	0.69733	9.42069e-06	8.67466e-07	4.91954	chr6	38852338	39061519	protein_coding
ENSMUSG00000036992	Nxt1	0.697246	0.00539055	0.00117847	3.24404	chr2	148514521	148517947	protein_coding
ENSMUSG00000078783	Gm9733	0.697144	1	0.572782	0.563959	chr3	15361611	15397362	protein_coding
ENSMUSG00000110275	Gm5905	0.696972	0.500956	0.332901	0.968286	chr7	140757798	140758377	processed_pseudogene
ENSMUSG00000078816	Prkcg	0.696827	1	0.595675	0.53063	chr7	3337704	3379615	protein_coding
ENSMUSG00000024299	Adamts10	0.696781	0.00475558	0.00102684	3.28307	chr17	33743178	33772756	protein_coding
ENSMUSG00000117869	Snhg4	0.696576	0.308461	0.170699	1.36996	chr18	35686424	35691369	lncRNA
ENSMUSG00000040112	Mrps35	0.696445	0.00721839	0.00166443	3.14437	chr6	146944262	146975489	protein_coding
ENSMUSG00000002043	Trappc6a	0.6957	0.00645907	0.00145802	3.18291	chr7	19242320	19250070	protein_coding
ENSMUSG00000043445	Pgp	0.695289	0.00197517	0.000367078	3.56269	chr17	24689366	24692084	protein_coding
ENSMUSG00000025171	Ubtd1	0.694616	1.30158e-05	1.24456e-06	4.84841	chr19	41970202	42023082	protein_coding
ENSMUSG00000044092	C130050O18Rik	0.694561	0.0484763	0.0161411	2.40571	chr5	139391035	139401378	protein_coding
ENSMUSG00000034438	Gbp8	0.694383	0.0794723	0.0296465	2.17478	chr5	105162016	105287406	protein_coding
ENSMUSG00000027646	Src	0.694131	1.918e-05	1.93157e-06	4.76046	chr2	157260364	157313782	protein_coding
ENSMUSG00000049299	Trappc1	0.694067	1.81388e-05	1.81388e-06	4.77313	chr11	69214806	69216619	protein_coding
ENSMUSG00000014075	Dynlt2b	0.69397	0.00323423	0.000651205	3.40934	chr16	32238520	32247917	protein_coding
ENSMUSG00000044309	Apol7c	0.693763	0.446659	0.28444	1.0704	chr15	77409052	77417516	protein_coding
ENSMUSG00000013974	Mcemp1	0.693709	0.00798735	0.00187403	3.1095	chr8	3715754	3719259	protein_coding
ENSMUSG00000046006	Gapt	0.693505	0.0570762	0.0196906	2.33219	chr13	110489150	110493733	protein_coding
ENSMUSG00000074884	Serf2	0.693018	2.87092e-07	1.80914e-08	5.62933	chr2	121279676	121288794	protein_coding
ENSMUSG00000039105	Atp6v1g1	0.692777	4.0204e-07	2.60767e-08	5.56592	chr4	63463009	63468987	protein_coding
ENSMUSG00000028689	Ccdc163	0.692402	0.0129684	0.00333115	2.9354	chr4	116565706	116608403	protein_coding
ENSMUSG00000035352	Ccl12	0.692155	0.348539	0.202159	1.27542	chr11	81992671	81994226	protein_coding
ENSMUSG00000030335	Mrpl51	0.691953	3.03672e-05	3.19533e-06	4.65785	chr6	125168764	125173232	protein_coding
ENSMUSG00000115007	5830448L01Rik	0.691894	0.27754	0.148474	1.44494	chr14	34394422	34395742	lncRNA
ENSMUSG00000030793	Pycard	0.691529	6.57292e-06	5.80875e-07	4.99747	chr7	127588880	127593039	protein_coding
ENSMUSG00000048970	C1galt1c1	0.691506	0.000117402	1.47766e-05	4.33199	chrX	37719662	37723964	protein_coding
ENSMUSG00000015943	Bola1	0.691412	0.00745482	0.00173527	3.13216	chr3	96103904	96127025	protein_coding
ENSMUSG00000078784	Rbis	0.691234	0.000446959	6.67615e-05	3.98754	chr3	14671344	14676345	protein_coding
ENSMUSG00000096606	Tpbgl	0.690422	1	0.536675	0.617849	chr7	99273289	99276310	protein_coding
ENSMUSG00000085939	Cd63-ps	0.689501	0.408632	0.250997	1.14793	chr18	50267793	50268667	transcribed_processed_pseudogene
ENSMUSG00000097944	A130014A01Rik	0.689332	0.539032	0.370375	0.895772	chr8	120828151	120830643	lncRNA
ENSMUSG00000026179	Pnkd	0.689272	0.000952654	0.000158669	3.77709	chr1	74324089	74392853	protein_coding
ENSMUSG00000024208	Uqcc2	0.689187	0.00167078	0.000304175	3.61172	chr17	27341637	27352890	protein_coding
ENSMUSG00000032192	Gnb5	0.689073	0.0860258	0.032669	2.13613	chr9	75213570	75253158	protein_coding
ENSMUSG00000054312	Mrps21	0.68853	0.000202551	2.70978e-05	4.19658	chr3	95769946	95778831	protein_coding
ENSMUSG00000117822	Eef1a1-ps1	0.688313	0.480479	0.314761	1.00528	chr19	17903987	17905373	processed_pseudogene
ENSMUSG00000002475	Abhd3	0.688252	0.245551	0.125837	1.53073	chr18	10642092	10706771	protein_coding
ENSMUSG00000020077	Srgn	0.688076	0.0757885	0.02787	2.19911	chr10	62329612	62363230	protein_coding
ENSMUSG00000057649	Brd9	0.687964	8.7095e-05	1.05145e-05	4.40631	chr13	74085930	74109014	protein_coding
ENSMUSG00000001289	Pfdn5	0.687723	1.45937e-05	1.42617e-06	4.82131	chr15	102234551	102240308	protein_coding
ENSMUSG00000043644	0610009L18Rik	0.687442	0.469048	0.304664	1.02648	chr11	120239504	120242036	lncRNA
ENSMUSG00000030403	Vasp	0.687242	1.15006e-08	5.59042e-10	6.20157	chr7	18990854	19005742	protein_coding
ENSMUSG00000024378	Stard4	0.68723	0.000117376	1.47634e-05	4.33219	chr18	33332408	33346915	protein_coding
ENSMUSG00000025582	Nptx1	0.68723	0.281245	0.15119	1.43534	chr11	119429545	119438579	protein_coding
ENSMUSG00000028076	Cd1d1	0.686759	0.00137987	0.000243191	3.66933	chr3	86903141	86906748	protein_coding
ENSMUSG00000048327	Ckap2l	0.686593	0.244102	0.12491	1.53449	chr2	129110130	129139132	protein_coding
ENSMUSG00000087174	5530601H04Rik	0.686514	0.0116923	0.00295606	2.97227	chrX	104080803	104123215	lncRNA
ENSMUSG00000059714	Flot1	0.685227	3.39663e-05	3.63414e-06	4.63128	chr17	36134122	36143683	protein_coding
ENSMUSG00000036199	Ndufa13	0.685116	4.05355e-06	3.41154e-07	5.09917	chr8	70346830	70355208	protein_coding
ENSMUSG00000053898	Ech1	0.684923	5.08145e-05	5.72787e-06	4.53619	chr7	28524642	28531672	protein_coding
ENSMUSG00000024069	Slc30a6	0.684174	0.00145139	0.000258121	3.65407	chr17	74702603	74731216	protein_coding
ENSMUSG00000054716	Zfp771	0.684118	0.0133978	0.00345611	2.92396	chr7	126843446	126853975	protein_coding
ENSMUSG00000036863	Syde2	0.684052	1	0.867093	0.167352	chr3	145693625	145727475	protein_coding
ENSMUSG00000034932	Mrpl54	0.682838	0.000190712	2.53211e-05	4.21192	chr10	81100547	81102768	protein_coding
ENSMUSG00000025825	Iscu	0.681747	3.27408e-06	2.69209e-07	5.14382	chr5	113910809	113916349	protein_coding
ENSMUSG00000024220	Zfp523	0.681731	0.0020884	0.000390762	3.54625	chr17	28396103	28424860	protein_coding
ENSMUSG00000062647	Rpl7a	0.68158	5.28021e-07	3.52756e-08	5.51301	chr2	26800776	26803330	protein_coding
ENSMUSG00000058586	Serhl	0.681349	0.00224146	0.000424688	3.52425	chr15	82973707	83000875	protein_coding
ENSMUSG00000025794	Rpl14	0.681332	2.1325e-05	2.16664e-06	4.73723	chr9	120400510	120403720	protein_coding
ENSMUSG00000030615	Tmem126a	0.681098	0.00046928	7.04513e-05	3.97476	chr7	90099908	90106437	protein_coding
ENSMUSG00000051639	Fbl-ps2	0.680731	1	0.679191	0.413567	chr17	6171483	6172439	processed_pseudogene
ENSMUSG00000022452	Smdt1	0.680696	5.19946e-05	5.87403e-06	4.53087	chr15	82223160	82233292	protein_coding
ENSMUSG00000026049	Tex30	0.680423	0.204152	0.0975525	1.65684	chr1	44125773	44141601	protein_coding
ENSMUSG00000002635	Pdcd2l	0.680378	0.00393118	0.000819687	3.34606	chr7	33883924	33896086	protein_coding
ENSMUSG00000039233	Tbce	0.679914	0.000289406	4.08142e-05	4.10282	chr13	14172534	14214223	protein_coding
ENSMUSG00000003534	Ddr1	0.679633	1	0.64023	0.467377	chr17	35992459	36015513	protein_coding
ENSMUSG00000006378	Gcat	0.679445	0.554679	0.386593	0.865813	chr15	78915074	78922553	protein_coding
ENSMUSG00000084866	A930006K02Rik	0.679174	1	0.459358	0.739905	chr16	91261913	91267016	lncRNA
ENSMUSG00000032014	Oaf	0.679141	0.41411	0.255583	1.13689	chr9	43132532	43151208	protein_coding
ENSMUSG00000022427	Tomm22	0.678898	4.51459e-06	3.8528e-07	5.07609	chr15	79555062	79557601	protein_coding
ENSMUSG00000095041		0.678891	1.72097e-05	1.70937e-06	4.78506	chrJH584304.1	52190	59690	protein_coding
ENSMUSG00000029095	Ablim2	0.678814	0.083693	0.0316369	2.14897	chr5	35915224	36042317	protein_coding
ENSMUSG00000036299	BC031181	0.678727	2.64118e-06	2.10494e-07	5.18982	chr18	75138939	75143223	protein_coding
ENSMUSG00000047786	Lix1	0.678604	1	0.452832	0.750701	chr17	17622934	17679649	protein_coding
ENSMUSG00000070692	Rps12-ps10	0.678575	1	0.525411	0.635027	chr2	122050474	122050872	processed_pseudogene
ENSMUSG00000024537	Psmg2	0.678212	0.0386386	0.0122947	2.50357	chr18	67774669	67787232	protein_coding
ENSMUSG00000024959	Bad	0.677324	5.55787e-05	6.33045e-06	4.51504	chr19	6919229	6929267	protein_coding
ENSMUSG00000083087	Gm11249	0.677062	1	0.718575	0.360364	chr4	67849118	67849976	processed_pseudogene
ENSMUSG00000017390	Aldoc	0.676605	3.13849e-06	2.55944e-07	5.1533	chr11	78213794	78218607	protein_coding
ENSMUSG00000022677	Cep20	0.676135	0.000490228	7.40918e-05	3.96275	chr16	14117108	14135269	protein_coding
ENSMUSG00000052926	Rnaseh2a	0.676078	0.0029607	0.000588399	3.43691	chr8	85683239	85696396	protein_coding
ENSMUSG00000050357	Carmil2	0.676018	1	0.64472	0.46111	chr8	106412906	106424819	protein_coding
ENSMUSG00000036948	Trappc14	0.675849	3.76028e-05	4.06645e-06	4.60796	chr5	138257918	138262295	protein_coding
ENSMUSG00000043284	Tmem11	0.675713	0.000498745	7.578e-05	3.95737	chr11	60755278	60770098	protein_coding
ENSMUSG00000023044	Csad	0.675017	0.0347194	0.0107687	2.55012	chr15	102085434	102113159	protein_coding
ENSMUSG00000025204	Ndufb8	0.674462	0.00356551	0.000729544	3.37823	chr19	44537011	44543879	protein_coding
ENSMUSG00000031556	Tm2d2	0.674105	6.72636e-06	5.95569e-07	4.99265	chr8	25507227	25513276	protein_coding
ENSMUSG00000022332	Khdrbs3	0.673991	1	0.642024	0.46487	chr15	68800269	68973060	protein_coding
ENSMUSG00000028964	Park7	0.673399	5.28759e-06	4.59713e-07	5.04241	chr4	150981590	150998894	protein_coding
ENSMUSG00000053604	Rpia	0.673388	0.0053748	0.00117412	3.24509	chr6	70742704	70769216	protein_coding
ENSMUSG00000029570	Lfng	0.673174	6.01012e-05	6.91138e-06	4.4964	chr5	140593075	140601300	protein_coding
ENSMUSG00000050732	Vamp8	0.672535	8.82039e-08	5.02324e-09	5.8464	chr6	72362206	72367686	protein_coding
ENSMUSG00000025287	Acot9	0.672523	8.06829e-06	7.3206e-07	4.95266	chrX	154045439	154080650	protein_coding
ENSMUSG00000004359	Spic	0.672484	0.208022	0.0999279	1.6452	chr10	88510634	88520877	protein_coding
ENSMUSG00000090230	Gm16315	0.672209	0.491268	0.324058	0.986154	chr10	81137535	81138766	lncRNA
ENSMUSG00000021131	Erh	0.671823	0.000234953	3.2165e-05	4.15757	chr12	80680796	80691115	protein_coding
ENSMUSG00000009549	Srp14	0.671613	3.31639e-05	3.53075e-06	4.63725	chr2	118306331	118310192	protein_coding
ENSMUSG00000021361	Tmem14c	0.671251	1.17352e-06	8.58145e-08	5.35446	chr13	41169768	41176062	protein_coding
ENSMUSG00000118087	4833438C02Rik	0.671235	0.00101616	0.000171129	3.75822	chr19	46292020	46294075	lncRNA
ENSMUSG00000086784	Isoc2a	0.671068	0.00177438	0.000324829	3.59465	chr7	4880152	4899972	protein_coding
ENSMUSG00000038295	Atg9b	0.670584	0.223155	0.110412	1.59635	chr5	24589179	24597141	protein_coding
ENSMUSG00000096145	Vkorc1	0.670483	0.191884	0.0900416	1.69518	chr7	127492235	127494789	protein_coding
ENSMUSG00000023411	Nfatc4	0.670072	1	0.622318	0.492568	chr14	56060601	56071400	protein_coding
ENSMUSG00000003038	Hmgn2	0.669863	9.71924e-05	1.19628e-05	4.37827	chr4	133692049	133695961	protein_coding
ENSMUSG00000025511	Tspan4	0.669826	0.000290891	4.10972e-05	4.10122	chr7	141055153	141073340	protein_coding
ENSMUSG00000047250	Ptgs1	0.669712	0.00408294	0.000858553	3.33319	chr2	36120438	36142284	protein_coding
ENSMUSG00000035585	Tsen34	0.66966	0.00042501	6.30891e-05	4.00095	chr7	3695862	3704023	protein_coding
ENSMUSG00000000732	Icosl	0.669315	0.00424436	0.000898217	3.32061	chr10	77905136	77919747	protein_coding
ENSMUSG00000024516	Sec11c	0.669125	8.50468e-07	5.96832e-08	5.41975	chr18	65933586	65950755	protein_coding
ENSMUSG00000056899	Immp2l	0.668717	0.54255	0.373843	0.889298	chr12	41074089	42002371	protein_coding
ENSMUSG00000100755	Rps23-ps1	0.668528	0.164047	0.0735518	1.78939	chr3	37768889	37769313	processed_pseudogene
ENSMUSG00000031843	Mphosph6	0.66849	0.0110201	0.00275084	2.99429	chr8	118518384	118528682	protein_coding
ENSMUSG00000119959		0.667541	0.37505	0.223861	1.21633	chr16	24210357	24212419	lncRNA
ENSMUSG00000060126	Tpt1	0.667172	3.22339e-06	2.64095e-07	5.14742	chr14	76082533	76085965	protein_coding
ENSMUSG00000017718	Afmid	0.666833	0.459105	0.295034	1.04714	chr11	117716750	117730734	protein_coding
ENSMUSG00000085379	2310058D17Rik	0.666687	0.317657	0.177931	1.34715	chr11	58856574	58868907	lncRNA
ENSMUSG00000006179	Prss16	0.666543	0.215601	0.104858	1.62174	chr13	22186343	22193912	protein_coding
ENSMUSG00000097921	Gm26576	0.665902	1	0.571749	0.565477	chr10	66756081	66759378	lncRNA
ENSMUSG00000032527	Pccb	0.665884	0.00120492	0.000208446	3.70855	chr9	100864085	100916951	protein_coding
ENSMUSG00000021748	Pdhb	0.665784	2.42031e-06	1.90036e-07	5.20883	chr14	14296748	14303777	protein_coding
ENSMUSG00000074649	BC029722	0.665737	0.000149684	1.93945e-05	4.27175	chr2	155659650	155661346	protein_coding
ENSMUSG00000021868	Ppif	0.665564	0.0453457	0.014914	2.43446	chr14	25694578	25700892	protein_coding
ENSMUSG00000015013	Trappc2l	0.665275	0.000200965	2.67912e-05	4.19916	chr8	123338379	123343399	protein_coding
ENSMUSG00000001025	S100a6	0.665184	9.92209e-06	9.1865e-07	4.90831	chr3	90520189	90531488	protein_coding
ENSMUSG00000025465	Echs1	0.664401	3.76122e-05	4.07215e-06	4.60767	chr7	139685623	139696389	protein_coding
ENSMUSG00000033940	Brk1	0.664254	1.23826e-05	1.17671e-06	4.85952	chr6	113581733	113593912	protein_coding
ENSMUSG00000016356	Col20a1	0.664135	0.536374	0.367418	0.90132	chr2	180628328	180660156	protein_coding
ENSMUSG00000093577	Gm20632	0.664135	0.536374	0.367418	0.90132	chr3	96146709	96149135	lncRNA
ENSMUSG00000036672	Cenpt	0.664109	0.0920965	0.0354963	2.10265	chr8	106571305	106579910	protein_coding
ENSMUSG00000010830	Kdelr3	0.664053	1	0.56028	0.582426	chr15	79400612	79411940	protein_coding
ENSMUSG00000051154	Commd3	0.663923	4.93629e-06	4.25843e-07	5.05703	chr2	18677195	18681042	protein_coding
ENSMUSG00000074345	Tnfaip8l3	0.663794	0.398188	0.24267	1.16834	chr9	53930689	53975672	protein_coding
ENSMUSG00000036850	Mrpl41	0.663782	7.08864e-05	8.29497e-06	4.45743	chr2	24864129	24865110	protein_coding
ENSMUSG00000028541	B4galt2	0.663599	1	0.700838	0.38419	chr4	117726457	117740684	protein_coding
ENSMUSG00000022787	Wdr53	0.663548	0.00766104	0.00178908	3.12318	chr16	32066045	32075901	protein_coding
[truncated: 12,051 more rows]

## Sheet: Up_BCG 24h
ensembl_gene_id	logfc	fdr	pvalue	stat	chromosome_name	start_position	end_position	external_gene_name	gene_biotype
ENSMUSG00000018916	7.09872	7.0263e-06	6.25678e-07	4.98312	chr11	54138097	54140493	Csf2	protein_coding
ENSMUSG00000031780	6.077	0.000316506	4.50894e-05	4.07972	chr8	95537081	95538664	Ccl17	protein_coding
ENSMUSG00000048772	5.81533	0.000758272	0.000122013	3.84205	chr4	117109148	117125779	Tmem53	protein_coding
ENSMUSG00000038067	5.74278	1.14161e-36	2.98146e-39	13.1075	chr11	98592089	98594455	Csf3	protein_coding
ENSMUSG00000095620	5.74181	0.000891713	0.000147091	3.79593	chr16	36041838	36077810	Csta2	protein_coding
ENSMUSG00000043613	5.36253	0.00303225	0.000604406	3.42963	chr9	7445822	7455975	Mmp3	protein_coding
ENSMUSG00000108060	5.15445	1.86275e-06	1.4155e-07	5.26323	chr6	53955676	53995015	4921529L05Rik	lncRNA
ENSMUSG00000015316	4.97316	3.45443e-06	2.85493e-07	5.13278	chr1	171594695	171628752	Slamf1	protein_coding
ENSMUSG00000053886	4.20652	0.000402736	5.9138e-05	4.01622	chr8	68729219	68800351	Sh2d4a	protein_coding
ENSMUSG00000032578	4.17577	7.48156e-42	1.38664e-44	14.0083	chr9	107173225	107179983	Cish	protein_coding
ENSMUSG00000027398	4.14543	2.15588e-169	1.81625e-173	28.078	chr2	129206490	129213059	Il1b	protein_coding
ENSMUSG00000037211	4.07557	0.00143757	0.000255177	3.65701	chr3	37694096	37698747	Spry1	protein_coding
ENSMUSG00000062345	4.05783	2.72734e-101	6.89303e-105	21.7501	chr1	107439153	107463208	Serpinb2	protein_coding
ENSMUSG00000062991	3.91905	2.55197e-13	5.85136e-15	7.80711	chr8	32304579	33374825	Nrg1	protein_coding
ENSMUSG00000056071	3.90633	1.13443e-05	1.06753e-06	4.87876	chr3	90599939	90603028	S100a9	protein_coding
ENSMUSG00000102037	3.72385	1.22732e-50	1.86115e-53	15.3917	chr9	88838953	88844472	Bcl2a1a	protein_coding
ENSMUSG00000027562	3.57361	7.89318e-16	1.31664e-17	8.54222	chr3	14951333	14965830	Car2	protein_coding
ENSMUSG00000027399	3.34594	1.30811e-113	2.20406e-117	23.0325	chr2	129141530	129151892	Il1a	protein_coding
ENSMUSG00000025491	3.32992	1.52175e-23	9.8715e-26	10.4874	chr7	140547134	140549738	Ifitm1	protein_coding
ENSMUSG00000048534	3.06701	0.0025779	0.00050255	3.47939	chr9	44990481	45019832	Jaml	protein_coding
ENSMUSG00000005824	3.02335	8.43973e-11	2.88671e-12	6.98313	chr17	57496492	57501177	Tnfsf14	protein_coding
ENSMUSG00000032204	2.95345	8.50448e-11	2.91603e-12	6.98171	chr9	71017941	71075964	Aqp9	protein_coding
ENSMUSG00000021125	2.94327	8.68436e-61	7.31623e-64	16.8713	chr12	79177551	79203075	Arg2	protein_coding
ENSMUSG00000057135	2.91424	3.55551e-08	1.90806e-09	6.00545	chr11	70681758	70703412	Scimp	protein_coding
ENSMUSG00000004633	2.89081	7.28321e-16	1.20262e-17	8.55268	chr6	54016539	54278795	Chn2	protein_coding
ENSMUSG00000008318	2.88268	2.71676e-29	1.20525e-31	11.7047	chr7	100495054	100512653	Relt	protein_coding
ENSMUSG00000018927	2.84283	1.09957e-80	5.55804e-84	19.4169	chr11	83478708	83483913	Ccl6	protein_coding
ENSMUSG00000023349	2.81798	6.57535e-76	4.43157e-79	18.8283	chr6	123206802	123223980	Clec4n	protein_coding
ENSMUSG00000020027	2.76922	2.56753e-19	2.66054e-21	9.47528	chr10	95221224	95253042	Socs2	protein_coding
ENSMUSG00000020407	2.76584	6.25536e-11	2.07107e-12	7.02961	chr11	9068103	9086170	Upp1	protein_coding
ENSMUSG00000028128	2.76456	7.35182e-08	4.13734e-09	5.87861	chr3	121517186	121528697	F3	protein_coding
ENSMUSG00000053113	2.75109	5.7994e-77	3.42003e-80	18.9634	chr11	117856905	117860873	Socs3	protein_coding
ENSMUSG00000037991	2.73892	0.0039412	0.000822771	3.34502	chr16	10652923	10710830	Rmi2	protein_coding
ENSMUSG00000021367	2.7269	6.48917e-10	2.50383e-11	6.67314	chr13	42454952	42461466	Edn1	protein_coding
ENSMUSG00000018500	2.68874	4.42794e-26	2.49934e-28	11.0382	chr11	62139810	62157279	Adora2b	protein_coding
ENSMUSG00000029379	2.68765	3.00506e-10	1.10379e-11	6.79227	chr5	90933962	90937459	Cxcl3	protein_coding
ENSMUSG00000026630	2.67423	9.78867e-05	1.2073e-05	4.37627	chr1	190830044	190841142	Batf3	protein_coding
ENSMUSG00000020359	2.67016	1.41489e-28	6.79433e-31	11.5571	chr11	51475584	51495316	Phykpl	protein_coding
ENSMUSG00000028539	2.66091	8.95623e-05	1.09331e-05	4.39785	chr4	117783359	117786960	Artn	protein_coding
ENSMUSG00000050578	2.65113	1.77337e-52	2.39039e-55	15.6709	chr9	7272514	7283331	Mmp13	protein_coding
ENSMUSG00000026748	2.5284	1.22815e-12	3.08332e-14	7.59477	chr2	16361115	16760650	Plxdc2	protein_coding
ENSMUSG00000035373	2.513	8.93528e-27	4.66712e-29	11.188	chr11	81936538	81938351	Ccl7	protein_coding
ENSMUSG00000089929	2.50323	3.27088e-19	3.4996e-21	9.44662	chr9	89081262	89089880	Bcl2a1b	protein_coding
ENSMUSG00000022304	2.48705	0.0220104	0.00624154	2.73481	chr15	39631883	39720866	Dpys	protein_coding
ENSMUSG00000039109	2.46244	7.21653e-05	8.46285e-06	4.45313	chr13	37051152	37234220	F13a1	protein_coding
ENSMUSG00000022303	2.45911	1.14003e-07	6.60777e-09	5.8006	chr15	39609326	39624334	Dcstamp	protein_coding
ENSMUSG00000076617	2.45343	5.76382e-05	6.58931e-06	4.50654	chr12	113382178	113386350	Ighm	IG_C_gene
ENSMUSG00000120737	2.44581	0.000498745	7.57294e-05	3.95753	chr7	19013105	19014239		lncRNA
ENSMUSG00000035385	2.44342	4.71045e-59	4.76204e-62	16.6228	chr11	81926397	81928279	Ccl2	protein_coding
ENSMUSG00000099974	2.43071	2.05071e-36	5.52846e-39	13.0606	chr9	88605338	88613967	Bcl2a1d	protein_coding
ENSMUSG00000089665	2.41711	5.37607e-07	3.60065e-08	5.5094	chr8	3721188	3722362	Fcor	protein_coding
ENSMUSG00000024486	2.41089	6.76613e-05	7.86056e-06	4.46895	chr18	36637980	36648858	Hbegf	protein_coding
ENSMUSG00000034353	2.39796	0.000972521	0.000162633	3.77094	chr1	91107544	91152918	Ramp1	protein_coding
ENSMUSG00000120851	2.39032	0.00551112	0.00121226	3.23598	chr11	117867035	117871681		lncRNA
ENSMUSG00000120333	2.33777	0.0378403	0.0119897	2.51245	chr16	91130921	91164032		lncRNA
ENSMUSG00000030790	2.3328	0.0114952	0.00289365	2.97882	chr7	110226868	110229027	Adm	protein_coding
ENSMUSG00000073538	2.31624	0.0231997	0.00665892	2.71344	chr1	153280573	153289981	E330020D12Rik	lncRNA
ENSMUSG00000027315	2.30065	6.93387e-23	4.67321e-25	10.3394	chr2	119067843	119080008	Spint1	protein_coding
ENSMUSG00000041481	2.25773	7.02699e-06	6.26331e-07	4.98292	chr12	104202504	104208198	Serpina3g	protein_coding
ENSMUSG00000058794	2.22779	9.23658e-07	6.56755e-08	5.40262	chr15	103156639	103166830	Nfe2	protein_coding
ENSMUSG00000016498	2.20442	0.0395632	0.0126422	2.49369	chr19	29388319	29448561	Pdcd1lg2	protein_coding
ENSMUSG00000025746	2.16769	4.87842e-07	3.22625e-08	5.52869	chr5	30218112	30224979	Il6	protein_coding
ENSMUSG00000005763	2.16169	9.23202e-05	1.13164e-05	4.39036	chr1	165616250	165704846	Cd247	protein_coding
ENSMUSG00000025591	2.16048	1.07163e-05	9.99407e-07	4.89176	chr8	66925770	66939182	Tma16	protein_coding
ENSMUSG00000023262	2.15545	2.13629e-11	6.62305e-13	7.187	chr9	106310180	106315518	Acy1	protein_coding
ENSMUSG00000121018	2.15039	0.0355962	0.0111081	2.53928	chr3	113423488	113424327		lncRNA
ENSMUSG00000025203	2.08685	1.58473e-08	8.09051e-10	6.14314	chr19	44282113	44295303	Scd2	protein_coding
ENSMUSG00000028179	2.07291	0.0386712	0.0123083	2.50318	chr3	157599885	157630714	Cth	protein_coding
ENSMUSG00000034394	2.06532	0.000842299	0.000137734	3.8122	chr11	4207557	4222514	Lif	protein_coding
ENSMUSG00000040026	2.05643	6.79209e-58	8.01089e-61	16.4528	chr7	46361422	46365124	Saa3	protein_coding
ENSMUSG00000070942	2.02977	4.63054e-17	6.43673e-19	8.88423	chr1	40363770	40406722	Il1rl2	protein_coding
ENSMUSG00000042284	2.00695	1.00351e-09	3.98193e-11	6.60475	chr13	115089632	115238500	Itga1	protein_coding
ENSMUSG00000099632	2.00043	0.037477	0.011843	2.51679	chr2	163261687	163262288	2900093K20Rik	lncRNA
ENSMUSG00000003355	1.97033	0.0045487	0.000976007	3.29735	chr15	98622247	98626079	Fkbp11	protein_coding
ENSMUSG00000029454	1.94274	0.0359405	0.0112349	2.53531	chr5	121663101	121683968	Mapkapk5	protein_coding
ENSMUSG00000041538	1.92228	0.0455708	0.0150034	2.4323	chr17	34457877	34473388	H2-Ob	protein_coding
ENSMUSG00000029084	1.89621	7.47621e-15	1.39195e-16	8.26543	chr5	44025895	44069717	Cd38	protein_coding
ENSMUSG00000022218	1.89445	0.00804171	0.00189118	3.10681	chr14	55937466	55951383	Tgm1	protein_coding
ENSMUSG00000029553	1.88318	1.26006e-33	4.03389e-36	12.5488	chr6	16833372	16898440	Tfec	protein_coding
ENSMUSG00000030742	1.87702	4.41676e-05	4.8856e-06	4.56964	chr7	125962996	125968742	Lat	protein_coding
ENSMUSG00000047676	1.86635	0.0165401	0.00443244	2.84562	chr3	149778295	149779179	Rpsa-ps10	processed_pseudogene
ENSMUSG00000120076	1.86409	0.000141875	1.82393e-05	4.28542	chr8	81675585	81707521		lncRNA
ENSMUSG00000026558	1.85314	7.37165e-27	3.7883e-29	11.2065	chr1	167050452	167112889	Uck2	protein_coding
ENSMUSG00000115480	1.82636	0.018257	0.00498645	2.80791	chr15	8541811	8562278	Gm49249	lncRNA
ENSMUSG00000050212	1.82289	6.72009e-19	7.58628e-21	9.36526	chr4	126041537	126043668	Eva1b	protein_coding
ENSMUSG00000069792	1.82258	1.26006e-37	3.0785e-40	13.2787	chr11	83594817	83597094	Wfdc17	protein_coding
ENSMUSG00000026700	1.82251	0.000163217	2.12855e-05	4.25096	chr1	161222980	161245981	Tnfsf4	protein_coding
ENSMUSG00000018930	1.81564	4.4189e-31	1.67524e-33	12.0621	chr11	83553410	83555509	Ccl4	protein_coding
ENSMUSG00000037071	1.80119	0.00318358	0.000638862	3.41456	chr19	44382894	44396318	Scd1	protein_coding
ENSMUSG00000082044	1.79895	0.0434264	0.0141248	2.45407	chr2	131164008	131164286	Snrpert	processed_pseudogene
ENSMUSG00000042684	1.79846	2.13722e-14	4.30326e-16	8.12971	chr1	153378761	153425791	Npl	protein_coding
ENSMUSG00000046546	1.79329	4.54939e-05	5.03997e-06	4.56312	chr16	30418541	30421615	Fam43a	protein_coding
ENSMUSG00000000730	1.77678	1.09997e-05	1.03047e-06	4.88573	chr10	77877781	77899456	Dnmt3l	protein_coding
ENSMUSG00000027800	1.75085	0.00487938	0.00105521	3.27538	chr3	57193032	57209409	Tm4sf1	protein_coding
ENSMUSG00000031779	1.73276	0.0339443	0.0104807	2.55955	chr8	95472218	95478327	Ccl22	protein_coding
ENSMUSG00000030789	1.72635	8.24329e-12	2.3334e-13	7.32816	chr7	127728719	127749829	Itgax	protein_coding
ENSMUSG00000102099	1.72477	0.000656158	0.000103813	3.8815	chr13	35351910	35372000	1700011B04Rik	lncRNA
ENSMUSG00000039221	1.72073	5.16836e-19	5.70392e-21	9.39533	chr3	28859585	28861573	Rpl22l1	protein_coding
ENSMUSG00000001663	1.71722	0.0152017	0.00401366	2.87709	chr10	75619647	75634418	Gstt1	protein_coding
ENSMUSG00000019944	1.71654	0.00444842	0.00095002	3.30492	chr10	68987264	69127621	Rhobtb1	protein_coding
ENSMUSG00000092021	1.71514	2.02514e-05	2.04732e-06	4.7487	chr5	105470908	105494338	Gbp11	protein_coding
ENSMUSG00000042641	1.71171	0.00211857	0.000398013	3.5414	chr1	153655127	153719888	Rgsl1	protein_coding
ENSMUSG00000028654	1.70401	0.00100871	0.000169535	3.76056	chr4	122889445	122896278	Mycl	protein_coding
ENSMUSG00000074141	1.70028	1.33218e-05	1.2828e-06	4.8424	chr7	44465811	44490233	Il4i1	protein_coding
ENSMUSG00000046223	1.6925	2.34184e-34	6.90518e-37	12.6879	chr7	24161909	24175393	Plaur	protein_coding
ENSMUSG00000043079	1.69054	0.0193641	0.00533613	2.78601	chr18	60727045	60793214	Synpo	protein_coding
ENSMUSG00000020205	1.68622	7.64524e-07	5.30723e-08	5.4407	chr10	111342147	111344506	Phlda1	protein_coding
ENSMUSG00000003617	1.66586	4.61939e-14	9.57345e-16	8.03221	chr3	20011218	20063309	Cp	protein_coding
ENSMUSG00000017002	1.65175	5.83684e-29	2.70452e-31	11.636	chr2	164195990	164231015	Slpi	protein_coding
ENSMUSG00000098098	1.65014	0.000166824	2.18403e-05	4.2452	chr18	61747529	61780560	Bvht	lncRNA
ENSMUSG00000032530	1.64353	0.0410615	0.0132144	2.47794	chr9	121406909	121471162	Lyzl4	protein_coding
ENSMUSG00000019122	1.63698	1.39143e-39	2.69612e-42	13.6289	chr11	83463745	83469462	Ccl9	protein_coding
ENSMUSG00000029810	1.63139	1.01455e-23	6.32494e-26	10.5294	chr6	48810752	48818430	Tmem176b	protein_coding
ENSMUSG00000064215	1.63099	9.35605e-16	1.57642e-17	8.5214	chr12	103400470	103406498	Ifi27	protein_coding
ENSMUSG00000026749	1.62562	8.61699e-30	3.67343e-32	11.8051	chr2	38401655	38484618	Nek6	protein_coding
ENSMUSG00000029720	1.62546	0.030889	0.0093864	2.59765	chr5	137627437	137641161	Gm20605	protein_coding
ENSMUSG00000005950	1.62459	1.918e-05	1.93254e-06	4.76035	chr11	73051247	73063511	P2rx5	protein_coding
ENSMUSG00000100235	1.61447	0.0430617	0.0139779	2.45783	chr13	67217463	67256668	Gm28557	protein_coding
ENSMUSG00000026475	1.60458	0.0326816	0.0100385	2.5745	chr1	153616095	153621214	Rgs16	protein_coding
ENSMUSG00000038037	1.60322	6.43463e-11	2.13584e-12	7.02531	chr16	10600104	10603400	Socs1	protein_coding
ENSMUSG00000055862	1.57632	0.00437653	0.000933194	3.30993	chr10	80538018	80541207	Izumo4	protein_coding
ENSMUSG00000029376	1.5727	8.2893e-05	9.92341e-06	4.41884	chr5	91078976	91169227	Mthfd2l	protein_coding
ENSMUSG00000053398	1.57225	1.06751e-16	1.53787e-18	8.78687	chr3	98220486	98247306	Phgdh	protein_coding
ENSMUSG00000090137	1.56516	6.98931e-06	6.21207e-07	4.9845	chr8	70960913	70963451	Uba52	protein_coding
ENSMUSG00000074813	1.56028	4.37638e-09	1.97988e-10	6.36289	chr2	128020239	128344685	Morrbid	lncRNA
ENSMUSG00000038781	1.55845	0.00467241	0.00100573	3.28892	chr17	56304077	56312584	Stap2	protein_coding
ENSMUSG00000086877	1.55675	0.0371973	0.0117327	2.52008	chrX	20827886	20853590	A230072C01Rik	lncRNA
ENSMUSG00000024247	1.55019	8.01232e-09	3.77328e-10	6.26313	chr17	83522721	83532499	Pkdcc	protein_coding
ENSMUSG00000050493	1.52646	0.0306834	0.00930326	2.6007	chr4	129470608	129472342	Fam167b	protein_coding
ENSMUSG00000059498	1.52126	2.54961e-44	4.2959e-47	14.4129	chr1	170878743	170892504	Fcgr3	protein_coding
ENSMUSG00000031762	1.51147	1.77667e-15	3.0683e-17	8.44393	chr8	94899292	94900196	Mt2	protein_coding
ENSMUSG00000034892	1.50097	2.71676e-29	1.21304e-31	11.7042	chr12	69204496	69205960	Rps29	protein_coding
ENSMUSG00000051367	1.49602	0.0243198	0.00702754	2.69554	chr12	73086789	73100661	Six1	protein_coding
ENSMUSG00000036362	1.48521	4.44544e-11	1.44561e-12	7.07961	chr3	59115313	59118303	P2ry13	protein_coding
ENSMUSG00000008193	1.47099	0.0136062	0.00351905	2.91834	chr7	44175417	44181495	Spib	protein_coding
ENSMUSG00000018821	1.46786	1.77215e-06	1.34218e-07	5.27299	chr19	42111712	42117498	Avpi1	protein_coding
ENSMUSG00000079641	1.4616	3.43438e-23	2.28573e-25	10.4077	chrX	36346173	36349055	Rpl39	protein_coding
ENSMUSG00000120697	1.4539	0.00316094	0.000632987	3.41707	chr12	25237501	25239096		lncRNA
ENSMUSG00000024608	1.45375	7.63186e-20	7.47187e-22	9.60697	chr18	60880170	60911618	Rps14	protein_coding
ENSMUSG00000039891	1.45175	0.00249653	0.000484163	3.48937	chr10	17671974	17721413	Txlnb	protein_coding
ENSMUSG00000023367	1.44747	1.21984e-09	4.91226e-11	6.57357	chr6	48817853	48824005	Tmem176a	protein_coding
ENSMUSG00000026833	1.446	1.65093e-17	2.19754e-19	9.00294	chr2	28083004	28120748	Olfm1	protein_coding
ENSMUSG00000015314	1.44369	0.000498151	7.5499e-05	3.95826	chr1	171745082	171780737	Slamf6	protein_coding
ENSMUSG00000031722	1.44068	4.73264e-31	1.87392e-33	12.0528	chr8	110301760	110305804	Hp	protein_coding
ENSMUSG00000024334	1.43932	0.00680644	0.00154937	3.16527	chr17	34311314	34314208	H2-Oa	protein_coding
ENSMUSG00000074754	1.43873	4.47198e-06	3.8089e-07	5.07827	chr2	144435974	144437286	Smim26	protein_coding
ENSMUSG00000027952	1.43591	1.37729e-12	3.49254e-14	7.57862	chr3	89361848	89376320	Pmvk	protein_coding
ENSMUSG00000029082	1.42244	1.32613e-24	7.93219e-27	10.7231	chr5	43976227	44001328	Bst1	protein_coding
ENSMUSG00000030402	1.41968	0.000255077	3.51994e-05	4.13692	chr7	19010730	19013989	Ppm1n	protein_coding
ENSMUSG00000039016	1.41361	2.74148e-17	3.71844e-19	8.94503	chr9	50515210	50516620	Timm8b	protein_coding
ENSMUSG00000054091	1.41032	7.54262e-21	6.22727e-23	9.85964	chr3	122717852	122719833	1810037I17Rik	protein_coding
ENSMUSG00000001020	1.40843	6.40156e-16	1.03547e-17	8.56993	chr3	90511078	90513352	S100a4	protein_coding
ENSMUSG00000078453	1.4059	2.07972e-25	1.20894e-27	10.8957	chr10	17887008	17899036	Abracl	protein_coding
ENSMUSG00000004558	1.39846	0.0275163	0.00818072	2.64452	chr14	52142728	52151615	Ndrg2	protein_coding
ENSMUSG00000016252	1.39472	1.21542e-13	2.59057e-15	7.9092	chr2	174302865	174305898	Atp5e	protein_coding
ENSMUSG00000074604	1.39365	3.63396e-05	3.91255e-06	4.61597	chr3	51567781	51590098	Mgst2	protein_coding
ENSMUSG00000026866	1.39077	0.00102813	0.000173406	3.75491	chr2	43445341	43572734	Kynu	protein_coding
ENSMUSG00000028671	1.3902	2.30761e-06	1.80021e-07	5.21887	chr4	135691038	135695489	Gale	protein_coding
ENSMUSG00000074093	1.3869	0.002752	0.000543212	3.45849	chr7	51646919	51655766	Svip	protein_coding
ENSMUSG00000075266	1.38348	0.00569423	0.00126549	3.22369	chr10	30070565	30076556	Cenpw	protein_coding
ENSMUSG00000071637	1.38343	2.22321e-21	1.66694e-23	9.99112	chr16	15705150	15708895	Cebpd	protein_coding
ENSMUSG00000104195	1.37492	0.0430617	0.0139815	2.45774	chr5	134205185	134206548	B230377A18Rik	TEC
ENSMUSG00000053317	1.37368	3.29765e-20	3.02817e-22	9.69955	chr4	47474658	47483242	Sec61b	protein_coding
ENSMUSG00000045502	1.37326	1.16193e-06	8.48688e-08	5.35646	chr5	124001633	124003562	Hcar2	protein_coding
ENSMUSG00000073802	1.36628	0.00076553	0.000123504	3.83906	chr4	89224536	89229276	Cdkn2b	protein_coding
ENSMUSG00000068205	1.36052	0.0345256	0.0106893	2.5527	chr2	140237229	142234886	Macrod2	protein_coding
ENSMUSG00000045664	1.3603	3.20699e-16	4.97123e-18	8.65403	chr19	5965664	5974844	Cdc42ep2	protein_coding
ENSMUSG00000078974	1.35802	7.9158e-21	6.60206e-23	9.85377	chr11	16450530	16458484	Sec61g	protein_coding
ENSMUSG00000022122	1.35721	0.0188581	0.00516809	2.79637	chr14	104052061	104081838	Ednrb	protein_coding
ENSMUSG00000079659	1.35681	1.15627e-16	1.69495e-18	8.77593	chr5	9150668	9210986	Tmem243	protein_coding
ENSMUSG00000012483	1.35277	0.00104813	0.000177602	3.74891	chr6	8255936	8259173	Rpa3	protein_coding
ENSMUSG00000039001	1.35123	7.92035e-21	6.67258e-23	9.8527	chr2	179899170	179900238	Rps21	protein_coding
ENSMUSG00000003541	1.34344	1.94961e-24	1.18258e-26	10.6861	chr17	36132576	36133815	Ier3	protein_coding
ENSMUSG00000040213	1.34167	0.00137699	0.000242569	3.66998	chr3	142406812	142452631	Kyat3	protein_coding
ENSMUSG00000021280	1.33877	1.30818e-08	6.48028e-10	6.17828	chr12	111383451	111398112	Exoc3l4	protein_coding
ENSMUSG00000006517	1.33547	3.97797e-20	3.71992e-22	9.67854	chr8	123160340	123170161	Mvd	protein_coding
ENSMUSG00000024665	1.3326	4.66263e-11	1.5241e-12	7.07228	chr19	10040129	10079110	Fads2	protein_coding
ENSMUSG00000071014	1.33111	1.47273e-12	3.77178e-14	7.56863	chr4	40270591	40279421	Ndufb6	protein_coding
ENSMUSG00000087380	1.33054	1.6794e-07	1.01302e-08	5.72854	chr6	31197244	31346635	2210408F21Rik	lncRNA
ENSMUSG00000022150	1.32973	5.6657e-22	4.00943e-24	10.1314	chr15	6329269	6470193	Dab2	protein_coding
ENSMUSG00000121075	1.32774	0.0494538	0.016536	2.39687	chr15	79241081	79241969		lncRNA
ENSMUSG00000029534	1.32692	2.61868e-10	9.5746e-12	6.81276	chr6	17692932	17943024	St7	protein_coding
ENSMUSG00000021569	1.32378	5.53093e-09	2.5488e-10	6.324	chr13	74059466	74085903	Trip13	protein_coding
ENSMUSG00000086841	1.31794	1.1167e-10	3.91726e-12	6.94013	chr11	62493650	62495725	2410006H16Rik	lncRNA
ENSMUSG00000097048	1.31526	0.00206319	0.000385523	3.5498	chr6	86503229	86559448	1600020E01Rik	lncRNA
ENSMUSG00000062933	1.31515	4.90553e-06	4.2158e-07	5.05895	chr9	96777711	96778200	Gm10123	processed_pseudogene
ENSMUSG00000042505	1.31446	0.00096441	0.000160797	3.77377	chr6	6956004	7042979	Sdhaf3	protein_coding
ENSMUSG00000040562	1.3068	7.21046e-08	4.05171e-09	5.88207	chr3	107889018	107893769	Gstm2	protein_coding
ENSMUSG00000046245	1.30667	7.78908e-18	9.84298e-20	9.09067	chr5	137820214	137834543	Pilra	protein_coding
ENSMUSG00000008683	1.3038	8.83351e-21	7.59071e-23	9.83974	chr7	117703595	117715411	Rps15a	protein_coding
ENSMUSG00000090733	1.299	3.11831e-18	3.80923e-20	9.19331	chr3	90119829	90120958	Rps27	protein_coding
ENSMUSG00000100017	1.29466	0.0310556	0.0094475	2.59542	chr14	57049446	57051356	2410022M11Rik	lncRNA
ENSMUSG00000035885	1.29373	6.43694e-21	5.20595e-23	9.87761	chr19	7192518	7194981	Cox8a	protein_coding
ENSMUSG00000028234	1.29182	3.75322e-21	2.84574e-23	9.93797	chr4	3831334	3835665	Rps20	protein_coding
ENSMUSG00000015766	1.29056	9.23407e-09	4.40311e-10	6.23902	chr6	137454243	137631874	Eps8	protein_coding
ENSMUSG00000079435	1.28469	5.41627e-20	5.15618e-22	9.6451	chrX	133486403	133488811	Rpl36a	protein_coding
ENSMUSG00000019320	1.28263	0.0478613	0.0158987	2.41123	chr17	24915208	24919503	Noxo1	protein_coding
ENSMUSG00000023832	1.28179	4.259e-11	1.38139e-12	7.0859	chr17	13161777	13179634	Acat2	protein_coding
ENSMUSG00000067847	1.28125	2.39528e-09	1.01905e-10	6.4641	chr2	155985959	155987717	Romo1	protein_coding
ENSMUSG00000041293	1.27501	0.00163839	0.00029745	3.61751	chr17	43581220	43635628	Adgrf1	protein_coding
ENSMUSG00000050370	1.27368	0.0321153	0.00982939	2.58177	chr19	34451178	34452564	Ch25h	protein_coding
ENSMUSG00000024646	1.27031	4.04843e-24	2.48977e-26	10.6168	chr18	84856829	84897996	Cyb5a	protein_coding
ENSMUSG00000019689	1.26835	0.00104813	0.000177662	3.74883	chr6	38510437	38516384	Fmc1	protein_coding
ENSMUSG00000005800	1.26613	5.30443e-16	8.49066e-18	8.59276	chr9	7558457	7568486	Mmp8	protein_coding
ENSMUSG00000031231	1.26257	1.1375e-16	1.65786e-18	8.77842	chrX	105059306	105066056	Cox7b	protein_coding
ENSMUSG00000059743	1.25892	5.69893e-21	4.51305e-23	9.89192	chr3	89000895	89009266	Fdps	protein_coding
ENSMUSG00000024186	1.25847	0.0305928	0.00926511	2.60211	chr17	26421925	26430298	Rgs11	protein_coding
ENSMUSG00000021203	1.25725	0.0394916	0.0126127	2.49452	chr12	103354941	103372609	Otub2	protein_coding
ENSMUSG00000033644	1.25023	0.0347194	0.0107653	2.55023	chr14	70609926	70666832	Piwil2	protein_coding
ENSMUSG00000106918	1.24882	2.39064e-08	1.2507e-09	6.0736	chr5	31754279	31821728	Mrpl33	protein_coding
ENSMUSG00000029860	1.24665	4.43605e-16	7.02593e-18	8.61448	chr6	42326564	42337147	Zyx	protein_coding
ENSMUSG00000044716	1.24558	0.00931122	0.00226152	3.05355	chr5	35214110	35245183	Dok7	protein_coding
ENSMUSG00000030108	1.24259	0.000183097	2.41404e-05	4.22269	chr6	121277186	121314692	Slc6a13	protein_coding
ENSMUSG00000029632	1.23914	2.14488e-15	3.72237e-17	8.42133	chr6	11900291	11907496	Ndufa4	protein_coding
ENSMUSG00000014243	1.23901	0.00147378	0.000263174	3.64909	chr11	62158050	62172201	Zswim7	protein_coding
ENSMUSG00000020377	1.23705	8.7606e-05	1.06057e-05	4.40444	chr11	50127288	50129443	Ltc4s	protein_coding
ENSMUSG00000025804	1.23614	2.1989e-13	4.96466e-15	7.8278	chr9	123762161	123768729	Ccr1	protein_coding
ENSMUSG00000074218	1.23569	0.03834	0.0121738	2.50707	chr7	29883569	29885503	Cox7a1	protein_coding
ENSMUSG00000073002	1.22992	0.00159499	0.000288361	3.62554	chr6	72345777	72357451	Vamp5	protein_coding
ENSMUSG00000025436	1.22973	0.00236665	0.000452793	3.50723	chr10	126704296	126737224	Atp23	protein_coding
ENSMUSG00000020108	1.22811	0.0405846	0.013037	2.48276	chr10	59785491	59787656	Ddit4	protein_coding
ENSMUSG00000038717	1.22753	8.30152e-18	1.05605e-19	9.08302	chr9	44823855	44832040	Atp5l	protein_coding
ENSMUSG00000107355	1.22495	8.61816e-05	1.03911e-05	4.40887	chr5	31714166	31728817	AI839979	lncRNA
ENSMUSG00000059534	1.22459	5.35001e-15	9.69042e-17	8.30852	chr11	4651973	4654342	Uqcr10	protein_coding
ENSMUSG00000007892	1.2238	6.44687e-21	5.26829e-23	9.87642	chr9	61820566	61821824	Rplp1	protein_coding
ENSMUSG00000016427	1.21603	6.21148e-15	1.14601e-16	8.28859	chrX	36451241	36454816	Ndufa1	protein_coding
ENSMUSG00000032288	1.2153	1.44888e-12	3.6985e-14	7.57118	chr9	56844759	56845682	Imp3	protein_coding
ENSMUSG00000024349	1.21061	1.77667e-15	3.06839e-17	8.44393	chr18	35866732	35873607	Sting1	protein_coding
ENSMUSG00000073702	1.20532	4.46021e-19	4.88481e-21	9.41163	chr1	39406923	39410992	Rpl31	protein_coding
ENSMUSG00000020186	1.20453	0.0216807	0.00612063	2.74125	chr10	110755650	110775483	Csrp2	protein_coding
ENSMUSG00000046330	1.20324	1.14346e-19	1.14635e-21	9.56278	chr1	72750449	72752972	Rpl37a	protein_coding
ENSMUSG00000037493	1.20173	0.00513242	0.00111512	3.25975	chr9	54452078	54467502	Cib2	protein_coding
ENSMUSG00000115783	1.20132	1.44008e-16	2.14739e-18	8.74927	chr7	144468202	144468374	Bc1	lncRNA
ENSMUSG00000021290	1.20029	8.27554e-15	1.56168e-16	8.25169	chr12	111927809	111933411	Atp5mpl	protein_coding
ENSMUSG00000109251	1.19667	0.00434426	0.000924482	3.31255	chr7	143181761	143224351	E230032D23Rik	lncRNA
ENSMUSG00000085241	1.19504	0.000136078	1.73738e-05	4.29622	chr4	132075325	132080997	Snhg3	lncRNA
ENSMUSG00000042312	1.19371	6.97245e-11	2.33198e-12	7.01304	chr3	90421742	90431888	S100a13	protein_coding
ENSMUSG00000048007	1.19341	0.0177167	0.00480903	2.81956	chrX	133438005	133442614	Timm8a1	protein_coding
ENSMUSG00000032526	1.19337	5.7465e-05	6.56371e-06	4.50737	chr9	121539395	121542454	Ss18l2	protein_coding
ENSMUSG00000050552	1.19313	1.50887e-12	3.87705e-14	7.56505	chr5	138253744	138257660	Lamtor4	protein_coding
ENSMUSG00000030647	1.19213	3.97756e-14	8.20979e-16	8.05103	chr7	97049210	97057009	Ndufc2	protein_coding
ENSMUSG00000044894	1.19163	2.95365e-19	3.1353e-21	9.45812	chr11	53318749	53321658	Uqcrq	protein_coding
ENSMUSG00000001588	1.19119	0.0121432	0.00309463	2.95818	chr11	69772393	69786365	Acap1	protein_coding
ENSMUSG00000028716	1.19092	0.00566677	0.001257	3.22562	chr4	114945905	114951096	Pdzk1ip1	protein_coding
ENSMUSG00000026385	1.18751	1.32892e-15	2.26151e-17	8.47951	chr1	120041010	120048808	Dbi	protein_coding
ENSMUSG00000078713	1.18732	1.56114e-12	4.0245e-14	7.5602	chr4	45105208	45108114	Tomm5	protein_coding
ENSMUSG00000031059	1.1862	6.09338e-15	1.11909e-16	8.29142	chrX	20481565	20483858	Ndufb11	protein_coding
ENSMUSG00000049760	1.18378	1.13472e-12	2.83918e-14	7.60545	chr17	56914452	56916771	Micos13	protein_coding
ENSMUSG00000034266	1.18223	3.22339e-06	2.64225e-07	5.14733	chr12	85733443	85755861	Batf	protein_coding
ENSMUSG00000031765	1.17884	1.90612e-11	5.81312e-13	7.2048	chr8	94905710	94906955	Mt1	protein_coding
ENSMUSG00000060143	1.17835	1.01327e-09	4.02918e-11	6.603	chr14	105919259	105919665	Gm10076	lncRNA
ENSMUSG00000066800	1.17729	2.36861e-19	2.43446e-21	9.48454	chr1	153625172	153639967	Rnasel	protein_coding
ENSMUSG00000042622	1.17453	3.11098e-06	2.52652e-07	5.15572	chr15	79230821	79243276	Maff	protein_coding
ENSMUSG00000020460	1.16758	7.83355e-16	1.30009e-17	8.54368	chr11	29495846	29498109	Rps27a	protein_coding
ENSMUSG00000062006	1.1648	1.11593e-17	1.43839e-19	9.04934	chr3	130520480	130524047	Rpl34	protein_coding
ENSMUSG00000052270	1.16371	2.92244e-15	5.15755e-17	8.38305	chr17	18108086	18114214	Fpr2	protein_coding
ENSMUSG00000036661	1.16197	0.00705343	0.00161926	3.15242	chr15	73384409	73444091	Dennd3	protein_coding
ENSMUSG00000033379	1.15984	2.62183e-18	3.15857e-20	9.21343	chr4	117741523	117744530	Atp6v0b	protein_coding
ENSMUSG00000074227	1.15932	0.000936527	0.000155444	3.78221	chr7	28955748	28981337	Spint2	protein_coding
ENSMUSG00000085156	1.15887	0.000744482	0.000119606	3.84693	chr11	6475295	6478841	Snhg15	lncRNA
ENSMUSG00000105814	1.15581	0.0404971	0.0129987	2.48381	chr5	98623415	98623523	Mir703	miRNA
ENSMUSG00000039131	1.15421	0.0114721	0.00288589	2.97964	chr3	151799170	151871867	Gipc2	protein_coding
ENSMUSG00000003352	1.1541	0.00450459	0.000964293	3.30074	chr15	98528721	98542410	Cacnb3	protein_coding
ENSMUSG00000033318	1.15111	0.00573215	0.00127682	3.22114	chr10	75666948	75673258	Gstt2	protein_coding
ENSMUSG00000097195	1.15089	0.00158503	0.000285892	3.62776	chr9	88377321	88405615	Snhg5	lncRNA
ENSMUSG00000056054	1.1506	0.000217168	2.94401e-05	4.17775	chr3	90576285	90577342	S100a8	protein_coding
ENSMUSG00000061477	1.14917	1.10996e-18	1.28108e-20	9.30977	chr12	28680853	28685952	Rps7	protein_coding
ENSMUSG00000048216	1.14363	3.50079e-05	3.75738e-06	4.62437	chr6	13834457	13839941	Gpr85	protein_coding
ENSMUSG00000058600	1.14208	7.63186e-20	7.52256e-22	9.60627	chr15	34440651	34443786	Rpl30	protein_coding
ENSMUSG00000061787	1.14166	2.94069e-16	4.53367e-18	8.66453	chr7	80992480	80995002	Rps17	protein_coding
ENSMUSG00000047675	1.13516	6.70765e-19	7.51573e-21	9.36625	chr4	117011024	117013440	Rps8	protein_coding
ENSMUSG00000030008	1.13507	0.0223871	0.00636534	2.72834	chr6	85423792	85428952	Pradc1	protein_coding
ENSMUSG00000044244	1.1332	0.00757266	0.00176525	3.12712	chr9	100339772	100368841	Il20rb	protein_coding
ENSMUSG00000032786	1.13292	7.52411e-22	5.38795e-24	10.1024	chr9	106110654	106125853	Alas1	protein_coding
ENSMUSG00000000982	1.13282	0.00180835	0.000332267	3.58875	chr11	83538670	83540181	Ccl3	protein_coding
ENSMUSG00000074466	1.1259	0.0444585	0.0145436	2.44355	chr3	89296640	89306097	Gm15417	lncRNA
ENSMUSG00000049124	1.12542	0.0142679	0.00372505	2.90055	chr17	26317965	26318195	Gm8186	processed_pseudogene
ENSMUSG00000006333	1.12494	3.48708e-20	3.23149e-22	9.69292	chr7	3706992	3709896	Rps9	protein_coding
ENSMUSG00000071415	1.12372	8.15243e-21	6.93678e-23	9.8488	chr11	97668353	97673263	Rpl23	protein_coding
ENSMUSG00000100691	1.12343	0.00542103	0.00118788	3.24178	chr8	71229401	71230472	2010320M18Rik	lncRNA
ENSMUSG00000062619	1.11942	0.00250756	0.000486725	3.48796	chr17	47083561	47084322	2310039H08Rik	protein_coding
ENSMUSG00000040952	1.11941	1.0701e-14	2.03743e-16	8.21986	chr7	24583796	24589231	Rps19	protein_coding
ENSMUSG00000073616	1.11933	7.25289e-11	2.43189e-12	7.00717	chr1	92564867	92569707	Cops9	protein_coding
ENSMUSG00000054932	1.11925	0.000129007	1.63243e-05	4.31002	chr5	90638596	90656766	Afp	protein_coding
ENSMUSG00000057278	1.11713	2.10123e-07	1.29933e-08	5.68615	chr6	86348286	86356310	Snrpg	protein_coding
ENSMUSG00000042737	1.11712	2.30878e-05	2.35157e-06	4.72059	chr3	89166665	89174386	Dpm3	protein_coding
ENSMUSG00000115230	1.11594	2.18593e-11	6.79534e-13	7.18349	chr15	39826041	39830420	AU022793	lncRNA
ENSMUSG00000024953	1.11498	1.56027e-19	1.57735e-21	9.5297	chr19	6884065	6887474	Prdx5	protein_coding
ENSMUSG00000036634	1.1103	0.00429536	0.000911768	3.31643	chr7	30598601	30614298	Mag	protein_coding
ENSMUSG00000057863	1.10746	7.10632e-16	1.16742e-17	8.55611	chr17	56920416	56921243	Rpl36	protein_coding
ENSMUSG00000037563	1.10608	1.06465e-15	1.80281e-17	8.50584	chr7	28050077	28052580	Rps16	protein_coding
ENSMUSG00000041959	1.10404	9.12352e-19	1.03764e-20	9.33213	chr3	93462387	93471950	S100a10	protein_coding
ENSMUSG00000049723	1.10274	1.277e-18	1.49539e-20	9.29333	chr9	7344381	7369499	Mmp12	protein_coding
ENSMUSG00000020955	1.10178	2.86646e-05	2.99204e-06	4.67137	chr12	51737816	51791569	Ap4s1	protein_coding
ENSMUSG00000002416	1.10103	5.19877e-05	5.86887e-06	4.53106	chr6	39569508	39580316	Ndufb2	protein_coding
ENSMUSG00000029413	1.10041	2.89833e-13	6.71476e-15	7.78974	chr5	92405518	92426029	Naaa	protein_coding
ENSMUSG00000060032	1.09963	1.80094e-14	3.5503e-16	8.15299	chr6	136785242	136787072	H2aj	protein_coding
ENSMUSG00000024778	1.09939	1.58865e-09	6.51451e-11	6.53143	chr19	34268066	34305172	Fas	protein_coding
ENSMUSG00000063457	1.09803	3.03927e-17	4.17355e-19	8.93227	chr10	80128287	80129948	Rps15	protein_coding
ENSMUSG00000037894	1.09652	8.58718e-16	1.43964e-17	8.5319	chr3	137570248	137572683	H2az1	protein_coding
ENSMUSG00000032067	1.09623	3.10341e-09	1.3517e-10	6.42124	chr9	50432917	50440024	Pts	protein_coding
ENSMUSG00000054708	1.09536	5.28021e-07	3.52019e-08	5.51337	chr10	81464374	81483444	Ankrd24	protein_coding
ENSMUSG00000044991	1.09298	0.000302126	4.28373e-05	4.09162	chr2	132528851	132592975	Shld1	protein_coding
ENSMUSG00000026994	1.09133	0.0198957	0.00551751	2.77516	chr2	65913110	65955338	Galnt3	protein_coding
ENSMUSG00000030148	1.0903	4.65501e-12	1.29415e-13	7.40677	chr6	123083387	123120958	Clec4a2	protein_coding
ENSMUSG00000073421	1.09004	4.3048e-13	1.01908e-14	7.73685	chr17	34476663	34488393	H2-Ab1	protein_coding
ENSMUSG00000049103	1.08867	6.40688e-05	7.40003e-06	4.48185	chr9	123901987	123913594	Ccr2	protein_coding
ENSMUSG00000104960	1.08812	0.0013248	0.000232259	3.68107	chr3	123301194	123302053	Snhg8	lncRNA
ENSMUSG00000056209	1.08677	3.65309e-05	3.9393e-06	4.61456	chr19	45736173	45738030	Npm3	protein_coding
ENSMUSG00000070394	1.08509	1.8784e-09	7.81742e-11	6.50407	chr11	69729340	69730444	Tmem256	protein_coding
ENSMUSG00000051671	1.08484	9.41847e-07	6.72861e-08	5.39827	chr8	127149254	127152172	Coa6	protein_coding
ENSMUSG00000093674	1.08329	4.02126e-18	5.01387e-20	9.16372	chr10	128383983	128385174	Rpl41	protein_coding
ENSMUSG00000044103	1.0828	0.000121316	1.52999e-05	4.32433	chr2	24076488	24083580	Il36g	protein_coding
ENSMUSG00000006360	1.08017	2.62217e-11	8.26192e-13	7.15674	chr12	113109936	113117499	Crip1	protein_coding
ENSMUSG00000032330	1.0795	1.96829e-14	3.92941e-16	8.14072	chr9	79662643	79667160	Cox7a2	protein_coding
ENSMUSG00000053395	1.07674	0.0326761	0.0100341	2.57465	chr7	3439199	3464164	Cacng8	protein_coding
ENSMUSG00000017778	1.07496	5.00036e-18	6.27678e-20	9.13946	chr13	86192935	86195023	Cox7c	protein_coding
ENSMUSG00000031349	1.07486	2.44468e-10	8.91785e-12	6.82297	chrX	71962163	72002120	Nsdhl	protein_coding
ENSMUSG00000121500	1.07308	0.0333726	0.0102929	2.56583	chr11	3073994	3081950		lncRNA
ENSMUSG00000056220	1.07207	3.42169e-11	1.10117e-12	7.11723	chr1	149705369	149837041	Pla2g4a	protein_coding
ENSMUSG00000021951	1.06953	7.62047e-07	5.27844e-08	5.44167	chr14	57787054	57809069	Eef1akmt1	protein_coding
ENSMUSG00000025893	1.06938	0.0211814	0.00596363	2.74977	chr9	4309833	4331732	Kbtbd3	protein_coding
ENSMUSG00000027313	1.0681	0.0187185	0.0051267	2.79896	chr2	119181710	119184862	Chac1	protein_coding
ENSMUSG00000047215	1.06693	1.14178e-13	2.42399e-15	7.91747	chr5	65545707	65548787	Rpl9	protein_coding
ENSMUSG00000058351	1.0666	0.000108362	1.34837e-05	4.3521	chr14	30810089	30850913	Smim4	protein_coding
ENSMUSG00000041841	1.06589	3.20141e-18	3.93771e-20	9.18975	chr15	5146127	5148622	Rpl37	protein_coding
ENSMUSG00000051319	1.06518	3.01017e-05	3.16233e-06	4.65998	chr2	127633308	127634408	Mtln	protein_coding
ENSMUSG00000038690	1.06495	1.33238e-10	4.71441e-12	6.91392	chr5	145120508	145128872	Atp5j2	protein_coding
ENSMUSG00000024799	1.06454	0.000800369	0.000130203	3.82607	chr19	6112851	6118403	Tm7sf2	protein_coding
ENSMUSG00000014294	1.06401	1.59618e-11	4.85442e-13	7.22931	chr18	36875385	36877610	Ndufa2	protein_coding
ENSMUSG00000090258	1.06255	0.0026536	0.000520661	3.4699	chr12	76812312	76829954	Churc1	protein_coding
ENSMUSG00000054855	1.06012	0.0195451	0.00539589	2.7824	chr15	98561302	98575342	Rnd1	protein_coding
ENSMUSG00000032883	1.06009	3.17763e-07	2.01312e-08	5.61087	chr1	78635542	78685460	Acsl3	protein_coding
ENSMUSG00000059291	1.05984	4.13542e-16	6.51495e-18	8.62313	chr4	135755576	135780739	Rpl11	protein_coding
ENSMUSG00000108414	1.05813	0.000325376	4.64627e-05	4.07274	chr19	8700801	8703811	Snhg1	lncRNA
ENSMUSG00000038900	1.05767	1.34368e-13	2.89791e-15	7.89523	chr2	32851571	32855357	Rpl12	protein_coding
ENSMUSG00000030725	1.05706	0.0155903	0.00413464	2.8677	chr7	99808484	99810572	Lipt2	protein_coding
ENSMUSG00000029059	1.05669	7.68974e-06	6.95121e-07	4.96272	chr4	154979961	154983592	Prxl2b	protein_coding
ENSMUSG00000060636	1.05586	2.59561e-14	5.26995e-16	8.10511	chr16	32876823	32880559	Rpl35a	protein_coding
ENSMUSG00000049517	1.05441	4.51528e-15	8.14044e-17	8.32918	chr13	91071077	91073069	Rps23	protein_coding
ENSMUSG00000037601	1.05228	2.05585e-06	1.57609e-07	5.24344	chr11	93847805	93859347	Nme1	protein_coding
ENSMUSG00000008668	1.05198	1.02001e-14	1.93346e-16	8.22614	chr17	34170973	34174975	Rps18	protein_coding
ENSMUSG00000041921	1.05112	1.50392e-07	8.98295e-09	5.74889	chr2	71283620	71355538	Metap1d	protein_coding
ENSMUSG00000114055	1.05026	1.99274e-05	2.00953e-06	4.75246	chr13	94425956	94431514	Gm32089	lncRNA
ENSMUSG00000102895	1.04968	0.0375429	0.0118733	2.51589	chr3	50529635	50530966	5830415G21Rik	TEC
ENSMUSG00000071866	1.04773	2.89042e-15	5.06493e-17	8.38518	chr11	6365443	6369817	Ppia	protein_coding
ENSMUSG00000044155	1.0476	6.12722e-07	4.17601e-08	5.48324	chr6	18848578	18855750	Lsm8	protein_coding
ENSMUSG00000060791	1.04701	2.82903e-12	7.53138e-14	7.47826	chr7	28136872	28147658	Gmfg	protein_coding
ENSMUSG00000093765	1.04692	9.77392e-06	9.01638e-07	4.91197	chr12	116066389	116102268	Gm20658	lncRNA
ENSMUSG00000078570	1.04619	8.14822e-05	9.73393e-06	4.423	chr4	124742873	124744989	1110065P20Rik	protein_coding
ENSMUSG00000049960	1.04589	1.05642e-05	9.84326e-07	4.89475	chr14	20439372	20443702	Mrps16	protein_coding
ENSMUSG00000020219	1.04526	7.31953e-10	2.84888e-11	6.65418	chr10	80735284	80736803	Timm13	protein_coding
ENSMUSG00000008540	1.04289	1.95655e-14	3.87353e-16	8.14245	chr6	138117314	138133753	Mgst1	protein_coding
ENSMUSG00000087590	1.0424	0.00150419	0.000269157	3.64331	chr18	33927889	33929050	Epb41l4aos	lncRNA
ENSMUSG00000004285	1.04136	6.71295e-14	1.40254e-15	7.98524	chr6	29467717	29470511	Atp6v1f	protein_coding
ENSMUSG00000029066	1.03733	9.39846e-11	3.24631e-12	6.96663	chr4	155887335	155894432	Mrpl20	protein_coding
ENSMUSG00000062054	1.03729	7.71339e-11	2.61228e-12	6.99715	chr12	21366390	21373820	Iah1	protein_coding
ENSMUSG00000028998	1.03598	6.82532e-11	2.27702e-12	7.01637	chr5	24043942	24049159	Tomm7	protein_coding
ENSMUSG00000075514	1.03526	0.0460489	0.0151802	2.42805	chr2	20973833	20975168	Gm13375	lncRNA
ENSMUSG00000034789	1.03391	1.23234e-08	6.0527e-10	6.18905	chr13	55467556	55469759	Rab24	protein_coding
ENSMUSG00000010142	1.03009	6.49097e-07	4.44579e-08	5.47216	chr11	61017581	61040198	Tnfrsf13b	protein_coding
ENSMUSG00000056749	1.02986	5.16419e-07	3.43264e-08	5.5178	chr13	53121245	53135109	Nfil3	protein_coding
ENSMUSG00000072772	1.0273	0.00377358	0.000780148	3.35974	chr6	124716146	124718337	Grcc10	protein_coding
ENSMUSG00000024667	1.02645	0.0297844	0.00897548	2.61299	chr19	10511229	10533602	Tmem216	protein_coding
ENSMUSG00000020057	1.02625	2.62183e-18	3.1432e-20	9.21396	chr10	88158666	88214942	Dram1	protein_coding
ENSMUSG00000068220	1.02347	2.94447e-17	4.01857e-19	8.93645	chr15	78810925	78814665	Lgals1	protein_coding
ENSMUSG00000001247	1.02295	0.0055393	0.00122033	3.23409	chr7	30657195	30672889	Lsr	protein_coding
ENSMUSG00000053332	1.02243	3.9234e-12	1.07423e-13	7.43144	chr1	160861992	160866116	Gas5	lncRNA
ENSMUSG00000119972	1.019	0.0303474	0.00918348	2.60515	chr3	70696525	70714652		lncRNA
ENSMUSG00000038462	1.01837	1.50754e-13	3.27671e-15	7.87989	chr13	30724291	30729345	Uqcrfs1	protein_coding
ENSMUSG00000035595	1.01672	0.000936527	0.000155509	3.7821	chr10	80008778	80010980	Fam174c	protein_coding
ENSMUSG00000020163	1.01628	4.4796e-12	1.24161e-13	7.41226	chr10	80238831	80242664	Uqcr11	protein_coding
ENSMUSG00000012405	1.01581	1.0864e-12	2.70914e-14	7.61151	chr14	4198305	4201873	Rpl15	protein_coding
ENSMUSG00000041697	1.01574	1.05304e-16	1.50814e-18	8.78906	chr5	115483701	115487040	Cox6a1	protein_coding
ENSMUSG00000038412	1.01552	8.46227e-08	4.79077e-09	5.85428	chr9	121677629	121687428	Higd1a	protein_coding
ENSMUSG00000036315	1.01552	4.29594e-05	4.723e-06	4.57673	chr17	37265248	37269451	Polr1h	protein_coding
ENSMUSG00000067924	1.01359	0.00111421	0.000189801	3.73222	chrX	52671144	52672375	Rtl8b	protein_coding
ENSMUSG00000024925	1.0127	1.79944e-05	1.79793e-06	4.7749	chr19	5651901	5657047	Rnaseh2c	protein_coding
ENSMUSG00000036513	1.01216	4.53368e-07	2.97917e-08	5.54266	chr3	57551770	57559136	Commd2	protein_coding
ENSMUSG00000025466	1.01002	0.00235271	0.000449533	3.50916	chr7	139676683	139682354	Fuom	protein_coding
ENSMUSG00000040809	1.0091	0.0209819	0.00589861	2.75337	chr3	106054870	106074880	Chil3	protein_coding
ENSMUSG00000067274	1.00833	9.03914e-14	1.90378e-15	7.94746	chr5	115697526	115701786	Rplp0	protein_coding
ENSMUSG00000072582	1.007	1.57893e-05	1.55233e-06	4.80438	chr11	86574811	86583283	Ptrh2	protein_coding
ENSMUSG00000025137	1.00699	2.13192e-11	6.57357e-13	7.18802	chr11	120500913	120508762	Pcyt2	protein_coding
ENSMUSG00000052033	1.00647	1.81935e-05	1.82089e-06	4.77235	chr2	170338348	170361043	Pfdn4	protein_coding
ENSMUSG00000086429	1.00637	0.0078315	0.00183483	3.11574	chr6	113043843	113054294	Gt(ROSA)26Sor	lncRNA
ENSMUSG00000021400	1.00495	1.3911e-05	1.35125e-06	4.83206	chr13	32986021	33006592	Wrnip1	protein_coding
ENSMUSG00000087687	1.00453	2.57485e-07	1.60738e-08	5.64969	chr8	3671548	3675848	Pet100	protein_coding
ENSMUSG00000086859	1.00355	0.00559115	0.00123552	3.23055	chr11	116966834	116969790	Snhg20	lncRNA
ENSMUSG00000047592	1.00255	7.72284e-05	9.14119e-06	4.43655	chr5	138224160	138251625	Nxpe5	protein_coding
ENSMUSG00000021286	1.00179	0.00114319	0.000195604	3.72463	chr12	111780604	111798626	Zfyve21	protein_coding
ENSMUSG00000027133	1.00151	8.35581e-07	5.84977e-08	5.42333	chr2	112092271	112093614	Nop10	protein_coding
ENSMUSG00000021822	1.00136	2.80185e-09	1.20619e-10	6.43855	chr14	20886728	20893453	Plau	protein_coding

## Sheet: Down_BCG 24h
ensembl_gene_id	logfc	fdr	pvalue	stat	chromosome_name	start_position	end_position	external_gene_name	gene_biotype
ENSMUSG00000114761	-6.61141	0.000389166	5.67804e-05	-4.02581	chr19	12516952	12518187	Gm47242	lncRNA
ENSMUSG00000111118	-4.8749	9.45805e-13	2.31073e-14	-7.63204	chr19	12506119	12507904	Gm6545	processed_pseudogene
ENSMUSG00000090125	-3.99982	3.33155e-12	8.92529e-14	-7.45591	chr4	124550600	124554448	Pou3f1	protein_coding
ENSMUSG00000042351	-3.60198	0.00544715	0.00119605	-3.23982	chr15	80456795	80537055	Grap2	protein_coding
ENSMUSG00000003545	-3.53505	0.00730583	0.0016932	-3.13935	chr7	19036621	19043976	Fosb	protein_coding
ENSMUSG00000027358	-3.4557	0.010124	0.0024939	-3.02408	chr2	133394079	133404805	Bmp2	protein_coding
ENSMUSG00000090942	-2.9039	1.01436e-10	3.53787e-12	-6.95451	chr18	60426452	60436088	F830016B08Rik	protein_coding
ENSMUSG00000068246	-2.82787	6.23797e-21	4.99248e-23	-9.88181	chr15	77613239	77620582	Apol9b	protein_coding
ENSMUSG00000035852	-2.82709	3.18662e-05	3.36918e-06	-4.64693	chr10	79656823	79666324	Misp	protein_coding
ENSMUSG00000057346	-2.81592	7.68022e-06	6.93613e-07	-4.96314	chr15	77287989	77295335	Apol9a	protein_coding
ENSMUSG00000086763	-2.81293	0.000794893	0.000129178	-3.82802	chr6	32488008	32492511	Plxna4os1	lncRNA
ENSMUSG00000079339	-2.7979	1.2279e-14	2.36891e-16	-8.20176	chr19	34570291	34579356	Ifit1bl1	protein_coding
ENSMUSG00000035279	-2.67056	1.55426e-06	1.16144e-07	-5.29946	chr7	4928784	4947825	Ssc5d	protein_coding
ENSMUSG00000007872	-2.66957	5.16112e-37	1.30441e-39	-13.1701	chr4	135870808	135873066	Id3	protein_coding
ENSMUSG00000066677	-2.66012	1.28471e-11	3.80975e-13	-7.26215	chr1	173501241	173525961	Ifi208	protein_coding
ENSMUSG00000048852	-2.58062	0.000200965	2.68009e-05	-4.19907	chr11	48795483	48883053	Gm12185	protein_coding
ENSMUSG00000031327	-2.57274	0.0190851	0.00524156	-2.7918	chrX	102400082	102439698	Chic1	protein_coding
ENSMUSG00000022508	-2.52062	1.85098e-43	3.2747e-46	-14.2719	chr16	23783802	23807602	Bcl6	protein_coding
ENSMUSG00000027322	-2.5005	9.05984e-92	3.81628e-95	-20.6953	chr2	130911140	130928685	Siglec1	protein_coding
ENSMUSG00000062488	-2.48562	8.6942e-70	6.59206e-73	-18.0599	chr19	34585370	34590801	Ifit3b	protein_coding
ENSMUSG00000054072	-2.46397	2.71625e-34	8.238e-37	-12.674	chr18	60509099	60525706	Iigp1	protein_coding
ENSMUSG00000037849	-2.4595	1.70311e-38	3.73048e-41	-13.4358	chr1	173296051	173318607	Ifi206	protein_coding
ENSMUSG00000026826	-2.44107	1.37141e-08	6.87438e-10	-6.16895	chr2	56996842	57014015	Nr4a2	protein_coding
ENSMUSG00000097597	-2.43275	0.00337101	0.000683005	-3.39631	chr10	8760381	8762622	Gm26674	lncRNA
ENSMUSG00000045875	-2.4097	4.81076e-12	1.3415e-13	-7.402	chr14	66872700	67008617	Adra1a	protein_coding
ENSMUSG00000008734	-2.39568	5.63134e-17	7.87534e-19	-8.86177	chr7	118571270	118594434	Gprc5b	protein_coding
ENSMUSG00000020641	-2.36875	2.7044e-96	9.1134e-100	-21.2022	chr12	26492745	26506451	Rsad2	protein_coding
ENSMUSG00000031342	-2.36395	0.0273424	0.00811519	-2.64724	chrX	165021907	165171984	Gpm6b	protein_coding
ENSMUSG00000003282	-2.34813	0.030084	0.00908856	-2.6087	chr4	3900996	3938423	Plag1	protein_coding
ENSMUSG00000000204	-2.34474	6.76544e-33	2.22285e-35	-12.413	chr11	83066012	83081042	Slfn4	protein_coding
ENSMUSG00000121398	-2.32246	2.52609e-16	3.87319e-18	-8.68245	chr11	82918956	82930868	Slfn10-ps	lncRNA
ENSMUSG00000069793	-2.31498	3.7104e-51	5.31397e-54	-15.4726	chr11	82869216	82882656	Slfn9	protein_coding
ENSMUSG00000027204	-2.31383	7.8636e-05	9.34093e-06	-4.43189	chr2	125142514	125349913	Fbn1	protein_coding
ENSMUSG00000023034	-2.2948	2.27339e-11	7.0864e-13	-7.17776	chr15	101152150	101172676	Nr4a1	protein_coding
ENSMUSG00000078763	-2.29355	8.3972e-32	3.04195e-34	-12.2018	chr11	83007675	83013496	Slfn1	protein_coding
ENSMUSG00000073902	-2.26647	5.87789e-15	1.07456e-16	-8.29624	chr7	106195950	106203242	Gvin3	unprocessed_pseudogene
ENSMUSG00000038587	-2.16676	0.0271702	0.00802976	-2.65082	chr10	4216380	4309470	Akap12	protein_coding
ENSMUSG00000022893	-2.14095	0.00189301	0.000349895	-3.57525	chr16	85590715	85600001	Adamts1	protein_coding
ENSMUSG00000043903	-2.12856	9.86205e-09	4.71916e-10	-6.22817	chr8	122985359	122999389	Zfp469	protein_coding
ENSMUSG00000024675	-2.10557	3.84189e-10	1.42088e-11	-6.75576	chr19	11382134	11404610	Ms4a4c	protein_coding
ENSMUSG00000039236	-2.09298	2.99541e-05	3.14178e-06	-4.66133	chr7	78563172	78570144	Isg20	protein_coding
ENSMUSG00000036526	-2.07225	2.913e-06	2.3461e-07	-5.16959	chr5	140858745	140986337	Card11	protein_coding
ENSMUSG00000063873	-2.05758	0.0318603	0.00974062	-2.5849	chr2	145009674	145484086	Slc24a3	protein_coding
ENSMUSG00000021579	-2.04941	2.61529e-26	1.43213e-28	-11.0882	chr13	74507697	74512124	Lrrc14b	protein_coding
ENSMUSG00000070501	-2.04225	0.0138821	0.00360444	-2.91085	chr1	173347283	173363523	Ifi214	protein_coding
ENSMUSG00000028037	-2.01674	9.566e-46	1.5312e-48	-14.6413	chr3	151436559	151455597	Ifi44	protein_coding
ENSMUSG00000029648	-2.01168	0.000444183	6.61971e-05	-3.98956	chr5	147498414	147662821	Flt1	protein_coding
ENSMUSG00000036768	-2.00024	0.014972	0.00394364	-2.88263	chr9	122780111	122847798	Kif15	protein_coding
ENSMUSG00000078921	-1.97705	1.07606e-34	3.08222e-37	-12.7509	chr11	48948021	48955033	Tgtp2	protein_coding
ENSMUSG00000073491	-1.95713	4.09047e-35	1.1372e-37	-12.8284	chr1	173393849	173426840	Ifi213	protein_coding
ENSMUSG00000022469	-1.95454	0.00117427	0.000202208	-3.71624	chr15	97642651	97665853	Rapgef3	protein_coding
ENSMUSG00000020638	-1.93715	2.20509e-60	2.04347e-63	-16.8105	chr12	26519203	26529836	Cmpk2	protein_coding
ENSMUSG00000069892	-1.9313	6.9176e-29	3.26357e-31	-11.6199	chr11	48906701	48942069	9930111J21Rik2	protein_coding
ENSMUSG00000069893	-1.92615	2.46537e-18	2.92853e-20	-9.22154	chr11	48836977	48870225	9930111J21Rik1	protein_coding
ENSMUSG00000044703	-1.92012	2.87347e-19	3.00177e-21	-9.46267	chr14	59514362	59534971	Phf11a	protein_coding
ENSMUSG00000028347	-1.91818	2.16553e-06	1.67295e-07	-5.23243	chr4	48585174	48663131	Tmeff1	protein_coding
ENSMUSG00000034570	-1.91238	0.00345007	0.000701058	-3.38916	chr11	3444375	3454821	Inpp5j	protein_coding
ENSMUSG00000020357	-1.90998	0.0038569	0.000798999	-3.35314	chr11	49500090	49543566	Flt4	protein_coding
ENSMUSG00000027171	-1.89617	1.59625e-06	1.1982e-07	-5.29377	chr2	104661086	104680221	Prrg4	protein_coding
ENSMUSG00000020902	-1.88745	0.0456906	0.0150467	-2.43125	chr11	68100190	68291649	Ntn1	protein_coding
ENSMUSG00000028565	-1.86579	0.0484384	0.0161189	-2.40621	chr4	97660971	98007111	Nfia	protein_coding
ENSMUSG00000085213	-1.85056	0.0264438	0.00774672	-2.66291	chr4	150651326	150653178	Gm13091	lncRNA
ENSMUSG00000026399	-1.84954	0.00899888	0.00216671	-3.06638	chr1	130366764	130390481	Cd55	protein_coding
ENSMUSG00000019874	-1.8396	0.00650166	0.00147068	-3.18041	chr10	57660977	57664546	Fabp7	protein_coding
ENSMUSG00000052512	-1.82033	1.26298e-12	3.18139e-14	-7.59072	chr7	48558464	49259838	Nav2	protein_coding
ENSMUSG00000074896	-1.81742	2.62579e-56	3.31819e-59	-16.2257	chr19	34560931	34566131	Ifit3	protein_coding
ENSMUSG00000004044	-1.81012	0.0301277	0.00911086	-2.60787	chr11	100847559	100861713	Cavin1	protein_coding
ENSMUSG00000000386	-1.80673	4.98313e-38	1.14385e-40	-13.3526	chr16	97248235	97264107	Mx1	protein_coding
ENSMUSG00000073530	-1.80355	0.0139734	0.00363755	-2.90799	chr1	158539297	158808060	Pappa2	protein_coding
ENSMUSG00000037568	-1.80135	0.00205875	0.000384519	-3.55049	chr1	190679843	190711493	Vash2	protein_coding
ENSMUSG00000062960	-1.79625	1.14014e-21	8.45259e-24	-10.0582	chr5	76093487	76139118	Kdr	protein_coding
ENSMUSG00000020889	-1.78984	0.0082156	0.00194212	-3.09894	chr11	98658758	98666159	Nr1d1	protein_coding
ENSMUSG00000090877	-1.78482	3.88731e-09	1.7226e-10	-6.38423	chr17	35175412	35178214	Hspa1b	protein_coding
ENSMUSG00000045932	-1.78194	7.10106e-59	7.77707e-62	-16.5934	chr19	34528094	34553819	Ifit2	protein_coding
ENSMUSG00000059089	-1.77791	2.23758e-27	1.11219e-29	-11.3145	chr1	170846489	170857330	Fcgr4	protein_coding
ENSMUSG00000007682	-1.77332	4.98313e-38	1.17547e-40	-13.3506	chr12	90691326	90705812	Dio2	protein_coding
ENSMUSG00000041827	-1.76018	4.50109e-31	1.74431e-33	-12.0587	chr5	115061299	115075974	Oasl1	protein_coding
ENSMUSG00000024140	-1.75987	9.41847e-07	6.72685e-08	-5.39832	chr17	87061128	87140838	Epas1	protein_coding
ENSMUSG00000037664	-1.75765	2.16485e-30	8.9366e-33	-11.9234	chr7	143012076	143014787	Cdkn1c	protein_coding
ENSMUSG00000038400	-1.7395	0.0177311	0.00481594	-2.81909	chr2	173066251	173118326	Pmepa1	protein_coding
ENSMUSG00000078922	-1.73837	0.0200031	0.00556469	-2.77239	chr11	48876154	48884999	Tgtp1	protein_coding
ENSMUSG00000078606	-1.73831	2.49371e-16	3.80255e-18	-8.68455	chr7	105544346	105603174	Gvin2	protein_coding
ENSMUSG00000007655	-1.71633	4.42757e-09	2.0105e-10	-6.36054	chr6	17306334	17341451	Cav1	protein_coding
ENSMUSG00000062007	-1.70516	0.0347102	0.0107581	-2.55046	chr8	72943482	72955371	Hsh2d	protein_coding
ENSMUSG00000058163	-1.68307	8.61699e-30	3.70233e-32	-11.8044	chr11	48778249	48793041	Gm5431	protein_coding
ENSMUSG00000074361	-1.67518	0.0245636	0.00711456	-2.69143	chr7	15968510	15978079	C5ar2	protein_coding
ENSMUSG00000025498	-1.66701	7.53427e-33	2.53893e-35	-12.4023	chr7	140842619	140846394	Irf7	protein_coding
ENSMUSG00000039981	-1.66243	1.22915e-11	3.63465e-13	-7.26851	chr10	7708234	7746160	Zc3h12d	protein_coding
ENSMUSG00000117239	-1.66168	0.0370279	0.011648	-2.52263	chr17	13561503	13566142	Gpr31c	transcribed_processed_pseudogene
ENSMUSG00000021338	-1.66132	1.32601e-07	7.83288e-09	-5.77202	chr13	24196327	24464778	Carmil1	protein_coding
ENSMUSG00000032402	-1.64819	4.40923e-07	2.89367e-08	-5.54775	chr9	63554049	63665276	Smad3	protein_coding
ENSMUSG00000032661	-1.64675	2.06376e-39	4.17273e-42	-13.597	chr5	120891163	120915726	Oas3	protein_coding
ENSMUSG00000023961	-1.64445	1.20715e-22	8.33921e-25	-10.2838	chr17	44407199	44416700	Enpp4	protein_coding
ENSMUSG00000021758	-1.64238	0.0199943	0.00555696	-2.77284	chr13	112734867	112789009	Ddx4	protein_coding
ENSMUSG00000016349	-1.63769	0.000932902	0.000154672	-3.78345	chr2	180789446	180798807	Eef1a2	protein_coding
ENSMUSG00000082419	-1.63365	1.56562e-05	1.5366e-06	-4.80642	chr11	82918326	82918823	Gm11425	processed_pseudogene
ENSMUSG00000074505	-1.63171	0.00435832	0.000927841	-3.31154	chr9	15821485	16412581	Fat3	protein_coding
ENSMUSG00000040584	-1.62911	3.16136e-05	3.33714e-06	-4.6489	chr5	8710077	8798575	Abcb1a	protein_coding
ENSMUSG00000039304	-1.62796	2.28372e-10	8.23446e-12	-6.83441	chr3	27371177	27396576	Tnfsf10	protein_coding
ENSMUSG00000045322	-1.62545	1.63304e-07	9.80924e-09	-5.73399	chr9	106099797	106104082	Tlr9	protein_coding
ENSMUSG00000090881	-1.62181	0.011558	0.00291627	-2.97643	chr14	59482149	59497629	Phf11	unprocessed_pseudogene
ENSMUSG00000090222	-1.61484	2.45912e-08	1.29482e-09	-6.06804	chr1	173604095	173625836	Ifi203-ps	unprocessed_pseudogene
ENSMUSG00000051220	-1.61209	0.0360091	0.011282	-2.53384	chrX	101185322	101200697	Ercc6l	protein_coding
ENSMUSG00000020709	-1.60326	4.78737e-21	3.71052e-23	-9.9115	chr11	80044931	80069784	Adap2	protein_coding
ENSMUSG00000021640	-1.60093	1.58243e-05	1.55843e-06	-4.80359	chr13	100544272	100589377	Naip1	protein_coding
ENSMUSG00000019990	-1.59847	7.6799e-11	2.59447e-12	-6.99811	chr10	20273750	20600824	Pde7b	protein_coding
ENSMUSG00000061436	-1.59547	1.41964e-20	1.25579e-22	-9.78896	chr6	38671325	38853099	Hipk2	protein_coding
ENSMUSG00000063286	-1.59299	1.29187e-32	4.46223e-35	-12.3571	chr7	106103599	106110878	Gvin-ps7	transcribed_unprocessed_pseudogene
ENSMUSG00000079049	-1.59116	0.0119782	0.00304249	-2.96341	chr13	33065417	33082194	Serpinb1c	protein_coding
ENSMUSG00000073489	-1.58961	1.62014e-26	8.73539e-29	-11.1323	chr1	173574859	173594509	Ifi204	protein_coding
ENSMUSG00000024066	-1.58193	4.39567e-39	9.25795e-42	-13.5386	chr17	74190890	74257191	Xdh	protein_coding
ENSMUSG00000031565	-1.57364	6.08137e-07	4.13451e-08	-5.48501	chr8	26003670	26065734	Fgfr1	protein_coding
ENSMUSG00000045868	-1.569	1.37659e-11	4.12861e-13	-7.25128	chr7	105755763	105814533	Gvin1	protein_coding
ENSMUSG00000026536	-1.56861	4.0204e-07	2.60801e-08	-5.5659	chr1	173723911	173740612	Ifi211	protein_coding
ENSMUSG00000068245	-1.55967	1.79767e-20	1.62048e-22	-9.76315	chr14	59584856	59602919	Phf11d	protein_coding
ENSMUSG00000026657	-1.55434	3.56726e-26	1.98348e-28	-11.059	chr2	4022528	4618854	Frmd4a	protein_coding
ENSMUSG00000038970	-1.54542	6.89235e-06	6.11428e-07	-4.98757	chr5	144037254	144125022	Lmtk2	protein_coding
ENSMUSG00000025743	-1.54093	4.70727e-29	2.14147e-31	-11.6559	chr4	130519848	130553630	Sdc3	protein_coding
ENSMUSG00000039994	-1.53626	5.09542e-06	4.4043e-07	-5.0506	chr10	128067934	128088810	Timeless	protein_coding
ENSMUSG00000054423	-1.52479	0.0217454	0.00614258	-2.74007	chr14	9646684	10097200	Cadps	protein_coding
ENSMUSG00000015854	-1.52317	6.99074e-14	1.46646e-15	-7.97974	chr3	87265188	87278380	Cd5l	protein_coding
ENSMUSG00000026548	-1.5212	1.36032e-07	8.0794e-09	-5.76679	chr1	172302925	172306142	Slamf9	protein_coding
ENSMUSG00000073242	-1.51795	6.15083e-06	5.42019e-07	-5.01081	chr12	3909293	3912244	Dnmt3aos	lncRNA
ENSMUSG00000024677	-1.51793	8.28021e-22	5.99914e-24	-10.0919	chr19	11493876	11508620	Ms4a6b	protein_coding
ENSMUSG00000073555	-1.51562	3.89318e-18	4.82138e-20	-9.16794	chr18	60345152	60380892	Gm4951	protein_coding
ENSMUSG00000021508	-1.51182	0.00152207	0.000272741	-3.6399	chr13	56436456	56444364	Cxcl14	protein_coding
ENSMUSG00000034522	-1.51006	0.000892674	0.000147325	-3.79554	chr14	65595838	65636379	Zfp395	protein_coding
ENSMUSG00000022637	-1.50696	4.95697e-21	3.88373e-23	-9.90694	chr16	51851588	52028411	Cblb	protein_coding
ENSMUSG00000040987	-1.50509	5.02935e-05	5.65643e-06	-4.53884	chr7	18573891	18599327	Mill2	protein_coding
ENSMUSG00000041773	-1.49356	3.74962e-09	1.64579e-10	-6.39121	chr13	97377613	97389542	Enc1	protein_coding
ENSMUSG00000010051	-1.4933	0.00205829	0.000384187	-3.55071	chr9	107454126	107458909	Hyal1	protein_coding
ENSMUSG00000034459	-1.49305	1.06139e-26	5.63333e-29	-11.1713	chr19	34618271	34627409	Ifit1	protein_coding
ENSMUSG00000073985	-1.49245	0.0436927	0.0142231	-2.45158	chr7	101485710	101491978	Gm10602	lncRNA
ENSMUSG00000120081	-1.49122	1.05223e-09	4.20182e-11	-6.59678	chr11	31820874	31821796		lncRNA
ENSMUSG00000052336	-1.48601	8.97176e-06	8.23104e-07	-4.92981	chr9	119730682	119898945	Cx3cr1	protein_coding
ENSMUSG00000038047	-1.48449	0.000208272	2.80562e-05	-4.1887	chr4	86497092	86530292	Haus6	protein_coding
ENSMUSG00000078349	-1.47796	0.000269578	3.75637e-05	-4.12198	chr4	156287727	156295020	AW011738	lncRNA
ENSMUSG00000039501	-1.47097	1.3437e-31	4.98087e-34	-12.1615	chr2	166877713	166904935	Znfx1	protein_coding
ENSMUSG00000010461	-1.47003	4.75306e-05	5.28163e-06	-4.55328	chr10	22978862	23226684	Eya4	protein_coding
ENSMUSG00000024238	-1.46347	4.83407e-05	5.39608e-06	-4.54877	chr18	5591860	5775467	Zeb1	protein_coding
ENSMUSG00000035208	-1.45583	2.89263e-34	9.01662e-37	-12.6669	chr11	82892984	82911636	Slfn8	protein_coding
ENSMUSG00000024529	-1.45264	2.39674e-15	4.17966e-17	-8.40775	chr18	52649139	52662939	Lox	protein_coding
ENSMUSG00000021624	-1.44692	1.4362e-06	1.06354e-07	-5.31552	chr13	102830066	102876137	Cd180	protein_coding
ENSMUSG00000027580	-1.44211	6.42337e-32	2.2728e-34	-12.2255	chr2	180869408	180883820	Helz2	protein_coding
ENSMUSG00000019866	-1.43882	1.39037e-20	1.21818e-22	-9.79204	chr10	43826632	44024849	Crybg1	protein_coding
ENSMUSG00000015501	-1.43768	2.90664e-07	1.8341e-08	-5.62696	chr10	13841819	14027118	Hivep2	protein_coding
ENSMUSG00000073490	-1.43329	2.35193e-25	1.38698e-27	-10.8831	chr1	173550993	173569313	Ifi207	protein_coding
ENSMUSG00000073409	-1.43271	3.41749e-09	1.49425e-10	-6.40596	chr17	35643826	35649031	H2-Q6	protein_coding
ENSMUSG00000040552	-1.42935	1.61979e-30	6.55011e-33	-11.9493	chr6	122824097	122833120	C3ar1	protein_coding
ENSMUSG00000099398	-1.42462	6.81023e-11	2.26625e-12	-7.01704	chr19	11278613	11291818	Ms4a14	protein_coding
ENSMUSG00000027848	-1.42092	0.000100956	1.2477e-05	-4.36908	chr3	103629538	103645317	Olfml3	protein_coding
ENSMUSG00000001911	-1.41838	5.96183e-05	6.8458e-06	-4.49843	chr8	85426505	85526973	Nfix	protein_coding
ENSMUSG00000081778	-1.41673	0.0236895	0.00682346	-2.70534	chrX	105404062	105427677	Gm6325	unprocessed_pseudogene
ENSMUSG00000060206	-1.41526	0.00199419	0.000371621	-3.55946	chr4	54945048	55083563	Zfp462	protein_coding
ENSMUSG00000037007	-1.41245	0.00724975	0.00167666	-3.14223	chr5	138137964	138154006	Zfp113	protein_coding
ENSMUSG00000041949	-1.40994	0.0460034	0.0151613	-2.4285	chr8	107409700	107578071	Tango6	protein_coding
ENSMUSG00000038244	-1.40864	6.90734e-09	3.23545e-10	-6.28705	chr7	111825063	112012313	Mical2	protein_coding
ENSMUSG00000031639	-1.40795	1.20547e-18	1.40147e-20	-9.30023	chr8	45848702	45864117	Tlr3	protein_coding
ENSMUSG00000054203	-1.40727	0.00513019	0.00111421	-3.25998	chr1	173839564	173859376	Ifi205	protein_coding
ENSMUSG00000049502	-1.40061	7.03754e-27	3.55731e-29	-11.2121	chr16	35746881	35759521	Dtx3l	protein_coding
ENSMUSG00000018986	-1.39712	5.76782e-15	1.04958e-16	-8.29904	chr11	83082156	83105980	Slfn3	protein_coding
ENSMUSG00000052477	-1.39611	0.0397719	0.012729	-2.49126	chr1	84970411	85248287	C130026I21Rik	protein_coding
ENSMUSG00000008496	-1.39393	1.45162e-14	2.82497e-16	-8.18057	chr7	24786769	24879151	Pou2f2	protein_coding
ENSMUSG00000091649	-1.39136	2.3083e-16	3.50037e-18	-8.69395	chr14	59558413	59578800	Phf11b	protein_coding
ENSMUSG00000002227	-1.38295	1.06292e-17	1.36111e-19	-9.05537	chr3	104702152	104725879	Mov10	protein_coding
ENSMUSG00000043263	-1.3812	6.98724e-20	6.76944e-22	-9.61713	chr1	173458483	173475494	Ifi209	protein_coding
ENSMUSG00000043391	-1.38001	1.20715e-22	8.25338e-25	-10.2848	chr16	21467795	21513415	2510009E07Rik	protein_coding
ENSMUSG00000019966	-1.37889	1.82797e-08	9.40937e-10	-6.11912	chr10	99851492	99936278	Kitl	protein_coding
ENSMUSG00000019478	-1.36367	0.0266431	0.00781785	-2.65984	chr8	124532724	124562026	Rab4a	protein_coding
ENSMUSG00000027219	-1.36364	1.97509e-16	2.9618e-18	-8.71291	chr2	122256958	122291618	Slc28a2	protein_coding
ENSMUSG00000066026	-1.35835	1.4848e-23	9.50671e-26	-10.491	chr4	144619397	144654779	Dhrs3	protein_coding
ENSMUSG00000046186	-1.35796	8.19993e-06	7.45385e-07	-4.94915	chr9	78522828	78623535	Cd109	protein_coding
ENSMUSG00000096054	-1.34917	1.37925e-14	2.67252e-16	-8.18725	chr10	4970917	5501482	Syne1	protein_coding
ENSMUSG00000047414	-1.34609	4.74915e-16	7.56184e-18	-8.60605	chr12	95659000	95751989	Flrt2	protein_coding
ENSMUSG00000030671	-1.34497	0.000560007	8.61477e-05	-3.92662	chr7	114014516	114138486	Pde3b	protein_coding
ENSMUSG00000037997	-1.3409	6.2133e-19	6.90948e-21	-9.37512	chr6	127423803	127471224	Parp11	protein_coding
ENSMUSG00000030102	-1.34032	8.84718e-10	3.48073e-11	-6.62465	chr6	108190057	108528070	Itpr1	protein_coding
ENSMUSG00000047747	-1.3388	3.76122e-05	4.07492e-06	-4.60752	chr8	83589985	83817897	Rnf150	protein_coding
ENSMUSG00000085912	-1.3335	0.00859166	0.00204984	-3.08291	chr17	29276404	29298153	Trp53cor1	lncRNA
ENSMUSG00000035547	-1.32983	2.92506e-11	9.2902e-13	-7.14063	chr7	97770766	97827481	Capn5	protein_coding
ENSMUSG00000062232	-1.32793	5.75431e-10	2.19604e-11	-6.69236	chr3	78969823	79193824	Rapgef2	protein_coding
ENSMUSG00000008730	-1.32575	1.00744e-25	5.77137e-28	-10.9628	chr3	103647131	103698879	Hipk1	protein_coding
ENSMUSG00000022521	-1.31898	6.70296e-09	3.12842e-10	-6.29228	chr16	3899192	4031861	Crebbp	protein_coding
ENSMUSG00000105272	-1.31038	0.0163392	0.00436571	-2.85045	chr3	106474921	106476952	Gm43071	TEC
ENSMUSG00000035863	-1.30915	0.00823624	0.00194769	-3.09809	chr10	79629406	79656730	Palm	protein_coding
ENSMUSG00000024042	-1.30712	2.01881e-05	2.03922e-06	-4.7495	chr17	32063224	32074778	Sik1	protein_coding
ENSMUSG00000048732	-1.30456	0.00390128	0.000810165	-3.3493	chr11	100353440	100363567	Klhl11	protein_coding
ENSMUSG00000067297	-1.30253	0.0360868	0.0113216	-2.53261	chr19	34594449	34618143	Ifit1bl2	protein_coding
ENSMUSG00000121501	-1.29507	0.008617	0.00205879	-3.08162	chr7	106103436	106106935		lncRNA
ENSMUSG00000026228	-1.28945	1.72007e-07	1.0419e-08	-5.72376	chr1	86026748	86039692	Htr2b	protein_coding
ENSMUSG00000022791	-1.2829	0.00455509	0.00097779	-3.29684	chr16	32462692	32502311	Tnk2	protein_coding
ENSMUSG00000034610	-1.28193	1.82282e-12	4.76052e-14	-7.53832	chr4	108316623	108416618	Tut4	protein_coding
ENSMUSG00000049719	-1.28109	0.000454777	6.80441e-05	-3.98302	chr9	110673574	110685590	Prss46	protein_coding
ENSMUSG00000030657	-1.26864	1.58296e-09	6.46787e-11	-6.5325	chr7	116980214	117272803	Xylt1	protein_coding
ENSMUSG00000071068	-1.26834	1.02153e-08	4.90539e-10	-6.2221	chr17	48606526	48619561	Treml2	protein_coding
ENSMUSG00000028459	-1.26752	3.07944e-23	2.02356e-25	-10.4193	chr4	43446462	43454628	Cd72	protein_coding
ENSMUSG00000028328	-1.26577	0.0198888	0.00551088	-2.77555	chr4	46038935	46116032	Tmod1	protein_coding
ENSMUSG00000026669	-1.26339	0.00777487	0.00181894	-3.11831	chr2	4994525	5017602	Mcm10	protein_coding
ENSMUSG00000027242	-1.26215	0.0185426	0.00507382	-2.80231	chr2	121337204	121375341	Wdr76	protein_coding
ENSMUSG00000035299	-1.26076	0.00728677	0.00168817	-3.14023	chrX	168468195	168788732	Mid1	protein_coding
ENSMUSG00000052085	-1.25998	3.28191e-19	3.53904e-21	-9.44544	chr19	24976898	25179796	Dock8	protein_coding
ENSMUSG00000078153	-1.25907	1.32601e-07	7.84209e-09	-5.77182	chr11	48836181	48837017	Psme2b	protein_coding
ENSMUSG00000032712	-1.25898	2.51223e-17	3.36516e-19	-8.95605	chr6	149210912	149237161	Resf1	protein_coding
ENSMUSG00000055013	-1.25854	2.92244e-15	5.17029e-17	-8.38276	chr1	89382528	89825339	Agap1	protein_coding
ENSMUSG00000022641	-1.25757	3.37712e-15	6.00314e-17	-8.36516	chr16	50012207	50252753	Bbx	protein_coding
ENSMUSG00000038418	-1.25423	0.000125795	1.5886e-05	-4.31603	chr18	34992876	34998037	Egr1	protein_coding
ENSMUSG00000056268	-1.25408	5.96175e-13	1.4264e-14	-7.69397	chr1	138891173	139106698	Dennd1b	protein_coding
ENSMUSG00000000184	-1.25255	0.00055338	8.50144e-05	-3.92981	chr6	127102125	127129156	Ccnd2	protein_coding
ENSMUSG00000054404	-1.25127	2.96008e-28	1.44637e-30	-11.4921	chr11	82842175	82855666	Slfn5	protein_coding
ENSMUSG00000003882	-1.24762	4.71795e-21	3.61696e-23	-9.91405	chr15	9505874	9530262	Il7r	protein_coding
ENSMUSG00000026896	-1.2471	1.07963e-20	9.36831e-23	-9.81855	chr2	62426142	62476599	Ifih1	protein_coding
ENSMUSG00000040433	-1.24453	9.70356e-13	2.37888e-14	-7.62829	chr9	96564823	96634884	Zbtb38	protein_coding
ENSMUSG00000044468	-1.24058	1.65938e-15	2.83787e-17	-8.45305	chr3	100358944	100396640	Tent5c	protein_coding
ENSMUSG00000022788	-1.23976	2.95038e-18	3.57923e-20	-9.20001	chr16	16234781	16418413	Fgd4	protein_coding
ENSMUSG00000033792	-1.23571	1.31472e-08	6.53481e-10	-6.17696	chrX	105070882	105168532	Atp7a	protein_coding
ENSMUSG00000027002	-1.23145	0.0137542	0.00356427	-2.91435	chr2	80330856	80411724	Nckap1	protein_coding
ENSMUSG00000074794	-1.22703	0.00116483	0.000200484	-3.71841	chr13	81031503	81044161	Arrdc3	protein_coding
ENSMUSG00000040855	-1.22588	6.77879e-05	7.88099e-06	-4.46839	chrX	161194950	161426645	Reps2	protein_coding
ENSMUSG00000039202	-1.22369	5.67382e-12	1.60129e-13	-7.37846	chr7	78922947	79015256	Abhd2	protein_coding
ENSMUSG00000028780	-1.22195	0.0463208	0.0152816	-2.42564	chr5	17779279	17935266	Sema3c	protein_coding
ENSMUSG00000038024	-1.21617	1.49178e-17	1.97312e-19	-9.01475	chr4	86666792	86768840	Dennd4c	protein_coding
ENSMUSG00000038894	-1.21459	0.000200929	2.67623e-05	-4.1994	chr8	11034681	11058458	Irs2	protein_coding
ENSMUSG00000020315	-1.2144	1.58843e-11	4.81748e-13	-7.23035	chr11	30049395	30218175	Sptbn1	protein_coding
ENSMUSG00000060012	-1.21143	8.47163e-12	2.40517e-13	-7.32409	chr14	64884714	65047066	Kif13b	protein_coding
ENSMUSG00000039298	-1.20931	2.09734e-07	1.29516e-08	-5.6867	chr4	70135093	70328680	Cdk5rap2	protein_coding
ENSMUSG00000026358	-1.19795	7.02922e-16	1.14884e-17	-8.55796	chr1	144118034	144124980	Rgs1	protein_coding
ENSMUSG00000025154	-1.19722	1.48e-08	7.48103e-10	-6.15557	chr19	41755027	41790486	Arhgap19	protein_coding
ENSMUSG00000030536	-1.19386	1.08998e-21	7.98894e-24	-10.0638	chr7	80361331	80475722	Iqgap1	protein_coding
ENSMUSG00000053835	-1.19209	3.48239e-19	3.78457e-21	-9.43842	chr17	36316587	36331452	H2-T24	protein_coding
ENSMUSG00000017754	-1.19039	2.90495e-19	3.05913e-21	-9.46069	chr2	164681438	164699631	Pltp	protein_coding
ENSMUSG00000070327	-1.18836	3.07032e-20	2.79355e-22	-9.70778	chr11	119283926	119378244	Rnf213	protein_coding
ENSMUSG00000039157	-1.18781	4.25292e-09	1.91686e-10	-6.36786	chr2	32425344	32459768	Fam102a	protein_coding
ENSMUSG00000091971	-1.18341	0.000402736	5.91083e-05	-4.01634	chr17	35188166	35191132	Hspa1a	protein_coding
ENSMUSG00000006219	-1.18073	6.25421e-20	6.00657e-22	-9.62942	chr4	141303373	141333407	Fblim1	protein_coding
ENSMUSG00000103845	-1.1801	0.037457	0.0118304	-2.51716	chr1	6499879	6511520	Gm19026	processed_pseudogene
ENSMUSG00000074305	-1.18003	8.02734e-11	2.72537e-12	-6.9912	chr9	56108410	56325351	Peak1	protein_coding
ENSMUSG00000047875	-1.17385	0.00145925	0.000260255	-3.65195	chr4	150171822	150190384	Gpr157	protein_coding
ENSMUSG00000009569	-1.17225	1.61904e-09	6.66984e-11	-6.5279	chr16	13074345	13235393	Mrtfb	protein_coding
ENSMUSG00000005043	-1.16975	3.32092e-11	1.06314e-12	-7.12208	chr11	119234251	119246362	Sgsh	protein_coding
ENSMUSG00000021767	-1.16835	9.81865e-06	9.07419e-07	-4.91072	chr14	21531502	21722546	Kat6b	protein_coding
ENSMUSG00000016087	-1.16281	4.11496e-10	1.52881e-11	-6.74514	chr9	32333500	32454157	Fli1	protein_coding
ENSMUSG00000024887	-1.16262	7.44419e-11	2.50857e-12	-7.00282	chr19	31959997	32085611	Asah2	protein_coding
ENSMUSG00000047735	-1.16192	1.37404e-23	8.6818e-26	-10.4995	chr6	3372257	3399572	Samd9l	protein_coding
ENSMUSG00000037731	-1.15836	3.29627e-14	6.77582e-16	-8.07449	chr4	132509154	132523698	Themis2	protein_coding
ENSMUSG00000012443	-1.15592	0.0299249	0.00902788	-2.611	chr19	37364851	37410307	Kif11	protein_coding
ENSMUSG00000055435	-1.1553	4.00242e-20	3.77651e-22	-9.677	chr8	116409681	116434533	Maf	protein_coding
ENSMUSG00000031540	-1.15225	7.29211e-13	1.75699e-14	-7.66727	chr8	23349551	23433275	Kat6a	protein_coding
ENSMUSG00000045962	-1.1508	8.95768e-20	8.90485e-22	-9.58888	chr6	119900930	120015633	Wnk1	protein_coding
ENSMUSG00000002028	-1.15052	1.14396e-11	3.34417e-13	-7.27976	chr9	44714652	44792594	Kmt2a	protein_coding
ENSMUSG00000079625	-1.14935	0.000277855	3.89511e-05	-4.11361	chr16	32219324	32227045	Tm4sf19	protein_coding
ENSMUSG00000037921	-1.14831	8.27425e-15	1.55447e-16	-8.25224	chr8	62381121	62491278	Ddx60	protein_coding
ENSMUSG00000044340	-1.14798	2.40183e-13	5.46331e-15	-7.81576	chr1	106099482	106321980	Phlpp1	protein_coding
ENSMUSG00000032265	-1.1479	1.15156e-17	1.49403e-19	-9.04519	chr9	85202492	85209401	Tent5a	protein_coding
ENSMUSG00000029502	-1.1478	2.99906e-14	6.1396e-16	-8.08652	chr5	110324567	110374336	Golga3	protein_coding
ENSMUSG00000020689	-1.14449	0.000186274	2.46442e-05	-4.21803	chr11	104498826	104561302	Itgb3	protein_coding
ENSMUSG00000024073	-1.144	1.39025e-12	3.53711e-14	-7.57697	chr17	74835290	75010351	Birc6	protein_coding
ENSMUSG00000038872	-1.14307	4.75631e-06	4.08313e-07	-5.06504	chr8	108669276	109688262	Zfhx3	protein_coding
ENSMUSG00000029207	-1.14038	1.16965e-07	6.79916e-09	-5.79581	chr5	66456046	66776127	Apbb2	protein_coding
ENSMUSG00000039959	-1.13375	5.18583e-10	1.95288e-11	-6.7095	chr5	135435385	135573974	Hip1	protein_coding
ENSMUSG00000025473	-1.13369	1.11846e-16	1.62069e-18	-8.78097	chr7	139558845	139572475	Adam8	protein_coding
ENSMUSG00000120140	-1.13341	0.00734858	0.00170497	-3.13733	chr7	101186993	101232039	Gm19765	lncRNA
ENSMUSG00000025330	-1.13051	0.0190198	0.00521882	-2.79321	chr4	140473176	140501547	Padi4	protein_coding
ENSMUSG00000097960	-1.13042	0.00319997	0.00064269	-3.41293	chr8	120931173	120954969	A330074K22Rik	lncRNA
ENSMUSG00000005871	-1.13002	2.13629e-11	6.61647e-13	-7.18714	chr18	34353977	34455605	Apc	protein_coding
ENSMUSG00000031925	-1.12941	0.0010798	0.000183302	-3.74098	chr9	13298306	13620684	Maml2	protein_coding
ENSMUSG00000059588	-1.12654	2.55197e-13	5.86932e-15	-7.80672	chr2	84160970	84255755	Calcrl	protein_coding
ENSMUSG00000000275	-1.12416	4.27701e-22	2.99066e-24	-10.16	chr11	88890202	88911119	Trim25	protein_coding
ENSMUSG00000069729	-1.12356	1.21156e-11	3.55201e-13	-7.27162	chr17	5044607	5397931	Arid1b	protein_coding
ENSMUSG00000102336	-1.12343	0.0453457	0.0149113	-2.43453	chr1	34466083	34472421	Gm37233	lncRNA
ENSMUSG00000061589	-1.12341	1.21703e-11	3.58854e-13	-7.27024	chr10	80591040	80631295	Dot1l	protein_coding
ENSMUSG00000040943	-1.12293	4.29762e-06	3.63506e-07	-5.08714	chr3	133169440	133250900	Tet2	protein_coding
ENSMUSG00000107761	-1.12018	0.0228846	0.00653763	-2.71952	chr6	125060400	125060992	2010008C14Rik	TEC
ENSMUSG00000020387	-1.11916	9.71206e-12	2.78189e-13	-7.30455	chr11	51704282	51748480	Jade2	protein_coding
ENSMUSG00000019852	-1.11616	2.38246e-09	1.01159e-10	-6.46521	chr10	18457587	18619697	Arfgef3	protein_coding
ENSMUSG00000019132	-1.11476	2.22051e-19	2.26354e-21	-9.49213	chr13	24985640	25000180	BC005537	protein_coding
ENSMUSG00000042644	-1.11437	2.47316e-06	1.94602e-07	-5.20442	chr17	27276278	27341197	Itpr3	protein_coding
ENSMUSG00000049871	-1.11078	0.000276675	3.87624e-05	-4.11474	chr16	3762871	3794496	Nlrc3	protein_coding
ENSMUSG00000015947	-1.11036	2.26417e-18	2.67046e-20	-9.23143	chr3	96190225	96201285	Fcgr1	protein_coding
ENSMUSG00000015968	-1.10644	0.0203583	0.00568729	-2.76529	chr14	29761896	30213412	Cacna1d	protein_coding
ENSMUSG00000026814	-1.10549	1.69852e-13	3.74904e-15	-7.86305	chr2	32536607	32572681	Eng	protein_coding
ENSMUSG00000027087	-1.10219	4.41501e-13	1.04889e-14	-7.73318	chr2	83554741	83637260	Itgav	protein_coding
ENSMUSG00000026596	-1.09874	5.31962e-08	2.92198e-09	-5.93592	chr1	156386356	156477138	Abl2	protein_coding
ENSMUSG00000036155	-1.09637	1.08195e-09	4.32963e-11	-6.59233	chr1	127132752	127416073	Mgat5	protein_coding
ENSMUSG00000037411	-1.0934	8.73755e-05	1.05631e-05	-4.40531	chr5	137090358	137101122	Serpine1	protein_coding
ENSMUSG00000023341	-1.09269	6.04481e-07	4.09947e-08	-5.48651	chr16	97336508	97362100	Mx2	protein_coding
ENSMUSG00000020661	-1.08928	9.34919e-19	1.07118e-20	-9.32876	chr12	3856007	3964443	Dnmt3a	protein_coding
ENSMUSG00000068923	-1.08854	1.49931e-07	8.94278e-09	-5.74965	chr3	88652007	88682471	Syt11	protein_coding
ENSMUSG00000042029	-1.086	5.8477e-11	1.92624e-12	-7.03972	chr12	116369022	116427351	Ncapg2	protein_coding
ENSMUSG00000023959	-1.08536	0.000106382	1.32103e-05	-4.35659	chr17	44445659	44591059	Clic5	protein_coding
ENSMUSG00000041552	-1.08468	0.0233449	0.00670452	-2.71118	chrX	154356451	154406810	Ptchd1	protein_coding
ENSMUSG00000033487	-1.0846	4.10062e-15	7.32378e-17	-8.34169	chr14	72775386	72947443	Fndc3a	protein_coding
ENSMUSG00000022565	-1.08374	1.11947e-14	2.14085e-16	-8.21392	chr15	76055174	76116774	Plec	protein_coding
ENSMUSG00000032788	-1.08349	4.34337e-17	6.00096e-19	-8.89202	chr10	78272578	78300809	Pdxk	protein_coding
ENSMUSG00000019726	-1.08238	3.55025e-12	9.63083e-14	-7.44587	chr13	13764982	13953388	Lyst	protein_coding
ENSMUSG00000046997	-1.08203	0.00537654	0.00117496	-3.24489	chr9	96825535	96900896	Spsb4	protein_coding
ENSMUSG00000030213	-1.07993	1.59255e-08	8.1707e-10	-6.14158	chr6	136483165	136587860	Atf7ip	protein_coding
ENSMUSG00000028214	-1.07845	8.74451e-05	1.05789e-05	-4.40499	chr4	11704457	11714752	Gem	protein_coding
ENSMUSG00000033671	-1.07802	6.71371e-10	2.59612e-11	-6.66783	chr1	155720710	155849001	Cep350	protein_coding
ENSMUSG00000090675	-1.07721	0.0144964	0.00379569	-2.89466	chr17	37818921	37843340	Or5v1b	protein_coding
ENSMUSG00000027111	-1.07709	3.30319e-08	1.76708e-09	-6.01789	chr2	71575960	71688760	Itga6	protein_coding
ENSMUSG00000028494	-1.0756	1.32459e-12	3.34775e-14	-7.58411	chr4	86566623	86588297	Plin2	protein_coding
ENSMUSG00000034422	-1.07266	1.43642e-17	1.8878e-19	-9.0196	chr16	35653244	35691914	Parp14	protein_coding
ENSMUSG00000030064	-1.06968	2.46369e-11	7.72109e-13	-7.16602	chr6	97263828	97594502	Frmd4b	protein_coding
ENSMUSG00000021754	-1.06926	4.81397e-08	2.62396e-09	-5.95354	chr13	111882962	111945527	Map3k1	protein_coding
ENSMUSG00000037876	-1.06781	1.80242e-13	3.99357e-15	-7.85513	chr10	66931904	67092105	Jmjd1c	protein_coding
ENSMUSG00000042772	-1.06588	9.17127e-11	3.16011e-12	-6.97041	chr1	152712746	152778397	Smg7	protein_coding
ENSMUSG00000029729	-1.06081	2.75682e-05	2.86366e-06	-4.68036	chr5	138083346	138106084	Zkscan1	protein_coding
ENSMUSG00000026565	-1.05781	0.00284362	0.000563215	-3.44874	chr1	165692723	165830247	Pou2f1	protein_coding
ENSMUSG00000029798	-1.05576	4.50304e-15	8.08043e-17	-8.33006	chr6	57557985	57641617	Herc6	protein_coding
ENSMUSG00000021707	-1.05548	0.0025567	0.00049777	-3.48195	chr13	92491234	92525561	Dhfr	protein_coding
ENSMUSG00000022708	-1.05325	0.000329372	4.71414e-05	-4.06937	chr16	42696244	43462965	Zbtb20	protein_coding
ENSMUSG00000020100	-1.05127	1.95108e-13	4.37226e-15	-7.84377	chr10	60547851	60588573	Slc29a3	protein_coding
ENSMUSG00000043953	-1.0511	7.13323e-15	1.32208e-16	-8.27157	chr9	110883554	110886587	Ccrl2	protein_coding
ENSMUSG00000040481	-1.05027	1.71623e-09	7.09914e-11	-6.51855	chr11	106923907	107022953	Bptf	protein_coding
ENSMUSG00000045005	-1.05011	0.00540617	0.00118325	-3.24289	chr1	64769717	64776910	Fzd5	protein_coding
ENSMUSG00000036698	-1.04916	2.53897e-12	6.69501e-14	-7.49372	chr15	72967693	73056784	Ago2	protein_coding
ENSMUSG00000036986	-1.0487	1.52183e-13	3.32058e-15	-7.87823	chr9	58125359	58157069	Pml	protein_coding
ENSMUSG00000030107	-1.04807	2.63906e-17	3.55728e-19	-8.94992	chr6	121222865	121247876	Usp18	protein_coding
ENSMUSG00000024308	-1.04767	1.58515e-20	1.41555e-22	-9.77684	chr17	34134873	34148266	Tapbp	protein_coding
ENSMUSG00000043241	-1.04733	9.78169e-10	3.86488e-11	-6.60917	chr2	5956280	6061514	Upf2	protein_coding
ENSMUSG00000087141	-1.0473	0.00877705	0.0021022	-3.0754	chr16	45779626	45830581	Plcxd2	protein_coding
ENSMUSG00000038855	-1.04627	1.01453e-11	2.92308e-13	-7.29789	chr1	180158050	180252367	Itpkb	protein_coding
ENSMUSG00000037465	-1.04603	6.1127e-08	3.38851e-09	-5.91158	chr15	38291707	38300950	Klf10	protein_coding
ENSMUSG00000034997	-1.04598	0.00429536	0.000911915	-3.31638	chr14	74878280	74946934	Htr2a	protein_coding
ENSMUSG00000074622	-1.04571	3.49841e-12	9.46073e-14	-7.44822	chr2	160205623	160208985	Mafb	protein_coding
ENSMUSG00000039982	-1.04529	9.92665e-10	3.93052e-11	-6.60667	chr19	12443702	12478818	Dtx4	protein_coding
ENSMUSG00000064339	-1.04502	5.12228e-12	1.43269e-13	-7.39326	chrMT	1094	2675	mt-Rnr2	Mt_rRNA
ENSMUSG00000074220	-1.04454	0.0266746	0.0078361	-2.65905	chr7	29821367	29834375	Zfp382	protein_coding
ENSMUSG00000061175	-1.0419	1.25771e-13	2.70191e-15	-7.90395	chr3	79363281	79475103	Fnip2	protein_coding
ENSMUSG00000036273	-1.0416	3.65526e-06	3.03655e-07	-5.12116	chr15	91557378	91700323	Lrrk2	protein_coding
ENSMUSG00000030187	-1.04073	0.00401148	0.000839317	-3.33949	chr6	131196186	131224325	Klra2	protein_coding
ENSMUSG00000078517	-1.04071	6.14105e-07	4.19061e-08	-5.48262	chr4	139079898	139106041	Emc1	protein_coding
ENSMUSG00000031391	-1.03924	8.03392e-05	9.57708e-06	-4.42651	chrX	72897384	72939711	L1cam	protein_coding
ENSMUSG00000005514	-1.03801	1.3229e-16	1.96151e-18	-8.75948	chr5	135698887	135764180	Por	protein_coding
ENSMUSG00000029298	-1.03594	1.56336e-12	4.04341e-14	-7.55959	chr5	105225496	105287405	Gbp9	protein_coding
ENSMUSG00000041058	-1.03587	2.63259e-14	5.36719e-16	-8.10288	chr4	19608303	19708993	Wwp1	protein_coding
ENSMUSG00000055024	-1.03446	1.94133e-13	4.33407e-15	-7.84487	chr15	81469552	81536278	Ep300	protein_coding
ENSMUSG00000026321	-1.03428	1.14924e-06	8.38452e-08	-5.35865	chr1	105708443	105775709	Tnfrsf11a	protein_coding
ENSMUSG00000032228	-1.0342	1.36489e-11	4.07053e-13	-7.2532	chr9	71749970	72019153	Tcf12	protein_coding
ENSMUSG00000025019	-1.03377	0.000912797	0.000150877	-3.78962	chr19	41471076	41574975	Lcor	protein_coding
ENSMUSG00000033207	-1.03274	0.0015461	0.000277569	-3.63538	chr19	23279973	23425806	Mamdc2	protein_coding
ENSMUSG00000020790	-1.03082	7.09917e-17	1.00477e-18	-8.83458	chr11	72580832	72662972	Ankfy1	protein_coding
ENSMUSG00000030604	-1.02975	0.0022242	0.00042048	-3.52688	chr7	27506621	27522341	Zfp626	protein_coding
ENSMUSG00000037820	-1.0268	1.32131e-17	1.72538e-19	-9.02945	chr2	157958322	157988356	Tgm2	protein_coding
ENSMUSG00000037826	-1.02649	0.00262694	0.000514324	-3.47318	chr6	57483487	57512453	Ppm1k	protein_coding
ENSMUSG00000002885	-1.02536	2.77644e-12	7.36797e-14	-7.48114	chr8	84449880	84467955	Adgre5	protein_coding
ENSMUSG00000059495	-1.02464	1.20863e-05	1.14346e-06	-4.86519	chr9	42875138	43018534	Arhgef12	protein_coding
ENSMUSG00000040296	-1.02293	1.16969e-16	1.72448e-18	-8.77399	chr4	40203773	40239828	Rigi	protein_coding
ENSMUSG00000031214	-1.02253	0.000131825	1.67253e-05	-4.30465	chrX	97597883	97934631	Ophn1	protein_coding
ENSMUSG00000040522	-1.02	2.51016e-14	5.0753e-16	-8.10968	chrX	166025692	166047325	Tlr8	protein_coding
ENSMUSG00000036180	-1.01818	1.14396e-11	3.34213e-13	-7.27984	chr8	70359726	70449034	Gatad2a	protein_coding
ENSMUSG00000024079	-1.01685	5.54093e-14	1.153e-15	-8.00937	chr17	79159993	79190002	Eif2ak2	protein_coding
ENSMUSG00000045328	-1.01564	0.00771088	0.00180202	-3.12106	chr3	134918298	134979372	Cenpe	protein_coding
ENSMUSG00000003316	-1.01546	2.14295e-10	7.70886e-12	-6.84386	chr8	111881053	111985848	Glg1	protein_coding
ENSMUSG00000066036	-1.01344	7.72209e-15	1.44423e-16	-8.26103	chr4	139079920	139216899	Ubr4	protein_coding
ENSMUSG00000031642	-1.01214	0.0432108	0.0140371	-2.45631	chr8	61676906	61849105	Sh3rf1	protein_coding
ENSMUSG00000040761	-1.011	1.36489e-11	4.06364e-13	-7.25342	chr4	141195201	141265908	Spen	protein_coding
ENSMUSG00000019971	-1.00837	0.00237811	0.000455587	-3.5056	chr10	100323420	100410702	Cep290	protein_coding
ENSMUSG00000069833	-1.00829	2.89688e-11	9.15189e-13	-7.14269	chr19	8966648	9054278	Ahnak	protein_coding
ENSMUSG00000037321	-1.00756	3.28026e-16	5.11245e-18	-8.65083	chr17	34406527	34416199	Tap1	protein_coding
ENSMUSG00000036568	-1.00531	1.74905e-05	1.74021e-06	-4.78147	chr17	47109046	47169408	Bicral	protein_coding
ENSMUSG00000022353	-1.0049	1.01344e-10	3.52613e-12	-6.95498	chr15	58813083	58953854	Mtss1	protein_coding
ENSMUSG00000034855	-1.00421	2.8604e-13	6.60279e-15	-7.79186	chr5	92494497	92496748	Cxcl10	protein_coding
ENSMUSG00000110388	-1.0031	0.0119329	0.00302694	-2.96499	chr8	79952559	79959853	Gm30329	lncRNA

## Sheet: RAW_SKO 24h
ensembl_gene_id	external_gene_name	logfc	fdr	pvalue	stat	chromosome_name	start_position	end_position	gene_biotype
ENSMUSG00000120121		-5.52804	1	0.00443576	-2.84539	chr3	88045442	88046775	lncRNA
ENSMUSG00000094619	Trav14d-3-dv8	-5.23459	1	0.0113103	-2.53296	chr14	53315909	53316502	TR_V_gene
ENSMUSG00002075551	Gm55276	-3.86829	1	0.0521118	-1.94221	chr13	9884505	9884561	miRNA
ENSMUSG00000027499	Pkia	-3.82192	1	0.0471466	-1.98498	chr3	7431729	7510426	protein_coding
ENSMUSG00000029167	Ppargc1a	-3.81891	1	0.0501491	-1.95869	chr5	51611592	51725068	protein_coding
ENSMUSG00000120914		-3.81891	1	0.0501491	-1.95869	chr14	105414797	105415321	lncRNA
ENSMUSG00000120495		-3.76145	1	0.0572184	-1.90164	chr5	122534455	122535087	lncRNA
ENSMUSG00000117322	6330415G19Rik	-3.53264	1	0.113843	-1.58115	chr17	23769773	23784265	lncRNA
ENSMUSG00000109876	Gm45449	-3.47989	1	0.00539447	-2.78248	chr8	83808887	83813586	lncRNA
ENSMUSG00000039347	Atp6v0e2	-2.87249	1	0.0770423	-1.76811	chr6	48514549	48518735	protein_coding
ENSMUSG00000024347	Psd2	-2.80738	1	0.0382869	-2.07177	chr18	36097883	36147768	protein_coding
ENSMUSG00000064371	mt-Tt	-2.70695	1	0.128239	-1.52108	chrMT	15289	15355	Mt_tRNA
ENSMUSG00000082436	Gm11688	-2.70695	1	0.128239	-1.52108	chr2	144103154	144103461	processed_pseudogene
ENSMUSG00000057897	Camk2b	-2.67226	1	0.0683927	-1.82241	chr11	5919644	6016362	protein_coding
ENSMUSG00000116504	I730030J21Rik	-2.61544	1	0.12617	-1.52938	chr15	100628349	100630630	lncRNA
ENSMUSG00000002032	Tmem25	-2.59905	1	0.0174222	-2.37767	chr9	44705066	44710604	protein_coding
ENSMUSG00000086213	A330040F15Rik	-2.59822	1	0.0605375	-1.87686	chr19	12495279	12573930	lncRNA
ENSMUSG00000097749	Gm16938	-2.57065	1	0.0688449	-1.81944	chr7	97826401	97828608	lncRNA
ENSMUSG00000117916	9630028I04Rik	-2.56361	1	0.0348855	-2.10969	chr17	27452759	27467040	lncRNA
ENSMUSG00000020681	Ace	-2.49808	1	0.147364	-1.4489	chr11	105858771	105880790	protein_coding
ENSMUSG00000030149	Klrk1	-2.49808	1	0.147364	-1.4489	chr6	129587286	129600827	protein_coding
ENSMUSG00000073485	H3f3aos	-2.48686	1	0.159458	-1.4069	chr1	180641341	180644424	lncRNA
ENSMUSG00000040836	Gpr161	-2.44511	1	0.177141	-1.34961	chr1	165123358	165154314	protein_coding
ENSMUSG00000121277		-2.43651	1	0.16346	-1.39353	chr1	72275642	72305891	lncRNA
ENSMUSG00000035459	Stab2	-2.42252	1	0.169047	-1.37527	chr10	86677062	86843889	protein_coding
ENSMUSG00000054320	Lrrc36	-2.42252	1	0.169047	-1.37527	chr8	106140203	106190718	protein_coding
ENSMUSG00000087221	BC037032	-2.35682	1	0.13322	-1.50152	chr15	4049596	4056887	lncRNA
ENSMUSG00000120381		-2.35682	1	0.13322	-1.50152	chr17	79746334	79759191	lncRNA
ENSMUSG00000038782	1700028J19Rik	-2.3428	1	0.11213	-1.58869	chr7	43879235	43896119	protein_coding
ENSMUSG00000119952		-2.34241	1	0.190318	-1.30964	chr11	97192965	97201105	lncRNA
ENSMUSG00000117545	Gm30794	-2.29689	1	0.123696	-1.53944	chr17	87762280	87767792	lncRNA
ENSMUSG00000115220	Gm49768	-2.28164	1	0.119786	-1.55567	chr14	119220406	119221172	lncRNA
ENSMUSG00000051074	4930579K19Rik	-2.2678	1	0.0539697	-1.92708	chr9	98444122	98445669	lncRNA
ENSMUSG00000048824	Gm568	-2.24166	1	0.261213	-1.12353	chr4	47008316	47010781	lncRNA
ENSMUSG00000120893		-2.20966	1	0.0887599	-1.70198	chr12	4284389	4284787	lncRNA
ENSMUSG00000083424	Rpl35a-ps4	-2.20713	1	0.0628119	-1.86052	chr2	108705271	108705603	processed_pseudogene
ENSMUSG00000086763	Plxna4os1	-2.20087	0.00992057	0.00037114	-3.5598	chr6	32488008	32492511	lncRNA
ENSMUSG00000058934	Igf1os	-2.19731	1	0.107015	-1.61176	chr10	87662239	87699243	lncRNA
ENSMUSG00000028348	Cavin4	-2.1925	1	0.23266	-1.19354	chr4	48663514	48673502	protein_coding
ENSMUSG00000116305	Lncppara	-2.1925	1	0.23266	-1.19354	chr15	85537757	85591728	lncRNA
ENSMUSG00000051043	Gprc5c	-2.19155	0.0543535	0.00323391	-2.94458	chr11	114741978	114763443	protein_coding
ENSMUSG00000062184	Hs6st2	-2.1616	1	0.319989	-0.99448	chrX	50476089	50770733	protein_coding
ENSMUSG00000041930	Fam222a	-2.14395	1	0.189785	-1.31122	chr5	114706077	114751281	protein_coding
ENSMUSG00000090079	Gm15849	-2.14115	1	0.259373	-1.12787	chr1	132308867	132310247	lncRNA
ENSMUSG00000120971		-2.13788	1	0.166844	-1.38241	chr7	44503012	44503963	lncRNA
ENSMUSG00000094562	Trav13-4-dv7	-2.11993	1	0.0813671	-1.74281	chr14	53994813	53995378	TR_V_gene
ENSMUSG00000034930	Rtkn	-2.11818	1	0.0365168	-2.09113	chr6	83112444	83129560	protein_coding
ENSMUSG00000116164	1110013H19Rik	-2.08687	1	0.0850898	-1.72189	chr15	100511054	100511724	lncRNA
ENSMUSG00000040852	Plekhh2	-2.07714	1	0.0628809	-1.86003	chr17	84819323	84929566	protein_coding
ENSMUSG00000060568	Fam78b	-2.06153	0.187821	0.0167367	-2.39244	chr1	166828986	166918871	protein_coding
ENSMUSG00000078897	Gm4724	-2.05346	1	0.191304	-1.30673	chr2	175264093	175277600	protein_coding
ENSMUSG00000047591	Mafa	-2.05181	1	0.160518	-1.40333	chr15	75617339	75620077	protein_coding
ENSMUSG00000068587	Mgam	-2.04614	1	0.0757198	-1.77608	chr6	40605765	40746057	protein_coding
ENSMUSG00000120975		-2.04548	1	0.129632	-1.51556	chr13	120252771	120253225	lncRNA
ENSMUSG00000061859	Patj	-2.01687	1	0.201336	-1.27775	chr4	98284022	98607840	protein_coding
ENSMUSG00000079092	Prl2c2	-2.01498	1	0.179264	-1.34303	chr13	13170710	13179968	protein_coding
ENSMUSG00000050777	Tmem37	-2.00993	0.119926	0.00918967	-2.60492	chr1	119995107	120001804	protein_coding
ENSMUSG00000120859		-2.00758	1	0.611687	-0.507666	chr2	160209127	160209919	lncRNA
ENSMUSG00000022211	Carmil3	-2.00625	1	0.193913	-1.29909	chr14	55728108	55745729	protein_coding
ENSMUSG00000117819	Gm50253	-2.00625	1	0.193913	-1.29909	chr17	27192191	27255352	protein_coding
ENSMUSG00000118264	Rps15-ps3	-2.00269	1	0.205107	-1.26713	chr18	64421206	64424891	transcribed_processed_pseudogene
ENSMUSG00000019874	Fabp7	-1.97191	0.00914834	0.00033678	-3.58523	chr10	57660977	57664546	protein_coding
ENSMUSG00000025020	Slit1	-1.97062	0.290192	0.0322588	-2.14119	chr19	41588696	41732104	protein_coding
ENSMUSG00000004347	Pde1c	-1.96961	0.301103	0.0341951	-2.11776	chr6	56046789	56629472	protein_coding
ENSMUSG00000038816	Ctnnal1	-1.96428	1	0.18937	-1.31244	chr4	56810935	56865188	protein_coding
ENSMUSG00000120231		-1.95811	1	0.127828	-1.52272	chr3	90416394	90417489	lncRNA
ENSMUSG00000095789	Nupr1l	-1.9517	1	0.115039	-1.57594	chr5	129937381	129942630	protein_coding
ENSMUSG00000042351	Grap2	-1.94499	0.126933	0.00991595	-2.57875	chr15	80456795	80537055	protein_coding
ENSMUSG00000112573	Gm48324	-1.92855	0.285673	0.0314662	-2.15113	chr10	10146146	10172673	lncRNA
ENSMUSG00000120290		-1.92275	1	0.239585	-1.17602	chr10	128172433	128173887	lncRNA
ENSMUSG00000036304	Zdhhc23	-1.91086	1	0.114113	-1.57997	chr16	43785396	43800154	protein_coding
ENSMUSG00000029510	Gpc2	-1.9062	1	0.172468	-1.36432	chr5	138271917	138278267	protein_coding
ENSMUSG00000057054	Inca1	-1.88441	1	0.0759347	-1.77478	chr11	70579187	70590981	protein_coding
ENSMUSG00000041797	Abca9	-1.8594	0.0497096	0.00283924	-2.98463	chr11	109991575	110059022	protein_coding
ENSMUSG00000027296	Itpka	-1.85532	1	0.198826	-1.2849	chr2	119572818	119581744	protein_coding
ENSMUSG00000022469	Rapgef3	-1.85086	0.00267471	7.73887e-05	-3.95235	chr15	97642651	97665853	protein_coding
ENSMUSG00000069862	Rps12-ps9	-1.84659	1	0.0855744	-1.71922	chr8	123933362	123933760	processed_pseudogene
ENSMUSG00000037035	Inhbb	-1.84436	1	0.0726178	-1.79523	chr1	119343195	119349978	protein_coding
ENSMUSG00000120489		-1.82412	1	0.27464	-1.09244	chr16	90524358	90525046	lncRNA
ENSMUSG00000025738	Fbxl16	-1.82155	1	0.270938	-1.1009	chr17	26028059	26040229	protein_coding
ENSMUSG00000013483	Card14	-1.80828	0.228095	0.0226136	-2.2799	chr11	119198594	119236201	protein_coding
ENSMUSG00000117476	Gm9416	-1.80601	1	0.313295	-1.00833	chr17	94915613	94915925	processed_pseudogene
ENSMUSG00000027217	Tspan18	-1.80415	1	0.270498	-1.10192	chr2	93032105	93164850	protein_coding
ENSMUSG00000035211	Xrra1	-1.80415	1	0.270498	-1.10192	chr7	99508323	99567029	protein_coding
ENSMUSG00000085129	5031425F14Rik	-1.80203	0.0550164	0.00329832	-2.93847	chr2	166289371	166301152	lncRNA
ENSMUSG00000108231	Gm4045	-1.78978	1	0.203327	-1.27213	chr6	66723001	66723310	processed_pseudogene
ENSMUSG00000034522	Zfp395	-1.78845	0.000238382	4.65117e-06	-4.57994	chr14	65595838	65636379	protein_coding
ENSMUSG00000042793	Lgr6	-1.7824	1	0.222322	-1.22038	chr1	134911039	135033014	protein_coding
ENSMUSG00000034981	Parm1	-1.74655	1	0.331644	-0.970808	chr5	91665474	91774753	protein_coding
ENSMUSG00000023800	Tiam2	-1.74344	1	0.184257	-1.32776	chr17	3376848	3581619	protein_coding
ENSMUSG00000036641	Ccdc148	-1.74083	1	0.220828	-1.22433	chr2	58711082	58991027	protein_coding
ENSMUSG00000097113	Gm19705	-1.74083	1	0.220828	-1.22433	chr1	136598507	136618544	lncRNA
ENSMUSG00000028597	Gpx7	-1.73852	1	0.13073	-1.51123	chr4	108257587	108264158	protein_coding
ENSMUSG00000059022	Kcp	-1.7385	1	0.299112	-1.03834	chr6	29473161	29507951	protein_coding
ENSMUSG00000082423	Gm15148	-1.7341	1	0.286442	-1.06596	chrX	150276110	150276265	processed_pseudogene
ENSMUSG00000028553	Angptl3	-1.73144	1	0.33399	-0.966109	chr4	98919191	98934348	protein_coding
ENSMUSG00000099719	Gm28802	-1.73144	1	0.33399	-0.966109	chr1	58889244	58931951	unprocessed_pseudogene
ENSMUSG00000027115	Kif18a	-1.70533	0.167389	0.0145295	-2.4439	chr2	109111083	109172092	protein_coding
ENSMUSG00000025213	Kazald1	-1.69483	1	0.249592	-1.15134	chr19	45063680	45067728	protein_coding
ENSMUSG00000025069	Gsto2	-1.69264	1	0.191728	-1.30548	chr19	47853973	47874763	protein_coding
ENSMUSG00000059252	Tpt1-ps5	-1.68992	1	0.24275	-1.16814	chr9	37607811	37608326	processed_pseudogene
ENSMUSG00000045659	Plekha7	-1.66911	1	0.325401	-0.983419	chr7	115722720	115907611	protein_coding
ENSMUSG00000113473	Gm7045	-1.66911	1	0.325401	-0.983419	chr13	62818113	62818717	processed_pseudogene
ENSMUSG00000076433	Cep295nl	-1.66053	1	0.149203	-1.44235	chr11	118223186	118233382	protein_coding
ENSMUSG00000046323	Dppa3	-1.65915	0.214183	0.0204128	-2.31867	chr6	122603369	122607231	protein_coding
ENSMUSG00000110235	Gm5086	-1.65775	0.21776	0.0211394	-2.30548	chr13	97696405	97720504	lncRNA
ENSMUSG00000044258	Ctla2a	-1.65539	0.298554	0.0336568	-2.12416	chr13	61081969	61084439	protein_coding
ENSMUSG00000026815	Gfi1b	-1.64936	1	0.202399	-1.27475	chr2	28499462	28511994	protein_coding
ENSMUSG00000049811	Fam161a	-1.63391	0.247748	0.0254916	-2.23387	chr11	22957531	22980788	protein_coding
ENSMUSG00000020623	Map2k6	-1.6336	0.465245	0.0671119	-1.83092	chr11	110289948	110416348	protein_coding
ENSMUSG00000055313	Pgbd1	-1.6334	1	0.141506	-1.47021	chr13	21605445	21625228	protein_coding
ENSMUSG00000085755	Gm13496	-1.63179	1	0.176975	-1.35013	chr2	38886725	38888270	lncRNA
ENSMUSG00000120210		-1.62965	1	0.229796	-1.20089	chr11	79227826	79230128	lncRNA
ENSMUSG00000033737	Fndc3c1	-1.62803	1	0.320217	-0.994012	chrX	105463647	105529007	protein_coding
ENSMUSG00000104623	Gm6394	-1.62751	1	0.155556	-1.42018	chr3	57625234	57625710	processed_pseudogene
ENSMUSG00000068263	Efcc1	-1.62611	1	0.10542	-1.61913	chr6	87707851	87732890	protein_coding
ENSMUSG00000045838	Ccdc9b	-1.6065	1	0.220429	-1.22539	chr2	118584639	118593142	protein_coding
ENSMUSG00000026023	Cdk15	-1.60315	1	0.160034	-1.40496	chr1	59296065	59392152	protein_coding
ENSMUSG00000030046	Bmp10	-1.59614	1	0.343677	-0.946926	chr6	87405976	87414659	protein_coding
ENSMUSG00000048706	Lurap1l	-1.59614	1	0.343677	-0.946926	chr4	80828883	80873865	protein_coding
ENSMUSG00000043298	Smco3	-1.59505	1	0.365518	-0.904901	chr6	136806925	136812450	protein_coding
ENSMUSG00000026435	Slc45a3	-1.59277	1	0.116905	-1.5679	chr1	131890705	131910707	protein_coding
ENSMUSG00000063873	Slc24a3	-1.58308	0.215711	0.0206426	-2.31446	chr2	145009674	145484086	protein_coding
ENSMUSG00000086287	Gm15972	-1.57856	1	0.395234	-0.850164	chr18	23883504	23885362	lncRNA
ENSMUSG00000035184	Fam124a	-1.57569	1	0.348601	-0.937307	chr14	62793186	62845935	protein_coding
ENSMUSG00000118220	Gm6192	-1.57569	1	0.348601	-0.937307	chr19	7937108	7938472	processed_pseudogene
ENSMUSG00000110611	Gm20163	-1.57473	1	0.357164	-0.920783	chr8	106016310	106018117	lncRNA
ENSMUSG00000099034	2810039B14Rik	-1.57076	1	0.173995	-1.35948	chr15	75513978	75525492	transcribed_unitary_pseudogene
ENSMUSG00000024268	Celf4	-1.57056	1	0.130241	-1.51315	chr18	25610689	25887214	protein_coding
ENSMUSG00000044595	Dnd1	-1.56786	1	0.288293	-1.06187	chr18	36896724	36899267	protein_coding
ENSMUSG00000089766	Gm16538	-1.56786	1	0.288293	-1.06187	chr19	5777176	5782483	lncRNA
ENSMUSG00000027505	Fam209	-1.56675	1	0.309278	-1.01674	chr2	172314440	172316251	protein_coding
ENSMUSG00000031342	Gpm6b	-1.56035	0.287347	0.0316985	-2.14819	chrX	165021907	165171984	protein_coding
ENSMUSG00000046056	Sbsn	-1.54982	1	0.100879	-1.64061	chr7	30450896	30455559	protein_coding
ENSMUSG00000039246	Lyplal1	-1.54823	0.192293	0.0174448	-2.3772	chr1	185819928	185849507	protein_coding
ENSMUSG00000030711	Sult1a1	-1.54573	1	0.158637	-1.40967	chr7	126272037	126275604	protein_coding
ENSMUSG00000017667	Zfp334	-1.54485	1	0.188506	-1.31501	chr2	165216184	165230179	protein_coding
ENSMUSG00000120018		-1.5439	1	0.349562	-0.93544	chr13	112600068	112600529	lncRNA
ENSMUSG00000085006	BC021767	-1.54295	1	0.105404	-1.6192	chr3	94569215	94578003	transcribed_unprocessed_pseudogene
ENSMUSG00000096696	Zfp960	-1.53659	0.481204	0.0712999	-1.80356	chr17	17284375	17309890	protein_coding
ENSMUSG00000087052	Gm8093	-1.53196	1	0.0989972	-1.64973	chr9	78334789	78338088	transcribed_processed_pseudogene
ENSMUSG00000038370	Pcp4l1	-1.5267	1.87199e-06	1.68577e-08	-5.6415	chr1	171000831	171023837	protein_coding
ENSMUSG00000070822	Zscan18	-1.51895	1	0.385447	-0.867904	chr7	12502017	12537562	protein_coding
ENSMUSG00000108435	Gm45051	-1.51405	1	0.390215	-0.859227	chr6	72324012	72325441	lncRNA
ENSMUSG00000110357	A030001D20Rik	-1.51405	1	0.390215	-0.859227	chr7	45283452	45288217	lncRNA
ENSMUSG00000071722	Spin4	-1.50871	1	0.213476	-1.24406	chrX	94066116	94070288	protein_coding
ENSMUSG00000027358	Bmp2	-1.50715	0.00277259	8.06833e-05	-3.94236	chr2	133394079	133404805	protein_coding
ENSMUSG00000028212	Ccne2	-1.50654	0.140758	0.011455	-2.5285	chr4	11191351	11204779	protein_coding
ENSMUSG00000024033	Rsph1	-1.50586	1	0.186683	-1.32045	chr17	31473993	31496357	protein_coding
ENSMUSG00000106258	Rpl7a-ps7	-1.50082	0.312971	0.0365868	-2.09034	chr3	129255621	129256396	processed_pseudogene
ENSMUSG00000086873	Gm15672	-1.49655	1	0.43861	-0.774543	chr5	139133331	139136448	lncRNA
ENSMUSG00000100783	2310047D07Rik	-1.49571	1	0.316262	-1.00217	chr5	149168142	149174794	lncRNA
ENSMUSG00000120316		-1.49548	1	0.190065	-1.31039	chr5	88711299	88712758	lncRNA
ENSMUSG00000022432	Smc1b	-1.4926	1	0.373791	-0.889394	chr15	84948890	85016165	protein_coding
ENSMUSG00000046442	Ppm1e	-1.49063	0.354392	0.0445318	-2.00905	chr11	87117732	87249849	protein_coding
ENSMUSG00002075486	Gm55632	-1.48769	1	0.286317	-1.06624	chr17	21504365	21504474	miRNA
ENSMUSG00000026649	Cfap126	-1.48763	0.491314	0.0738221	-1.78771	chr1	170941487	170954536	protein_coding
ENSMUSG00000045065	9930022D16Rik	-1.48753	1	0.114229	-1.57947	chr11	109304743	109311231	protein_coding
ENSMUSG00000074194	Zfp791	-1.48362	1	0.114587	-1.57791	chr8	85835182	85849724	protein_coding
ENSMUSG00000046826	Fam187b	-1.48351	0.433004	0.0599338	-1.88128	chr7	30673215	30689151	protein_coding
ENSMUSG00000079942	Rpl28-ps3	-1.48186	1	0.190415	-1.30935	chr4	125963660	125964052	processed_pseudogene
ENSMUSG00000061578	Ksr2	-1.48	0.549995	0.0922534	-1.68363	chr5	117552036	117913068	protein_coding
ENSMUSG00000006362	Cbfa2t3	-1.47866	1	0.345024	-0.944285	chr8	123351880	123425848	protein_coding
ENSMUSG00000074899	Sptbn5	-1.47727	1	0.160309	-1.40403	chr2	119871974	119916159	protein_coding
ENSMUSG00000000942	Hoxa4	-1.47682	1	0.247991	-1.15524	chr6	52166651	52168733	protein_coding
ENSMUSG00000117333	Gm16386	-1.47415	0.597711	0.107152	-1.61113	chr17	22996191	23026710	processed_pseudogene
ENSMUSG00000108358	Gm44509	-1.46701	0.544695	0.0902451	-1.69411	chr7	55623267	55624590	TEC
ENSMUSG00000096965	3300005D01Rik	-1.46153	1	0.235603	-1.18605	chr17	5848932	5853516	lncRNA
ENSMUSG00000035875	AI182371	-1.45786	1	0.283234	-1.07308	chr2	34971873	34991555	protein_coding
ENSMUSG00000030409	Dmpk	-1.45646	0.478698	0.0706891	-1.80747	chr7	18817774	18827746	protein_coding
ENSMUSG00000103144	Pcdhga1	-1.45136	1	0.254575	-1.13931	chr18	37794846	37974926	protein_coding
ENSMUSG00000098104	Gm6085	-1.43737	1	0.338656	-0.956825	chr1	4758157	4759626	processed_pseudogene
ENSMUSG00000021579	Lrrc14b	-1.43416	5.62291e-13	8.90814e-16	-8.04104	chr13	74507697	74512124	protein_coding
ENSMUSG00000078783	Gm9733	-1.42669	1	0.414606	-0.815814	chr3	15361611	15397362	protein_coding
ENSMUSG00000090248	Gm14027	-1.42294	1	0.41207	-0.820257	chr2	128858872	128863676	lncRNA
ENSMUSG00000111133	Gm5831	-1.42294	1	0.41207	-0.820257	chr9	42876168	42877376	processed_pseudogene
ENSMUSG00000046591	Ticrr	-1.42019	1	0.156191	-1.418	chr7	79309944	79347896	protein_coding
ENSMUSG00000067872	Ccdc87	-1.4158	1	0.435175	-0.780367	chr19	4889394	4892556	protein_coding
ENSMUSG00000114456	H2bc9	-1.4158	1	0.435175	-0.780367	chr13	23725884	23727562	protein_coding
ENSMUSG00000108371	Gm38832	-1.4157	1	0.128358	-1.52061	chr6	72139833	72144691	lncRNA
ENSMUSG00000087578	Ccdc142os	-1.41494	1	0.354177	-0.926517	chr6	83083589	83086035	lncRNA
ENSMUSG00000030598	Fbxo17	-1.41143	1	0.401419	-0.839089	chr7	28416229	28437569	protein_coding
ENSMUSG00000074006	Omp	-1.41019	1	0.365724	-0.904513	chr7	97792566	97794709	protein_coding
ENSMUSG00000000318	Clec10a	-1.40739	0.518887	0.0826378	-1.73558	chr11	70047023	70061660	protein_coding
ENSMUSG00000016349	Eef1a2	-1.40481	0.0166811	0.000714926	-3.38379	chr2	180789446	180798807	protein_coding
ENSMUSG00000059430	Actg2	-1.40387	1	0.270125	-1.10278	chr6	83489887	83513247	protein_coding
ENSMUSG00000006720	Zfp184	-1.40036	1	0.415349	-0.814517	chr13	22129264	22144949	protein_coding
ENSMUSG00000028347	Tmeff1	-1.39822	0.000481632	1.05619e-05	-4.40534	chr4	48585174	48663131	protein_coding
ENSMUSG00000007872	Id3	-1.3968	1.93696e-13	2.58412e-16	-8.1913	chr4	135870808	135873066	protein_coding
ENSMUSG00000086331	Gm16310	-1.3913	1	0.327552	-0.979056	chr16	91891456	91893378	lncRNA
ENSMUSG00000049939	Lrrc4	-1.37478	1	0.319542	-0.9954	chr6	28661830	28831746	protein_coding
ENSMUSG00000081855	Rpl17-ps5	-1.37393	1	0.305645	-1.0244	chr5	22817626	22818180	processed_pseudogene
ENSMUSG00000074738	Fndc10	-1.36989	1	0.13377	-1.4994	chr4	155778799	155780938	protein_coding
ENSMUSG00000033542	Arhgef5	-1.36842	1	0.243305	-1.16676	chr6	43242516	43266254	protein_coding
ENSMUSG00000019478	Rab4a	-1.3613	0.0742699	0.0048799	-2.81486	chr8	124532724	124562026	protein_coding
ENSMUSG00000117297	Gm49888	-1.35872	0.640122	0.124576	-1.53584	chr17	57375260	57376360	lncRNA
ENSMUSG00000087547	Platr27	-1.35811	1	0.377841	-0.881881	chr2	157437497	157439246	lncRNA
ENSMUSG00000028019	Pdgfc	-1.34333	0.159756	0.0136671	-2.4659	chr3	80943723	81121347	protein_coding
ENSMUSG00000042165	Adrm1b	-1.34196	1	0.202161	-1.27542	chr3	92335339	92336730	protein_coding
ENSMUSG00000073758	Sh3d21	-1.33446	1	0.352107	-0.93051	chr4	126044395	126057284	protein_coding
ENSMUSG00000074973	Gm11382	-1.3306	1	0.261997	-1.12168	chr13	33122496	33122674	unprocessed_pseudogene
ENSMUSG00000087412	Gm15501	-1.3294	1	0.229966	-1.20045	chr7	92828190	92833383	transcribed_processed_pseudogene
ENSMUSG00000022018	Rgcc	-1.3223	0.196546	0.0180108	-2.3654	chr14	79526196	79539085	protein_coding
ENSMUSG00000102840	Gm38037	-1.32141	1	0.502778	-0.670125	chr1	191552482	191554105	lncRNA
ENSMUSG00000094212	Trav14-3	-1.31642	0.677659	0.140866	-1.47257	chr14	54000630	54001151	TR_V_gene
ENSMUSG00000031220	Awat2	-1.31519	1	0.359555	-0.916214	chrX	99445827	99486323	protein_coding
ENSMUSG00000034303	Ccdc15	-1.31371	1	0.29499	-1.04724	chr9	37187131	37259728	protein_coding
ENSMUSG00000018849	Wwc1	-1.31235	1	0.202535	-1.27436	chr11	35729227	35871354	protein_coding
ENSMUSG00000059824	Dbp	-1.31207	0.000335522	7.00611e-06	-4.4935	chr7	45354512	45359627	protein_coding
ENSMUSG00000031613	Hpgd	-1.31137	1	0.41427	-0.816403	chr8	56747620	56774078	protein_coding
ENSMUSG00000046312	Myorg	-1.30831	1	0.148663	-1.44427	chr4	41495604	41503076	protein_coding
ENSMUSG00000085498	Gm14023	-1.30681	1	0.358349	-0.918517	chr2	129139285	129149746	lncRNA
ENSMUSG00000021318	Gli3	-1.30376	1	0.418116	-0.809695	chr13	15637820	15904611	protein_coding
ENSMUSG00000070873	Lilra5	-1.30376	1	0.418116	-0.809695	chr7	4240753	4246462	protein_coding
ENSMUSG00000045875	Adra1a	-1.29667	0.000373069	7.87013e-06	-4.46869	chr14	66872700	67008617	protein_coding
ENSMUSG00000078127	Fam170b	-1.29338	1	0.27641	-1.08842	chr14	32555919	32558746	protein_coding
ENSMUSG00000031565	Fgfr1	-1.29238	2.38955e-05	3.00861e-07	-5.12291	chr8	26003670	26065734	protein_coding
ENSMUSG00000033207	Mamdc2	-1.29089	0.000148962	2.65804e-06	-4.69562	chr19	23279973	23425806	protein_coding
ENSMUSG00000029664	Tfpi2	-1.2864	1	0.406925	-0.829317	chr6	3962595	3988919	protein_coding
ENSMUSG00000107194	Gm43173	-1.2864	1	0.406925	-0.829317	chr5	93238844	93241210	TEC
ENSMUSG00000079071	Slc28a2b	-1.28589	1	0.230808	-1.19828	chr2	122315422	122358521	protein_coding
ENSMUSG00000039611	Pgap4	-1.27686	1	0.384065	-0.870431	chr4	49584506	49597876	protein_coding
ENSMUSG00000047747	Rnf150	-1.27536	5.76465e-05	8.65202e-07	-4.92005	chr8	83589985	83817897	protein_coding
ENSMUSG00000073242	Dnmt3aos	-1.27312	0.000239796	4.71873e-06	-4.57692	chr12	3909293	3912244	lncRNA
ENSMUSG00000071324	Armc2	-1.27039	0.469981	0.0687231	-1.82024	chr10	41790986	41894438	protein_coding
ENSMUSG00000053963	Stum	-1.26993	0.287358	0.0317237	-2.14787	chr1	180259952	180311069	protein_coding
ENSMUSG00000041147	Brca2	-1.26983	0.416036	0.0568381	-1.90455	chr5	150446095	150493794	protein_coding
ENSMUSG00000022322	Shcbp1	-1.26818	0.44803	0.0628728	-1.86009	chr8	4785976	4829567	protein_coding
ENSMUSG00000048731	Ggnbp1	-1.26677	1	0.27123	-1.10024	chr17	27236961	27256598	protein_coding
ENSMUSG00000120289		-1.26606	1	0.36403	-0.907713	chr11	26335123	26337443	lncRNA
ENSMUSG00000082741	Gm9703	-1.26474	1	0.425666	-0.796631	chr17	27749041	27749386	processed_pseudogene
ENSMUSG00000071042	Rasgrp3	-1.2645	0.00193788	5.28381e-05	-4.04271	chr17	75742891	75836049	protein_coding
ENSMUSG00000037661	Gpr160	-1.26422	0.28944	0.0320742	-2.14348	chr3	30910099	30951341	protein_coding
ENSMUSG00000102982	Gm38319	-1.25933	1	0.374777	-0.88756	chr1	13711707	13712972	TEC
ENSMUSG00000031129	Slc9a9	-1.25808	0.0140177	0.000573891	-3.44366	chr9	94551962	95112498	protein_coding
ENSMUSG00000005681	Apoa2	-1.25453	1	0.43659	-0.777965	chr1	171052623	171053948	protein_coding
ENSMUSG00000063364	3300002I08Rik	-1.25312	1	0.182127	-1.33423	chr2	150152855	150204685	protein_coding
ENSMUSG00000097597	Gm26674	-1.24942	0.260729	0.0273273	-2.20681	chr10	8760381	8762622	lncRNA
ENSMUSG00000091476	Catspere2	-1.24863	1	0.333098	-0.967893	chr1	177810989	178000271	protein_coding
ENSMUSG00000074794	Arrdc3	-1.24367	0.00253969	7.17881e-05	-3.97028	chr13	81031503	81044161	protein_coding
ENSMUSG00000054423	Cadps	-1.24009	0.149348	0.012428	-2.49975	chr14	9646684	10097200	protein_coding
ENSMUSG00000104569	Gm43054	-1.23715	1	0.526919	-0.632717	chr5	23995700	23996583	TEC
ENSMUSG00000115186	Gm49417	-1.23715	1	0.526919	-0.632717	chr14	70442773	70492736	lncRNA
ENSMUSG00000120142		-1.23715	1	0.526919	-0.632717	chr11	5435868	5445931	lncRNA
ENSMUSG00000064936	Gm23722	-1.23582	1	0.313217	-1.00849	chr1	39612827	39612956	snoRNA
ENSMUSG00000035936	Aldh5a1	-1.23201	1	0.405172	-0.832419	chr13	25091562	25121644	protein_coding
ENSMUSG00000075502	Kbtbd6	-1.23201	1	0.405172	-0.832419	chr14	79689275	79692258	protein_coding
ENSMUSG00000109305	Smim38	-1.23201	1	0.405172	-0.832419	chr7	144759562	144761856	protein_coding
ENSMUSG00000027939	Nup210l	-1.2312	1	0.289932	-1.05827	chr3	90011439	90119355	protein_coding
ENSMUSG00000008734	Gprc5b	-1.2276	3.49048e-05	4.7149e-07	-5.03757	chr7	118571270	118594434	protein_coding
ENSMUSG00000020105	Lrig3	-1.22284	0.719268	0.162957	-1.39519	chr10	125802037	125851228	protein_coding
ENSMUSG00000062081	Gm6055	-1.22025	1	0.311178	-1.01275	chr14	48316832	48317209	processed_pseudogene
ENSMUSG00000114536	Gm48837	-1.22025	1	0.311178	-1.01275	chr13	112493459	112504379	lncRNA
ENSMUSG00000087535	Zmiz1os1	-1.22004	0.592937	0.105703	-1.61781	chr14	25257947	25461552	lncRNA
ENSMUSG00000059461	Gm7331	-1.21419	0.516063	0.0816716	-1.74107	chrX	161349853	161350239	processed_pseudogene
ENSMUSG00000017607	Tns4	-1.21238	0.686688	0.146702	-1.45128	chr11	98956504	98980132	protein_coding
ENSMUSG00000028587	Orc1	-1.21196	0.741888	0.172799	-1.36326	chr4	108436620	108472030	protein_coding
ENSMUSG00000041773	Enc1	-1.20937	2.04741e-06	1.89496e-08	-5.62133	chr13	97377613	97389542	protein_coding
ENSMUSG00000048481	Mypop	-1.20821	0.692814	0.150794	-1.43673	chr7	18725170	18735691	protein_coding
ENSMUSG00000030159	Clec1b	-1.20667	1	0.261038	-1.12394	chr6	129374260	129386298	protein_coding
ENSMUSG00000078521	Aunip	-1.20339	1	0.395225	-0.850179	chr4	134238310	134251238	protein_coding
ENSMUSG00000097140	Gm26779	-1.2033	0.701393	0.154221	-1.42478	chr5	110034097	110039003	lncRNA
ENSMUSG00000081778	Gm6325	-1.20279	0.138528	0.0111695	-2.53735	chrX	105404062	105427677	unprocessed_pseudogene
ENSMUSG00000111356	Rpl32l	-1.20204	1	0.353218	-0.928366	chr10	20084236	20084634	processed_pseudogene
ENSMUSG00000097906	Gm9625	-1.20162	1	0.177483	-1.34855	chr13	67958365	67959319	processed_pseudogene
ENSMUSG00000035041	Creb3l3	-1.20067	0.498595	0.076579	-1.77089	chr10	80920158	80934708	protein_coding
ENSMUSG00000045322	Tlr9	-1.19624	0.000133796	2.32155e-06	-4.72321	chr9	106099797	106104082	protein_coding
ENSMUSG00000097318	1700007L15Rik	-1.19559	0.655222	0.132541	-1.50416	chr16	33193627	33201138	lncRNA
ENSMUSG00000083364	Llph-ps2	-1.19399	1	0.403016	-0.836247	chrX	13084449	13084841	processed_pseudogene
ENSMUSG00000045382	Cxcr4	-1.19295	6.95507e-13	1.19744e-15	-8.00471	chr1	128515936	128520030	protein_coding
ENSMUSG00000050394	Armcx6	-1.19142	0.651513	0.130593	-1.51177	chrX	133649210	133652166	protein_coding
ENSMUSG00000026228	Htr2b	-1.18843	1.4083e-06	1.24472e-08	-5.69349	chr1	86026748	86039692	protein_coding
ENSMUSG00000040855	Reps2	-1.18706	0.000205156	3.91735e-06	-4.61572	chrX	161194950	161426645	protein_coding
ENSMUSG00000075256	Cerkl	-1.18639	0.416092	0.0568991	-1.90409	chr2	79160887	79287129	protein_coding
ENSMUSG00000097313	Gm26569	-1.18591	1	0.204663	-1.26838	chr16	29725851	29765572	lncRNA
ENSMUSG00000035878	Hykk	-1.18526	1	0.501885	-0.671528	chr9	54824567	54857208	protein_coding
ENSMUSG00000015083	C8g	-1.18365	1	0.220688	-1.2247	chr2	25388663	25391731	protein_coding
ENSMUSG00000029314	Gpat3	-1.18337	0.705505	0.156161	-1.4181	chr5	100993579	101046968	protein_coding
ENSMUSG00000097990	Gm19557	-1.18184	1	0.467963	-0.725797	chr19	47501421	47505017	lncRNA
ENSMUSG00000113216	Gm40841	-1.18184	1	0.467963	-0.725797	chr13	28578436	28604049	lncRNA
ENSMUSG00000116506	5730414N17Rik	-1.18184	1	0.467963	-0.725797	chr15	98770525	98771963	lncRNA
ENSMUSG00000025154	Arhgap19	-1.18154	3.87722e-08	2.19838e-10	-6.3468	chr19	41755027	41790486	protein_coding
ENSMUSG00000114761	Gm47242	-1.18017	0.553822	0.0931888	-1.67881	chr19	12516952	12518187	lncRNA
ENSMUSG00000039529	Atp8b1	-1.17863	1	0.378056	-0.881484	chr18	64662038	64794338	protein_coding
ENSMUSG00000072663	Spef2	-1.17721	0.416036	0.0568568	-1.90441	chr15	9578279	9748954	protein_coding
ENSMUSG00000034206	Polq	-1.17635	0.692304	0.150341	-1.43833	chr16	36832148	36915779	protein_coding
ENSMUSG00000027323	Rad51	-1.17438	0.605756	0.109957	-1.59838	chr2	118943274	118977926	protein_coding
ENSMUSG00000040283	Btnl9	-1.17392	1	0.50914	-0.660177	chr11	49056412	49077986	protein_coding
ENSMUSG00000121052		-1.17345	0.774304	0.194722	-1.29674	chr12	112597418	112599524	lncRNA
ENSMUSG00000109455	Gm44710	-1.17328	0.655119	0.132427	-1.5046	chr7	28078405	28091939	lncRNA
ENSMUSG00000052336	Cx3cr1	-1.17185	0.00266072	7.65405e-05	-3.95498	chr9	119730682	119898945	protein_coding
ENSMUSG00000033316	Galnt9	-1.17076	0.734245	0.170199	-1.37156	chr5	110692221	110769246	protein_coding
ENSMUSG00000016529	Il10	-1.17043	1	0.303157	-1.02969	chr1	130947582	130952711	protein_coding
ENSMUSG00000087381	Gm16008	-1.17043	1	0.303157	-1.02969	chr4	156106465	156116120	lncRNA
ENSMUSG00000110105	Gm45844	-1.17043	1	0.303157	-1.02969	chr7	7216016	7281288	protein_coding
ENSMUSG00000020831	0610010K14Rik	-1.16817	1	0.385	-0.86872	chr11	70126032	70128740	protein_coding
ENSMUSG00000097145	9230114K14Rik	-1.16485	0.67058	0.137996	-1.48329	chr5	52347997	52436376	lncRNA
ENSMUSG00000104554	Gm4610	-1.1647	1	0.309778	-1.01569	chr3	122170746	122185655	lncRNA
ENSMUSG00000120129		-1.16227	1	0.481134	-0.704479	chr8	112248940	112257396	lncRNA
ENSMUSG00000121218		-1.16227	1	0.481134	-0.704479	chr6	136425664	136426328	lncRNA
ENSMUSG00000085890	Tnfsf13os	-1.15909	0.261759	0.0274571	-2.20496	chr11	69572964	69590214	lncRNA
ENSMUSG00000035179	Ppp1r32	-1.15546	1	0.519482	-0.644144	chr19	10451599	10460292	protein_coding
ENSMUSG00000097640	Gm20033	-1.15546	1	0.519482	-0.644144	chr5	64865550	64961516	lncRNA
ENSMUSG00000036768	Kif15	-1.15436	0.345687	0.0427631	-2.02602	chr9	122780111	122847798	protein_coding
ENSMUSG00000085558	4930412C18Rik	-1.15208	0.75014	0.179451	-1.34245	chr4	9770585	9823414	lncRNA
ENSMUSG00000007646	Rad51c	-1.15033	1	0.288058	-1.06239	chr11	87267471	87295780	protein_coding
ENSMUSG00000022615	Tymp	-1.14899	0.743729	0.175064	-1.35611	chr15	89256134	89261242	protein_coding
ENSMUSG00000049719	Prss46	-1.14771	0.0029687	8.88656e-05	-3.91914	chr9	110673574	110685590	protein_coding
ENSMUSG00000110669	Gm10060	-1.14652	1	0.420578	-0.80542	chr8	19834762	19834872	processed_pseudogene
ENSMUSG00000091183	Gm5141	-1.14568	0.148496	0.0123194	-2.50286	chr13	62920014	62933622	protein_coding
ENSMUSG00000072573	Gm10369	-1.14537	1	0.394163	-0.852092	chr5	134705344	134710639	lncRNA
ENSMUSG00000081176	H3f3a-ps2	-1.14406	1	0.488041	-0.693428	chr16	90911077	90911487	processed_pseudogene
ENSMUSG00000002289	Angptl4	-1.14203	1	0.219729	-1.22725	chr17	33992724	34000804	protein_coding
ENSMUSG00000042029	Ncapg2	-1.14102	8.79023e-12	1.83237e-14	-7.66188	chr12	116369022	116427351	protein_coding
ENSMUSG00000094622	Gm3055	-1.13869	1	0.29729	-1.04226	chr10	81578655	81606995	protein_coding
ENSMUSG00000021508	Cxcl14	-1.13267	0.0374839	0.00195655	-3.09675	chr13	56436456	56444364	protein_coding
ENSMUSG00000110594	Gm33103	-1.13226	1	0.411601	-0.821079	chr8	69423797	69454335	lncRNA
ENSMUSG00000045106	Ccdc73	-1.12919	0.683926	0.143879	-1.4615	chr2	104698150	104848249	protein_coding
ENSMUSG00000047473	Zfp30	-1.12874	0.76075	0.185609	-1.32368	chr7	29483423	29494127	protein_coding
ENSMUSG00000013921	Clip3	-1.12817	1	0.44389	-0.765641	chr7	29991153	30007792	protein_coding
ENSMUSG00000080727	C920021L13Rik	-1.12621	1	0.405021	-0.832688	chr3	95778820	95796405	lncRNA
ENSMUSG00000022422	Dscc1	-1.12573	1	0.343057	-0.948142	chr15	54939495	54953887	protein_coding
ENSMUSG00000119948	Gm34758	-1.12117	1	0.483152	-0.701242	chr14	103584323	103597922	lncRNA
ENSMUSG00000099471	Gm8451	-1.11642	0.762512	0.187185	-1.31895	chr1	127210399	127210845	processed_pseudogene
ENSMUSG00000120167		-1.11499	1	0.460282	-0.738383	chr19	5456436	5456657	lncRNA
ENSMUSG00000027603	Ggt7	-1.11472	1	0.446986	-0.76045	chr2	155332299	155360157	protein_coding
ENSMUSG00000055976	Cldn23	-1.11419	1	0.397162	-0.8467	chr8	36291866	36293713	protein_coding
ENSMUSG00000027676	Ccdc39	-1.1105	0.762554	0.188651	-1.31458	chr3	33866511	33898459	protein_coding
ENSMUSG00000039748	Exo1	-1.10771	0.722935	0.164501	-1.39009	chr1	175708147	175741055	protein_coding
ENSMUSG00000097773	Gm10614	-1.107	1	0.286129	-1.06665	chr8	121316270	121320540	lncRNA
ENSMUSG00000030346	Rad51ap1	-1.10078	0.651513	0.130761	-1.51111	chr6	126900013	126916550	protein_coding
ENSMUSG00000026399	Cd55	-1.0976	0.455211	0.0646477	-1.84769	chr1	130366764	130390481	protein_coding
ENSMUSG00000097321	1700028E10Rik	-1.09748	0.722935	0.164575	-1.38985	chr5	151292140	151355583	lncRNA
ENSMUSG00000027199	Gatm	-1.09618	8.61018e-06	9.6921e-08	-5.3324	chr2	122424948	122441784	protein_coding
ENSMUSG00000056753	C330011M18Rik	-1.09571	1	0.317232	-1.00016	chr8	84791865	84793916	lncRNA
ENSMUSG00000053846	Lipg	-1.09569	1	0.302579	-1.03092	chr18	75072393	75094334	protein_coding
ENSMUSG00000085126	Gm12589	-1.09381	1	0.42836	-0.792001	chr11	121693933	121701145	lncRNA
ENSMUSG00000031385	Plxnb3	-1.09361	0.421395	0.0580107	-1.89562	chrX	72800696	72816120	protein_coding
ENSMUSG00000079941	Cox5b-ps	-1.09313	0.692304	0.150363	-1.43825	chr13	21685120	21685616	protein_coding
ENSMUSG00000066026	Dhrs3	-1.09171	8.39246e-14	1.04967e-16	-8.29903	chr4	144619397	144654779	protein_coding
ENSMUSG00000032332	Col12a1	-1.09142	0.519433	0.0827737	-1.73481	chr9	79506273	79626113	protein_coding
ENSMUSG00000031125	3830403N18Rik	-1.09023	0.686638	0.145538	-1.45548	chrX	55181932	55198858	protein_coding
ENSMUSG00000079297	Gm2223	-1.08768	1	0.451285	-0.753275	chrX	32943124	32944473	processed_pseudogene
ENSMUSG00000120233		-1.08768	1	0.451285	-0.753275	chr8	120138766	120155735	lncRNA
ENSMUSG00000023019	Gpd1	-1.08704	1	0.412231	-0.819974	chr15	99615396	99622886	protein_coding
ENSMUSG00000021758	Ddx4	-1.08206	0.296009	0.0333205	-2.1282	chr13	112734867	112789009	protein_coding
ENSMUSG00000022034	Esco2	-1.08169	1	0.274911	-1.09182	chr14	66056487	66071443	protein_coding
ENSMUSG00000121352		-1.0814	1	0.509358	-0.659838	chr7	3863680	3872151	lncRNA
ENSMUSG00000074516	Gm10709	-1.08099	1	0.46548	-0.729853	chr9	7751726	7752205	processed_pseudogene
ENSMUSG00000071532	Gm10335	-1.07964	1	0.520585	-0.642443	chr10	14398822	14399289	processed_pseudogene
ENSMUSG00000097494	4933406C10Rik	-1.078	1	0.39186	-0.85625	chr12	32969383	33003838	lncRNA
ENSMUSG00000120034		-1.07787	0.571173	0.0992516	-1.64849	chr7	81492979	81498809	lncRNA
ENSMUSG00000118059	Gm6975	-1.07786	0.816778	0.225001	-1.21334	chr19	49697832	49698563	processed_pseudogene
ENSMUSG00000082093	Gm15928	-1.07655	1	0.425018	-0.797746	chr7	3996238	3996517	processed_pseudogene
ENSMUSG00000041762	Gpr155	-1.07617	0.0165342	0.000707249	-3.38675	chr2	73171850	73216916	protein_coding
ENSMUSG00000021364	Elovl2	-1.07236	1	0.524368	-0.636627	chr13	41335857	41373881	protein_coding
ENSMUSG00000115067	Dpep2	-1.07175	1	0.426789	-0.794698	chr8	106711577	106723055	protein_coding
ENSMUSG00000086922	Gm13835	-1.07137	1	0.415465	-0.814314	chr6	31118914	31119598	processed_pseudogene
ENSMUSG00000021986	Amer2	-1.06971	1	0.553437	-0.592618	chr14	60610708	60625646	protein_coding
ENSMUSG00000026825	Dnm1	-1.06761	0.774241	0.194556	-1.29722	chr2	32198483	32243350	protein_coding
ENSMUSG00000049897	Stkld1	-1.06725	0.63933	0.124262	-1.53713	chr2	26824059	26843508	protein_coding
ENSMUSG00000034570	Inpp5j	-1.06687	0.236873	0.0239381	-2.25812	chr11	3444375	3454821	protein_coding
ENSMUSG00000047746	Fbxo40	-1.06686	1	0.383553	-0.871369	chr16	36783822	36810829	protein_coding
ENSMUSG00000021589	Rhobtb3	-1.06655	1	0.449753	-0.755827	chr13	76017656	76092044	protein_coding
ENSMUSG00000035045	Zc3h12b	-1.06655	1	0.449753	-0.755827	chrX	94755284	94976243	protein_coding
ENSMUSG00000067653	Ankrd23	-1.06655	1	0.449753	-0.755827	chr1	36569269	36575964	protein_coding
ENSMUSG00000082609	Gm15464	-1.06655	1	0.449753	-0.755827	chr1	60156414	60156844	processed_pseudogene
ENSMUSG00000032607	Amt	-1.06616	1	0.258921	-1.12895	chr9	108174052	108179501	protein_coding
ENSMUSG00000085984	1700001G11Rik	-1.06606	1	0.465671	-0.729541	chr14	66532771	66534578	lncRNA
ENSMUSG00000090812	Samd15	-1.06494	1	0.271074	-1.10059	chr12	87246497	87260315	protein_coding
ENSMUSG00000024140	Epas1	-1.06406	0.00875564	0.000318815	-3.59951	chr17	87061128	87140838	protein_coding
ENSMUSG00000040552	C3ar1	-1.06139	3.23767e-19	8.09891e-23	-9.83322	chr6	122824097	122833120	protein_coding
ENSMUSG00000052435	Cebpe	-1.06046	0.720197	0.163459	-1.39353	chr14	54947817	54949631	protein_coding
ENSMUSG00000120140	Gm19765	-1.05893	0.0371498	0.00191743	-3.10273	chr7	101186993	101232039	lncRNA
ENSMUSG00000013419	Zfp651	-1.05873	1	0.437055	-0.777175	chr9	121588396	121600808	protein_coding
ENSMUSG00000063954	H2ac19	-1.05372	1	0.380298	-0.877347	chr3	96147065	96147592	protein_coding
ENSMUSG00000111118	Gm6545	-1.0534	0.0153747	0.00064355	-3.41256	chr19	12506119	12507904	processed_pseudogene
ENSMUSG00000087163	Gm16230	-1.05283	1	0.317344	-0.99993	chr10	127507473	127512593	lncRNA
ENSMUSG00000024600	Slc27a6	-1.05261	0.340571	0.0418093	-2.03541	chr18	58689329	58745845	protein_coding
ENSMUSG00000054967	Zfp647	-1.05212	0.623957	0.118101	-1.5628	chr15	76794571	76809648	protein_coding
ENSMUSG00000025735	Rhbdl1	-1.05211	1	0.473927	-0.716104	chr17	26053439	26056269	protein_coding
ENSMUSG00000084925	1810062O18Rik	-1.0486	1	0.415491	-0.814269	chr14	20596147	20620755	lncRNA
ENSMUSG00000027454	Gins1	-1.04815	0.170319	0.0148264	-2.43659	chr2	150747320	150773200	protein_coding
ENSMUSG00000074004	B3gnt6	-1.04554	1	0.522044	-0.640198	chr7	97841624	97848688	protein_coding
ENSMUSG00000103160	C130012C08Rik	-1.04554	1	0.522044	-0.640198	chr14	22042504	22046168	TEC
ENSMUSG00000114545	Gm32184	-1.04554	1	0.522044	-0.640198	chr13	41696481	41713389	lncRNA
ENSMUSG00000119895	Gm22513	-1.04554	1	0.522044	-0.640198	chr12	54743567	54743730	snRNA
ENSMUSG00000026826	Nr4a2	-1.04352	0.0234277	0.00109979	-3.26367	chr2	56996842	57014015	protein_coding
ENSMUSG00000032489	Kif9	-1.04269	0.0749389	0.00494886	-2.81034	chr9	110306026	110354247	protein_coding
ENSMUSG00000020092	Pald1	-1.04085	0.161678	0.0139124	-2.45952	chr10	61155435	61219309	protein_coding
ENSMUSG00000043300	B3galnt1	-1.04066	0.0235004	0.00110516	-3.26229	chr3	69481491	69506293	protein_coding
ENSMUSG00000034265	Zdhhc14	-1.04055	3.29715e-06	3.24409e-08	-5.52773	chr17	5542832	5804086	protein_coding
ENSMUSG00000072763	5430403G16Rik	-1.03929	0.487995	0.0730791	-1.79234	chr5	109822411	109838907	protein_coding
ENSMUSG00000121097		-1.03903	1	0.495235	-0.682007	chr6	113459082	113460141	lncRNA
ENSMUSG00000109587	Gm31105	-1.03816	1	0.470931	-0.720965	chr8	81606569	81607798	lncRNA
ENSMUSG00000026360	Rgs2	-1.0371	8.06267e-12	1.61348e-14	-7.67819	chr1	143875076	143879899	protein_coding
ENSMUSG00000063412	Gm10131	-1.03708	1	0.53816	-0.615597	chr8	34578156	34578891	protein_coding
ENSMUSG00000000440	Pparg	-1.03614	0.000331555	6.82849e-06	-4.49897	chr6	115337912	115467360	protein_coding
ENSMUSG00000102545	6430573P05Rik	-1.03525	1	0.371076	-0.894459	chr3	79194480	79197155	lncRNA
ENSMUSG00000037196	Pacrg	-1.03379	0.364721	0.0467419	-1.98863	chr17	10621941	11059198	protein_coding
ENSMUSG00000114424	Gm47414	-1.03315	0.849552	0.254127	-1.14038	chr14	29680028	29683338	lncRNA
ENSMUSG00000061322	Dnai1	-1.02785	1	0.248851	-1.15314	chr4	41569775	41638158	protein_coding
ENSMUSG00000039981	Zc3h12d	-1.02597	5.00734e-06	5.09376e-08	-5.44801	chr10	7708234	7746160	protein_coding
ENSMUSG00000006445	Epha2	-1.02529	1	0.415868	-0.81361	chr4	141028551	141056695	protein_coding
ENSMUSG00000025912	Mybl1	-1.02519	0.762512	0.188288	-1.31566	chr1	9737640	9770434	protein_coding
ENSMUSG00000106205	C230096K16Rik	-1.02483	1	0.416698	-0.812164	chr5	64961357	64963078	TEC
ENSMUSG00000114025	Gm49331	-1.02455	0.499542	0.0773908	-1.76603	chr12	17952390	17954676	unprocessed_pseudogene
ENSMUSG00000037493	Cib2	-1.02401	0.344825	0.0425245	-2.02835	chr9	54452078	54467502	protein_coding
ENSMUSG00000020312	Shc2	-1.02213	0.41446	0.0562958	-1.90874	chr10	79453885	79473752	protein_coding
ENSMUSG00000110440	Gm45894	-1.02148	0.607538	0.111194	-1.59285	chr8	123596913	123628196	lncRNA
ENSMUSG00000074874	Ctla2b	-1.02002	0.715341	0.160867	-1.40216	chr13	61043164	61045261	protein_coding
ENSMUSG00000106925	Gm20072	-1.01989	1	0.457277	-0.743339	chr5	67610822	67611113	processed_pseudogene
ENSMUSG00000057098	Ebf1	-1.01596	1	0.538139	-0.615629	chr11	44508144	44898918	protein_coding
ENSMUSG00000112908	Gm7392	-1.01596	1	0.538139	-0.615629	chr12	47859688	47860032	processed_pseudogene
ENSMUSG00000017754	Pltp	-1.01142	1.75334e-12	3.21633e-15	-7.88221	chr2	164681438	164699631	protein_coding
ENSMUSG00000121272		-1.01131	1	0.297941	-1.04086	chr1	89486971	89491251	lncRNA
ENSMUSG00000055069	Rab39	-1.00963	0.370297	0.0477962	-1.97918	chr9	53595410	53617532	protein_coding
ENSMUSG00000112640	Gm32687	-1.00938	0.867529	0.272399	-1.09755	chr10	81699768	81716915	protein_coding
ENSMUSG00000024013	Fgd2	-1.00551	0.000159747	2.93259e-06	-4.67549	chr17	29579888	29598635	protein_coding
ENSMUSG00000056367	Actr3b	-1.00346	1	0.49318	-0.68526	chr5	25964995	26055686	protein_coding
ENSMUSG00000105572	Gm43300	-1.00346	1	0.49318	-0.68526	chr3	119521397	119523439	TEC
ENSMUSG00000036526	Card11	-1.00233	0.0491833	0.00280509	-2.98833	chr5	140858745	140986337	protein_coding
ENSMUSG00000056758	Hmga2	-1.00128	4.17811e-05	5.82091e-07	-4.99707	chr10	120197180	120312374	protein_coding
ENSMUSG00000028459	Cd72	-1.00027	7.92674e-11	2.12791e-13	-7.3405	chr4	43446462	43454628	protein_coding
ENSMUSG00000028845	Tekt2	-1.00022	1	0.392844	-0.854471	chr4	126215914	126219481	protein_coding
ENSMUSG00000055435	Maf	-0.998681	9.85445e-15	9.8602e-18	-8.57556	chr8	116409681	116434533	protein_coding
ENSMUSG00000027316	Gfra4	-0.996762	1	0.554963	-0.590339	chr2	130881552	130885008	protein_coding
ENSMUSG00000083674	Zfp133-ps	-0.995441	1	0.437472	-0.776468	chr2	144301200	144342187	transcribed_unitary_pseudogene
ENSMUSG00000072437	Nanos1	-0.995014	0.85314	0.259008	-1.12874	chr19	60744425	60748352	protein_coding
ENSMUSG00000086513	Gvin-ps1	-0.99322	0.611244	0.113605	-1.5822	chr7	105473430	105480722	unprocessed_pseudogene
ENSMUSG00000087385	Frg2f1	-0.992405	0.554734	0.0934809	-1.67731	chr4	119387505	119396726	protein_coding
ENSMUSG00000100937	Nscme3l	-0.992355	1	0.378939	-0.879853	chr19	5552795	5553815	protein_coding
ENSMUSG00000093885	Rpl35a-ps5	-0.992242	1	0.485607	-0.697313	chr5	33233382	33233714	processed_pseudogene
ENSMUSG00000051212	Gpr183	-0.991758	0.156835	0.0133388	-2.47459	chr14	122189963	122202607	protein_coding
ENSMUSG00000022494	Shisa9	-0.991331	0.779876	0.198749	-1.28512	chr16	11801977	12088766	protein_coding
ENSMUSG00000109243	Gm45867	-0.990796	1	0.393503	-0.853281	chr7	81523952	81526268	TEC
ENSMUSG00000020808	Pimreg	-0.990701	0.692304	0.15033	-1.43837	chr11	71932858	71938196	protein_coding
ENSMUSG00000107932	Gm44432	-0.989998	1	0.583182	-0.548743	chr6	4610234	4611171	TEC
ENSMUSG00000020191	Spata48	-0.98949	1	0.318881	-0.99676	chr11	11412094	11465192	protein_coding
ENSMUSG00000120774		-0.98823	1	0.506319	-0.66458	chr7	101916514	101916869	lncRNA
ENSMUSG00000027848	Olfml3	-0.984888	0.0229065	0.00106577	-3.27256	chr3	103629538	103645317	protein_coding
ENSMUSG00000028494	Plin2	-0.984266	6.89383e-09	3.27648e-11	-6.63358	chr4	86566623	86588297	protein_coding
ENSMUSG00000026065	Slc9a4	-0.983117	0.86577	0.267607	-1.10859	chr1	40619241	40669885	protein_coding
ENSMUSG00000022033	Pbk	-0.98139	0.833982	0.241587	-1.17103	chr14	66043286	66055271	protein_coding
ENSMUSG00000020961	Ston2	-0.979715	0.77221	0.193616	-1.29996	chr12	91599783	91755161	protein_coding
ENSMUSG00000099061	Gm28050	-0.9774	1	0.440818	-0.770812	chr5	106648759	106722589	lncRNA
ENSMUSG00000105283	Gm33370	-0.977327	0.398489	0.0532547	-1.93285	chr5	97057565	97070053	lncRNA
ENSMUSG00000006931	P3h4	-0.974598	1	0.299881	-1.03669	chr11	100299282	100305662	protein_coding
ENSMUSG00000040187	Arntl2	-0.974211	1	0.3656	-0.904745	chr6	146697553	146735027	protein_coding
ENSMUSG00000030747	Dgat2	-0.974016	1	0.33615	-0.9618	chr7	98802865	98831926	protein_coding
ENSMUSG00000120027		-0.973869	1	0.311535	-1.01201	chr4	106171838	106173399	lncRNA
ENSMUSG00000102278	Gm37145	-0.972314	1	0.314467	-1.00589	chr1	172215801	172218556	TEC
ENSMUSG00000104761	Gm43511	-0.972171	1	0.41855	-0.808939	chr5	100946615	100948911	TEC
ENSMUSG00000069763	Tmem100	-0.969144	1	0.506732	-0.663936	chr11	89921174	89927334	protein_coding
ENSMUSG00000067889	Sptbn2	-0.968698	0.859785	0.26248	-1.12055	chr19	4761195	4802388	protein_coding
ENSMUSG00000035578	Iqcg	-0.968377	1	0.491474	-0.687966	chr16	32833053	32876588	protein_coding
ENSMUSG00000044485	Klk1b11	-0.966402	0.643777	0.127006	-1.52602	chr7	43645301	43649299	protein_coding
ENSMUSG00000014303	Glis2	-0.965595	1	0.419247	-0.807728	chr16	4412577	4442788	protein_coding
ENSMUSG00000117405	Rpl19-ps7	-0.965245	0.680159	0.141814	-1.46907	chr18	24078016	24078607	processed_pseudogene
ENSMUSG00000059606	Rnase2b	-0.964706	1	0.52693	-0.632699	chr14	51399717	51400475	protein_coding
ENSMUSG00000078796	Zfp541	-0.964632	1	0.493467	-0.684804	chr7	15795739	15830259	protein_coding
ENSMUSG00000051435	Fhad1	-0.964602	1	0.302954	-1.03012	chr4	141617749	141742393	protein_coding
ENSMUSG00000110730	Gm19385	-0.964346	1	0.38804	-0.863178	chr9	120690681	120695822	lncRNA
ENSMUSG00000097908	4933404O12Rik	-0.963647	0.264975	0.0279491	-2.198	chr5	136947964	136965968	lncRNA
ENSMUSG00000082229	Nap1l2	-0.961523	0.820832	0.228865	-1.20329	chrX	102227782	102230246	protein_coding
ENSMUSG00000091405	H4c14	-0.961047	1	0.44397	-0.765506	chr3	96168998	96170627	protein_coding
ENSMUSG00000058173	Smco4	-0.959444	0.798103	0.210767	-1.25146	chr9	15404728	15456556	protein_coding
ENSMUSG00000008136	Fhl2	-0.959154	1	0.389672	-0.860212	chr1	43162234	43236144	protein_coding
ENSMUSG00000029648	Flt1	-0.9577	0.196091	0.0179528	-2.36659	chr5	147498414	147662821	protein_coding
ENSMUSG00000049119	Fam110b	-0.956697	0.190208	0.0171446	-2.38359	chr4	5644090	6108223	protein_coding
ENSMUSG00000104649	Gm43712	-0.956345	1	0.357127	-0.920853	chr3	90034074	90034364	unprocessed_pseudogene
ENSMUSG00000060380	C030014I23Rik	-0.955217	1	0.401195	-0.83949	chr9	44379641	44393477	lncRNA
ENSMUSG00000074505	Fat3	-0.954094	0.228501	0.022692	-2.27858	chr9	15821485	16412581	protein_coding
ENSMUSG00000012443	Kif11	-0.953254	0.192104	0.0173958	-2.37823	chr19	37364851	37410307	protein_coding
ENSMUSG00000074361	C5ar2	-0.952943	0.471433	0.0691839	-1.81722	chr7	15968510	15978079	protein_coding
ENSMUSG00000091623	Gm17092	-0.952483	1	0.381126	-0.875824	chr5	100125545	100128030	lncRNA
ENSMUSG00000070526	Peg12	-0.952323	1	0.48922	-0.691549	chr7	62111619	62114258	protein_coding
ENSMUSG00000087142	Gm12454	-0.951814	0.569526	0.098538	-1.65198	chr4	43504428	43508763	lncRNA
ENSMUSG00000073888	Ccl27a	-0.951094	0.686688	0.146323	-1.45264	chr4	41769467	41774247	protein_coding
ENSMUSG00000023909	Paqr4	-0.949708	0.0749389	0.00493741	-2.81109	chr17	23955160	23959841	protein_coding
ENSMUSG00000086714	0610009E02Rik	-0.949564	1	0.49222	-0.686783	chr2	26335708	26349408	lncRNA
ENSMUSG00000068396	Rpl34-ps1	-0.948417	1	0.338469	-0.957194	chr6	71101594	71101947	processed_pseudogene
ENSMUSG00000058246	Gm10037	-0.947771	1	0.493166	-0.685283	chr13	67979225	67992154	protein_coding
ENSMUSG00000057657	Rps18-ps3	-0.946501	0.89943	0.305205	-1.02534	chr8	107989425	107989880	processed_pseudogene
ENSMUSG00000026494	Kif26b	-0.946267	1	0.392511	-0.855073	chr1	178356690	178766765	protein_coding
ENSMUSG00000051278	Zgrf1	-0.945851	0.604604	0.109171	-1.60193	chr3	127347138	127411672	protein_coding
ENSMUSG00000062515	Fabp4	-0.945048	5.01601e-10	1.79845e-12	-7.04928	chr3	10269148	10273636	protein_coding
ENSMUSG00000038569	Rad9b	-0.943087	1	0.34176	-0.950693	chr5	122461286	122492296	protein_coding
ENSMUSG00000097694	G730013B05Rik	-0.942551	1	0.450739	-0.754184	chr16	50346608	50379822	lncRNA
ENSMUSG00000041592	Sdk2	-0.942492	1	0.379539	-0.878746	chr11	113667200	113957872	protein_coding
ENSMUSG00000030657	Xylt1	-0.942479	1.44352e-05	1.7212e-07	-5.22717	chr7	116980214	117272803	protein_coding
ENSMUSG00000091898	Tnnc1	-0.941788	0.820832	0.23044	-1.19923	chr14	30930269	30933686	protein_coding
ENSMUSG00000111966	Gm5781	-0.940454	0.865916	0.268302	-1.10698	chr10	116808671	116809113	processed_pseudogene
ENSMUSG00000028572	Hook1	-0.939625	1	0.301419	-1.0334	chr4	95855477	95913650	protein_coding
ENSMUSG00000120808		-0.939428	0.689379	0.14823	-1.44581	chr9	123680356	123682450	lncRNA
ENSMUSG00000039063	Echdc3	-0.939084	1	0.30653	-1.02253	chr2	6193276	6217844	protein_coding
ENSMUSG00000018919	Tm4sf5	-0.938577	0.659368	0.133879	-1.49898	chr11	70396070	70402004	protein_coding
ENSMUSG00000112880	Gm20337	-0.936836	1	0.474804	-0.714685	chr12	80988323	80992173	lncRNA
ENSMUSG00000064065	Ipcef1	-0.93596	1	0.364104	-0.907573	chr10	6835796	7002478	protein_coding
ENSMUSG00000042340	Ctf1	-0.934831	1	0.61895	-0.49734	chr7	127311908	127317364	protein_coding
ENSMUSG00000069814	Ccdc92b	-0.933798	1	0.573114	-0.563471	chr11	74510431	74532342	protein_coding
ENSMUSG00000120441		-0.933798	1	0.573114	-0.563471	chr2	90900666	90901969	lncRNA
ENSMUSG00000087368	BC065397	-0.932532	1	0.42644	-0.795299	chrX	135642573	135704113	lncRNA
ENSMUSG00000020889	Nr1d1	-0.930387	0.398489	0.0532119	-1.9332	chr11	98658758	98666159	protein_coding
ENSMUSG00000050232	Cxcr3	-0.928728	0.547979	0.0911574	-1.68932	chrX	100775141	100777875	protein_coding
ENSMUSG00000020492	Ska2	-0.928609	0.533004	0.0868125	-1.71246	chr11	87000060	87015461	protein_coding
ENSMUSG00000120227		-0.927222	1	0.410665	-0.822724	chr5	109983006	109992949	lncRNA
ENSMUSG00000033717	Adra2a	-0.926519	1	0.506168	-0.664816	chr19	54032582	54037413	protein_coding
ENSMUSG00000100455	Gm29170	-0.923228	1	0.37724	-0.882993	chr1	143653380	143657045	lncRNA
ENSMUSG00000113836	Gm3325	-0.922079	0.848137	0.252892	-1.14335	chr13	62163419	62198800	transcribed_processed_pseudogene
ENSMUSG00000061104	Sap18b	-0.921525	1	0.544782	-0.605597	chr8	96551974	96552762	protein_coding
ENSMUSG00000042156	Dzip1	-0.921104	1	0.365252	-0.905403	chr14	119112932	119162872	protein_coding
ENSMUSG00000052387	Trpm3	-0.920954	1	0.501337	-0.672387	chr19	22116410	22972774	protein_coding
ENSMUSG00000028167	Bdh2	-0.91905	0.605831	0.110297	-1.59686	chr3	134986982	135010187	protein_coding
ENSMUSG00000030283	St8sia1	-0.919021	1	0.31451	-1.0058	chr6	142767271	142910178	protein_coding
ENSMUSG00000033952	Aspm	-0.917849	0.566851	0.0973189	-1.65799	chr1	139382510	139421829	protein_coding
ENSMUSG00000004951	Hspb1	-0.915911	1	0.315066	-1.00465	chr5	135916773	135918417	protein_coding
ENSMUSG00000097167	Gm16740	-0.914737	1	0.325677	-0.982858	chr3	95124732	95133969	lncRNA
ENSMUSG00000090386	Mir99ahg	-0.914456	0.70818	0.157579	-1.41326	chr16	77033184	77570315	lncRNA
ENSMUSG00000119984		-0.914369	1	0.547327	-0.60177	chrX	49626209	49680423	lncRNA
ENSMUSG00000030214	Plbd1	-0.913662	0.866201	0.269265	-1.10476	chr6	136589068	136638926	protein_coding
ENSMUSG00000074412	Gm10689	-0.913492	1	0.41397	-0.816928	chr8	25944289	25944720	processed_pseudogene
ENSMUSG00000022793	B4galt4	-0.913482	0.106768	0.00788764	-2.65684	chr16	38562626	38589411	protein_coding
ENSMUSG00000039013	Siglecf	-0.913232	0.868715	0.273655	-1.09468	chr7	43000765	43008955	protein_coding
ENSMUSG00000001095	Slc13a2	-0.912732	0.74799	0.177401	-1.3488	chr11	78287913	78313043	protein_coding
ENSMUSG00000030322	Mbd4	-0.912629	0.125608	0.00976128	-2.58417	chr6	115817658	115830332	protein_coding
ENSMUSG00000027353	Mcm8	-0.912505	0.533004	0.0868652	-1.71217	chr2	132658061	132686117	protein_coding
ENSMUSG00000115938	Gm17241	-0.912505	0.533004	0.0868652	-1.71217	chr15	99604443	99604694	processed_pseudogene
ENSMUSG00000039648	Kyat1	-0.912421	0.754352	0.182561	-1.33291	chr2	30075136	30095859	protein_coding
ENSMUSG00000025089	Gfra1	-0.911706	1	0.596221	-0.529842	chr19	58224036	58444341	protein_coding
ENSMUSG00000098146	Gm26935	-0.911706	1	0.596221	-0.529842	chr7	30437078	30447862	lncRNA
ENSMUSG00000120958		-0.911706	1	0.596221	-0.529842	chr10	58282371	58282472	lncRNA
ENSMUSG00000033906	Zdhhc15	-0.90821	1	0.459652	-0.739419	chrX	103580575	103714670	protein_coding
ENSMUSG00000003484	Cyp4f18	-0.90635	0.375723	0.0489582	-1.96896	chr8	72742326	72763470	protein_coding
ENSMUSG00000020264	Slc36a2	-0.905624	0.625928	0.118943	-1.55922	chr11	55049296	55075903	protein_coding
ENSMUSG00000087362	Gm13710	-0.904991	0.831791	0.239666	-1.17582	chr2	84331089	84361718	lncRNA
ENSMUSG00000084932	Gm15156	-0.903886	0.909337	0.320385	-0.993667	chrX	154405785	154406357	lncRNA
ENSMUSG00000074622	Mafb	-0.903467	1.56045e-10	4.8793e-13	-7.22862	chr2	160205623	160208985	protein_coding
ENSMUSG00000030352	Tspan9	-0.903245	1	0.449492	-0.756262	chr6	127938359	128120557	protein_coding
ENSMUSG00000039908	Slc26a11	-0.902134	0.00633855	0.000212994	-3.70308	chr11	119246383	119271905	protein_coding
ENSMUSG00000030246	Ldhb	-0.89846	0.0431285	0.0023675	-3.03978	chr6	142435975	142453683	protein_coding
ENSMUSG00000095762	Gm16378	-0.896346	1	0.518782	-0.645224	chr8	123568470	123568811	processed_pseudogene
ENSMUSG00000029153	Ociad2	-0.895606	0.742689	0.173093	-1.36233	chr5	73479542	73498371	protein_coding
ENSMUSG00000020042	Btbd11	-0.894941	0.809737	0.219499	-1.22786	chr10	85222678	85496156	protein_coding
ENSMUSG00000020086	Macroh2a2	-0.893992	1	0.476797	-0.711463	chr10	61574444	61619926	protein_coding
ENSMUSG00000024049	Myom1	-0.893992	1	0.476797	-0.711463	chr17	71309628	71433851	protein_coding
ENSMUSG00000078780	Gm5150	-0.89244	0.0616477	0.00380897	-2.89356	chr3	16001034	16060601	protein_coding
ENSMUSG00000041058	Wwp1	-0.891923	9.37911e-11	2.81538e-13	-7.30294	chr4	19608303	19708993	protein_coding
ENSMUSG00000116813	4930579D07Rik	-0.890438	1	0.525587	-0.634757	chr17	4901973	4943262	lncRNA
ENSMUSG00000025092	Hspa12a	-0.890151	1	0.4999	-0.674647	chr19	58784182	58932086	protein_coding
ENSMUSG00000067591	Klra3	-0.890145	0.229965	0.0229907	-2.27359	chr6	130300252	130314537	protein_coding
ENSMUSG00000078143	Gm17344	-0.889827	1	0.437727	-0.776037	chr8	110579166	110595087	lncRNA
ENSMUSG00000029177	Cenpa	-0.889106	0.269285	0.0286232	-2.18864	chr5	30824121	30832174	protein_coding
ENSMUSG00000004933	Matk	-0.888749	0.183392	0.0161632	-2.40521	chr10	81088769	81099199	protein_coding
ENSMUSG00000107728	Gm38910	-0.888716	1	0.555441	-0.589627	chr6	134582197	134584644	lncRNA
ENSMUSG00000034783	Cd207	-0.886473	1	0.60188	-0.521698	chr6	83648197	83654839	protein_coding
ENSMUSG00000107868	Gm5112	-0.885991	1	0.510714	-0.657726	chr6	122788129	122790496	TEC
ENSMUSG00000022836	Mylk	-0.885646	1	0.465901	-0.729165	chr16	34565580	34822790	protein_coding
ENSMUSG00000030433	Sbk2	-0.883705	0.908235	0.318746	-0.997037	chr7	4943511	4967405	protein_coding
ENSMUSG00000038244	Mical2	-0.88356	0.000472573	1.03239e-05	-4.41028	chr7	111825063	112012313	protein_coding
ENSMUSG00000022508	Bcl6	-0.879001	0.00025785	5.11956e-06	-4.55983	chr16	23783802	23807602	protein_coding
ENSMUSG00000021007	Spata7	-0.878795	0.156061	0.0131887	-2.47863	chr12	98594416	98636074	protein_coding
ENSMUSG00000062980	Cped1	-0.874192	0.569526	0.0985242	-1.65205	chr6	21985915	22256403	protein_coding
ENSMUSG00000087213	2810408I11Rik	-0.874137	1	0.554675	-0.59077	chr1	64719013	64729842	lncRNA
ENSMUSG00000048142	Nat8l	-0.873415	1	0.381819	-0.87455	chr5	34153328	34163260	protein_coding
ENSMUSG00000121109		-0.873415	1	0.381819	-0.87455	chr11	5737922	5738440	lncRNA
ENSMUSG00000103887	Gm37008	-0.872606	1	0.601234	-0.522627	chr7	92286391	92287469	TEC
ENSMUSG00000120869		-0.872606	1	0.601234	-0.522627	chr12	91555228	91555453	lncRNA
ENSMUSG00000028943	Espn	-0.871462	1	0.565383	-0.574864	chr4	152204788	152236828	protein_coding
ENSMUSG00000084235	Gm15421	-0.870089	1	0.424799	-0.798123	chr5	22733319	22734242	transcribed_processed_pseudogene
ENSMUSG00000017417	Plxdc1	-0.869817	0.00374238	0.000115457	-3.85558	chr11	97814064	97877270	protein_coding
ENSMUSG00000067870	Rpl31-ps8	-0.869691	0.274493	0.0296168	-2.17518	chr15	90648482	90648859	processed_pseudogene
ENSMUSG00000120660		-0.869255	1	0.54875	-0.599634	chr4	144578047	144618888	lncRNA
ENSMUSG00000084918	Gm12708	-0.868558	0.890188	0.294545	-1.0482	chr4	95081512	95097987	lncRNA
ENSMUSG00000015968	Cacna1d	-0.867897	0.177485	0.015534	-2.41968	chr14	29761896	30213412	protein_coding
ENSMUSG00000022656	Nectin3	-0.867873	1	0.541311	-0.610831	chr16	46208069	46318888	protein_coding
ENSMUSG00000006800	Sulf2	-0.867694	0.00444784	0.00014056	-3.80718	chr2	165915009	165997583	protein_coding
ENSMUSG00000105843	Gm19439	-0.867089	1	0.425603	-0.796738	chr3	87938176	87940464	TEC
ENSMUSG00000086191	Zfp652os	-0.866704	0.743073	0.173645	-1.36058	chr11	95590778	95603621	lncRNA
ENSMUSG00000006462	A530013C23Rik	-0.865328	0.912058	0.324122	-0.986023	chr2	167532597	167571092	lncRNA
ENSMUSG00000028549	Itgb3bp	-0.864533	0.719268	0.163009	-1.39502	chr4	99653639	99787010	protein_coding
ENSMUSG00000062380	Tubb3	-0.863076	1	0.45559	-0.746128	chr8	124138163	124148754	protein_coding
ENSMUSG00000023066	Rttn	-0.861275	0.262304	0.0275361	-2.20383	chr18	88989914	89149140	protein_coding
ENSMUSG00000038020	Rapgefl1	-0.860807	1	0.451595	-0.752759	chr11	98727611	98744523	protein_coding
ENSMUSG00000020614	Fam20a	-0.860335	1	0.410371	-0.82324	chr11	109560575	109613105	protein_coding
ENSMUSG00000024177	Nme4	-0.859151	0.123758	0.00956586	-2.59114	chr17	26310708	26314576	protein_coding
ENSMUSG00000015094	Npdc1	-0.858632	0.250276	0.0258143	-2.22899	chr2	25289363	25299506	protein_coding
ENSMUSG00000097032	4930539J05Rik	-0.857219	1	0.45484	-0.74737	chr3	135141970	135144467	lncRNA
ENSMUSG00000020973	Dnaaf2	-0.856606	1	0.37125	-0.894135	chr12	69235861	69245203	protein_coding
ENSMUSG00000075271	Ttc30a1	-0.856103	0.433103	0.0600147	-1.88069	chr2	75808591	75812311	protein_coding
ENSMUSG00000004668	Abca13	-0.855566	1	0.603028	-0.520051	chr11	9141942	9634259	protein_coding
ENSMUSG00000036552	Ermard	-0.855084	0.00915202	0.000338059	-3.58424	chr17	15261470	15310306	protein_coding
ENSMUSG00000097690	4930505N22Rik	-0.853938	1	0.536144	-0.618654	chr19	45986576	46001825	lncRNA
ENSMUSG00000040522	Tlr8	-0.853798	3.92228e-10	1.34089e-12	-7.09002	chrX	166025692	166047325	protein_coding
ENSMUSG00000068706	Gm10250	-0.851826	1	0.560634	-0.5819	chr15	5150136	5150617	processed_pseudogene
ENSMUSG00000031398	Plxna3	-0.851512	0.691295	0.149143	-1.44256	chrX	73372672	73388295	protein_coding
ENSMUSG00000004698	Hdac9	-0.850486	0.3207	0.0378647	-2.07632	chr12	34097579	34967094	protein_coding
ENSMUSG00000019590	Cyb561	-0.850112	1	0.420217	-0.806044	chr11	105824528	105844162	protein_coding
ENSMUSG00000100153	Ppp1ccb	-0.849119	1	0.362396	-0.910808	chr7	119339149	119341449	transcribed_processed_pseudogene
ENSMUSG00000021217	Tshz3	-0.848747	1	0.615128	-0.502768	chr7	36397543	36472978	protein_coding
ENSMUSG00000061062	Hdac1-ps	-0.848747	1	0.615128	-0.502768	chr17	78799011	78800454	processed_pseudogene
ENSMUSG00000094112	9330182O14Rik	-0.848747	1	0.615128	-0.502768	chr15	39997761	40013406	protein_coding
ENSMUSG00000117458	Gm6552	-0.848747	1	0.615128	-0.502768	chr17	80240941	80242001	processed_pseudogene
ENSMUSG00000091514	Gm17484	-0.848433	0.822748	0.232335	-1.19437	chr8	26244496	26259733	lncRNA
ENSMUSG00000034107	Ano7	-0.848065	1	0.421526	-0.803777	chr1	93301652	93332025	protein_coding
ENSMUSG00000087231	E230016M11Rik	-0.848065	1	0.421526	-0.803777	chr6	67013583	67057638	lncRNA
ENSMUSG00000007655	Cav1	-0.847877	0.0158851	0.000670214	-3.40148	chr6	17306334	17341451	protein_coding
ENSMUSG00000030117	Gdf3	-0.84773	5.39661e-05	8.00965e-07	-4.93513	chr6	122582362	122587046	protein_coding
ENSMUSG00000007039	Ddah2	-0.846211	0.574951	0.100579	-1.64205	chr17	35278011	35281071	protein_coding
ENSMUSG00000087424	5730405O15Rik	-0.84535	1	0.397616	-0.845886	chrX	12907989	12911536	lncRNA
ENSMUSG00000112095	Sros1	-0.84454	0.493263	0.0751533	-1.77953	chr10	122400928	122405796	lncRNA
ENSMUSG00000086637	Gm14040	-0.843617	0.846008	0.251652	-1.14634	chr2	129335490	129357727	lncRNA
ENSMUSG00000120374		-0.842232	0.863184	0.266088	-1.11212	chr5	36868347	36870738	lncRNA
ENSMUSG00000002985	Apoe	-0.84211	9.37911e-11	2.77887e-13	-7.3047	chr7	19430034	19433113	protein_coding
ENSMUSG00000072980	Oip5	-0.840838	0.839273	0.24646	-1.15899	chr2	119439993	119448950	protein_coding
ENSMUSG00000028362	Tnfsf8	-0.840276	0.548968	0.0917085	-1.68645	chr4	63749545	63779584	protein_coding
ENSMUSG00000083298	Gm12085	-0.840137	1	0.587964	-0.541789	chr11	29283383	29284322	processed_pseudogene
ENSMUSG00000031860	Pbx4	-0.838756	1	0.413026	-0.81858	chr8	70285141	70324942	protein_coding
ENSMUSG00000032254	Kif23	-0.838357	0.0406668	0.00219729	-3.06218	chr9	61823187	61854056	protein_coding
ENSMUSG00000086291	Gm15513	-0.838165	0.92261	0.33895	-0.956243	chr5	34369154	34371146	lncRNA
ENSMUSG00000111535	Gm35154	-0.83793	0.586771	0.10379	-1.62675	chr10	44474716	44565305	lncRNA
ENSMUSG00000079227	Ccr5	-0.837614	5.21401e-07	4.08669e-09	-5.88065	chr9	123921580	123947736	protein_coding
ENSMUSG00000112368	Gm49376	-0.835968	0.921041	0.334109	-0.96587	chr12	55322166	55325499	unprocessed_pseudogene
ENSMUSG00000053310	Nrgn	-0.835695	1	0.546042	-0.603702	chr9	37455788	37464200	protein_coding
ENSMUSG00000055782	Abcd2	-0.835357	0.0179459	0.00079251	-3.3554	chr15	91030074	91076002	protein_coding
ENSMUSG00000027654	Fam83d	-0.834646	1	0.466278	-0.728549	chr2	158610013	158628557	protein_coding
ENSMUSG00000083282	Ctsf	-0.834535	0.246124	0.0252585	-2.23743	chr19	4905158	4910946	protein_coding
ENSMUSG00000026546	Cfap45	-0.834248	0.930178	0.349796	-0.934985	chr1	172348368	172373437	protein_coding
ENSMUSG00000022240	Ctnnd2	-0.834128	0.835051	0.243281	-1.16683	chr15	30172739	31029487	protein_coding
ENSMUSG00000042489	Clspn	-0.832342	0.565583	0.0967216	-1.66096	chr4	126450728	126487696	protein_coding
ENSMUSG00000105954	Gm42793	-0.832056	0.609967	0.112654	-1.58637	chr5	104582987	104584238	TEC
ENSMUSG00000022332	Khdrbs3	-0.831381	1	0.623318	-0.491153	chr15	68800269	68973060	protein_coding
ENSMUSG00000121137		-0.829277	0.481208	0.0713406	-1.8033	chr12	8622155	8638094	lncRNA
ENSMUSG00000081344	Gm14303	-0.829124	0.491533	0.0743029	-1.78474	chr2	172351441	172351611	processed_pseudogene
ENSMUSG00000024186	Rgs11	-0.829067	0.798103	0.210312	-1.25271	chr17	26421925	26430298	protein_coding
ENSMUSG00000121192		-0.828002	0.889926	0.294216	-1.04892	chr11	84709677	84711185	lncRNA
ENSMUSG00000047604	Frat2	-0.826528	0.748466	0.178417	-1.34564	chr19	41834411	41836571	protein_coding
ENSMUSG00000024867	Pip5k1b	-0.826394	0.852267	0.258459	-1.13004	chr19	24272158	24533236	protein_coding
ENSMUSG00000097817	Gm26810	-0.825655	1	0.647696	-0.456965	chr7	29893379	29900314	lncRNA
ENSMUSG00000043644	0610009L18Rik	-0.825077	0.909337	0.321394	-0.991598	chr11	120239504	120242036	lncRNA
ENSMUSG00000027478	Dnmt3b	-0.824469	0.754352	0.181982	-1.33468	chr2	153491370	153529650	protein_coding
ENSMUSG00000006356	Crip2	-0.824359	1	0.431559	-0.786526	chr12	113103856	113109126	protein_coding
ENSMUSG00000019851	Perp	-0.823137	1	0.591168	-0.537144	chr10	18720768	18732821	protein_coding
ENSMUSG00000023046	Igfbp6	-0.823137	1	0.591168	-0.537144	chr15	102052797	102057946	protein_coding
ENSMUSG00000101585	1600010M07Rik	-0.823022	0.659466	0.134494	-1.49661	chr7	109597583	109750409	lncRNA
ENSMUSG00000121395		-0.822804	0.519433	0.0828395	-1.73444	chr17	6705923	6734421	lncRNA
ENSMUSG00000020649	Rrm2	-0.822735	0.568461	0.0980556	-1.65435	chr12	24758240	24764145	protein_coding
ENSMUSG00000060716	Plekhh1	-0.821311	1	0.645514	-0.460003	chr12	79075937	79128429	protein_coding
ENSMUSG00000103509	Gm38372	-0.821311	1	0.645514	-0.460003	chr1	7218334	7222361	TEC
ENSMUSG00000114602	Gm49223	-0.821311	1	0.645514	-0.460003	chr13	84422963	84428936	lncRNA
ENSMUSG00000040287	Stac3	-0.820137	1	0.52751	-0.631811	chr10	127337555	127344692	protein_coding
ENSMUSG00000086468	Etaa1os	-0.819996	0.882987	0.287796	-1.06297	chr11	17903955	17928971	lncRNA
ENSMUSG00000075590	Nrbp2	-0.819059	1	0.481069	-0.704584	chr15	75957367	75963476	protein_coding
ENSMUSG00000120115		-0.819059	1	0.481069	-0.704584	chr7	106242730	106243853	lncRNA
ENSMUSG00000021876	Rnase4	-0.81858	4.17811e-05	5.83423e-07	-4.99663	chr14	51328534	51343608	protein_coding
ENSMUSG00000042616	Oscp1	-0.817636	0.908505	0.319602	-0.995277	chr4	125952358	125985988	protein_coding
ENSMUSG00000116895	Gm3435	-0.817086	0.923861	0.341188	-0.951821	chr17	15230438	15242711	protein_coding
ENSMUSG00000064373	Selenop	-0.816852	3.47087e-11	8.97166e-14	-7.45522	chr15	3298029	3309990	protein_coding
ENSMUSG00000067818	Myl9	-0.815859	0.915371	0.326771	-0.980638	chr2	156617340	156623578	protein_coding
ENSMUSG00000032251	Irak1bp1	-0.814982	0.398489	0.0532626	-1.93279	chr9	82711593	82729740	protein_coding
ENSMUSG00000041594	Tmtc4	-0.813125	0.471052	0.0690494	-1.8181	chr14	123156383	123221447	protein_coding
ENSMUSG00000041633	Kctd12b	-0.812438	0.0823507	0.00558939	-2.77095	chrX	152468150	152479387	protein_coding
ENSMUSG00000103400	Gm15853	-0.81226	0.899294	0.304113	-1.02765	chr1	166205447	166208062	lncRNA
ENSMUSG00000020718	Polg2	-0.811955	0.70818	0.157658	-1.41299	chr11	106659079	106670363	protein_coding
ENSMUSG00000015854	Cd5l	-0.811013	4.93754e-05	7.20479e-07	-4.95576	chr3	87265188	87278380	protein_coding
ENSMUSG00000070524	Fcrlb	-0.810976	1	0.401276	-0.839344	chr1	170734842	170740510	protein_coding
ENSMUSG00000072115	Ang	-0.810623	0.355846	0.0448803	-2.00577	chr14	51328607	51339466	protein_coding
ENSMUSG00000022887	Masp1	-0.810414	0.915975	0.327635	-0.97889	chr16	23268167	23339565	protein_coding
ENSMUSG00000056412	Psenen-ps	-0.810028	1	0.412396	-0.819685	chr4	40775259	40775564	processed_pseudogene
ENSMUSG00000028391	Wdr31	-0.809976	1	0.59907	-0.525738	chr4	62366890	62389133	protein_coding
ENSMUSG00000026683	Nuf2	-0.809266	0.625646	0.118838	-1.55967	chr1	169325503	169359033	protein_coding
ENSMUSG00000105139	Gm19391	-0.807911	0.76075	0.185464	-1.32412	chr3	109027849	109030211	lncRNA
ENSMUSG00000079450	Cldn34c1	-0.807357	1	0.379881	-0.878115	chrX	122013192	122098492	protein_coding
ENSMUSG00000059089	Fcgr4	-0.806343	1.03736e-06	8.56322e-09	-5.75698	chr1	170846489	170857330	protein_coding
ENSMUSG00000097083	D930019O06Rik	-0.804974	0.514727	0.081031	-1.74473	chr1	39689344	39696550	lncRNA
ENSMUSG00000022665	Ccdc80	-0.804634	0.851745	0.257745	-1.13174	chr16	44913765	44948440	protein_coding
ENSMUSG00000073415	Gm10501	-0.803403	1	0.391438	-0.857012	chr17	35195875	35200764	lncRNA
ENSMUSG00000013928	1700020L13Rik	-0.802922	1	0.58236	-0.549941	chr7	29979519	29989662	protein_coding
ENSMUSG00000079481	Nhsl2	-0.802718	0.832341	0.240092	-1.17476	chrX	100892991	101135661	protein_coding
ENSMUSG00000085213	Gm13091	-0.80271	0.686688	0.146705	-1.45127	chr4	150651326	150653178	lncRNA
ENSMUSG00000091509	Gm17066	-0.80265	0.469981	0.0687598	-1.81999	chr14	105346826	105352112	lncRNA
ENSMUSG00000074867	Zfp808	-0.801565	0.85073	0.256196	-1.13543	chr13	62277700	62383958	protein_coding
ENSMUSG00000086404	Gm6787	-0.801464	1	0.617374	-0.499576	chrX	7963326	7972940	lncRNA
ENSMUSG00000120414	Gm32261	-0.801464	1	0.617374	-0.499576	chrX	72714010	72716660	lncRNA
ENSMUSG00000032400	Zwilch	-0.801399	0.606468	0.110797	-1.59462	chr9	64044426	64080386	protein_coding
ENSMUSG00000060224	Pyroxd2	-0.801017	0.90523	0.313729	-1.00743	chr19	42714297	42741214	protein_coding
ENSMUSG00000120382		-0.800609	0.90647	0.314848	-1.0051	chr7	98306100	98307158	lncRNA
ENSMUSG00000074217	Misp3	-0.800509	0.841732	0.248059	-1.15508	chr8	84736851	84738800	protein_coding
ENSMUSG00000032135	Mcam	-0.799899	1	0.66648	-0.430984	chr9	44045766	44054024	protein_coding
ENSMUSG00000082674	Gm11914	-0.798304	0.90523	0.312761	-1.00945	chr4	27867149	27867655	processed_pseudogene
ENSMUSG00000072949	Acot1	-0.797551	0.880755	0.285025	-1.0691	chr12	84056264	84065145	protein_coding
ENSMUSG00000030671	Pde3b	-0.796953	0.102547	0.00752453	-2.67269	chr7	114014516	114138486	protein_coding
ENSMUSG00000042439	Zfp532	-0.796565	0.930589	0.350562	-0.933499	chr18	65712983	65822514	protein_coding
ENSMUSG00000003545	Fosb	-0.795537	0.826155	0.234352	-1.18922	chr7	19036621	19043976	protein_coding
ENSMUSG00000039607	Rbms3	-0.794617	1	0.539454	-0.613639	chr9	116401814	117701749	protein_coding
ENSMUSG00000097055	Gm4419	-0.794617	1	0.539454	-0.613639	chr12	21467324	21471065	lncRNA
ENSMUSG00000031434	Morc4	-0.793524	1	0.460496	-0.738031	chrX	138722381	138772426	protein_coding
ENSMUSG00000063810	Alms1	-0.79347	0.67491	0.139526	-1.47756	chr6	85564513	85679735	protein_coding
ENSMUSG00000040690	Col16a1	-0.793286	1	0.559526	-0.583546	chr4	129941633	129993076	protein_coding
ENSMUSG00000003526	Prodh	-0.793278	0.659368	0.13394	-1.49874	chr16	17878221	17908067	protein_coding
ENSMUSG00000021087	Rtn1	-0.79229	0.933836	0.352885	-0.929008	chr12	72258526	72455828	protein_coding
ENSMUSG00000039206	Daglb	-0.791844	0.000377749	8.00036e-06	-4.46517	chr5	143450339	143491697	protein_coding
ENSMUSG00000070348	Ccnd1	-0.791115	0.0162332	0.000690315	-3.3934	chr7	144483668	144493662	protein_coding
ENSMUSG00000046272	Or5b21	-0.790712	1	0.496335	-0.680268	chr19	12834647	12840804	protein_coding
ENSMUSG00000035509	Fbxl21	-0.790607	1	0.50249	-0.670576	chr13	56670285	56685711	protein_coding
ENSMUSG00000087497	2810001G20Rik	-0.79055	0.844596	0.250921	-1.14811	chr11	63970270	64052746	lncRNA
ENSMUSG00000121008		-0.789054	0.325354	0.0386583	-2.06781	chr6	82979797	82981945	lncRNA
ENSMUSG00000034968	Lbx2	-0.788028	1	0.594749	-0.531967	chr6	83063348	83065224	protein_coding
ENSMUSG00000026365	Cfh	-0.787501	0.00113184	2.91618e-05	-4.17991	chr1	140012446	140111502	protein_coding
ENSMUSG00000097111	Peak1os	-0.787022	0.860798	0.263107	-1.11908	chr9	56165174	56175064	lncRNA
ENSMUSG00000106867	Gm43800	-0.78623	1	0.708797	-0.373472	chr6	31265898	31268628	TEC
ENSMUSG00000055041	Commd5	-0.785972	1	0.643896	-0.462258	chr15	76784110	76785505	protein_coding
ENSMUSG00000040003	Magi2	-0.783718	0.754352	0.182388	-1.33344	chr5	19432034	20909790	protein_coding
ENSMUSG00000015947	Fcgr1	-0.783394	3.49716e-09	1.48716e-11	-6.74915	chr3	96190225	96201285	protein_coding
ENSMUSG00000039899	Fgl2	-0.783168	4.89256e-07	3.75315e-09	-5.89472	chr5	21577640	21583372	protein_coding
ENSMUSG00000089762	Ier5l	-0.783042	0.702749	0.155265	-1.42118	chr2	30361549	30364231	protein_coding
ENSMUSG00000073985	Gm10602	-0.782355	0.643486	0.126288	-1.5289	chr7	101485710	101491978	lncRNA
ENSMUSG00000092680	Snord55	-0.781112	1	0.622374	-0.492488	chr4	117012967	117013045	snoRNA
ENSMUSG00000054702	Ap1s3	-0.780906	0.226348	0.0223838	-2.28379	chr1	79584593	79649689	protein_coding
ENSMUSG00000121048		-0.779958	0.778934	0.1979	-1.28756	chr6	125230137	125231248	lncRNA
ENSMUSG00000118669	Arvcf	-0.779419	0.876975	0.280723	-1.0787	chr16	18166046	18225826	protein_coding
ENSMUSG00000074646	6430550D23Rik	-0.779017	1	0.462279	-0.735099	chr2	155815199	155849897	protein_coding
ENSMUSG00000027524	Edn3	-0.778511	1	0.663689	-0.434826	chr2	174602412	174625835	protein_coding
ENSMUSG00000121168		-0.778465	1	0.554642	-0.590818	chr5	105841570	105844003	lncRNA
ENSMUSG00000035863	Palm	-0.777822	0.256603	0.0267763	-2.21476	chr10	79629406	79656730	protein_coding
ENSMUSG00000078126	Rpl23a-ps3	-0.77742	1	0.503108	-0.669608	chr14	33892612	33893079	processed_pseudogene
ENSMUSG00000069835	Sat2	-0.776624	0.907271	0.316229	-1.00224	chr11	69512850	69514696	protein_coding
ENSMUSG00000053714	4732471J01Rik	-0.776252	1	0.519431	-0.644222	chr7	25076244	25274499	lncRNA
ENSMUSG00000109680	Gm32098	-0.774261	1	0.559297	-0.583886	chr8	27155921	27158334	lncRNA
ENSMUSG00000049709	Nlrp10	-0.774164	0.794199	0.207341	-1.26091	chr7	108521059	108529385	protein_coding
ENSMUSG00000040183	Ankrd6	-0.773968	1	0.492369	-0.686545	chr4	32804035	32950841	protein_coding
ENSMUSG00000031958	Ldhd	-0.772395	1	0.442241	-0.768414	chr8	112350417	112357006	protein_coding
ENSMUSG00000100291	2310069B03Rik	-0.771462	1	0.635501	-0.473998	chr6	82854845	82858834	lncRNA
ENSMUSG00000106981	Gm45495	-0.771347	1	0.485078	-0.698159	chr5	53439152	53440851	lncRNA
ENSMUSG00000096221	1500002C15Rik	-0.770555	1	0.533458	-0.622736	chr4	155817002	155819184	lncRNA
ENSMUSG00000031465	Angpt2	-0.770199	0.52929	0.0858832	-1.71753	chr8	18740279	18791578	protein_coding
ENSMUSG00000021250	Fos	-0.769847	0.000331981	6.88235e-06	-4.49729	chr12	85520664	85524047	protein_coding
ENSMUSG00000110360	Gm45380	-0.769817	1	0.544288	-0.606342	chr7	101439743	101440057	processed_pseudogene
ENSMUSG00000027242	Wdr76	-0.768612	0.384487	0.0506858	-1.95413	chr2	121337204	121375341	protein_coding
ENSMUSG00000084166	Gm6451	-0.768531	0.851745	0.258008	-1.13111	chrX	150196664	150197380	processed_pseudogene
ENSMUSG00000073627	C130036L24Rik	-0.768496	1	0.496825	-0.679495	chr1	86287296	86301513	lncRNA
ENSMUSG00000020900	Myh10	-0.76801	1	0.427823	-0.792923	chr11	68582385	68707458	protein_coding
ENSMUSG00000121045		-0.767373	1	0.476031	-0.7127	chr15	80014701	80018222	lncRNA
ENSMUSG00000107402	4732416N19Rik	-0.764866	0.938331	0.364754	-0.906343	chr6	148113665	148117229	TEC
ENSMUSG00000081926	Gm15536	-0.764361	0.939398	0.370665	-0.895228	chr10	6988661	6988774	processed_pseudogene
ENSMUSG00000045636	Mtus1	-0.763567	0.00283403	8.34355e-05	-3.93431	chr8	41443951	41586763	protein_coding
ENSMUSG00000019761	Krt10	-0.763352	0.882518	0.286839	-1.06508	chr11	99276080	99280190	protein_coding
ENSMUSG00000027322	Siglec1	-0.763233	1.22727e-08	6.54924e-11	-6.53063	chr2	130911140	130928685	protein_coding
ENSMUSG00000062859	Tcp11	-0.762972	1	0.588082	-0.541618	chr17	28285719	28299613	protein_coding
ENSMUSG00000085772	D630024D03Rik	-0.762664	1	0.515584	-0.650167	chr11	31739169	31774552	lncRNA
ENSMUSG00000064368	mt-Nd6	-0.762518	0.205374	0.019326	-2.33918	chrMT	13552	14070	protein_coding
ENSMUSG00000069873	4930438A08Rik	-0.762035	1	0.513742	-0.653022	chr11	58165625	58185115	protein_coding
ENSMUSG00000052512	Nav2	-0.761366	0.00211054	5.87775e-05	-4.01767	chr7	48558464	49259838	protein_coding
ENSMUSG00000045071	E130308A19Rik	-0.760687	0.574321	0.100322	-1.64329	chr4	59626211	59761439	protein_coding
ENSMUSG00000002055	Spag5	-0.76024	0.499143	0.0768296	-1.76939	chr11	78192355	78213283	protein_coding
ENSMUSG00000116655	Gm35455	-0.760168	1	0.546256	-0.603379	chr17	15372421	15393320	lncRNA
ENSMUSG00000051220	Ercc6l	-0.759416	0.692304	0.150201	-1.43882	chrX	101185322	101200697	protein_coding
ENSMUSG00000025328	Padi3	-0.758108	1	0.562749	-0.578763	chr4	140512676	140537959	protein_coding
ENSMUSG00000063605	Ccdc102a	-0.757397	1	0.665353	-0.432535	chr8	95629497	95644726	protein_coding
ENSMUSG00000022885	St6gal1	-0.757068	0.000681323	1.62477e-05	-4.31106	chr16	23043490	23179100	protein_coding
ENSMUSG00000085360	Arhgap27os2	-0.756819	0.936414	0.362778	-0.910085	chr11	103246527	103251918	lncRNA
ENSMUSG00000054510	Gm14461	-0.755751	0.0269268	0.00129998	-3.21598	chr2	77878840	78132796	lncRNA
ENSMUSG00000118239	Gm50107	-0.755536	1	0.556212	-0.588477	chr17	31786137	31787828	lncRNA
ENSMUSG00000034858	Atosa	-0.754543	0.269505	0.0287415	-2.18701	chr9	74860166	74939750	protein_coding
ENSMUSG00000060183	Cxcl11	-0.754375	0.762512	0.188253	-1.31577	chr5	92507403	92513344	protein_coding
ENSMUSG00000103507	Gm38375	-0.754011	1	0.665891	-0.431795	chr9	95910677	95912903	TEC
ENSMUSG00000038332	Sesn1	-0.753439	0.00109989	2.81552e-05	-4.1879	chr10	41685931	41784420	protein_coding
ENSMUSG00000020185	E2f7	-0.753268	1	0.474228	-0.715617	chr10	110581300	110623245	protein_coding
ENSMUSG00000087259	2610035D17Rik	-0.752303	0.787097	0.204366	-1.26921	chr11	112934701	113092720	lncRNA
ENSMUSG00000079339	Ifit1bl1	-0.751549	0.260301	0.027239	-2.20808	chr19	34570291	34579356	protein_coding
ENSMUSG00000090125	Pou3f1	-0.751067	0.13964	0.0112942	-2.53346	chr4	124550600	124554448	protein_coding
ENSMUSG00000036587	Fut7	-0.750331	0.652093	0.131201	-1.50938	chr2	25313279	25316386	protein_coding
ENSMUSG00000042607	Asb4	-0.74959	0.936803	0.363755	-0.908234	chr6	5383386	5433022	protein_coding
ENSMUSG00000031376	Atp2b3	-0.749343	1	0.632035	-0.478864	chrX	72546692	72614611	protein_coding
ENSMUSG00000071793	2610005L07Rik	-0.749343	1	0.632035	-0.478864	chr8	20030715	20045888	transcribed_unprocessed_pseudogene
ENSMUSG00000104548	Gm43857	-0.749343	1	0.632035	-0.478864	chr3	152096799	152099877	TEC
ENSMUSG00000034457	Eda2r	-0.749106	1	0.51872	-0.64532	chrX	96377446	96420822	protein_coding
ENSMUSG00000027171	Prrg4	-0.748713	0.106645	0.00786966	-2.65761	chr2	104661086	104680221	protein_coding
ENSMUSG00000067714	Lpar5	-0.747949	0.177485	0.0155467	-2.41939	chr6	125044883	125059435	protein_coding
ENSMUSG00000023034	Nr4a1	-0.747483	0.0789443	0.00526832	-2.79015	chr15	101152150	101172676	protein_coding
ENSMUSG00000081214	Rpl35a-ps2	-0.747184	0.885938	0.290764	-1.05645	chr1	181069553	181069885	processed_pseudogene
ENSMUSG00000078122	F630028O10Rik	-0.746661	0.569177	0.0983046	-1.65313	chrX	95283498	95287267	lncRNA
ENSMUSG00000107761	2010008C14Rik	-0.746298	0.340078	0.0416838	-2.03666	chr6	125060400	125060992	TEC
ENSMUSG00000069755	Zfp125	-0.746108	0.707128	0.157015	-1.41518	chr12	20948575	20952660	transcribed_unprocessed_pseudogene
ENSMUSG00000050132	Sarm1	-0.745826	1	0.486246	-0.696292	chr11	78363156	78388580	protein_coding
ENSMUSG00000042035	Igsf3	-0.745712	1	0.501797	-0.671665	chr3	101284399	101370375	protein_coding
ENSMUSG00000117187	Gm4708	-0.745706	1	0.6413	-0.465882	chr17	74745280	74745634	processed_pseudogene
ENSMUSG00000020399	Havcr2	-0.74528	0.00190648	5.1664e-05	-4.04797	chr11	46345762	46372082	protein_coding
ENSMUSG00000021760	Gpx8	-0.74482	1	0.481862	-0.703312	chr13	113179287	113182944	protein_coding
ENSMUSG00000050382	Kif7	-0.744196	0.945816	0.383842	-0.870839	chr7	79347846	79365468	protein_coding
ENSMUSG00000000881	Dlg3	-0.744011	0.675341	0.139933	-1.47604	chrX	99811328	99862016	protein_coding
ENSMUSG00000032547	Ryk	-0.743996	0.534428	0.0872072	-1.71032	chr9	102712116	102785504	protein_coding
ENSMUSG00000009185	Ccl8	-0.743013	0.820257	0.228165	-1.2051	chr11	82006011	82007625	protein_coding
ENSMUSG00000097047	1110020A21Rik	-0.742921	1	0.605734	-0.516173	chr17	85224610	85265138	lncRNA
ENSMUSG00000031883	Car7	-0.742854	0.686688	0.147038	-1.45007	chr8	105261321	105276975	protein_coding
ENSMUSG00000078496	Zfp982	-0.742425	1	0.44718	-0.760125	chr4	147576874	147597943	protein_coding
ENSMUSG00000034226	Rhov	-0.742064	0.0412511	0.00223574	-3.05699	chr2	119099682	119101753	protein_coding
ENSMUSG00000070858	Gm1673	-0.741105	1	0.457315	-0.743276	chr5	34140777	34142357	protein_coding
ENSMUSG00000074826	Gm10767	-0.741102	0.936397	0.3621	-0.911371	chr13	67052978	67057300	protein_coding
ENSMUSG00000059674	Cdh24	-0.740882	1	0.433458	-0.783287	chr14	54868688	54878821	protein_coding
ENSMUSG00000020135	Apc2	-0.740748	1	0.452021	-0.75205	chr10	80131811	80154097	protein_coding
ENSMUSG00000057176	Ccdc189	-0.740148	0.779876	0.198811	-1.28495	chr7	127181555	127187767	protein_coding
ENSMUSG00000106951	5930430L01Rik	-0.739963	0.923991	0.342018	-0.950186	chr5	148926866	148932033	lncRNA
ENSMUSG00000082319	Actr3-ps	-0.739694	1	0.41631	-0.812839	chrX	80863990	80866336	processed_pseudogene
ENSMUSG00000047671	Dynlt4	-0.738701	1	0.419598	-0.807119	chr4	116983991	116985935	protein_coding
ENSMUSG00000087165	2010001A14Rik	-0.736607	0.902925	0.308944	-1.01744	chr11	57686321	57692313	lncRNA
ENSMUSG00000007021	Syngr3	-0.73584	0.948163	0.396928	-0.847121	chr17	24904066	24908929	protein_coding
ENSMUSG00000032220	Myo1e	-0.735487	1.36218e-06	1.18504e-08	-5.70186	chr9	70114632	70307048	protein_coding
ENSMUSG00000032122	Slc37a2	-0.73464	3.36499e-05	4.48927e-07	-5.04695	chr9	37138881	37167034	protein_coding
ENSMUSG00000054263	Lifr	-0.734373	0.801143	0.213429	-1.24419	chr15	7120095	7226970	protein_coding
ENSMUSG00000085873	Ttc39aos1	-0.734166	0.781749	0.200887	-1.27903	chr4	109259476	109263430	lncRNA
ENSMUSG00000037411	Serpine1	-0.734012	0.0272803	0.00132159	-3.21125	chr5	137090358	137101122	protein_coding
ENSMUSG00000008206	Cers4	-0.733994	0.938735	0.366541	-0.902972	chr8	4543026	4581680	protein_coding
ENSMUSG00000037568	Vash2	-0.733913	0.492614	0.0748623	-1.78131	chr1	190679843	190711493	protein_coding
ENSMUSG00000120969		-0.732605	1	0.461609	-0.736201	chr3	58482175	58484024	lncRNA
ENSMUSG00000084799	Ino80dos	-0.73188	1	0.431741	-0.786216	chr1	63152237	63197452	lncRNA
ENSMUSG00000020689	Itgb3	-0.731542	0.0373931	0.00194869	-3.09794	chr11	104498826	104561302	protein_coding
ENSMUSG00000118353	Nsa2-ps1	-0.731458	1	0.495993	-0.680808	chr19	22418499	22419278	processed_pseudogene
ENSMUSG00000026622	Nek2	-0.730405	0.610663	0.113193	-1.584	chr1	191553556	191565162	protein_coding
ENSMUSG00000030064	Frmd4b	-0.729919	6.24744e-06	6.56364e-08	-5.40272	chr6	97263828	97594502	protein_coding
ENSMUSG00000120507		-0.729878	0.859785	0.262466	-1.12058	chr2	104647383	104649568	lncRNA
ENSMUSG00000038515	Grtp1	-0.729416	1	0.44768	-0.759288	chr8	13222022	13250620	protein_coding
ENSMUSG00000120343		-0.729092	0.433103	0.0600532	-1.8804	chr11	20691718	20692910	lncRNA
ENSMUSG00000049086	Bmyc	-0.728928	0.359037	0.0454747	-2.00024	chr2	25596751	25597733	protein_coding
ENSMUSG00000020325	Fstl3	-0.728707	0.844288	0.250275	-1.14968	chr10	79613106	79618464	protein_coding
ENSMUSG00000078636	Gm7336	-0.72866	0.950202	0.409712	-0.824401	chr7	51396395	51397626	processed_pseudogene
ENSMUSG00000039031	Arhgap18	-0.724244	0.000337627	7.09431e-06	-4.49084	chr10	26629417	26794644	protein_coding
ENSMUSG00000050103	Agmo	-0.72375	0.670854	0.138109	-1.48287	chr12	37291640	37632201	protein_coding
ENSMUSG00000120193	Gm36457	-0.723566	1	0.592624	-0.535037	chr16	65359649	65361478	lncRNA
ENSMUSG00000042724	Map3k9	-0.723278	0.186461	0.016527	-2.39706	chr12	81767784	81827949	protein_coding
ENSMUSG00000009628	Tex15	-0.7231	1	0.517386	-0.64738	chr8	34006766	34075610	protein_coding
ENSMUSG00000000167	Pih1d2	-0.722837	1	0.505027	-0.6666	chr9	50528621	50536300	protein_coding
ENSMUSG00000040323	Gm15429	-0.722695	1	0.566553	-0.573136	chr1	161553811	161555058	processed_pseudogene
ENSMUSG00000120602		-0.722695	1	0.566553	-0.573136	chr5	137074984	137077255	lncRNA
ENSMUSG00000120357		-0.722364	1	0.625872	-0.487545	chr5	125469601	125470127	lncRNA
ENSMUSG00000048779	P2ry6	-0.722327	1.22353e-05	1.40788e-07	-5.26422	chr7	100586837	100623856	protein_coding
ENSMUSG00000090799	Klhl33	-0.721584	1	0.609169	-0.511261	chr14	51126039	51134964	protein_coding
ENSMUSG00000074219	Gm10644	-0.721274	1	0.428471	-0.791811	chr8	84658958	84681972	lncRNA
ENSMUSG00000028238	Atp6v0d2	-0.721142	0.00108953	2.77992e-05	-4.19078	chr4	19876841	19922605	protein_coding
ENSMUSG00000026839	Upp2	-0.721015	0.76075	0.185632	-1.32361	chr2	58457310	58682983	protein_coding
ENSMUSG00000033855	Ston1	-0.720831	0.923861	0.34151	-0.951187	chr17	88905112	88970014	protein_coding
ENSMUSG00000102418	Sh2d1b1	-0.720341	0.709401	0.158421	-1.4104	chr1	170104889	170114338	protein_coding
ENSMUSG00000023972	Ptk7	-0.720261	1	0.496241	-0.680416	chr17	46875397	46940430	protein_coding
ENSMUSG00000033446	Lpar6	-0.71899	0.0219853	0.00101008	-3.2877	chr14	73475335	73480734	protein_coding
ENSMUSG00000027318	Adam33	-0.718187	0.142293	0.0116274	-2.52325	chr2	130892511	130905734	protein_coding
ENSMUSG00000005233	Spc25	-0.716525	0.605756	0.110001	-1.59819	chr2	69024239	69036538	protein_coding
ENSMUSG00000034906	Ncaph	-0.716157	0.484146	0.0721799	-1.79798	chr2	126945729	126975874	protein_coding
ENSMUSG00000038967	Pdk2	-0.716096	0.0920819	0.00650324	-2.72127	chr11	94917084	94932180	protein_coding
ENSMUSG00000030208	Emp1	-0.715638	0.000165474	3.06306e-06	-4.66655	chr6	135339543	135360171	protein_coding
ENSMUSG00000010538	Tsacc	-0.714985	0.92712	0.345445	-0.943462	chr3	88190064	88204306	protein_coding
ENSMUSG00000061991	H2ac10	-0.714623	0.948163	0.402957	-0.836351	chr13	23718076	23718474	protein_coding
ENSMUSG00000053559	Smagp	-0.713632	0.373304	0.048551	-1.97251	chr15	100519220	100534821	protein_coding
ENSMUSG00000105140	Gm43127	-0.711517	1	0.67723	-0.416246	chr9	110722179	110724967	TEC
ENSMUSG00000084997	Gm15471	-0.710058	1	0.503976	-0.668247	chr3	103710445	103715755	lncRNA
ENSMUSG00000026196	Bard1	-0.707144	0.946373	0.385475	-0.867852	chr1	71066657	71142305	protein_coding
ENSMUSG00000097217	Gm26549	-0.707026	1	0.54442	-0.606142	chr17	32503761	32517663	lncRNA
ENSMUSG00000028751	Pla2g2e	-0.706247	0.784176	0.202252	-1.27516	chr4	138605253	138610128	protein_coding
ENSMUSG00000024659	Anxa1	-0.706123	0.00013811	2.44137e-06	-4.71297	chr19	20350792	20368308	protein_coding
ENSMUSG00000097223	Gm2449	-0.705258	1	0.592977	-0.534528	chr9	119716515	119723929	lncRNA
ENSMUSG00000102555	6430511E19Rik	-0.705258	1	0.592977	-0.534528	chr7	92289157	92292991	TEC
ENSMUSG00000025723	Nmb	-0.704764	0.930562	0.350309	-0.93399	chr7	80551975	80554824	protein_coding
ENSMUSG00000023940	Sgo1	-0.70407	0.872651	0.276501	-1.08821	chr17	53981814	53996361	protein_coding
ENSMUSG00000052212	Cd177	-0.703472	1	0.557596	-0.586416	chr7	24443408	24459736	protein_coding
ENSMUSG00000020577	Tspan13	-0.703403	0.0585644	0.00356907	-2.91393	chr12	36064556	36092499	protein_coding
ENSMUSG00000056531	Ccdc18	-0.702723	1	0.465635	-0.729599	chr5	108280741	108381494	protein_coding
ENSMUSG00000022817	Itgb5	-0.702561	4.7644e-05	6.83295e-07	-4.96605	chr16	33650035	33769708	protein_coding
ENSMUSG00000038060	Dlec1	-0.701898	1	0.623662	-0.490667	chr9	118931546	118977314	protein_coding
ENSMUSG00000086889	Phf2os1	-0.701898	1	0.623662	-0.490667	chr13	49024588	49028936	lncRNA
ENSMUSG00000037465	Klf10	-0.701807	0.000732907	1.77834e-05	-4.29105	chr15	38291707	38300950	protein_coding
ENSMUSG00000021175	Cdca7l	-0.701695	0.0148144	0.000616391	-3.4243	chr12	117768024	117842441	protein_coding
ENSMUSG00000061436	Hipk2	-0.701306	0.000132414	2.28548e-06	-4.72639	chr6	38671325	38853099	protein_coding
ENSMUSG00000034177	Rnf43	-0.700916	1	0.597805	-0.52756	chr11	87553548	87626365	protein_coding
ENSMUSG00000026548	Slamf9	-0.7006	0.0431285	0.00236985	-3.03948	chr1	172302925	172306142	protein_coding
ENSMUSG00000016262	Sertad4	-0.70017	1	0.641021	-0.466272	chr1	192526796	192538064	protein_coding
ENSMUSG00000002108	Nr1h3	-0.6996	0.00545013	0.000178141	-3.74815	chr2	91014406	91033179	protein_coding
ENSMUSG00000100975	Gm28875	-0.698739	0.719253	0.162646	-1.39623	chr12	104891760	104892948	lncRNA
ENSMUSG00000073394	Runx2os1	-0.698322	1	0.65406	-0.44813	chr17	45046732	45048499	lncRNA
ENSMUSG00000027339	Rassf2	-0.697912	4.22183e-05	5.94922e-07	-4.99286	chr2	131831335	131872178	protein_coding
ENSMUSG00000027570	Col9a3	-0.696924	1	0.534421	-0.621272	chr2	180239583	180263982	protein_coding
ENSMUSG00000036896	C1qc	-0.696877	2.10546e-06	1.9838e-08	-5.61341	chr4	136617115	136620376	protein_coding
ENSMUSG00000066175	2510046G10Rik	-0.696365	0.959204	0.437013	-0.777248	chr7	126247715	126248773	lncRNA
ENSMUSG00000062783	Csprs	-0.696137	0.909337	0.320151	-0.994148	chrGL456221.1	111572	163011	protein_coding
ENSMUSG00000120680		-0.695943	1	0.529352	-0.628996	chr9	121425615	121426280	lncRNA
ENSMUSG00000100108	Gm28100	-0.695355	1	0.473621	-0.716601	chr1	85900087	85914639	lncRNA
ENSMUSG00000040613	Apobec1	-0.694432	1.24971e-07	8.33627e-10	-6.13839	chr6	122554751	122579403	protein_coding
ENSMUSG00000108024	Gm43912	-0.694216	1	0.561776	-0.580206	chr6	113666816	113667353	TEC
ENSMUSG00000036880	Acaa2	-0.692798	0.011888	0.000459939	-3.50306	chr18	74912268	74939279	protein_coding
ENSMUSG00000119947		-0.692664	1	0.557079	-0.587186	chr18	77151602	77152864	lncRNA
ENSMUSG00000036905	C1qb	-0.692516	7.6053e-08	4.62926e-10	-6.23118	chr4	136607440	136613498	protein_coding
ENSMUSG00000062093	Gm10110	-0.692137	1	0.694577	-0.392651	chr14	90133664	90136883	transcribed_processed_pseudogene
ENSMUSG00000020709	Adap2	-0.692	0.000117937	1.9471e-06	-4.75884	chr11	80044931	80069784	protein_coding
ENSMUSG00000024524	Gnal	-0.691908	0.950202	0.408914	-0.825807	chr18	67221287	67359863	protein_coding
ENSMUSG00000022106	Rcbtb2	-0.691876	4.58052e-05	6.49286e-07	-4.97595	chr14	73360477	73445283	protein_coding
ENSMUSG00000075511	1700001L05Rik	-0.691688	1	0.491302	-0.68824	chr15	83238048	83251483	lncRNA
ENSMUSG00000095526	Gm10243	-0.690216	1	0.671576	-0.423986	chr6	48500452	48500784	processed_pseudogene
ENSMUSG00000023795	Pisd-ps2	-0.689106	1	0.574612	-0.561271	chr17	3126853	3134357	transcribed_unprocessed_pseudogene
ENSMUSG00000002808	Epdr1	-0.688143	0.899294	0.304312	-1.02723	chr13	19775876	19804097	protein_coding
ENSMUSG00000036764	Dnajc12	-0.686583	0.229231	0.0228791	-2.27545	chr10	63218222	63246355	protein_coding
ENSMUSG00000120627		-0.686583	1	0.525247	-0.635279	chr12	84902216	84903201	lncRNA
ENSMUSG00000024056	Ndc80	-0.685814	0.634377	0.122771	-1.54325	chr17	71803095	71833852	protein_coding
ENSMUSG00000107017	Gm43196	-0.685795	1	0.537097	-0.617209	chr6	3325742	3327855	TEC
ENSMUSG00000029070	Mxra8	-0.685518	0.944935	0.379298	-0.879191	chr4	155924137	155928545	protein_coding
ENSMUSG00000059412	Fxyd2	-0.684914	0.00194595	5.32204e-05	-4.04101	chr9	45310967	45321576	protein_coding
ENSMUSG00000035279	Ssc5d	-0.684823	0.40521	0.0543298	-1.9242	chr7	4928784	4947825	protein_coding
ENSMUSG00000073434	Wdr90	-0.684663	0.718798	0.162064	-1.39816	chr17	26063745	26080475	protein_coding
ENSMUSG00000032013	Trim29	-0.684456	1	0.473602	-0.71663	chr9	43222145	43247412	protein_coding
ENSMUSG00000073739	Gm16287	-0.684331	1	0.478894	-0.708082	chr4	138902716	138907966	lncRNA
ENSMUSG00000120094		-0.684331	1	0.478894	-0.708082	chr1	135614650	135637152	lncRNA
ENSMUSG00000116380	Gm39556	-0.684137	0.77514	0.195191	-1.29538	chr15	74801286	74808165	lncRNA
ENSMUSG00000073791	Efcab7	-0.684097	0.928806	0.34823	-0.938029	chr4	99717435	99769985	protein_coding
ENSMUSG00000024397	Aif1	-0.683012	0.00116529	3.01208e-05	-4.17255	chr17	35389967	35395044	protein_coding
ENSMUSG00000003282	Plag1	-0.680525	0.898045	0.302866	-1.03031	chr4	3900996	3938423	protein_coding
ENSMUSG00000035448	Ccr3	-0.680417	1	0.483707	-0.700353	chr9	123822009	123831726	protein_coding
ENSMUSG00000085030	2810455O05Rik	-0.679793	1	0.504093	-0.668063	chr8	124565292	124567524	lncRNA
ENSMUSG00000084790	Gm15879	-0.679588	0.94754	0.38775	-0.863705	chr16	3850703	3855711	lncRNA
ENSMUSG00000049751	Rpl36al	-0.679021	0.849552	0.254312	-1.13994	chr12	69229505	69230857	protein_coding
ENSMUSG00000031327	Chic1	-0.678719	0.893308	0.296751	-1.04343	chrX	102400082	102439698	protein_coding
ENSMUSG00000047842	Diras2	-0.678386	1	0.584678	-0.546564	chr13	52658416	52685315	protein_coding
ENSMUSG00000100594	2810414N06Rik	-0.678359	0.748466	0.178689	-1.3448	chr1	151624697	151630801	lncRNA
ENSMUSG00000074529	Zfp972	-0.678211	1	0.507278	-0.663082	chr2	177544873	177567462	protein_coding
ENSMUSG00000053358	Gm9905	-0.677457	1	0.645545	-0.45996	chr7	120632475	120634319	TEC
ENSMUSG00000096056	Gm21986	-0.677457	1	0.645545	-0.45996	chrX	100339445	100364954	lncRNA
ENSMUSG00000087175	Gm15133	-0.675774	0.839743	0.246889	-1.15794	chr7	103964191	103974063	lncRNA
ENSMUSG00000041658	Rragb	-0.674611	0.939796	0.372537	-0.891732	chrX	151922977	151954939	protein_coding
ENSMUSG00000043487	Acot6	-0.674371	0.959674	0.437665	-0.776142	chr12	84147428	84158123	protein_coding
ENSMUSG00000050751	Pgbd5	-0.673972	0.962302	0.450229	-0.755033	chr8	125095788	125166397	protein_coding
ENSMUSG00000066554	Gm10167	-0.673757	1	0.57066	-0.567079	chr5	148119709	148121187	processed_pseudogene
ENSMUSG00000030329	Pianp	-0.672649	0.478698	0.070653	-1.8077	chr6	124973657	124980059	protein_coding
ENSMUSG00000079224	Gm6565	-0.672257	1	0.603954	-0.518722	chr6	100581644	100582081	processed_pseudogene
ENSMUSG00000032313	Tmem266	-0.671666	1	0.530281	-0.627577	chr9	55234197	55345629	protein_coding
ENSMUSG00000028702	Rad54l	-0.671458	0.71665	0.161221	-1.40098	chr4	115951461	115980887	protein_coding
ENSMUSG00000054580	Pla2r1	-0.671057	0.833695	0.241357	-1.1716	chr2	60247887	60383652	protein_coding
ENSMUSG00000057706	Mex3b	-0.670548	0.902925	0.308857	-1.01762	chr7	82516541	82520723	protein_coding
ENSMUSG00000120006		-0.670296	1	0.5438	-0.607076	chr11	84761638	84762819	lncRNA
ENSMUSG00000031144	Syp	-0.669377	0.517742	0.0822395	-1.73784	chrX	7504710	7519495	protein_coding
ENSMUSG00000031253	Srpx2	-0.669236	0.939398	0.370876	-0.894834	chrX	132809175	132833195	protein_coding
ENSMUSG00000120086		-0.666859	1	0.708053	-0.374473	chr3	89870692	89872941	lncRNA
ENSMUSG00000112267	Gm47903	-0.666468	0.960738	0.441065	-0.770396	chr10	66725450	66727391	lncRNA
ENSMUSG00000022353	Mtss1	-0.666192	0.000297759	6.03314e-06	-4.52522	chr15	58813083	58953854	protein_coding
ENSMUSG00000027111	Itga6	-0.666113	0.00300588	9.04798e-05	-3.9148	chr2	71575960	71688760	protein_coding
ENSMUSG00000053706	B430305J03Rik	-0.666011	0.781749	0.200366	-1.28051	chr3	61269671	61273372	protein_coding
ENSMUSG00000105408	Gm7285	-0.665627	0.889926	0.294218	-1.04891	chr5	137599855	137600434	processed_pseudogene
ENSMUSG00000061393	Acvr2b	-0.665387	0.820832	0.230066	-1.20019	chr9	119231184	119264061	protein_coding
ENSMUSG00000113450	Zfp935	-0.664046	0.491529	0.0739904	-1.78667	chr13	62600830	62614646	protein_coding
ENSMUSG00000101795	Gm5835	-0.663996	1	0.63761	-0.471043	chr1	143021085	143022354	processed_pseudogene
ENSMUSG00000096959	4930509G22Rik	-0.663719	1	0.564803	-0.575723	chr16	10996040	11010156	lncRNA
ENSMUSG00000083798	Gm14584	-0.663205	1	0.525853	-0.634349	chrX	52507208	52507844	processed_pseudogene
ENSMUSG00000011148	Adssl1	-0.663044	0.00094668	2.36019e-05	-4.22777	chr12	112586479	112607794	protein_coding
ENSMUSG00000074627	Mroh8	-0.66165	1	0.598057	-0.527197	chr2	157050470	157121469	protein_coding
ENSMUSG00000020435	Osbp2	-0.661309	0.90523	0.313645	-1.0076	chr11	3653731	3813903	protein_coding
ENSMUSG00000028957	Per3	-0.661044	0.395653	0.0525536	-1.93857	chr4	151088109	151129122	protein_coding
ENSMUSG00000089774	Slc5a3	-0.660734	0.318387	0.0373792	-2.0816	chr16	91855210	91884361	protein_coding
ENSMUSG00000070390	Nlrp1b	-0.65995	0.0817829	0.00554402	-2.7736	chr11	71043928	71121559	protein_coding
ENSMUSG00000017466	Timp2	-0.65938	3.17797e-06	3.10033e-08	-5.53567	chr11	118191887	118246566	protein_coding
ENSMUSG00000048200	Cracr2b	-0.659299	0.395653	0.0525306	-1.93876	chr7	141041007	141046526	protein_coding
ENSMUSG00000080904	Gm11966	-0.659066	1	0.544234	-0.606424	chr11	5768497	5768583	processed_pseudogene
ENSMUSG00000090103	Gm16094	-0.658558	0.896443	0.300282	-1.03583	chr1	85527007	85527560	lncRNA
ENSMUSG00000052688	Rab7b	-0.658406	1.34961e-06	1.14784e-08	-5.7073	chr1	131616433	131643177	protein_coding
ENSMUSG00000121445		-0.658145	1	0.584181	-0.547287	chr9	123135665	123147063	lncRNA
ENSMUSG00000098120	Gm5914	-0.658106	1	0.634801	-0.474981	chr8	106350968	106364117	lncRNA
ENSMUSG00000022519	Srl	-0.658079	0.948163	0.395476	-0.849729	chr16	4298080	4359680	protein_coding
ENSMUSG00000014361	Mertk	-0.65778	0.000835363	2.04783e-05	-4.25961	chr2	128540876	128644814	protein_coding
ENSMUSG00000043391	2510009E07Rik	-0.657758	5.20833e-06	5.36875e-08	-5.43864	chr16	21467795	21513415	protein_coding
ENSMUSG00000025925	Terf1	-0.657509	0.159756	0.0136645	-2.46596	chr1	15875870	15914276	protein_coding
ENSMUSG00000040936	Ulk4	-0.657332	1	0.646119	-0.459161	chr9	120784417	121106263	protein_coding
ENSMUSG00000050069	Grem2	-0.65703	1	0.565101	-0.575281	chr1	174661351	174749385	protein_coding
ENSMUSG00000014543	Klra17	-0.656955	0.846305	0.251993	-1.14552	chr6	129808117	129853635	protein_coding
ENSMUSG00000024989	Cep55	-0.656239	0.76075	0.185992	-1.32253	chr19	38043459	38062871	protein_coding
ENSMUSG00000071073	Lrrc73	-0.655527	1	0.509974	-0.658878	chr17	46564457	46568241	protein_coding
ENSMUSG00000094344	Gm11942	-0.654847	0.946567	0.38603	-0.866839	chr4	32964888	32965232	processed_pseudogene
ENSMUSG00000025938	Slco5a1	-0.654742	0.92246	0.338469	-0.957195	chr1	12936773	13062874	protein_coding
ENSMUSG00000018470	Kcnab3	-0.654234	1	0.565358	-0.574901	chr11	69217084	69223868	protein_coding
ENSMUSG00000019948	Actr6	-0.653259	0.153814	0.012851	-2.48787	chr10	89547833	89568157	protein_coding
ENSMUSG00000048232	Fbxo10	-0.653167	0.455985	0.0650887	-1.84465	chr4	45034247	45084604	protein_coding
ENSMUSG00000022978	Mis18a	-0.65305	0.30972	0.0357508	-2.09975	chr16	90516200	90524292	protein_coding
ENSMUSG00000022747	St3gal6	-0.65297	1	0.514834	-0.651329	chr16	58288488	58344606	protein_coding
ENSMUSG00000121501		-0.652361	0.453308	0.0641049	-1.85145	chr7	106103436	106106935	lncRNA
ENSMUSG00000103593	Gm37352	-0.652285	0.962302	0.450753	-0.75416	chr8	84927498	84929678	TEC
ENSMUSG00000039959	Hip1	-0.651819	7.15127e-05	1.09752e-06	-4.8733	chr5	135435385	135573974	protein_coding
ENSMUSG00000020654	Adcy3	-0.651705	0.939796	0.372924	-0.891009	chr12	4183103	4263525	protein_coding
ENSMUSG00000048965	Mrgpre	-0.651067	0.305278	0.0349493	-2.10895	chr7	143332100	143338237	protein_coding
ENSMUSG00000022637	Cblb	-0.650432	0.000133796	2.33164e-06	-4.72232	chr16	51851588	52028411	protein_coding
ENSMUSG00000027469	Tpx2	-0.65037	0.0529335	0.003094	-2.95824	chr2	152689884	152737241	protein_coding
ENSMUSG00000020653	Klf11	-0.64929	0.868715	0.273975	-1.09395	chr12	24701273	24712788	protein_coding
ENSMUSG00000007080	Pole	-0.648692	0.848137	0.252891	-1.14336	chr5	110434172	110485340	protein_coding
ENSMUSG00000035126	Dnai4	-0.648627	0.9519	0.413207	-0.818263	chr4	102895262	102971752	protein_coding
ENSMUSG00000040009	Gnaz	-0.647917	1	0.659688	-0.440343	chr10	74803009	74852739	protein_coding
ENSMUSG00000026187	Xrcc5	-0.64752	0.831681	0.237946	-1.18014	chr1	72346586	72434111	protein_coding
ENSMUSG00000057396	Zfp759	-0.647268	0.328289	0.0392261	-2.06181	chr13	67269724	67289851	protein_coding
ENSMUSG00000036617	Etl4	-0.646074	0.86786	0.272812	-1.09661	chr2	19914591	20815524	protein_coding
ENSMUSG00000099764	Rps10-ps2	-0.645993	1	0.563912	-0.57704	chr16	20640895	20641390	processed_pseudogene
ENSMUSG00000023266	Frs3	-0.645855	0.918553	0.329647	-0.974826	chr17	47999955	48015211	protein_coding
ENSMUSG00002074878	Gm55175	-0.645585	1	0.683577	-0.407587	chr17	6182111	6182219	miRNA
ENSMUSG00000044788	Fads6	-0.645206	0.921041	0.33334	-0.967408	chr11	115170448	115188489	protein_coding
ENSMUSG00000115026	Gm49041	-0.644977	1	0.587101	-0.543042	chr6	39184002	39184545	lncRNA
ENSMUSG00000041552	Ptchd1	-0.644556	0.469894	0.0685611	-1.8213	chrX	154356451	154406810	protein_coding
ENSMUSG00000029370	Rassf6	-0.644514	1	0.657545	-0.443305	chr5	90750935	90788516	protein_coding
ENSMUSG00000032085	Tagln	-0.644309	0.831791	0.238295	-1.17926	chr9	45840917	45847356	protein_coding
ENSMUSG00000087305	A430035B10Rik	-0.643912	0.941318	0.375491	-0.886234	chr6	8488795	8510430	lncRNA
ENSMUSG00000039716	Dock3	-0.643696	0.902347	0.308256	-1.01889	chr9	106770024	107109108	protein_coding
ENSMUSG00000033029	1700088E04Rik	-0.643623	0.92246	0.338519	-0.957095	chr15	79013549	79025453	protein_coding
ENSMUSG00000026930	Gpsm1	-0.642826	0.516477	0.08188	-1.73988	chr2	26205527	26238249	protein_coding
ENSMUSG00000062044	Lmtk3	-0.642301	1	0.567548	-0.571666	chr7	45433162	45453568	protein_coding
ENSMUSG00000047632	Fgfbp3	-0.642204	0.831791	0.239425	-1.17642	chr19	36894950	36897015	protein_coding
ENSMUSG00000032411	Tfdp2	-0.642195	0.421395	0.0580039	-1.89567	chr9	96078328	96205699	protein_coding
ENSMUSG00000086657	Stamos	-0.641293	1	0.581287	-0.551505	chr2	14074234	14078745	lncRNA
ENSMUSG00000097429	Gm26520	-0.641248	0.928806	0.34835	-0.937794	chr12	3393816	3407153	lncRNA
ENSMUSG00000010461	Eya4	-0.640927	0.20014	0.0184737	-2.35598	chr10	22978862	23226684	protein_coding
ENSMUSG00000025473	Adam8	-0.640655	5.20833e-06	5.38508e-08	-5.4381	chr7	139558845	139572475	protein_coding
ENSMUSG00000090015	Gm15446	-0.640156	0.450763	0.0635215	-1.85552	chr5	110071266	110091802	protein_coding
ENSMUSG00000073633	Fbxo36	-0.639666	0.715133	0.16066	-1.40286	chr1	84817562	84878208	protein_coding
ENSMUSG00000053110	Yap1	-0.639384	1	0.619535	-0.49651	chr9	7932000	8004597	protein_coding
ENSMUSG00000117358	Gm31645	-0.638455	1	0.655508	-0.446124	chr17	74826654	74835115	lncRNA
ENSMUSG00000043993	2900052L18Rik	-0.638409	0.963316	0.455075	-0.746981	chr11	120117214	120122464	lncRNA
ENSMUSG00000039485	Tspyl4	-0.63774	0.766361	0.190982	-1.30768	chr10	34173438	34177316	protein_coding
ENSMUSG00000049744	Arhgap15	-0.636669	0.126933	0.00988738	-2.57974	chr2	43638836	44285965	protein_coding
ENSMUSG00000035642	Aamdc	-0.635921	0.686688	0.146819	-1.45086	chr7	97199538	97228704	protein_coding
ENSMUSG00000086725	A630052C17Rik	-0.635834	0.939398	0.371362	-0.893925	chr11	29120909	29123558	lncRNA
ENSMUSG00000028031	Dkk2	-0.635745	1	0.688916	-0.400327	chr3	131791053	131886065	protein_coding
ENSMUSG00000099759	1700030C10Rik	-0.635745	1	0.688916	-0.400327	chr12	20854382	20865780	lncRNA
ENSMUSG00000115813	Gm46447	-0.635745	1	0.688916	-0.400327	chr14	32023881	32030852	lncRNA
ENSMUSG00000116848	4930542D17Rik	-0.635745	1	0.688916	-0.400327	chr16	50410866	50474529	lncRNA
ENSMUSG00000120705		-0.635745	1	0.688916	-0.400327	chr11	102319723	102321080	lncRNA
ENSMUSG00000045625	Pigz	-0.635451	0.684291	0.144196	-1.46034	chr16	31752669	31764864	protein_coding
ENSMUSG00000000486	Septin1	-0.635251	1	0.556141	-0.588583	chr7	126813619	126832302	protein_coding
ENSMUSG00000034059	Ypel4	-0.634502	0.957655	0.430545	-0.788259	chr2	84564402	84568999	protein_coding
ENSMUSG00000031367	Ap1s2	-0.634481	9.7616e-05	1.56277e-06	-4.80304	chrX	162692013	162716662	protein_coding
ENSMUSG00000113070	Gm48420	-0.633678	1	0.581361	-0.551397	chr13	95160809	95161408	lncRNA
ENSMUSG00000048478	Spata33	-0.633571	1	0.519191	-0.644593	chr8	123939571	123948785	protein_coding
ENSMUSG00000091845	Rpl36-ps12	-0.633228	1	0.547952	-0.600831	chr6	108117081	108117470	processed_pseudogene
ENSMUSG00000032741	Tpcn1	-0.632283	0.000610302	1.42487e-05	-4.33999	chr5	120672218	120726738	protein_coding
ENSMUSG00000037628	Cdkn3	-0.632255	0.790497	0.205828	-1.26512	chr14	46997998	47009126	protein_coding
ENSMUSG00000032946	Rasgrp2	-0.631658	1	0.512104	-0.655565	chr19	6449370	6465246	protein_coding
ENSMUSG00000025997	Ikzf2	-0.63131	1	0.475995	-0.712759	chr1	69570373	69726404	protein_coding
ENSMUSG00000030643	Rab30	-0.631276	1	0.626412	-0.486783	chr7	92390811	92493743	protein_coding
ENSMUSG00000036887	C1qa	-0.631247	7.55771e-06	8.28565e-08	-5.3608	chr4	136623228	136626114	protein_coding
ENSMUSG00000095930	Nim1k	-0.630906	0.882023	0.286457	-1.06593	chr13	120171630	120217418	protein_coding
ENSMUSG00000048806	Ifnb1	-0.630725	1	0.513798	-0.652935	chr4	88440262	88441011	protein_coding
ENSMUSG00000086150	Bach2os	-0.630444	0.969283	0.470215	-0.72213	chr4	32559680	32571708	lncRNA
ENSMUSG00000034800	Zfp661	-0.629914	0.70153	0.154462	-1.42395	chr2	127416582	127429014	protein_coding
ENSMUSG00000106825	2510016D11Rik	-0.629672	0.643486	0.126189	-1.5293	chr5	120690120	120691104	TEC
ENSMUSG00000031756	Cenpn	-0.629624	0.859785	0.262324	-1.12092	chr8	117648469	117668246	protein_coding
ENSMUSG00000079049	Serpinb1c	-0.629606	0.714122	0.160289	-1.4041	chr13	33065417	33082194	protein_coding
ENSMUSG00000042745	Id1	-0.629063	0.92712	0.345429	-0.943493	chr2	152578171	152579330	protein_coding
ENSMUSG00000025420	Katnal2	-0.628731	1	0.587973	-0.541776	chr18	77064844	77135004	protein_coding
ENSMUSG00000079580	Tmem217	-0.627479	1	0.639859	-0.467897	chr17	29744981	29771359	protein_coding
ENSMUSG00000020193	Zpbp	-0.627116	1	0.50748	-0.662767	chr11	11229626	11412408	protein_coding
ENSMUSG00000033857	Engase	-0.626969	0.355846	0.0449158	-2.00544	chr11	118367655	118380035	protein_coding
ENSMUSG00000038893	Fam117a	-0.626458	0.469894	0.0684441	-1.82207	chr11	95227844	95272698	protein_coding
ENSMUSG00000024530	Prelid3a	-0.625923	1	0.680132	-0.412283	chr18	67597936	67612905	protein_coding
ENSMUSG00000060438	Rps10-ps1	-0.62588	1	0.529342	-0.62901	chr3	95529589	95530083	processed_pseudogene
ENSMUSG00000044703	Phf11a	-0.624955	0.0121749	0.000475099	-3.49442	chr14	59514362	59534971	protein_coding
ENSMUSG00000021391	Cenpp	-0.624496	1	0.562885	-0.578561	chr13	49617499	49806261	protein_coding
ENSMUSG00000055538	Zcchc24	-0.624166	0.0990277	0.00723324	-2.68591	chr14	25712066	25769463	protein_coding
ENSMUSG00000034023	Fancd2	-0.624045	0.948163	0.400586	-0.840576	chr6	113508643	113573978	protein_coding
ENSMUSG00000057842	Zfp595	-0.623797	0.32197	0.0380415	-2.07441	chr13	67461062	67480634	protein_coding
ENSMUSG00000072109	A530040E14Rik	-0.622492	0.908235	0.319202	-0.996099	chr1	85083667	85091756	lncRNA
ENSMUSG00000020974	Pole2	-0.621289	0.683964	0.143944	-1.46126	chr12	69248547	69274969	protein_coding
ENSMUSG00000026941	Mamdc4	-0.619599	1	0.564557	-0.576085	chr2	25453127	25464857	protein_coding
ENSMUSG00000022788	Fgd4	-0.619374	4.76573e-05	6.87461e-07	-4.96487	chr16	16234781	16418413	protein_coding
ENSMUSG00000027257	Pacsin3	-0.618907	0.906835	0.315385	-1.00399	chr2	91086299	91095024	protein_coding
ENSMUSG00000037235	Mxd4	-0.618683	0.0179459	0.000793073	-3.3552	chr5	34331227	34345064	protein_coding
ENSMUSG00000072660	Gm6288	-0.617882	1	0.590388	-0.538274	chr6	147339860	147377544	lncRNA
ENSMUSG00000027068	Dhrs9	-0.617091	0.00981989	0.000366004	-3.56346	chr2	69210789	69234877	protein_coding
ENSMUSG00000030309	Caprin2	-0.615587	0.798103	0.211019	-1.25077	chr6	148743990	148797735	protein_coding
ENSMUSG00000104835	Gm5547	-0.614513	0.856284	0.260962	-1.12412	chr3	105722842	105724675	lncRNA
ENSMUSG00000023031	Cela1	-0.614455	0.959674	0.437643	-0.77618	chr15	100572302	100585802	protein_coding
ENSMUSG00000030091	Nup210	-0.612236	0.948163	0.399186	-0.843075	chr6	90990050	91093811	protein_coding
ENSMUSG00000120424		-0.611544	1	0.571165	-0.566337	chr3	116601942	116604398	lncRNA
ENSMUSG00000102824	Pdcd5-ps	-0.610996	1	0.559748	-0.583215	chr1	189009640	189010020	processed_pseudogene
ENSMUSG00000006219	Fblim1	-0.610081	7.55771e-06	8.31833e-08	-5.36008	chr4	141303373	141333407	protein_coding
ENSMUSG00000029919	Hpgds	-0.610028	0.000111088	1.80624e-06	-4.77398	chr6	65094277	65121892	protein_coding
ENSMUSG00000048126	Col6a3	-0.609177	0.92712	0.34534	-0.943667	chr1	90693645	90771693	protein_coding
ENSMUSG00000020150	Gamt	-0.608706	0.125482	0.00974102	-2.58489	chr10	80093985	80096846	protein_coding
ENSMUSG00000073000	Gm10451	-0.608449	0.957655	0.431204	-0.787134	chr12	76491271	76498110	lncRNA
ENSMUSG00000099583	H3c4	-0.608061	1	0.59429	-0.53263	chr13	23759937	23761185	protein_coding
ENSMUSG00000050064	Zfp697	-0.607805	1	0.541591	-0.610409	chr3	98289777	98661128	protein_coding
ENSMUSG00000027254	Map1a	-0.607432	1	0.651405	-0.451811	chr2	121120081	121141313	protein_coding
ENSMUSG00000106019	Gm43672	-0.607244	0.90523	0.311067	-1.01299	chr3	22128574	22130306	lncRNA
ENSMUSG00000054892	Txk	-0.607149	1	0.691868	-0.396321	chr5	72853321	72910120	protein_coding
ENSMUSG00000006576	Slc4a3	-0.607088	0.745812	0.175741	-1.35398	chr1	75522910	75538816	protein_coding
ENSMUSG00000002489	Tiam1	-0.606498	0.0456448	0.0025576	-3.01644	chr16	89583999	89940657	protein_coding
ENSMUSG00000117315	1600022D10Rik	-0.606436	1	0.714502	-0.365816	chr17	71451533	71488982	lncRNA
ENSMUSG00000024905	Tesmin	-0.60638	0.960738	0.440907	-0.770663	chr19	3438857	3457823	protein_coding
ENSMUSG00000017412	Cacnb4	-0.606169	0.876975	0.280651	-1.07886	chr2	52318332	52566843	protein_coding
ENSMUSG00000033278	Ptprm	-0.605503	0.966007	0.462449	-0.73482	chr17	66973942	67661452	protein_coding
ENSMUSG00000026357	Rgs18	-0.604652	0.0434393	0.00239056	-3.03686	chr1	144628421	144651173	protein_coding
ENSMUSG00000058470	Gm8369	-0.604476	0.92246	0.336456	-0.96119	chr19	11463302	11489941	protein_coding
ENSMUSG00000073640	Rpl27-ps3	-0.60427	1	0.512591	-0.654809	chr18	6332632	6333042	processed_pseudogene
ENSMUSG00000091957	Rps2-ps10	-0.603897	1	0.604791	-0.517523	chr18	61392079	61393059	transcribed_processed_pseudogene
ENSMUSG00000052861	Dnah6	-0.603727	1	0.678471	-0.414551	chr6	72994589	73198634	protein_coding
ENSMUSG00000001948	Spa17	-0.603554	0.907271	0.316368	-1.00195	chr9	37514586	37525018	protein_coding
ENSMUSG00000040289	Hey1	-0.60349	1	0.519462	-0.644175	chr3	8728419	8732316	protein_coding
ENSMUSG00000117571	4933433H22Rik	-0.60349	1	0.519462	-0.644175	chr17	84386088	84397303	lncRNA
ENSMUSG00000053897	Slc39a8	-0.603051	0.155328	0.013094	-2.4812	chr3	135531040	135594333	protein_coding
ENSMUSG00000019178	Styxl1	-0.602882	1	0.706582	-0.376451	chr5	135776074	135807239	protein_coding
ENSMUSG00000025500	Lmntd2	-0.602134	1	0.719174	-0.359563	chr7	140789905	140793993	protein_coding
ENSMUSG00000114579	Gm4130	-0.602057	1	0.669019	-0.427495	chr13	91409568	91410537	processed_pseudogene
ENSMUSG00000017493	Igfbp4	-0.601948	0.00145563	3.83541e-05	-4.11718	chr11	98932070	98945218	protein_coding
ENSMUSG00000086742	Gm16201	-0.601892	0.919975	0.331409	-0.97128	chr7	139530309	139558890	lncRNA
ENSMUSG00000022408	Fam83f	-0.601049	0.156835	0.0132736	-2.47634	chr15	80556048	80584626	protein_coding
ENSMUSG00000107200	Gm43039	-0.600891	1	0.627348	-0.485463	chr5	92105859	92106821	TEC
ENSMUSG00000028497	Hacd4	-0.600781	0.000121776	2.04094e-06	-4.74933	chr4	88314381	88357165	protein_coding
ENSMUSG00000030688	Stard10	-0.600396	0.861345	0.263869	-1.11729	chr7	100966293	100995833	protein_coding
ENSMUSG00000024677	Ms4a6b	-0.600078	3.9057e-05	5.37347e-07	-5.01247	chr19	11493876	11508620	protein_coding
ENSMUSG00000029602	Rasal1	-0.599816	1	0.59161	-0.536504	chr5	120786877	120817662	protein_coding
ENSMUSG00000059970	Hspa2	-0.598548	0.606382	0.110679	-1.59515	chr12	76450950	76453712	protein_coding
ENSMUSG00000043419	Rnf227	-0.598466	0.851411	0.257114	-1.13324	chr11	69231287	69233467	protein_coding
ENSMUSG00000039652	Cpeb3	-0.598037	0.610491	0.112976	-1.58496	chr19	36998691	37186000	protein_coding
ENSMUSG00000107476	Zfp862-ps	-0.597547	0.831791	0.238804	-1.17798	chr6	48481271	48511766	transcribed_unitary_pseudogene
ENSMUSG00000106227	Gm43464	-0.597451	0.888218	0.292839	-1.05191	chr3	100600022	100607400	lncRNA
ENSMUSG00000020895	Tmem107	-0.596853	0.850737	0.256292	-1.1352	chr11	68961632	68964119	protein_coding
ENSMUSG00000013033	Adgrl1	-0.596588	1	0.666979	-0.430298	chr8	84626734	84668583	protein_coding
ENSMUSG00000075611	Gm11545	-0.596588	1	0.666979	-0.430298	chr11	94647802	94648589	unprocessed_pseudogene
ENSMUSG00000077394	Gm24339	-0.59649	0.963316	0.453963	-0.748825	chr9	15237760	15237835	snoRNA
ENSMUSG00000031925	Maml2	-0.595811	0.266773	0.02825	-2.1938	chr9	13298306	13620684	protein_coding
ENSMUSG00000055210	Foxd2	-0.595676	1	0.536682	-0.617838	chr4	114763479	114766070	protein_coding
ENSMUSG00000038007	Acer2	-0.594896	0.978528	0.508507	-0.661164	chr4	86792633	86853059	protein_coding
ENSMUSG00000049871	Nlrc3	-0.594185	0.154861	0.0130223	-2.48316	chr16	3762871	3794496	protein_coding
ENSMUSG00000006360	Crip1	-0.594013	0.0238152	0.00112791	-3.25651	chr12	113109936	113117499	protein_coding
ENSMUSG00000112964	E430024I08Rik	-0.592774	0.322482	0.0381826	-2.07289	chr13	74581040	74611548	lncRNA
ENSMUSG00000032470	Mras	-0.592314	0.942645	0.37653	-0.884307	chr9	99267473	99319434	protein_coding
ENSMUSG00000048647	Exd1	-0.591757	1	0.576884	-0.557943	chr2	119346986	119378108	protein_coding
ENSMUSG00000000028	Cdc45	-0.591591	0.867529	0.272132	-1.09817	chr16	18599197	18630737	protein_coding
ENSMUSG00000096974	Gm26881	-0.591335	1	0.597928	-0.527382	chr4	43045966	43053259	lncRNA
ENSMUSG00000086938	4930481A15Rik	-0.590607	0.766361	0.19102	-1.30757	chr19	5456768	5472875	lncRNA
ENSMUSG00000036533	Cdc42ep3	-0.588852	0.0825266	0.00561508	-2.76945	chr17	79641156	79662520	protein_coding
ENSMUSG00000031785	Adgrg1	-0.588779	0.977313	0.502284	-0.670901	chr8	95701379	95740845	protein_coding
ENSMUSG00000056735	A930024E05Rik	-0.588607	0.962302	0.451609	-0.752736	chr5	123127417	123136408	lncRNA
ENSMUSG00000032419	Tbx18	-0.587962	1	0.695617	-0.391243	chr9	87584853	87613313	protein_coding
ENSMUSG00000027955	Gask1b	-0.587879	0.0175333	0.000764607	-3.3653	chr3	79791840	79853587	protein_coding
ENSMUSG00000032174	Icam5	-0.5875	1	0.589321	-0.539821	chr9	20943369	20950332	protein_coding
ENSMUSG00000048120	Entpd1	-0.587473	0.0141166	0.000581472	-3.44011	chr19	40600810	40730046	protein_coding
ENSMUSG00000069972	Rps13-ps2	-0.587095	0.882987	0.287933	-1.06267	chr7	88179654	88180106	processed_pseudogene
ENSMUSG00000098760	Gm2164	-0.58696	1	0.642041	-0.464846	chr4	124422717	124550962	lncRNA
ENSMUSG00000035735	Dagla	-0.586682	0.0789443	0.00527261	-2.78989	chr19	10222629	10282241	protein_coding
ENSMUSG00000031292	Cdkl5	-0.586677	0.90523	0.311398	-1.01229	chrX	159554919	159777700	protein_coding
ENSMUSG00000063696	Gm8730	-0.586528	0.874555	0.278854	-1.0829	chr8	103591477	103592430	processed_pseudogene
ENSMUSG00000113625	Gm3379	-0.584966	0.963316	0.455191	-0.746788	chr12	109860886	109861527	processed_pseudogene
ENSMUSG00000034295	Fhod3	-0.584316	1	0.607816	-0.513193	chr18	24841680	25266558	protein_coding
ENSMUSG00000060012	Kif13b	-0.583961	0.00419382	0.000131133	-3.82432	chr14	64884714	65047066	protein_coding
ENSMUSG00000024066	Xdh	-0.582087	2.99041e-05	3.83993e-07	-5.07673	chr17	74190890	74257191	protein_coding
ENSMUSG00000036862	Dchs1	-0.581325	0.909337	0.321632	-0.99111	chr7	105402197	105436861	protein_coding
ENSMUSG00000037224	Zfyve28	-0.580332	0.501952	0.0779236	-1.76286	chr5	34352237	34445793	protein_coding
ENSMUSG00000113184	Gm49654	-0.579912	0.909337	0.322396	-0.989545	chr12	81764604	81766826	lncRNA
ENSMUSG00000090942	F830016B08Rik	-0.579879	0.346956	0.0431056	-2.02269	chr18	60426452	60436088	protein_coding
ENSMUSG00000098374	Gm28043	-0.579713	1	0.564754	-0.575795	chr17	29833850	29922333	protein_coding
ENSMUSG00000039153	Runx2	-0.579511	0.70818	0.15778	-1.41258	chr17	44806874	45125684	protein_coding
ENSMUSG00000074743	Thbd	-0.579422	0.76075	0.18585	-1.32296	chr2	148246386	148250108	protein_coding
ENSMUSG00000096948	Gm4221	-0.579361	1	0.62094	-0.494518	chr18	55123334	55212486	lncRNA
ENSMUSG00000097157	Gm26512	-0.578887	0.957655	0.430236	-0.788788	chr12	90704975	90836009	lncRNA
ENSMUSG00000040084	Bub1b	-0.578799	0.29451	0.0329798	-2.13233	chr2	118428692	118472072	protein_coding
ENSMUSG00000105044	Gm10416	-0.578331	1	0.586167	-0.544399	chr5	109981367	109982011	TEC
ENSMUSG00000113255	Tes3-ps	-0.578163	1	0.743347	-0.327424	chr13	49646794	49650065	protein_coding
ENSMUSG00000038422	Hdhd3	-0.577944	0.951586	0.411978	-0.820418	chr4	62417245	62421704	protein_coding
ENSMUSG00000083567	Gm11451	-0.577779	1	0.696817	-0.389621	chr2	162740814	162741443	processed_pseudogene
ENSMUSG00000027330	Cdc25b	-0.577699	0.0644579	0.00404142	-2.87491	chr2	131028869	131040417	protein_coding
ENSMUSG00000067344	Rps25-ps1	-0.576735	1	0.654984	-0.446849	chr6	145212126	145212503	processed_pseudogene
ENSMUSG00000120240		-0.576735	1	0.654984	-0.446849	chr10	99097445	99098819	lncRNA
ENSMUSG00000048458	Inka2	-0.576699	0.948163	0.398678	-0.843985	chr3	105611915	105628158	protein_coding
ENSMUSG00000021214	Akr1c18	-0.575786	1	0.613017	-0.505772	chr13	4182614	4200653	protein_coding
ENSMUSG00000032766	Gng11	-0.575783	0.105863	0.00778547	-2.66123	chr6	4003904	4008445	protein_coding
ENSMUSG00000000901	Mmp11	-0.574666	1	0.618052	-0.498613	chr10	75759056	75772330	protein_coding
ENSMUSG00000055493	Epm2a	-0.574612	0.795118	0.207978	-1.25914	chr10	11219148	11335388	protein_coding
ENSMUSG00000053004	Hrh1	-0.574439	1	0.593741	-0.533423	chr6	114374897	114460257	protein_coding
ENSMUSG00000024232	Bambi	-0.574308	0.872524	0.276315	-1.08863	chr18	3507923	3516404	protein_coding
ENSMUSG00000003452	Bicd1	-0.572475	0.978528	0.506646	-0.664068	chr6	149310384	149464827	protein_coding
ENSMUSG00000040957	Cables1	-0.572082	0.973173	0.482141	-0.702864	chr18	11972277	12078687	protein_coding
ENSMUSG00000025766	D3Ertd751e	-0.571545	0.661355	0.135161	-1.49406	chr3	41697046	41757755	protein_coding
ENSMUSG00000018238	Gdf9	-0.570956	1	0.634477	-0.475435	chr11	53321850	53328731	protein_coding
ENSMUSG00000053687	Dpep2	-0.570823	0.294872	0.033072	-2.13121	chr8	106711576	106718391	protein_coding
ENSMUSG00000005043	Sgsh	-0.570586	0.00425619	0.000133438	-3.82002	chr11	119234251	119246362	protein_coding
ENSMUSG00000120384		-0.570251	0.966915	0.46586	-0.729232	chr11	34674739	34688417	lncRNA
ENSMUSG00000035295	Wdr38	-0.56942	1	0.586501	-0.543914	chr2	38887488	38896180	protein_coding
ENSMUSG00000070883	Ccdc173	-0.569376	0.715133	0.16076	-1.40252	chr2	69588377	69619919	protein_coding
ENSMUSG00000048332	Lhfp	-0.568335	0.824693	0.233593	-1.19115	chr3	52948949	53169100	protein_coding
ENSMUSG00000031971	Ccsap	-0.56696	0.632161	0.121657	-1.54786	chr8	124567570	124586948	protein_coding
ENSMUSG00000057093	Zfp607b	-0.56694	0.962302	0.451744	-0.752511	chr7	27388765	27405909	protein_coding
ENSMUSG00000049687	Pheta2	-0.566788	0.882987	0.287682	-1.06322	chr15	82223143	82229944	protein_coding
ENSMUSG00000020101	Vsir	-0.566573	0.000315721	6.4234e-06	-4.51195	chr10	60182630	60208463	protein_coding
ENSMUSG00000000253	Gmpr	-0.566421	0.643777	0.127099	-1.52564	chr13	45660920	45707276	protein_coding
ENSMUSG00000019997	Ccn2	-0.566325	0.641215	0.124896	-1.53454	chr10	24471340	24474581	protein_coding
ENSMUSG00000007783	Cpt1c	-0.566169	0.948163	0.401264	-0.839365	chr7	44608796	44624275	protein_coding
ENSMUSG00000021423	Ly86	-0.565676	0.00258462	7.37045e-05	-3.964	chr13	37529184	37603012	protein_coding
ENSMUSG00000025283	Sat1	-0.565345	0.000558003	1.26555e-05	-4.36598	chrX	153996128	153999445	protein_coding
ENSMUSG00000068606	Gm4841	-0.565097	1	0.662317	-0.436716	chr18	60401377	60406344	protein_coding
ENSMUSG00000021097	Clmn	-0.564941	1	0.64747	-0.45728	chr12	104729376	104831335	protein_coding
ENSMUSG00000085929	Gm13421	-0.564086	0.978528	0.506155	-0.664836	chr2	27430429	27436104	lncRNA
ENSMUSG00000071724	Smpd5	-0.563158	0.962302	0.450942	-0.753845	chr15	76178548	76181096	protein_coding
ENSMUSG00000031821	Gins2	-0.563066	0.421534	0.0580686	-1.89518	chr8	121305372	121316043	protein_coding
ENSMUSG00000027765	P2ry1	-0.562973	0.705505	0.156435	-1.41716	chr3	60910216	60916403	protein_coding
ENSMUSG00000121039		-0.562937	0.978528	0.510518	-0.658032	chr1	95595423	95599315	lncRNA
ENSMUSG00000041444	Arhgap32	-0.562926	1	0.710355	-0.37138	chr9	32027432	32179742	protein_coding
ENSMUSG00000107879	9330102E08Rik	-0.562926	1	0.710355	-0.37138	chr6	128146667	128160766	translated_unprocessed_pseudogene
ENSMUSG00000117250	Gm49871	-0.562926	1	0.710355	-0.37138	chr17	66193415	66196030	lncRNA
ENSMUSG00000120172		-0.562926	1	0.710355	-0.37138	chr9	59394030	59395219	lncRNA
ENSMUSG00000060260	Pwwp2b	-0.562912	0.0138276	0.000562651	-3.44901	chr7	138828398	138849819	protein_coding
ENSMUSG00000042213	Zfand4	-0.562723	0.939796	0.372925	-0.891008	chr6	116241183	116307263	protein_coding
ENSMUSG00000024663	Rab3il1	-0.56248	0.01635	0.0006969	-3.3908	chr19	9979033	10015744	protein_coding
ENSMUSG00000033970	Rfc3	-0.561532	0.187821	0.0167744	-2.39161	chr5	151566221	151574707	protein_coding
ENSMUSG00000004891	Nes	-0.561365	0.84283	0.24925	-1.15217	chr3	87878385	87887758	protein_coding
ENSMUSG00000063275	Hacd1	-0.561288	0.686688	0.146839	-1.45079	chr2	13855093	14060946	protein_coding
ENSMUSG00000020695	Mrc2	-0.56091	1	0.701402	-0.383428	chr11	105183469	105241965	protein_coding
ENSMUSG00000064043	Trerf1	-0.560164	0.0650506	0.00409516	-2.87074	chr17	47451801	47672883	protein_coding
ENSMUSG00000019813	Cep57l1	-0.560046	0.747657	0.176862	-1.35048	chr10	41594836	41685867	protein_coding
ENSMUSG00000070343	Gm10288	-0.559962	0.966764	0.464521	-0.731423	chr3	146544566	146545102	processed_pseudogene
ENSMUSG00000051890	Klhdc1	-0.559366	0.643406	0.125484	-1.53216	chr12	69287950	69331406	protein_coding
ENSMUSG00000058603	Rpl28-ps1	-0.559289	0.956242	0.42171	-0.803459	chr1	127966306	127966719	processed_pseudogene
ENSMUSG00000001270	Ckb	-0.558839	0.011067	0.000421713	-3.52611	chr12	111635795	111638772	protein_coding
ENSMUSG00000044285	Ubb-ps	-0.558407	0.879734	0.284011	-1.07135	chr14	46321483	46322457	transcribed_processed_pseudogene
ENSMUSG00000120051		-0.557871	1	0.683047	-0.408309	chr12	104718413	104719045	lncRNA
ENSMUSG00000034488	Edil3	-0.557842	0.491533	0.0743059	-1.78473	chr13	88969591	89471342	protein_coding
ENSMUSG00000073418	C4b	-0.557151	1	0.60926	-0.51113	chr17	34947354	34962856	protein_coding
ENSMUSG00000045573	Penk	-0.556982	0.817362	0.225451	-1.21216	chr4	4133531	4138819	protein_coding
ENSMUSG00000036086	Zranb3	-0.556672	0.130316	0.0103444	-2.5641	chr1	127881921	128030784	protein_coding
ENSMUSG00000010307	Tmem86a	-0.556486	0.00045585	9.88251e-06	-4.41973	chr7	46700349	46704525	protein_coding
ENSMUSG00000025193	Cutc	-0.556259	0.391861	0.0518211	-1.94462	chr19	43741435	43757077	protein_coding
ENSMUSG00000029499	Pxmp2	-0.555867	1	0.597351	-0.528213	chr5	110422148	110434052	protein_coding
ENSMUSG00000053063	Clec12a	-0.555494	0.000239796	4.70345e-06	-4.5776	chr6	129319654	129342266	protein_coding
ENSMUSG00000109602	Gm31597	-0.555058	0.882317	0.2867	-1.06539	chr7	45391464	45399683	lncRNA
ENSMUSG00000028927	Padi2	-0.554753	0.282927	0.0310222	-2.15679	chr4	140633655	140679897	protein_coding
ENSMUSG00000073792	Alg6	-0.554654	0.537349	0.0881388	-1.7053	chr4	99603901	99651697	protein_coding
ENSMUSG00000062373	Tmem65	-0.554107	0.00447398	0.000141759	-3.80508	chr15	58654118	58695487	protein_coding
ENSMUSG00000103473	Gm37696	-0.553829	0.948163	0.397952	-0.845285	chr3	61265970	61269318	lncRNA
ENSMUSG00000023087	Noct	-0.553709	0.642379	0.125176	-1.5334	chr3	51131868	51159065	protein_coding
ENSMUSG00000062353	Gm15772	-0.553361	0.90647	0.314582	-1.00565	chr5	3286431	3286868	processed_pseudogene
[truncated: 12,969 more rows]

## Sheet: up_SKO 24h
up	logfc	fdr	pvalue	stat	chromosome_name	start_position	end_position	external_gene_name	gene_biotype
[truncated: 108 more rows]

[truncated: 13 more sheets: down_SKO 24h, RAW_DKO 24h, Up_DKO 24h, Down_DKO 24h, RAW_ TKOD 24h, Up_ TKOD 24h, Down_ TKOD 24h, RAW_ TKOZ 24h, Up_TKOZ 24h, Down_ TKOZ 24h, RAW_ QKO 24h, Up_ QKO 24h, Down_ QKO 24h]
