# Supplementary material for: Comparative transcriptomic analysis of mouse macrophages infected with live attenuated vaccine strains of Mycobacterium tuberculosis
Source: Front Immunol. 2025 Jul 11;16:1583439. doi: 10.3389/fimmu.2025.1583439 (PMC12289490; doi:10.3389/fimmu.2025.1583439)
Supplement: Supplementary file 4 [file DataSheet4.xlsx]

## Sheet: RAW_BCG 72h
ensembl_gene_id	external_gene_name	logfc	fdr	pvalue	stat	chromosome_name	start_position	end_position	gene_biotype
ENSMUSG00000074115	Saa1	11.7151	5.09828e-05	4.73724e-06	4.5761	chr7	46389921	46392404	protein_coding
ENSMUSG00000051748	Wfdc21	10.2658	7.91233e-11	3.18601e-12	6.96926	chr11	83637766	83643468	protein_coding
ENSMUSG00000033849	B3galt2	9.93891	3.68259e-10	1.59521e-11	6.73896	chr1	143516402	143530352	protein_coding
ENSMUSG00000019987	Arg1	9.41107	2.80229e-08	1.54325e-09	6.03978	chr10	24791119	24803382	protein_coding
ENSMUSG00000038067	Csf3	9.40697	4.07483e-08	2.27417e-09	5.9769	chr11	98592089	98594455	protein_coding
ENSMUSG00000095620	Csta2	9.2544	5.26748e-09	2.65165e-10	6.31789	chr16	36041838	36077810	protein_coding
ENSMUSG00000079597	Cstdc4	8.212	0.0061326	0.000992784	3.29256	chr16	36004582	36008481	protein_coding
ENSMUSG00000042265	Trem1	8.13873	4.74329e-42	3.15565e-44	13.9498	chr17	48539796	48553952	protein_coding
ENSMUSG00000027776	Il12a	8.06444	2.73543e-06	2.01194e-07	5.19823	chr3	68597977	68605880	protein_coding
ENSMUSG00000037095	Lrg1	7.91858	4.60927e-06	3.53668e-07	5.09234	chr17	56426678	56429001	protein_coding
ENSMUSG00000024798	Htr7	7.88905	1.04668e-06	7.26518e-08	5.38449	chr19	35936134	36034907	protein_coding
ENSMUSG00000032131	Abcg4	7.76398	1.84135e-06	1.32848e-07	5.27487	chr9	44184485	44199912	protein_coding
ENSMUSG00000015316	Slamf1	7.66073	1.36214e-05	1.14787e-06	4.86443	chr1	171594695	171628752	protein_coding
ENSMUSG00000054905	Stfa3	7.26117	2.61127e-05	2.32019e-06	4.72333	chr16	36270899	36275754	protein_coding
ENSMUSG00000106609	Gm43181	7.24758	1.87738e-05	1.62509e-06	4.7952	chr5	43941388	43943459	TEC
ENSMUSG00000062345	Serpinb2	7.12438	0	0	47.2497	chr1	107439153	107463208	protein_coding
ENSMUSG00000029379	Cxcl3	7.02325	9.33743e-79	2.00167e-81	19.1121	chr5	90933962	90937459	protein_coding
ENSMUSG00000086515	Erich2os	7.01265	0.000281492	3.05463e-05	4.16935	chr2	70333554	70339651	lncRNA
ENSMUSG00000032204	Aqp9	6.9724	2.84239e-13	8.78267e-15	7.75574	chr9	71017941	71075964	protein_coding
ENSMUSG00000044164	Rnf182	6.96122	0.000245919	2.62679e-05	4.20362	chr13	43769186	43824421	protein_coding
ENSMUSG00000027398	Il1b	6.90974	0	0	38.7868	chr2	129206490	129213059	protein_coding
ENSMUSG00000062480	Acat3	6.90446	0.000869417	0.000105528	3.87752	chr17	13142700	13159487	protein_coding
ENSMUSG00000023078	Cxcl13	6.89218	0.000388452	4.35315e-05	4.08789	chr5	96104810	96108927	protein_coding
ENSMUSG00000113701	B230303A05Rik	6.83214	7.6855e-09	3.97683e-10	6.25493	chr13	15988133	16198016	transcribed_processed_pseudogene
ENSMUSG00000025746	Il6	6.79912	9.21612e-21	1.60778e-22	9.76394	chr5	30218112	30224979	protein_coding
ENSMUSG00000028539	Artn	6.78536	7.68133e-13	2.47565e-14	7.62315	chr4	117783359	117786960	protein_coding
ENSMUSG00000111598	Gm47095	6.78134	0.000568817	6.58042e-05	3.99097	chr9	121344731	121365217	lncRNA
ENSMUSG00000063430	Wscd2	6.76844	0.000479472	5.47594e-05	4.03433	chr5	113638199	113727786	protein_coding
ENSMUSG00000031654	Cbln1	6.593	0.00106841	0.000133472	3.81996	chr8	88195033	88199237	protein_coding
ENSMUSG00000030747	Dgat2	6.56199	3.72391e-67	1.29379e-69	17.6364	chr7	98802865	98831926	protein_coding
ENSMUSG00000079298	Klrb1b	6.54885	0.0011339	0.000142995	3.80293	chr6	128790669	128803294	protein_coding
ENSMUSG00000050440	Hamp	6.52753	0.00150627	0.000196857	3.72302	chr7	30641793	30643457	protein_coding
ENSMUSG00000031780	Ccl17	6.52418	0.000235856	2.50711e-05	4.21416	chr8	95537081	95538664	protein_coding
ENSMUSG00000029005	Draxin	6.50145	0.0173579	0.00332326	2.93614	chr4	148182894	148215155	protein_coding
ENSMUSG00000000805	Car4	6.4925	0.00137892	0.000178073	3.74825	chr11	84848612	84856870	protein_coding
ENSMUSG00000053030	Spink2	6.47937	0.00244844	0.000345511	3.57855	chr5	77352954	77359318	protein_coding
ENSMUSG00000025491	Ifitm1	6.46384	1.46678e-28	1.6047e-30	11.4831	chr7	140547134	140549738	protein_coding
ENSMUSG00000029409	U90926	6.46105	0.00103387	0.000128776	3.82879	chr5	92357752	92363267	lncRNA
ENSMUSG00000000794	Kcnn3	6.42965	1.84355e-07	1.14745e-08	5.70736	chr3	89427471	89582439	protein_coding
ENSMUSG00000021675	F2rl2	6.33568	0.00300334	0.000439578	3.51511	chr13	95833361	95839247	protein_coding
ENSMUSG00000027360	Hdc	6.31414	0.00041465	4.6677e-05	4.07167	chr2	126435587	126461219	protein_coding
ENSMUSG00000062991	Nrg1	6.27273	1.50374e-81	2.77894e-84	19.4524	chr8	32304579	33374825	protein_coding
ENSMUSG00000030406	Gipr	5.99305	1.99119e-05	1.72948e-06	4.78271	chr7	18889986	18900052	protein_coding
ENSMUSG00000074039	4930520O04Rik	5.94436	0.00781721	0.00131346	3.21302	chr9	114197371	114206297	lncRNA
ENSMUSG00000103308	Gm37800	5.9375	0.00750968	0.00125013	3.22719	chr1	184342477	184361670	lncRNA
ENSMUSG00000026984	Il36a	5.93522	0.00754637	0.00125736	3.22554	chr2	24105430	24115714	protein_coding
ENSMUSG00000037477	Tbx10	5.79885	0.0114711	0.00204866	3.08309	chr19	4042752	4049512	protein_coding
ENSMUSG00000025383	Il23a	5.7451	0.00225006	0.000311529	3.60552	chr10	128132008	128134621	protein_coding
ENSMUSG00000051397	Tacstd2	5.73997	0.0134551	0.0024716	3.0268	chr6	67511046	67512780	protein_coding
ENSMUSG00000027562	Car2	5.69266	5.25804e-21	8.97846e-23	9.82283	chr3	14951333	14965830	protein_coding
ENSMUSG00000104348	Gm37691	5.6538	0.0171483	0.00327298	2.94086	chr1	192963579	192966151	TEC
ENSMUSG00000097828	6430562O15Rik	5.64528	0.0199828	0.00395284	2.8819	chr13	99533432	99549384	lncRNA
ENSMUSG00000031596	Slc7a2	5.60652	1.13203e-143	5.85765e-147	25.816	chr8	41315433	41375345	protein_coding
ENSMUSG00000047146	Tet1	5.60546	5.98863e-08	3.41752e-09	5.91017	chr10	62640349	62744775	protein_coding
ENSMUSG00000000983	Wfdc18	5.58273	0.0199154	0.00393508	2.88332	chr11	83599841	83602174	protein_coding
ENSMUSG00000021182	Ccdc88c	5.57688	0.0206239	0.00410099	2.87029	chr12	100877782	100995315	protein_coding
ENSMUSG00000117431	8430430B14Rik	5.57562	9.29846e-08	5.49879e-09	5.83133	chr17	84305983	84320837	lncRNA
ENSMUSG00000033834	Tpbpa	5.56792	0.0239386	0.00488045	2.81482	chr13	61086306	61089798	protein_coding
ENSMUSG00000041540	Sox5	5.56485	0.025893	0.00538607	2.78299	chr6	143774151	144727703	protein_coding
ENSMUSG00000038540	Tmc3	5.50695	2.00011e-10	8.48658e-12	6.83008	chr7	83234135	83274822	protein_coding
ENSMUSG00000028373	Astn2	5.49872	0.024745	0.00507412	2.80229	chr4	65299040	66322848	protein_coding
ENSMUSG00000020407	Upp1	5.49391	1.07529e-33	9.06142e-36	12.4846	chr11	9068103	9086170	protein_coding
ENSMUSG00000087684	1200007C13Rik	5.48618	0.028676	0.00606461	2.74427	chr2	167669613	167675566	lncRNA
ENSMUSG00000074805	Il1bos	5.48334	5.29521e-05	4.94371e-06	4.56716	chr2	129211817	129217668	lncRNA
ENSMUSG00000021614	Vcan	5.42563	5.11311e-213	1.51186e-216	31.4093	chr13	89803431	89890628	protein_coding
ENSMUSG00000111752	Gm38575	5.40952	0.0309473	0.00662045	2.71536	chr10	85056806	85102256	lncRNA
ENSMUSG00000025321	Itgb8	5.40649	4.79638e-11	1.87913e-12	7.04317	chr12	119121757	119202537	protein_coding
ENSMUSG00000026235	Epha4	5.40609	5.76381e-38	4.30326e-40	13.2536	chr1	77343822	77491725	protein_coding
ENSMUSG00000073394	Runx2os1	5.31443	1	0.00874151	2.622	chr17	45046732	45048499	lncRNA
ENSMUSG00000084821	Gm15880	5.31443	1	0.00874151	2.622	chr7	80285765	80294132	lncRNA
ENSMUSG00000102329	Gm10851	5.30369	1	0.0104255	2.56139	chr2	11526517	11535647	lncRNA
ENSMUSG00000041046	Ramp3	5.22953	0.0097203	0.00169286	3.13941	chr11	6608521	6627475	protein_coding
ENSMUSG00000117426	Gm33055	5.22765	1	0.0113065	2.53308	chr17	80041303	80052506	lncRNA
ENSMUSG00000021872	Rnase10	5.2239	1	0.0111315	2.53854	chr14	51245208	51248215	protein_coding
ENSMUSG00000031553	Adam3	5.2164	1	0.0113224	2.53259	chr8	25167241	25215868	protein_coding
ENSMUSG00000097028	Ptgs2os	5.21263	1	0.0116985	2.52111	chr1	149950624	149975714	lncRNA
ENSMUSG00000026822	Lcn2	5.2091	0.000175549	1.80895e-05	4.28725	chr2	32274645	32278264	protein_coding
ENSMUSG00000041538	H2-Ob	5.1479	3.68496e-10	1.59896e-11	6.73862	chr17	34457877	34473388	protein_coding
ENSMUSG00000027399	Il1a	5.14786	1.38334e-234	3.06773e-238	32.9597	chr2	129141530	129151892	protein_coding
ENSMUSG00000057465	Saa2	5.12826	0.0187552	0.00366426	2.90571	chr7	46401214	46403737	protein_coding
ENSMUSG00000050578	Mmp13	5.1139	2.46594e-14	6.83566e-16	8.07342	chr9	7272514	7283331	protein_coding
ENSMUSG00000005763	Cd247	5.11141	3.57561e-06	2.69598e-07	5.14355	chr1	165616250	165704846	protein_coding
ENSMUSG00000021680	Crhbp	5.11122	1	0.0148297	2.43651	chr13	95567879	95581432	protein_coding
ENSMUSG00000020838	Slc6a4	5.10717	1	0.0152141	2.42724	chr11	76889429	76923166	protein_coding
ENSMUSG00000120118	Gm34267	5.09471	1	0.0186651	2.35215	chr10	21930283	21934566	lncRNA
ENSMUSG00000046908	Ltb4r1	5.08511	0.000465953	5.30431e-05	4.0418	chr14	56003419	56005951	protein_coding
ENSMUSG00000042284	Itga1	5.0646	4.09663e-142	2.42261e-145	25.6717	chr13	115089632	115238500	protein_coding
ENSMUSG00000057135	Scimp	5.06004	6.62747e-11	2.6406e-12	6.99563	chr11	70681758	70703412	protein_coding
ENSMUSG00000042817	Flt3	5.00213	1	0.0196427	2.3331	chr5	147267551	147337299	protein_coding
ENSMUSG00000067586	S1pr3	4.99776	1	0.0196548	2.33287	chr13	51562675	51576833	protein_coding
ENSMUSG00000029410	Ppef2	4.99338	1	0.0200117	2.32613	chr5	92374538	92404137	protein_coding
ENSMUSG00000097418	Mir155hg	4.99195	3.50208e-09	1.71894e-10	6.38456	chr16	84500055	84512133	lncRNA
ENSMUSG00000006529	Itih1	4.97996	1	0.023949	2.25795	chr14	30651137	30665246	protein_coding
ENSMUSG00000029084	Cd38	4.95173	3.1934e-33	2.8091e-35	12.3942	chr5	44025895	44069717	protein_coding
ENSMUSG00000100213	Gm28151	4.88901	1	0.0290835	2.18235	chr1	46888689	46889639	lncRNA
ENSMUSG00000051124	Gimap9	4.88417	1	0.0274315	2.20532	chr6	48653063	48656048	protein_coding
ENSMUSG00000059173	Pde1a	4.88417	1	0.0274315	2.20532	chr2	79664797	79959802	protein_coding
ENSMUSG00000065590	Mir212	4.87461	1	0.0263805	2.22056	chr11	75064214	75064304	miRNA
ENSMUSG00000037991	Rmi2	4.87127	0.000745139	8.86808e-05	3.91964	chr16	10652923	10710830	protein_coding
ENSMUSG00000062148	Ear6	4.86505	1	0.0273977	2.2058	chr14	52091156	52092100	protein_coding
ENSMUSG00000098235	Gm7497	4.86505	1	0.0273977	2.2058	chr18	9748732	9749724	processed_pseudogene
ENSMUSG00000032315	Cyp1a1	4.85191	3.32462e-05	3.00563e-06	4.67043	chr9	57595211	57611107	protein_coding
ENSMUSG00000120225		4.85019	1	0.0353229	2.10464	chr15	59519029	59520013	lncRNA
ENSMUSG00000028965	Tnfrsf9	4.84871	9.9682e-33	9.21071e-35	12.2986	chr4	150999019	151030559	protein_coding
ENSMUSG00000040298	Btbd16	4.83937	0.0248571	0.00510226	2.80051	chr7	130375799	130427629	protein_coding
ENSMUSG00000022303	Dcstamp	4.82198	2.28089e-13	6.98025e-15	7.78484	chr15	39609326	39624334	protein_coding
ENSMUSG00000086695	Gm15247	4.81151	0.0265697	0.00555041	2.77322	chrX	168768797	168769935	lncRNA
ENSMUSG00000057933	Gsta2	4.79995	0.0307945	0.0065855	2.71711	chr9	78238300	78263070	protein_coding
ENSMUSG00000030162	Olr1	4.78251	5.29655e-12	1.8989e-13	7.35573	chr6	129462207	129484128	protein_coding
ENSMUSG00000042064	Myo3b	4.77895	0.0292214	0.00620372	2.73682	chr2	69869470	70259542	protein_coding
ENSMUSG00000044337	Ackr3	4.77076	0.122948	0.0371717	2.08387	chr1	90131702	90144473	protein_coding
ENSMUSG00000086596	Susd5	4.75594	1	0.0423552	2.03001	chr9	113886208	113927796	protein_coding
ENSMUSG00000085196	Gm14963	4.73472	1	0.0359111	2.09793	chr19	6318825	6326635	lncRNA
ENSMUSG00000105331	Gm29865	4.72946	1	0.0366294	2.08987	chr3	131465566	131736504	lncRNA
ENSMUSG00000103588	Gm18445	4.72416	1	0.0381333	2.07342	chr1	173814492	173829538	unprocessed_pseudogene
ENSMUSG00000020108	Ddit4	4.70571	4.36773e-08	2.45055e-09	5.96472	chr10	59785491	59787656	protein_coding
ENSMUSG00000118038	Gm9895	4.63145	0.000111781	1.11054e-05	4.39445	chr19	29044636	29075918	lncRNA
ENSMUSG00000005089	Slc1a2	4.62836	1.79211e-18	3.76227e-20	9.19465	chr2	102489004	102621129	protein_coding
ENSMUSG00000018500	Adora2b	4.59207	6.82584e-83	1.11006e-85	19.6169	chr11	62139810	62157279	protein_coding
ENSMUSG00000002100	Mybpc3	4.58404	0.00215409	0.000297127	3.61779	chr2	90948489	90966861	protein_coding
ENSMUSG00000021070	Bdkrb2	4.56463	0.0445161	0.0103526	2.56383	chr12	105529485	105561496	protein_coding
ENSMUSG00000113960	4933412O06Rik	4.54317	0.0452408	0.0105745	2.55646	chr13	15956249	15977215	lncRNA
ENSMUSG00000026072	Il1r1	4.52217	8.08032e-36	6.27169e-38	12.8744	chr1	40264240	40356417	protein_coding
ENSMUSG00000009093	Gstt4	4.49515	0.0541967	0.0132888	2.47594	chr10	75650777	75658377	protein_coding
ENSMUSG00000112758	Gm36172	4.48267	0.00420862	0.000643985	3.41238	chr10	24803456	24806403	lncRNA
ENSMUSG00000041754	Trem3	4.47935	1.20702e-06	8.4227e-08	5.35783	chr17	48554805	48565869	protein_coding
ENSMUSG00000022197	Pdzd2	4.45377	0.0795561	0.0214474	2.30001	chr15	12359797	12740010	protein_coding
ENSMUSG00000048217	Nags	4.44827	0.00407483	0.000621707	3.42196	chr11	102036339	102040303	protein_coding
ENSMUSG00000029102	Hgfac	4.44554	4.10836e-09	2.02867e-10	6.35915	chr5	35198853	35205805	protein_coding
ENSMUSG00000107715	Gm44135	4.44434	0.057026	0.0141174	2.45426	chr6	129673081	129673448	TEC
ENSMUSG00000039431	Mtmr7	4.43906	9.20577e-08	5.43501e-09	5.83327	chr8	41004136	41087840	protein_coding
ENSMUSG00000018916	Csf2	4.42342	2.75792e-09	1.33126e-10	6.42356	chr11	54138097	54140493	protein_coding
ENSMUSG00000096351	Samd11	4.3876	3.02459e-05	2.70532e-06	4.69201	chr4	156331423	156340717	protein_coding
ENSMUSG00000050108	Bpifc	4.37395	0.0641659	0.0164209	2.39942	chr10	85795204	85847759	protein_coding
ENSMUSG00000085609	1700016P03Rik	4.36188	0.0681275	0.0176664	2.37254	chr11	75063385	75068464	lncRNA
ENSMUSG00000027315	Spint1	4.32829	8.57336e-118	6.97124e-121	23.3791	chr2	119067843	119080008	protein_coding
ENSMUSG00000025889	Snca	4.31577	4.29633e-05	3.93809e-06	4.61462	chr6	60708559	60806839	protein_coding
ENSMUSG00000115946	Mirt2	4.30556	8.45413e-08	4.96199e-09	5.84844	chr15	76150661	76154039	lncRNA
ENSMUSG00000022304	Dpys	4.30554	0.000585448	6.79878e-05	3.98322	chr15	39631883	39720866	protein_coding
ENSMUSG00000032532	Cck	4.30258	3.55504e-19	6.88514e-21	9.3755	chr9	121318890	121324760	protein_coding
ENSMUSG00000070524	Fcrlb	4.27769	1.57762e-13	4.7114e-15	7.83439	chr1	170734842	170740510	protein_coding
ENSMUSG00000027380	Acoxl	4.27575	0.00834455	0.00141749	3.19107	chr2	127680796	127965793	protein_coding
ENSMUSG00000059921	Unc5c	4.26627	5.07535e-05	4.71218e-06	4.57721	chr3	141170977	141540685	protein_coding
ENSMUSG00000026770	Il2ra	4.24166	0.0877663	0.0242114	2.25376	chr2	11647618	11698004	protein_coding
ENSMUSG00000028356	Ambp	4.19802	0.0115192	0.00206066	3.08135	chr4	63061512	63073036	protein_coding
ENSMUSG00000029373	Pf4	4.19232	8.8442e-05	8.57746e-06	4.45024	chr5	90920294	90921242	protein_coding
ENSMUSG00000024743	Syt7	4.19022	0.0105489	0.00185589	3.11238	chr19	10366454	10430544	protein_coding
ENSMUSG00000043613	Mmp3	4.18828	4.50502e-11	1.76164e-12	7.05216	chr9	7445822	7455975	protein_coding
ENSMUSG00000038267	Slc22a23	4.1731	0.112026	0.0331408	2.13037	chr13	34363141	34529165	protein_coding
ENSMUSG00000107480	Gm44165	4.15616	0.0107809	0.00190228	3.10508	chr7	3538127	3539595	TEC
ENSMUSG00000113669	Gm36723	4.14278	0.0995409	0.0284183	2.19146	chr12	25353756	25521978	lncRNA
ENSMUSG00000032092	Mpzl2	4.13298	0.0974165	0.0276162	2.2027	chr9	44951097	44965313	protein_coding
ENSMUSG00000120851		4.1302	4.17656e-13	1.31521e-14	7.70434	chr11	117867035	117871681	lncRNA
ENSMUSG00000028128	F3	4.11489	6.71568e-35	5.41106e-37	12.7069	chr3	121517186	121528697	protein_coding
ENSMUSG00000078810	Gp6	4.11279	0.00193526	0.000263938	3.64834	chr7	4366964	4400743	protein_coding
ENSMUSG00000029380	Cxcl1	4.105	2.97039e-06	2.21111e-07	5.18065	chr5	91039100	91040974	protein_coding
ENSMUSG00000031382	Asb11	4.09134	0.00233847	0.000327054	3.59287	chrX	163219990	163242166	protein_coding
ENSMUSG00000044461	Shisa2	4.08283	0.0156291	0.00293913	2.97403	chr14	59862757	59869109	protein_coding
ENSMUSG00000013415	Igf2bp1	4.07859	0.00225195	0.000311957	3.60516	chr11	95847989	95896766	protein_coding
ENSMUSG00000039109	F13a1	4.07426	1.44968e-09	6.80477e-11	6.5249	chr13	37051152	37234220	protein_coding
ENSMUSG00000069170	Adgrv1	4.06459	0.110737	0.0326327	2.13657	chr13	81243187	81781273	protein_coding
ENSMUSG00000064125	Prr36	4.06164	0.112727	0.0333666	2.12764	chr8	4259543	4267459	protein_coding
ENSMUSG00000055102	Zfp819	4.0558	0.119712	0.0359454	2.09754	chr7	43256593	43267709	protein_coding
ENSMUSG00000040380	Cbln3	4.05207	0.000284237	3.08847e-05	4.16684	chr14	56116370	56121849	protein_coding
ENSMUSG00000115739	Gm49254	4.04952	0.0185787	0.0036229	2.90926	chr15	39876199	39878174	TEC
ENSMUSG00000053338	Tarm1	4.04013	7.35204e-82	1.25127e-84	19.4933	chr7	3535016	3551140	protein_coding
ENSMUSG00000020826	Nos2	4.03592	1.88888e-17	4.24468e-19	8.9304	chr11	78811613	78851080	protein_coding
ENSMUSG00000021123	Rdh12	4.03205	1.18719e-07	7.14347e-09	5.78752	chr12	79255688	79269439	protein_coding
ENSMUSG00000053113	Socs3	4.00726	2.37555e-13	7.2875e-15	7.77939	chr11	117856905	117860873	protein_coding
ENSMUSG00000026166	Ccl20	3.99192	0.128177	0.0392308	2.06176	chr1	83094487	83096888	protein_coding
ENSMUSG00000042641	Rgsl1	3.99148	6.10932e-14	1.76126e-15	7.95709	chr1	153655127	153719888	protein_coding
ENSMUSG00000002578	Ikzf4	3.98854	0.126561	0.038554	2.06892	chr10	128466712	128505227	protein_coding
ENSMUSG00000034586	Hid1	3.97903	0.00272523	0.00039142	3.5458	chr11	115238533	115258582	protein_coding
ENSMUSG00000027800	Tm4sf1	3.97679	2.55625e-26	3.17453e-28	11.0167	chr3	57193032	57209409	protein_coding
ENSMUSG00000108060	4921529L05Rik	3.96534	0.129771	0.0399604	2.05416	chr6	53955676	53995015	lncRNA
ENSMUSG00000062859	Tcp11	3.96237	0.128177	0.0392567	2.06149	chr17	28285719	28299613	protein_coding
ENSMUSG00000104340	Gm10522	3.95283	0.128473	0.0393642	2.06036	chr1	170806354	170814037	lncRNA
ENSMUSG00000046080	Clec9a	3.9179	2.42948e-05	2.15327e-06	4.73848	chr6	129385825	129401726	protein_coding
ENSMUSG00000042417	Ccno	3.91558	0.00370158	0.000556071	3.45218	chr13	113124336	113127311	protein_coding
ENSMUSG00000001763	Tspan33	3.87924	0.162463	0.0535549	1.93042	chr6	29694221	29718558	protein_coding
ENSMUSG00000120159		3.87753	0.153443	0.0496355	1.96309	chr13	53140012	53154415	lncRNA
ENSMUSG00000031779	Ccl22	3.85036	1.4851e-11	5.53291e-13	7.21152	chr8	95472218	95478327	protein_coding
ENSMUSG00000022584	Ly6c2	3.83831	8.14093e-16	2.04964e-17	8.49094	chr15	74980007	74983819	protein_coding
ENSMUSG00000025804	Ccr1	3.82702	4.46654e-153	1.98102e-156	26.6462	chr9	123762161	123768729	protein_coding
ENSMUSG00000038521	C1s1	3.82616	3.57496e-86	4.75674e-89	20.0073	chr6	124507304	124519318	protein_coding
ENSMUSG00000032281	Acsbg1	3.81697	1.28997e-05	1.08151e-06	4.8762	chr9	54512161	54569154	protein_coding
ENSMUSG00000040606	Kazn	3.80975	0.00608049	0.000983	3.29535	chr4	141829701	142205056	protein_coding
ENSMUSG00000109424	Gm44658	3.80744	0.0353389	0.00780287	2.66048	chr7	19580898	19581534	lncRNA
ENSMUSG00000037944	Ccr7	3.80574	2.82431e-12	9.83331e-14	7.44312	chr11	99035022	99045903	protein_coding
ENSMUSG00000047293	Gpr15	3.80563	0.0355664	0.00786625	2.65776	chr16	58537796	58539433	protein_coding
ENSMUSG00000028780	Sema3c	3.79722	0.00247362	0.000349735	3.57537	chr5	17779279	17935266	protein_coding
ENSMUSG00000044309	Apol7c	3.79397	8.36776e-06	6.7855e-07	4.9674	chr15	77409052	77417516	protein_coding
ENSMUSG00000103907	Gm37498	3.78568	0.00126944	0.000161871	3.77211	chr3	50354731	50358732	TEC
ENSMUSG00000102037	Bcl2a1a	3.78436	2.4799e-49	1.28321e-51	15.1153	chr9	88838953	88844472	protein_coding
ENSMUSG00000095834	Tdgf1-ps1	3.76581	0.0105185	0.00184747	3.11372	chr16	3548374	3548886	processed_pseudogene
ENSMUSG00000032380	Dapk2	3.76258	0.00233201	0.000325805	3.59387	chr9	66065505	66179524	protein_coding
ENSMUSG00000032487	Ptgs2	3.76232	9.50486e-183	3.51303e-186	29.1007	chr1	149975782	149983978	protein_coding
ENSMUSG00000053965	Pde5a	3.75288	6.78244e-19	1.35368e-20	9.30391	chr3	122522596	122653023	protein_coding
ENSMUSG00000032363	Adamts7	3.74272	1.58191e-19	3.01695e-21	9.46214	chr9	90045122	90090124	protein_coding
ENSMUSG00000013584	Aldh1a2	3.73616	0.000134664	1.3568e-05	4.35074	chr9	71123071	71203525	protein_coding
ENSMUSG00000038037	Socs1	3.71095	1.32414e-06	9.3183e-08	5.33954	chr16	10600104	10603400	protein_coding
ENSMUSG00000021806	Nid2	3.70505	0.0581753	0.0144922	2.44483	chr14	19801333	19861855	protein_coding
ENSMUSG00000029378	Areg	3.70384	0.0465403	0.010978	2.5434	chr5	91287458	91296291	protein_coding
ENSMUSG00000050357	Carmil2	3.67374	0.0431005	0.00996906	2.5769	chr8	106412906	106424819	protein_coding
ENSMUSG00000031549	Ido2	3.65975	1	0.0683656	1.82259	chr8	25021908	25066349	protein_coding
ENSMUSG00000025867	Cplx2	3.65771	4.68767e-20	8.48965e-22	9.5938	chr13	54519162	54531730	protein_coding
ENSMUSG00000092212	Slc22a13b	3.65593	1	0.0680862	1.82444	chr9	119049554	119060800	protein_coding
ENSMUSG00000081944	Gm12276	3.64781	1	0.0696062	1.81446	chr11	62222247	62222547	processed_pseudogene
ENSMUSG00000115816	Gm34589	3.64781	1	0.0696062	1.81446	chr14	103055600	103072194	lncRNA
ENSMUSG00000048826	Dact2	3.64666	0.0498098	0.0119317	2.51416	chr17	14415314	14424566	protein_coding
ENSMUSG00000005824	Tnfsf14	3.64238	6.32164e-28	7.23119e-30	11.3522	chr17	57496492	57501177	protein_coding
ENSMUSG00000107985	Gm35037	3.64114	0.0488826	0.0116414	2.52283	chr7	3499873	3523536	lncRNA
ENSMUSG00000057722	Lepr	3.63693	0.0498155	0.011942	2.51385	chr4	101574601	101672549	protein_coding
ENSMUSG00000040828	Catsperd	3.62796	1	0.0862438	1.71555	chr17	56935143	56971456	protein_coding
ENSMUSG00000015314	Slamf6	3.6165	2.35124e-35	1.85972e-37	12.7902	chr1	171745082	171780737	protein_coding
ENSMUSG00000044716	Dok7	3.61087	6.03349e-14	1.73494e-15	7.95896	chr5	35214110	35245183	protein_coding
ENSMUSG00000020623	Map2k6	3.60057	0.000792045	9.47316e-05	3.9037	chr11	110289948	110416348	protein_coding
ENSMUSG00000058427	Cxcl2	3.58358	2.83275e-14	7.91528e-16	8.0555	chr5	91051730	91053797	protein_coding
ENSMUSG00000050953	Gja1	3.58227	0.00430297	0.000661922	3.40488	chr10	56253426	56278609	protein_coding
ENSMUSG00000045502	Hcar2	3.57069	6.12855e-44	3.94133e-46	14.259	chr5	124001633	124003562	protein_coding
ENSMUSG00000030428	Ttyh1	3.56449	1	0.0823061	1.73746	chr7	4122407	4139707	protein_coding
ENSMUSG00000000782	Tcf7	3.5495	1	0.0856585	1.71876	chr11	52143198	52174158	protein_coding
ENSMUSG00000035566	Pcdh17	3.54163	1	0.0828772	1.73423	chr14	84681003	84776442	protein_coding
ENSMUSG00000000562	Adora3	3.54153	0.00681656	0.0011156	3.25962	chr3	105778174	105816242	protein_coding
ENSMUSG00000056145	AI504432	3.5248	4.77502e-56	2.15313e-58	16.1105	chr3	106946820	106961663	lncRNA
ENSMUSG00000040026	Saa3	3.52167	5.63652e-08	3.20825e-09	5.92057	chr7	46361422	46365124	protein_coding
ENSMUSG00000033213	AA467197	3.51035	1.41695e-72	4.08495e-75	18.3384	chr2	122478906	122483111	protein_coding
ENSMUSG00000101493	2810405F17Rik	3.49808	0.0659426	0.016978	2.38718	chr4	137114575	137115754	lncRNA
ENSMUSG00000041324	Inhba	3.49034	3.10138e-78	6.87768e-81	19.0476	chr13	16186436	16206206	protein_coding
ENSMUSG00000097113	Gm19705	3.48535	0.0015773	0.000208822	3.7081	chr1	136598507	136618544	lncRNA
ENSMUSG00000021367	Edn1	3.48526	7.56747e-07	5.1632e-08	5.4456	chr13	42454952	42461466	protein_coding
ENSMUSG00000024340	Btnl2	3.47712	0.0878899	0.0242659	2.25289	chr17	34573796	34588469	protein_coding
ENSMUSG00000023349	Clec4n	3.47477	4.47554e-137	2.97752e-140	25.2117	chr6	123206802	123223980	protein_coding
ENSMUSG00000047959	Kcna3	3.46203	6.71126e-25	9.07866e-27	10.7106	chr3	106943485	106945386	protein_coding
ENSMUSG00000067610	Klri1	3.45569	1	0.101398	1.63811	chr6	129674181	129694095	protein_coding
ENSMUSG00000003949	Hlf	3.45304	0.0789862	0.021246	2.30358	chr11	90227362	90281721	protein_coding
ENSMUSG00000046168	Kcnrg	3.45081	1	0.099692	1.64635	chr14	61844906	61850275	protein_coding
ENSMUSG00000074500	Zfp558	3.44187	9.72216e-10	4.4845e-11	6.58712	chr9	18366871	18389564	protein_coding
ENSMUSG00000020701	Tmem132e	3.43684	1	0.101641	1.63695	chr11	82279726	82337158	protein_coding
ENSMUSG00000110500	Gm32568	3.43684	1	0.101641	1.63695	chr8	66947711	66949598	lncRNA
ENSMUSG00000001333	Sync	3.43057	0.076042	0.0202865	2.32101	chr4	129181410	129202352	protein_coding
ENSMUSG00000026679	Enkur	3.42342	0.00776596	0.00130311	3.21529	chr2	21185542	21210176	protein_coding
ENSMUSG00000029321	Slc10a6	3.42173	1	0.10347	1.62826	chr5	103753577	103777269	protein_coding
ENSMUSG00000110234	Gm45799	3.41747	1	0.101685	1.63674	chr7	105289759	105333646	protein_coding
ENSMUSG00000037336	Mfsd2b	3.413	1	0.10121	1.63901	chr12	4912440	4924359	protein_coding
ENSMUSG00000114470	Gm49395	3.413	1	0.10121	1.63901	chr13	115171809	115238457	protein_coding
ENSMUSG00000016529	Il10	3.40174	0.000197093	2.06155e-05	4.25812	chr1	130947582	130952711	protein_coding
ENSMUSG00000023328	Ache	3.39248	1	0.111929	1.58958	chr5	137285781	137292728	protein_coding
ENSMUSG00000093672	Gm20655	3.39177	0.0975695	0.0276895	2.20166	chr10	17666270	17675669	lncRNA
ENSMUSG00000045573	Penk	3.38909	1.76144e-13	5.28641e-15	7.8199	chr4	4133531	4138819	protein_coding
ENSMUSG00000021643	Serf1	3.38835	4.40063e-60	1.78914e-62	16.6814	chr13	100244520	100251079	protein_coding
ENSMUSG00000073650	Catip	3.38602	1	0.120646	1.55207	chr1	74401267	74408480	protein_coding
ENSMUSG00000026558	Uck2	3.38434	1.7442e-101	1.80506e-104	21.7059	chr1	167050452	167112889	protein_coding
ENSMUSG00000050737	Ptges	3.3703	2.68105e-09	1.28424e-10	6.42903	chr2	30779483	30819875	protein_coding
ENSMUSG00000005800	Mmp8	3.36572	1.8213e-84	2.82727e-87	19.8026	chr9	7558457	7568486	protein_coding
ENSMUSG00000099061	Gm28050	3.36461	0.0880401	0.0243138	2.25213	chr5	106648759	106722589	lncRNA
ENSMUSG00000092035	Peg10	3.36275	0.00158907	0.000210733	3.70579	chr6	4747306	4760517	protein_coding
ENSMUSG00000087263	Gm15726	3.3575	0.0136778	0.00252263	3.02061	chrX	168762043	168768228	lncRNA
ENSMUSG00000026885	Ttll11	3.32934	0.00392949	0.000594884	3.43394	chr2	35641253	35869925	protein_coding
ENSMUSG00000105107	Gm43412	3.32276	1	0.126772	1.52696	chr5	123174063	123176880	TEC
ENSMUSG00000113949	Scamp4	3.31726	1	0.123369	1.54078	chr10	80438706	80451617	protein_coding
ENSMUSG00000019178	Styxl1	3.30683	1	0.122121	1.54593	chr5	135776074	135807239	protein_coding
ENSMUSG00000063851	Rnf183	3.30177	1	0.123639	1.53968	chr4	62345777	62353489	protein_coding
ENSMUSG00000070337	Gpr179	3.30177	1	0.123639	1.53968	chr11	97222935	97242903	protein_coding
ENSMUSG00000043079	Synpo	3.29953	1.46461e-19	2.76075e-21	9.47142	chr18	60727045	60793214	protein_coding
ENSMUSG00000075302	Erich2	3.29182	1	0.131881	1.50672	chr2	70339163	70371228	protein_coding
ENSMUSG00000104360	Mif-ps1	3.29182	1	0.131881	1.50672	chr1	136716920	136717258	processed_pseudogene
ENSMUSG00000097248	Gm2694	3.28608	1	0.129439	1.51632	chr8	88187097	88252195	lncRNA
ENSMUSG00000032827	Ppp1r9a	3.28399	1.35702e-13	4.03253e-15	7.85391	chr6	4902917	5165661	protein_coding
ENSMUSG00000079018	Ly6c1	3.28244	0.0290306	0.00615462	2.73943	chr15	74915867	74920679	protein_coding
ENSMUSG00000020926	Adam11	3.2816	1	0.125889	1.53052	chr11	102652265	102671088	protein_coding
ENSMUSG00000032420	Nt5e	3.27981	2.64088e-15	6.96921e-17	8.34755	chr9	88209250	88254145	protein_coding
ENSMUSG00000050370	Ch25h	3.27911	3.26932e-05	2.94355e-06	4.67472	chr19	34451178	34452564	protein_coding
ENSMUSG00000020205	Phlda1	3.27727	1.31513e-34	1.06937e-36	12.6535	chr10	111342147	111344506	protein_coding
ENSMUSG00000108695	Siglecl1	3.26652	1	0.126117	1.5296	chr7	43160589	43168394	lncRNA
ENSMUSG00000079224	Gm6565	3.26091	1	0.12928	1.51695	chr6	100581644	100582081	processed_pseudogene
ENSMUSG00000031444	F10	3.26033	3.13565e-122	2.3179e-125	23.8153	chr8	13087308	13106676	protein_coding
ENSMUSG00000030361	Klrb1a	3.25918	0.126231	0.0384347	2.07019	chr6	128586190	128600496	protein_coding
ENSMUSG00000037681	Esyt3	3.25484	1	0.134642	1.49605	chr9	99192016	99240610	protein_coding
ENSMUSG00000082976	Gm15056	3.22862	0.000899866	0.000109889	3.86765	chr8	21390622	21392643	protein_coding
ENSMUSG00000032578	Cish	3.21906	8.17356e-28	9.48587e-30	11.3285	chr9	107173225	107179983	protein_coding
ENSMUSG00000074874	Ctla2b	3.21867	4.95595e-10	2.19076e-11	6.69271	chr13	61043164	61045261	protein_coding
ENSMUSG00000097924	A730020E08Rik	3.20724	1.82707e-07	1.13584e-08	5.70909	chr6	61149277	61157794	lncRNA
ENSMUSG00000050994	Adgb	3.19595	0.000263272	2.83492e-05	4.18634	chr10	10211447	10348070	protein_coding
ENSMUSG00000036960	Clca2	3.19074	0.15145	0.0487555	1.97072	chr3	144776024	144805204	protein_coding
ENSMUSG00000053475	Tnfaip6	3.1885	0.134237	0.0417358	2.03615	chr2	51928021	51946698	protein_coding
ENSMUSG00000117399	Gm19689	3.1811	0.00288829	0.000419683	3.52739	chr17	83341023	83385855	lncRNA
ENSMUSG00000035211	Xrra1	3.17797	0.145179	0.0461432	1.99408	chr7	99508323	99567029	protein_coding
ENSMUSG00000040264	Gbp2b	3.17648	1	0.161647	1.39955	chr3	142300608	142324940	protein_coding
ENSMUSG00000018830	Myh11	3.17009	1	0.154316	1.42445	chr16	14012399	14109236	protein_coding
ENSMUSG00000044156	Hepacam2	3.17009	1	0.154316	1.42445	chr6	3457096	3498298	protein_coding
ENSMUSG00000068154	Insm1	3.16411	1	0.15125	1.43513	chr2	146063841	146066940	protein_coding
ENSMUSG00000020303	Stc2	3.16408	0.00323286	0.000477441	3.4931	chr11	31307307	31320074	protein_coding
ENSMUSG00000120046	Gm33318	3.1637	0.170387	0.0572368	1.9015	chr6	37419442	37424343	lncRNA
ENSMUSG00000023903	Mmp25	3.16149	0.015767	0.00297203	2.97062	chr17	23847285	23864251	protein_coding
ENSMUSG00000030214	Plbd1	3.15877	3.7993e-08	2.11197e-09	5.98895	chr6	136589068	136638926	protein_coding
ENSMUSG00000041750	Cd1d2	3.15832	1	0.150454	1.43793	chr3	86893858	86897087	protein_coding
ENSMUSG00000080814	Gm12314	3.15832	1	0.150454	1.43793	chr11	70319843	70320380	processed_pseudogene
ENSMUSG00000106251	Gm42658	3.15267	1	0.151505	1.43423	chr3	104733646	104735220	lncRNA
ENSMUSG00000044719	E230025N22Rik	3.14234	0.00150772	0.000197226	3.72254	chr18	36817976	36828978	protein_coding
ENSMUSG00000103156	Gm38293	3.14158	1	0.159693	1.40611	chr1	180591062	180596221	lncRNA
ENSMUSG00000109277	Gm39121	3.14158	1	0.159693	1.40611	chr8	3722430	3722954	lncRNA
ENSMUSG00000105201	Gm43362	3.14082	0.136234	0.042558	2.02802	chr3	157739577	157742046	TEC
ENSMUSG00000039578	Ccser1	3.13662	4.23189e-19	8.22728e-21	9.35669	chr6	61157308	62359849	protein_coding
ENSMUSG00000052516	Robo2	3.13311	0.081733	0.0222035	2.28687	chr16	73688727	74208713	protein_coding
ENSMUSG00000097007	4930432B10Rik	3.13154	1	0.157609	1.41316	chr10	11120534	11156965	lncRNA
ENSMUSG00000112796	Gm40770	3.12646	1	0.154329	1.4244	chr10	117236621	117249836	lncRNA
ENSMUSG00000055523	Gucy2g	3.12105	1	0.153479	1.42735	chr19	55186531	55229668	protein_coding
ENSMUSG00000080198	Rpl10a-ps4	3.11534	1	0.154548	1.42365	chr2	60105288	60105918	processed_pseudogene
ENSMUSG00000092593	Gm20492	3.11534	1	0.154548	1.42365	chr10	127124366	127125702	lncRNA
ENSMUSG00000026981	Il1rn	3.11335	1.21682e-84	1.79897e-87	19.8254	chr2	24226865	24241506	protein_coding
ENSMUSG00000120808		3.11243	0.000813892	9.7525e-05	3.89667	chr9	123680356	123682450	lncRNA
ENSMUSG00000099974	Bcl2a1d	3.107	4.15067e-34	3.43639e-36	12.5615	chr9	88605338	88613967	protein_coding
ENSMUSG00000025656	Arhgef9	3.10129	0.167065	0.0557338	1.91311	chrX	94092541	94240462	protein_coding
ENSMUSG00000030410	Dmwd	3.10119	3.98984e-11	1.55724e-12	7.06929	chr7	18810152	18816701	protein_coding
ENSMUSG00000023868	Pde10a	3.0957	8.23484e-06	6.65337e-07	4.97122	chr17	8744204	9205480	protein_coding
ENSMUSG00000048498	Cd300e	3.09231	0.000279751	3.0316e-05	4.17108	chr11	114942743	114957500	protein_coding
ENSMUSG00000030742	Lat	3.08191	1.327e-12	4.40438e-14	7.54846	chr7	125962996	125968742	protein_coding
ENSMUSG00000027313	Chac1	3.08103	1.34775e-06	9.49444e-08	5.33614	chr2	119181710	119184862	protein_coding
ENSMUSG00000031871	Cdh5	3.07414	0.0311551	0.00667181	2.7128	chr8	104828257	104871143	protein_coding
ENSMUSG00000031760	Mt3	3.07147	0.00274886	0.000395627	3.54298	chr8	94879235	94880774	protein_coding
ENSMUSG00000048772	Tmem53	3.04612	0.0349036	0.00769106	2.66534	chr4	117109148	117125779	protein_coding
ENSMUSG00000120077		3.04127	0.181439	0.0621248	1.8654	chr18	4908916	4912273	lncRNA
ENSMUSG00000044258	Ctla2a	3.03048	0.000420329	4.74144e-05	4.06802	chr13	61081969	61084439	protein_coding
ENSMUSG00000004113	Cacna1b	3.02154	4.69903e-05	4.34542e-06	4.59414	chr2	24493899	24653164	protein_coding
ENSMUSG00000026068	Il18rap	3.01917	0.011063	0.00196023	3.09619	chr1	40554522	40590865	protein_coding
ENSMUSG00000006342	Susd2	3.0185	2.03652e-11	7.69267e-13	7.16652	chr10	75472540	75479842	protein_coding
ENSMUSG00000059060	Rad51b	3.01813	0.0752438	0.0199845	2.32664	chr12	79344056	79861464	protein_coding
ENSMUSG00000000303	Cdh1	3.01785	0.176128	0.0598637	1.8818	chr8	107329983	107396878	protein_coding
ENSMUSG00000029372	Ppbp	3.01295	0.0231047	0.00467627	2.82853	chr5	90916377	90917922	protein_coding
ENSMUSG00000008845	Cd163	3.01247	7.32105e-09	3.77201e-10	6.26318	chr6	124281615	124307486	protein_coding
ENSMUSG00000031762	Mt2	3.00288	9.96326e-11	4.06544e-12	6.93489	chr8	94899292	94900196	protein_coding
ENSMUSG00000030159	Clec1b	3.00115	5.2877e-05	4.93279e-06	4.56763	chr6	129374260	129386298	protein_coding
ENSMUSG00000102099	1700011B04Rik	2.99948	0.038166	0.00854277	2.62983	chr13	35351910	35372000	lncRNA
ENSMUSG00000029314	Gpat3	2.99753	6.38588e-06	5.04149e-07	5.02473	chr5	100993579	101046968	protein_coding
ENSMUSG00000070942	Il1rl2	2.99602	3.25082e-49	1.70615e-51	15.0966	chr1	40363770	40406722	protein_coding
ENSMUSG00000070803	Cited4	2.97916	0.0102668	0.00180018	3.12136	chr4	120523769	120525017	protein_coding
ENSMUSG00000025203	Scd2	2.96025	1.04554e-88	1.31389e-91	20.2989	chr19	44282113	44295303	protein_coding
ENSMUSG00000032024	Clmp	2.95727	2.62323e-95	2.90867e-98	21.0386	chr9	40597258	40696615	protein_coding
ENSMUSG00000037071	Scd1	2.95665	2.32948e-06	1.69958e-07	5.22951	chr19	44382894	44396318	protein_coding
ENSMUSG00000046447	Camk2n1	2.95572	0.00227665	0.00031723	3.60081	chr4	138181625	138187434	protein_coding
ENSMUSG00000069792	Wfdc17	2.93665	1.89599e-63	7.42809e-66	17.1403	chr11	83594817	83597094	protein_coding
ENSMUSG00000034872	Gipc3	2.93606	0.232977	0.0879348	1.70639	chr10	81171099	81179100	protein_coding
ENSMUSG00000070407	Hs3st3b1	2.93143	0.104208	0.0301347	2.16832	chr11	63776618	63813116	protein_coding
ENSMUSG00000029086	Prom1	2.92933	0.10421	0.0301429	2.16821	chr5	44150962	44259374	protein_coding
ENSMUSG00000084997	Gm15471	2.92895	0.0459967	0.0108056	2.54892	chr3	103710445	103715755	lncRNA
ENSMUSG00000000915	Hip1r	2.92214	0.0634184	0.0161895	2.40462	chr5	124111691	124143621	protein_coding
ENSMUSG00000112558	Gm32364	2.9201	0.219765	0.080966	1.74511	chr10	67411713	67422217	lncRNA
ENSMUSG00000018927	Ccl6	2.91629	1.94698e-56	8.63533e-59	16.1669	chr11	83478708	83483913	protein_coding
ENSMUSG00000026062	Slc9a2	2.9135	0.223039	0.0826832	1.73533	chr1	40719734	40808433	protein_coding
ENSMUSG00000059325	Hopx	2.91336	1.21038e-06	8.45516e-08	5.35714	chr5	77234835	77262968	protein_coding
ENSMUSG00000055202	Zfp811	2.89952	0.0386991	0.00869642	2.62376	chr17	33014650	33028905	protein_coding
ENSMUSG00000023927	Satb1	2.89286	0.0585151	0.0145944	2.44229	chr17	52043215	52140318	protein_coding
ENSMUSG00000039013	Siglecf	2.88353	0.00324354	0.000479289	3.49207	chr7	43000765	43008955	protein_coding
ENSMUSG00000032911	Cspg4	2.8826	0.20977	0.0757484	1.77591	chr9	56772317	56807154	protein_coding
ENSMUSG00000032561	Acpp	2.8748	7.35204e-82	1.30432e-84	19.4912	chr9	104165450	104214947	protein_coding
ENSMUSG00000030785	Cox6a2	2.86544	3.10533e-05	2.78672e-06	4.68594	chr7	127804607	127805559	protein_coding
ENSMUSG00000098050	Gm5345	2.8633	9.14031e-16	2.33102e-17	8.47598	chr8	41306865	41308064	processed_pseudogene
ENSMUSG00000024867	Pip5k1b	2.85883	5.01485e-06	3.88124e-07	5.07469	chr19	24272158	24533236	protein_coding
ENSMUSG00000019982	Myb	2.85532	0.130273	0.0401567	2.05213	chr10	21000834	21036883	protein_coding
ENSMUSG00000001588	Acap1	2.84941	9.44691e-08	5.60055e-09	5.82827	chr11	69772393	69786365	protein_coding
ENSMUSG00000021765	Fst	2.84712	0.00987206	0.00172294	3.13425	chr13	114588826	114595487	protein_coding
ENSMUSG00000045725	Prr15	2.83764	4.0217e-07	2.63694e-08	5.56398	chr6	54302820	54307186	protein_coding
ENSMUSG00000040424	Hipk4	2.83446	0.231844	0.0873701	1.70944	chr7	27222692	27230600	protein_coding
ENSMUSG00000107352	Gm43660	2.82681	0.238649	0.0910747	1.68976	chr5	31718156	31726416	lncRNA
ENSMUSG00000040714	Klc3	2.82389	0.251921	0.0980084	1.65459	chr7	19128362	19138029	protein_coding
ENSMUSG00000022818	Cyp2ab1	2.82255	0.245426	0.0945201	1.67202	chr16	20127137	20144154	protein_coding
ENSMUSG00000028347	Tmeff1	2.81507	6.86838e-34	5.73719e-36	12.5209	chr4	48585174	48663131	protein_coding
ENSMUSG00000051832	E230016K23Rik	2.80542	0.040158	0.0091341	2.60699	chr11	83472882	83514519	lncRNA
ENSMUSG00000018930	Ccl4	2.79712	6.45903e-42	4.34486e-44	13.927	chr11	83553410	83555509	protein_coding
ENSMUSG00000015468	Notch4	2.79431	0.202542	0.0723751	1.79675	chr17	34783242	34807477	protein_coding
ENSMUSG00000029377	Ereg	2.77416	0.00179748	0.000242922	3.66961	chr5	91222481	91241505	protein_coding
ENSMUSG00000051177	Plcb1	2.76146	5.05503e-05	4.68958e-06	4.57822	chr2	134627987	135317178	protein_coding
ENSMUSG00000052942	Glis3	2.75986	3.50005e-24	4.96754e-26	10.5521	chr19	28236251	28657477	protein_coding
ENSMUSG00000120744		2.75843	0.0359442	0.00796251	2.65366	chr16	49674861	49675662	lncRNA
ENSMUSG00000120878		2.74534	8.26931e-07	5.65428e-08	5.4294	chr19	11370206	11370682	lncRNA
ENSMUSG00000000317	Bcl6b	2.74366	0.0827014	0.0225216	2.28145	chr11	70114954	70120624	protein_coding
ENSMUSG00000022018	Rgcc	2.73394	6.37545e-10	2.84652e-11	6.6543	chr14	79526196	79539085	protein_coding
ENSMUSG00000021478	Drd1	2.73142	0.267781	0.106396	1.61461	chr13	54205202	54209724	protein_coding
ENSMUSG00000033107	Rnf125	2.71809	0.287983	0.117382	1.56586	chr18	21077682	21116919	protein_coding
ENSMUSG00000044927	H1f10	2.71577	9.91171e-11	4.03707e-12	6.93588	chr6	87957403	87958619	protein_coding
ENSMUSG00000058152	Chsy3	2.7143	0.0149913	0.0027948	2.98945	chr18	59308473	59669071	protein_coding
ENSMUSG00000111504	Gm48284	2.71389	0.156115	0.0507305	1.95375	chr9	40517712	40527682	lncRNA
ENSMUSG00000097426	Gm8941	2.7127	1	0.119284	1.55779	chr1	151012258	151013531	processed_pseudogene
ENSMUSG00000120666		2.70902	1	0.121178	1.54985	chr8	35155829	35157046	lncRNA
ENSMUSG00000120223		2.69974	0.0090895	0.00156889	3.16163	chr4	125039332	125195333	lncRNA
ENSMUSG00000120680		2.69799	0.00559372	0.000893556	3.32206	chr9	121425615	121426280	lncRNA
ENSMUSG00000027261	Hao1	2.69352	0.153651	0.0497254	1.96232	chr2	134339281	134396288	protein_coding
ENSMUSG00000051703	Tmem198	2.67325	0.0604467	0.0152413	2.4266	chr1	75456176	75462349	protein_coding
ENSMUSG00000101335	Gm28229	2.67287	1	0.111443	1.59174	chr9	88323553	88325705	lncRNA
ENSMUSG00000035493	Tgfbi	2.67208	3.326e-109	3.19618e-112	22.5116	chr13	56757336	56787375	protein_coding
ENSMUSG00000112941	Gm48623	2.66894	0.0927912	0.0259826	2.22647	chr13	54455978	54466823	lncRNA
ENSMUSG00000032035	Ets1	2.66805	0.0166256	0.00315109	2.9526	chr9	32547517	32669116	protein_coding
ENSMUSG00000097804	Gm16685	2.66358	0.0343853	0.00754453	2.6718	chr3	7677765	7755061	lncRNA
ENSMUSG00000065599	Mir23b	2.64847	1	0.140434	1.47418	chr13	63448298	63448371	miRNA
ENSMUSG00000021125	Arg2	2.64333	6.35784e-71	1.9739e-73	18.1264	chr12	79177551	79203075	protein_coding
ENSMUSG00000064247	Plcxd1	2.63849	0.110241	0.0324007	2.13943	chr5	110247835	110253819	protein_coding
ENSMUSG00000107546	Gm20560	2.63646	1.03559e-06	7.18057e-08	5.38659	chr6	72989026	72997343	lncRNA
ENSMUSG00000091968	Gm17115	2.63586	0.308313	0.129725	1.51519	chr17	33007368	33008565	lncRNA
ENSMUSG00000037418	Best1	2.62968	2.09274e-35	1.63979e-37	12.8	chr19	9962538	9978997	protein_coding
ENSMUSG00000040841	Six5	2.62716	0.0136298	0.00250874	3.02228	chr7	18828519	18832474	protein_coding
ENSMUSG00000001493	Meox1	2.62477	1	0.127955	1.52221	chr11	101768336	101785200	protein_coding
ENSMUSG00000038402	Foxf2	2.62333	0.111467	0.0329258	2.13299	chr13	31809799	31815386	protein_coding
ENSMUSG00000030203	Dusp16	2.6224	1.95702e-26	2.38696e-28	11.0424	chr6	134692431	134769588	protein_coding
ENSMUSG00000119947		2.60709	0.111467	0.0329247	2.133	chr18	77151602	77152864	lncRNA
ENSMUSG00000065396	Mir99b	2.60627	0.19234	0.0671938	1.83038	chr17	18050450	18050519	miRNA
ENSMUSG00000040265	Dnm3	2.60535	1	0.14691	1.45053	chr1	161810022	162305603	protein_coding
ENSMUSG00000037161	Mgarp	2.5998	7.59834e-06	6.07732e-07	4.98874	chr3	51295833	51304159	protein_coding
ENSMUSG00000099775	Gm5960	2.59888	0.0978546	0.02782	2.19982	chr15	74942961	74946487	unprocessed_pseudogene
ENSMUSG00000057054	Inca1	2.59593	0.0903495	0.0251253	2.23947	chr11	70579187	70590981	protein_coding
ENSMUSG00000054598	9130230L23Rik	2.5951	0.00429244	0.000659985	3.40568	chr5	66136701	66161628	lncRNA
ENSMUSG00000087611	4930458D05Rik	2.59394	0.22223	0.0822685	1.73767	chr5	100988663	100995033	lncRNA
ENSMUSG00000050075	Gpr171	2.58098	0.0319465	0.0068867	2.70227	chr3	59003869	59009242	protein_coding
ENSMUSG00000050896	Rtn4rl2	2.57746	0.000132576	1.33184e-05	4.35481	chr2	84702268	84717054	protein_coding
ENSMUSG00000043421	Hilpda	2.5769	2.5744e-34	2.11235e-36	12.6	chr6	29272487	29275445	protein_coding
ENSMUSG00000034394	Lif	2.56684	2.96722e-14	8.31296e-16	8.0495	chr11	4207557	4222514	protein_coding
ENSMUSG00000014164	Klhl3	2.5639	0.00129421	0.000166082	3.7657	chr13	58148042	58261406	protein_coding
ENSMUSG00000024789	Jak2	2.56274	8.49078e-66	3.13823e-68	17.4553	chr19	29229228	29290480	protein_coding
ENSMUSG00000024785	Rcl1	2.56107	2.74931e-33	2.3778e-35	12.4076	chr19	29078775	29121329	protein_coding
ENSMUSG00000087366	Junos	2.56055	1.20985e-08	6.40341e-10	6.18017	chr4	94939771	95055555	lncRNA
ENSMUSG00000031488	Rab11fip1	2.55923	4.21473e-59	1.80702e-61	16.5427	chr8	27628801	27664674	protein_coding
ENSMUSG00000045053	Kcng3	2.55108	0.124266	0.0376895	2.07822	chr17	83893386	83939324	protein_coding
ENSMUSG00000028678	Kif2c	2.55081	0.16429	0.0544313	1.92339	chr4	117016836	117039836	protein_coding
ENSMUSG00000020027	Socs2	2.54865	2.08734e-13	6.34165e-15	7.79696	chr10	95221224	95253042	protein_coding
ENSMUSG00000074141	Il4i1	2.54462	2.94809e-06	2.19015e-07	5.18243	chr7	44465811	44490233	protein_coding
ENSMUSG00000019122	Ccl9	2.52382	9.98421e-67	3.54259e-69	17.5794	chr11	83463745	83469462	protein_coding
ENSMUSG00000001663	Gstt1	2.51638	0.04503	0.0105152	2.55841	chr10	75619647	75634418	protein_coding
ENSMUSG00000017314	Mpp2	2.51599	0.00500808	0.000787788	3.35705	chr11	101947841	101979341	protein_coding
ENSMUSG00000032207	Lipc	2.51386	0.0470792	0.011126	2.53872	chr9	70705410	70859508	protein_coding
ENSMUSG00000118024	Gm50419	2.51098	0.00988214	0.00172543	3.13383	chr18	83825742	83846159	lncRNA
ENSMUSG00000032902	Slc16a1	2.50039	6.76835e-20	1.2408e-21	9.55459	chr3	104545984	104565778	protein_coding
ENSMUSG00000028214	Gem	2.499	3.11477e-27	3.75301e-29	11.2073	chr4	11704457	11714752	protein_coding
ENSMUSG00000117171	C230013L11Rik	2.49615	7.8885e-06	6.35022e-07	4.98025	chr17	28393631	28396656	lncRNA
ENSMUSG00000003352	Cacnb3	2.49532	8.69536e-10	3.99159e-11	6.60439	chr15	98528721	98542410	protein_coding
ENSMUSG00000022687	Boc	2.49462	5.65021e-10	2.51436e-11	6.67253	chr16	44305412	44379260	protein_coding
ENSMUSG00000016194	Hsd11b1	2.49323	0.000938018	0.000115103	3.85633	chr1	192903942	192946383	protein_coding
ENSMUSG00000053395	Cacng8	2.48923	0.000977614	0.00012054	3.84503	chr7	3439199	3464164	protein_coding
ENSMUSG00000003541	Ier3	2.47609	4.7338e-09	2.3725e-10	6.33506	chr17	36132576	36133815	protein_coding
ENSMUSG00000051379	Flrt3	2.47327	6.30508e-33	5.63953e-35	12.3382	chr2	140492834	140513389	protein_coding
ENSMUSG00000051499	Zfp786	2.47015	1	0.178163	1.34643	chr6	47796200	47807801	protein_coding
ENSMUSG00000024401	Tnf	2.46867	4.62283e-75	1.26437e-77	18.6499	chr17	35418357	35420983	protein_coding
ENSMUSG00000028583	Pdpn	2.46535	1.03551e-77	2.37291e-80	18.9827	chr4	142994001	143026134	protein_coding
ENSMUSG00000007033	Hspa1l	2.46458	0.0536966	0.0131344	2.4801	chr17	35191679	35198261	protein_coding
ENSMUSG00000051367	Six1	2.46091	2.70928e-09	1.30177e-10	6.42696	chr12	73086789	73100661	protein_coding
ENSMUSG00000020077	Srgn	2.45959	9.67649e-60	4.00564e-62	16.6332	chr10	62329612	62363230	protein_coding
ENSMUSG00000074604	Mgst2	2.45829	6.14733e-20	1.12241e-21	9.56496	chr3	51567781	51590098	protein_coding
ENSMUSG00000025591	Tma16	2.45481	2.88327e-76	7.0334e-79	18.8038	chr8	66925770	66939182	protein_coding
ENSMUSG00000031595	Pdgfrl	2.4533	0.232682	0.0877891	1.70718	chr8	41379249	41443822	protein_coding
ENSMUSG00000032724	Abtb2	2.44829	1.25505e-21	2.06887e-23	9.96968	chr2	103396655	103548768	protein_coding
ENSMUSG00000027737	Slc7a11	2.44827	2.65888e-77	6.28948e-80	18.9314	chr3	49846975	50398063	protein_coding
ENSMUSG00000044103	Il36g	2.44739	8.20816e-10	3.74974e-11	6.61364	chr2	24076488	24083580	protein_coding
ENSMUSG00000029082	Bst1	2.43903	1.28386e-80	2.5624e-83	19.3382	chr5	43976227	44001328	protein_coding
ENSMUSG00000019944	Rhobtb1	2.43444	3.128e-08	1.72724e-09	6.02158	chr10	68987264	69127621	protein_coding
ENSMUSG00000030789	Itgax	2.43371	1.53518e-27	1.80436e-29	11.272	chr7	127728719	127749829	protein_coding
ENSMUSG00000032715	Trib3	2.43263	8.14229e-16	2.05844e-17	8.49045	chr2	152179342	152185952	protein_coding
ENSMUSG00000097754	Ptgs2os2	2.42989	9.89743e-05	9.73062e-06	4.42307	chr1	150034794	150040836	lncRNA
ENSMUSG00000074345	Tnfaip8l3	2.42982	3.45241e-06	2.59543e-07	5.15068	chr9	53930689	53975672	protein_coding
ENSMUSG00000089665	Fcor	2.4187	4.59214e-18	9.84419e-20	9.09066	chr8	3721188	3722362	protein_coding
ENSMUSG00000003955	Fam162a	2.41666	0.000133602	1.34412e-05	4.3528	chr16	35864131	35891964	protein_coding
ENSMUSG00000021214	Akr1c18	2.4137	0.0618348	0.015701	2.41579	chr13	4182614	4200653	protein_coding
ENSMUSG00000026463	Atp2b4	2.41255	0.0231695	0.00469381	2.82733	chr1	133627195	133728779	protein_coding
ENSMUSG00000004151	Etv1	2.40865	9.23574e-26	1.17427e-27	10.8983	chr12	38829379	38920483	protein_coding
ENSMUSG00000098489	Mir7678	2.40861	0.285843	0.116006	1.57176	chr2	164196233	164196303	miRNA
ENSMUSG00000054675	Tmem119	2.40502	3.41222e-09	1.66979e-10	6.389	chr5	113931790	113938577	protein_coding
ENSMUSG00000112237	D630033A02Rik	2.40423	0.00233317	0.000326141	3.5936	chr10	122820979	122822460	transcribed_processed_pseudogene
ENSMUSG00000024548	Setbp1	2.4031	0.000171641	1.76234e-05	4.29305	chr18	78793595	79152606	protein_coding
ENSMUSG00000004609	Cd33	2.39935	9.84251e-70	3.12853e-72	17.9737	chr7	43173640	43193852	protein_coding
ENSMUSG00000005950	P2rx5	2.39358	6.14159e-06	4.82592e-07	5.03311	chr11	73051247	73063511	protein_coding
ENSMUSG00000046223	Plaur	2.39176	1.75621e-55	8.04887e-58	16.0287	chr7	24161909	24175393	protein_coding
ENSMUSG00000036661	Dennd3	2.38865	5.50254e-14	1.57413e-15	7.97099	chr15	73384409	73444091	protein_coding
ENSMUSG00000027611	Procr	2.38779	8.21245e-72	2.48899e-74	18.2399	chr2	155593037	155597391	protein_coding
ENSMUSG00000031647	Mfap3l	2.3877	3.04271e-06	2.26718e-07	5.17598	chr8	61085861	61129763	protein_coding
ENSMUSG00000120076		2.37935	1.78862e-07	1.10797e-08	5.71331	chr8	81675585	81707521	lncRNA
ENSMUSG00000009376	Met	2.37926	5.48768e-26	6.85555e-28	10.9472	chr6	17463799	17573979	protein_coding
ENSMUSG00000026765	Lypd6b	2.37688	0.0562349	0.0138717	2.46057	chr2	49677700	49838861	protein_coding
ENSMUSG00000021356	Irf4	2.37561	0.000426632	4.822e-05	4.06409	chr13	30933209	30950959	protein_coding
ENSMUSG00000070691	Runx3	2.37441	6.8979e-20	1.26965e-21	9.55221	chr4	134847963	134905301	protein_coding
ENSMUSG00002076903	Gm56072	2.37304	0.262236	0.103495	1.62814	chr8	123198366	123198451	miRNA
ENSMUSG00000036098	Myrf	2.37164	0.000710994	8.40915e-05	3.93243	chr19	10185636	10218112	protein_coding
ENSMUSG00000063234	Gpr84	2.37	5.18056e-49	2.83384e-51	15.0631	chr15	103216662	103219039	protein_coding
ENSMUSG00000068697	Myoz1	2.36933	0.00390757	0.000591277	3.43558	chr14	20699175	20706608	protein_coding
ENSMUSG00000038357	Camp	2.35866	9.22724e-05	9.01033e-06	4.43965	chr9	109676447	109678685	protein_coding
ENSMUSG00000015968	Cacna1d	2.358	7.03428e-17	1.63273e-18	8.78014	chr14	29761896	30213412	protein_coding
ENSMUSG00000118008	Gm36913	2.34857	0.160176	0.0525354	1.93872	chr19	9901928	9905898	lncRNA
ENSMUSG00000107000	Gm43481	2.34616	1	0.211508	1.24943	chr5	134295919	134299590	TEC
ENSMUSG00000035435	Abca17	2.34384	0.312195	0.13209	1.50591	chr17	24483233	24570042	protein_coding
ENSMUSG00000031872	Bean1	2.34306	0.17408	0.0589746	1.88838	chr8	104897074	104945754	protein_coding
ENSMUSG00000038235	F11r	2.33675	8.58716e-12	3.14211e-13	7.28816	chr1	171265103	171292171	protein_coding
ENSMUSG00000120898		2.3326	0.29978	0.124317	1.5369	chr12	100798249	100803688	lncRNA
ENSMUSG00000040489	Sox30	2.33151	1	0.218874	1.22953	chr11	45871137	45908821	protein_coding
ENSMUSG00000037913	Tmem156	2.32935	1.53239e-11	5.72042e-13	7.20699	chr5	65211689	65249475	protein_coding
ENSMUSG00000097558	Gm26902	2.32681	0.15066	0.0483897	1.97393	chr19	34452208	34458946	lncRNA
ENSMUSG00000042700	Sipa1l1	2.32641	1.08374e-07	6.48098e-09	5.80385	chr12	82216094	82498560	protein_coding
ENSMUSG00000091017	Garin4	2.32229	1	0.274318	1.09317	chr1	190894781	190897014	protein_coding
ENSMUSG00000115869	Gm31814	2.32013	0.0404839	0.00922919	2.60345	chr16	24004770	24081909	lncRNA
ENSMUSG00000028480	Glipr2	2.31128	7.99302e-26	1.01035e-27	10.912	chr4	43957401	43979118	protein_coding
ENSMUSG00000028289	Epha7	2.3094	0.29251	0.120113	1.5543	chr4	28813131	28967499	protein_coding
ENSMUSG00000049723	Mmp12	2.29788	2.46483e-75	6.55927e-78	18.685	chr9	7344381	7369499	protein_coding
ENSMUSG00000032688	Malt1	2.29712	1.26636e-51	6.17827e-54	15.4629	chr18	65564009	65612138	protein_coding
ENSMUSG00000028076	Cd1d1	2.29214	1.51914e-31	1.47108e-33	12.0728	chr3	86903141	86906748	protein_coding
ENSMUSG00000021986	Amer2	2.2921	1	0.202355	1.27487	chr14	60610708	60625646	protein_coding
ENSMUSG00000022199	Slc22a17	2.2921	1	0.202355	1.27487	chr14	55143761	55150589	protein_coding
ENSMUSG00000040017	Saa4	2.28709	1	0.204702	1.26827	chr7	46377422	46382027	protein_coding
ENSMUSG00000020359	Phykpl	2.28542	1.40614e-10	5.86239e-12	6.88295	chr11	51475584	51495316	protein_coding
ENSMUSG00000032064	Dixdc1	2.28447	0.30267	0.126339	1.5287	chr9	50574052	50650817	protein_coding
ENSMUSG00000064147	Rab44	2.27278	0.000585227	6.79189e-05	3.98346	chr17	29333119	29367954	protein_coding
ENSMUSG00000027281	Slx4ip	2.26989	4.96e-32	4.72974e-34	12.1658	chr2	136733138	136913870	protein_coding
ENSMUSG00000101389	Ms4a4a	2.26706	2.35541e-31	2.31571e-33	12.0354	chr19	11352887	11370154	protein_coding
ENSMUSG00000041293	Adgrf1	2.26401	7.58588e-05	7.26737e-06	4.4857	chr17	43581220	43635628	protein_coding
ENSMUSG00000096001	2610528A11Rik	2.26042	0.365408	0.166119	1.38478	chr14	36824097	36835979	protein_coding
ENSMUSG00002074885	Gm55805	2.25999	0.325679	0.14074	1.47304	chr6	87258131	87258242	rRNA
ENSMUSG00000026435	Slc45a3	2.25422	0.0615786	0.0156131	2.41784	chr1	131890705	131910707	protein_coding
ENSMUSG00000112880	Gm20337	2.25294	0.187375	0.0648916	1.846	chr12	80988323	80992173	lncRNA
ENSMUSG00000079659	Tmem243	2.2489	8.6717e-45	5.38456e-47	14.3972	chr5	9150668	9210986	protein_coding
ENSMUSG00000079343	C1s2	2.24477	0.0168209	0.00319805	2.94803	chr6	124601584	124613044	protein_coding
ENSMUSG00000021699	Pde4d	2.2426	0.000174966	1.8014e-05	4.28818	chr13	108586482	110089995	protein_coding
ENSMUSG00000042622	Maff	2.24086	1.0038e-31	9.64617e-34	12.1074	chr15	79230821	79243276	protein_coding
ENSMUSG00000097494	4933406C10Rik	2.23861	0.109796	0.0322052	2.14185	chr12	32969383	33003838	lncRNA
ENSMUSG00000117406	Ntn3	2.23768	1	0.229093	1.2027	chr17	24422822	24428505	protein_coding
ENSMUSG00000033644	Piwil2	2.23729	7.95109e-06	6.41236e-07	4.97837	chr14	70609926	70666832	protein_coding
ENSMUSG00000073421	H2-Ab1	2.23473	9.80038e-68	3.26003e-70	17.7142	chr17	34476663	34488393	protein_coding
ENSMUSG00000076441	Ass1	2.23189	1.00655e-67	3.42263e-70	17.7114	chr2	31360219	31410684	protein_coding
ENSMUSG00000074398	Gm15441	2.23059	0.0961068	0.0271881	2.20881	chr3	96463071	96474117	lncRNA
ENSMUSG00000003355	Fkbp11	2.22965	0.00199593	0.000273336	3.63934	chr15	98622247	98626079	protein_coding
ENSMUSG00000039693	Msantd3	2.22751	5.19526e-18	1.12907e-19	9.07574	chr4	48539935	48561919	protein_coding
ENSMUSG00000035105	Egln3	2.22624	0.0445161	0.0103557	2.56372	chr12	54225767	54250646	protein_coding
ENSMUSG00000120355		2.22553	1	0.242703	1.16826	chr1	166166943	166175190	lncRNA
ENSMUSG00000120010		2.22439	1	0.303339	1.0293	chr11	120882244	120884527	lncRNA
ENSMUSG00000052270	Fpr2	2.22176	1.03324e-53	4.96459e-56	15.7705	chr17	18108086	18114214	protein_coding
ENSMUSG00000037172	Dennd11	2.21833	1.11623e-14	3.0282e-16	8.1722	chr6	40378309	40413069	protein_coding
ENSMUSG00000017740	Slc12a5	2.21439	0.143475	0.0454458	2.0005	chr2	164802722	164841651	protein_coding
ENSMUSG00000087004	Gm14154	2.21364	1	0.271889	1.09872	chr2	151789193	151792561	lncRNA
ENSMUSG00000098019	Gm2546	2.21364	1	0.271889	1.09872	chr7	89256914	89257904	processed_pseudogene
ENSMUSG00000025515	Muc2	2.21288	0.0670868	0.0173697	2.37879	chr7	141276583	141308430	protein_coding
ENSMUSG00000076431	Sox4	2.21279	1.06246e-09	4.93219e-11	6.57297	chr13	29132902	29137696	protein_coding
ENSMUSG00000027188	Pamr1	2.21212	0.332284	0.144379	1.45968	chr2	102380357	102473386	protein_coding
ENSMUSG00000004296	Il12b	2.20935	0.00755008	0.00125853	3.22527	chr11	44290890	44304860	protein_coding
ENSMUSG00000026773	Pfkfb3	2.2068	0.000457994	5.20355e-05	4.04629	chr2	11476244	11558888	protein_coding
ENSMUSG00000021831	Ero1a	2.19882	0.000608368	7.10092e-05	3.97288	chr14	45520544	45556228	protein_coding
ENSMUSG00000059956	Serpinb12	2.19598	0.133979	0.0416357	2.03714	chr1	106862179	106884810	protein_coding
ENSMUSG00000039055	Eme1	2.19305	0.292688	0.120248	1.55373	chr11	94535822	94544790	protein_coding
ENSMUSG00000049804	Armcx4	2.19062	0.133979	0.0416297	2.0372	chrX	133587268	133597506	protein_coding
ENSMUSG00000078783	Gm9733	2.18995	0.354067	0.158137	1.41137	chr3	15361611	15397362	protein_coding
ENSMUSG00000047867	Gimap6	2.18715	0.045046	0.0105223	2.55818	chr6	48678516	48685159	protein_coding
ENSMUSG00000028885	Smpdl3b	2.18566	1.70264e-45	1.03205e-47	14.511	chr4	132460277	132484563	protein_coding
ENSMUSG00000031443	F7	2.18374	5.70009e-06	4.45794e-07	5.04829	chr8	13076034	13085809	protein_coding
ENSMUSG00000108053	Gm43890	2.1833	0.341612	0.150428	1.43802	chr6	83291127	83293925	TEC
ENSMUSG00000022864	D16Ertd472e	2.18012	6.96627e-15	1.85383e-16	8.23118	chr16	78337226	78373596	protein_coding
ENSMUSG00000036151	Tm6sf2	2.17805	1	0.270038	1.10298	chr8	70525574	70532716	protein_coding
ENSMUSG00000022479	Vdr	2.17668	0.0187132	0.00365467	2.90653	chr15	97752306	97808511	protein_coding
ENSMUSG00000027306	Nusap1	2.17373	0.00235406	0.00032993	3.59059	chr2	119448779	119481725	protein_coding
ENSMUSG00000050921	P2ry10	2.16945	0.166964	0.0556877	1.91347	chrX	106132098	106148580	protein_coding
ENSMUSG00000040152	Thbs1	2.16874	9.47297e-47	5.53197e-49	14.7104	chr2	117942357	117957614	protein_coding
ENSMUSG00000027834	Serpini1	2.16346	2.79424e-13	8.61324e-15	7.75822	chr3	75464854	75550802	protein_coding
ENSMUSG00000017002	Slpi	2.16183	8.8904e-05	8.62884e-06	4.44896	chr2	164195990	164231015	protein_coding
ENSMUSG00000036136	Fam110c	2.16162	0.0197707	0.00390386	2.88583	chr12	31123860	31130250	protein_coding
ENSMUSG00000056749	Nfil3	2.15929	4.24187e-30	4.35852e-32	11.7907	chr13	53121245	53135109	protein_coding
ENSMUSG00000042035	Igsf3	2.15625	0.197201	0.0696211	1.81437	chr3	101284399	101370375	protein_coding
ENSMUSG00000035370	Gm49322	2.15375	1	0.252247	1.14491	chr10	80441855	80451618	protein_coding
ENSMUSG00000111977	Gm47163	2.15375	1	0.252247	1.14491	chr10	79473690	79475354	lncRNA
ENSMUSG00000033420	Antxr1	2.15334	5.25804e-21	8.95631e-23	9.82308	chr6	87110835	87312803	protein_coding
ENSMUSG00000032786	Alas1	2.15053	9.62457e-33	8.82205e-35	12.3021	chr9	106110654	106125853	protein_coding
ENSMUSG00000018334	Ksr1	2.14999	1.8923e-21	3.1473e-23	9.92793	chr11	78904266	79037233	protein_coding
ENSMUSG00000024087	Cyp1b1	2.14988	1.68355e-25	2.16542e-27	10.8425	chr17	80008966	80022490	protein_coding
ENSMUSG00000029275	Gfi1	2.14822	1	0.247785	1.15575	chr5	107864523	107873902	protein_coding
ENSMUSG00000086873	Gm15672	2.14822	1	0.247785	1.15575	chr5	139133331	139136448	lncRNA
ENSMUSG00000098447	Gm27184	2.14822	1	0.247785	1.15575	chr1	119447820	119454089	lncRNA
ENSMUSG00000098066	Gm26944	2.13721	1	0.248219	1.15469	chr7	92288947	92296650	lncRNA
ENSMUSG00000026630	Batf3	2.13653	0.042599	0.00980932	2.58248	chr1	190830044	190841142	protein_coding
ENSMUSG00000097503	3110045C21Rik	2.13434	0.271302	0.108296	1.6059	chr1	169796958	169800516	lncRNA
ENSMUSG00000031927	1700012B09Rik	2.13266	0.403075	0.191049	1.30748	chr9	14667883	14682326	protein_coding
ENSMUSG00000019256	Ahr	2.13265	3.35797e-13	1.04254e-14	7.73396	chr12	35547973	35585037	protein_coding
ENSMUSG00000112219	Gm31904	2.13186	0.0122636	0.00221647	3.05958	chr10	10106480	10110594	lncRNA
ENSMUSG00000085956	4930481B07Rik	2.13163	1	0.252499	1.1443	chr3	94922936	94927449	lncRNA
ENSMUSG00000112104	Gm35722	2.13149	0.276698	0.111158	1.59301	chr10	100543397	100577497	lncRNA
ENSMUSG00000042734	Ttc9	2.12643	0.0177518	0.00342599	2.92668	chr12	81678023	81714331	protein_coding
ENSMUSG00000019831	Wasf1	2.12591	1	0.260187	1.12595	chr10	40759471	40814566	protein_coding
ENSMUSG00000000982	Ccl3	2.12376	1.41992e-45	8.5019e-48	14.5243	chr11	83538670	83540181	protein_coding
ENSMUSG00000026185	Igfbp5	2.12316	0.0174684	0.00335215	2.93345	chr1	72897091	72914043	protein_coding
ENSMUSG00000055602	Tcp10b	2.11879	0.00227128	0.000315979	3.60184	chr17	13279991	13301368	protein_coding
ENSMUSG00000028626	Col9a2	2.11596	0.388501	0.180667	1.3387	chr4	120896582	120912519	protein_coding
ENSMUSG00000112573	Gm48324	2.11448	0.00271718	0.000389861	3.54685	chr10	10146146	10172673	lncRNA
ENSMUSG00000058290	Espl1	2.11256	1.97346e-06	1.42816e-07	5.26159	chr15	102204701	102232792	protein_coding
ENSMUSG00000027326	Knl1	2.1118	0.380987	0.176243	1.35241	chr2	118877600	118935982	protein_coding
ENSMUSG00000114585	Gm32401	2.10779	0.376994	0.173838	1.35997	chr13	41640558	41698043	lncRNA
ENSMUSG00000020831	0610010K14Rik	2.10389	0.376208	0.173221	1.36193	chr11	70126032	70128740	protein_coding
ENSMUSG00000109214	Gm44659	2.09975	0.216671	0.0793457	1.7545	chr7	19602046	19605363	lncRNA
ENSMUSG00000097077	Gm16712	2.09923	0.26378	0.10426	1.62454	chr17	56261771	56266381	lncRNA
ENSMUSG00000028417	Tal2	2.09816	2.44178e-05	2.16598e-06	4.73729	chr4	53779705	53788712	protein_coding
ENSMUSG00000028476	Reck	2.09236	0.13451	0.0418404	2.0351	chr4	43875530	43944806	protein_coding
ENSMUSG00000111116	Gm48065	2.09051	9.40818e-05	9.20093e-06	4.43515	chr10	44473885	44478170	lncRNA
ENSMUSG00000021338	Carmil1	2.08946	1.73652e-27	2.05384e-29	11.2606	chr13	24196327	24464778	protein_coding
ENSMUSG00000020310	Madcam1	2.08608	1	0.275563	1.09034	chr10	79500393	79504371	protein_coding
ENSMUSG00000031297	Slc7a3	2.08608	1	0.275563	1.09034	chrX	100122816	100129626	protein_coding
ENSMUSG00000105896	Gm43311	2.08608	1	0.275563	1.09034	chr5	65567994	65570370	TEC
ENSMUSG00000078137	Ankrd63	2.08524	0.406828	0.194001	1.29883	chr2	118529584	118534444	protein_coding
ENSMUSG00000109953	5430430B14Rik	2.08293	0.00943126	0.00163631	3.14936	chr8	27769469	27771098	TEC
ENSMUSG00000085532	B430319H21Rik	2.0801	0.325458	0.140531	1.47382	chr11	63064740	63079280	lncRNA
ENSMUSG00000051652	Lrrc3	2.07993	1	0.280173	1.07993	chr10	77733409	77738370	protein_coding
ENSMUSG00000082274	Gm14026	2.07993	1	0.280173	1.07993	chr2	129010620	129012408	processed_pseudogene
ENSMUSG00000026204	Ptprn	2.07894	0.00776596	0.00130313	3.21529	chr1	75223671	75241146	protein_coding
ENSMUSG00000051726	Kcnf1	2.07845	0.00204773	0.000280791	3.63241	chr12	17222101	17226889	protein_coding
ENSMUSG00000031520	Vegfc	2.07591	3.28188e-10	1.40465e-11	6.75743	chr8	54530641	54640131	protein_coding
ENSMUSG00000115276	9930017N22Rik	2.07059	0.31568	0.134178	1.49783	chr15	34127090	34130834	TEC
ENSMUSG00000045672	Col27a1	2.0675	0.0562062	0.0138604	2.46086	chr4	63132241	63253228	protein_coding
ENSMUSG00000032845	Alpk2	2.06696	0.386695	0.17977	1.34146	chr18	65398600	65527137	protein_coding
ENSMUSG00000030103	Bhlhe40	2.06634	1.08137e-30	1.09512e-32	11.9065	chr6	108637590	108643886	protein_coding
ENSMUSG00000017607	Tns4	2.06459	0.00268337	0.000383424	3.55124	chr11	98956504	98980132	protein_coding
ENSMUSG00000015452	Ager	2.05709	0.143801	0.0455808	1.99925	chr17	34816836	34819910	protein_coding
ENSMUSG00000112545	1300014J16Rik	2.04999	0.309211	0.130336	1.51278	chr12	80162579	80165374	lncRNA
ENSMUSG00000044005	Gls2	2.04447	1	0.323824	0.98663	chr10	128030326	128045873	protein_coding
ENSMUSG00000011256	Adam19	2.04281	1.67492e-08	9.02583e-10	6.12575	chr11	45946819	46038170	protein_coding
ENSMUSG00000050350	Gpr18	2.04262	8.33069e-05	8.04865e-06	4.46389	chr14	122148665	122153193	protein_coding
ENSMUSG00000036273	Lrrk2	2.04193	4.8855e-35	3.90031e-37	12.7325	chr15	91557378	91700323	protein_coding
ENSMUSG00000021359	Tfap2a	2.04053	0.254906	0.0995089	1.64724	chr13	40868778	40891852	protein_coding
ENSMUSG00000062785	Kcnc3	2.0401	0.00652339	0.00106328	3.27322	chr7	44240088	44254178	protein_coding
ENSMUSG00000020808	Pimreg	2.03796	0.425229	0.207051	1.26172	chr11	71932858	71938196	protein_coding
ENSMUSG00000024730	Ms4a8a	2.03648	1	0.314572	1.00567	chr19	11044835	11058466	protein_coding
ENSMUSG00000022863	Btg3	2.03585	7.64302e-14	2.23166e-15	7.92774	chr16	78129525	78174080	protein_coding
ENSMUSG00000044244	Il20rb	2.03579	8.978e-05	8.74041e-06	4.4462	chr9	100339772	100368841	protein_coding
ENSMUSG00000071724	Smpd5	2.03489	0.164977	0.0547079	1.92119	chr15	76178548	76181096	protein_coding
ENSMUSG00000058173	Smco4	2.03362	0.0246284	0.00504839	2.80393	chr9	15404728	15456556	protein_coding
ENSMUSG00000085189	Gm11963	2.03335	0.31585	0.134297	1.49737	chr11	5448659	5456757	lncRNA
ENSMUSG00000090230	Gm16315	2.02616	0.16655	0.0554394	1.91542	chr10	81137535	81138766	lncRNA
ENSMUSG00000020178	Adora2a	2.02486	4.11378e-13	1.2924e-14	7.70657	chr10	75152711	75170618	protein_coding
ENSMUSG00000098470	C1rb	2.02298	1	0.31168	1.0117	chr6	124547253	124558130	protein_coding
ENSMUSG00000115026	Gm49041	2.02137	0.18308	0.0628923	1.85995	chr6	39184002	39184545	lncRNA
ENSMUSG00000035373	Ccl7	2.02029	4.54659e-10	1.98964e-11	6.70678	chr11	81936538	81938351	protein_coding
ENSMUSG00000051335	Gfod1	2.01981	7.25429e-08	4.21487e-09	5.87553	chr13	43348721	43457648	protein_coding
ENSMUSG00000040287	Stac3	2.01694	1	0.315239	1.00429	chr10	127337555	127344692	protein_coding
ENSMUSG00000022094	Slc39a14	2.01504	1.00301e-18	2.03152e-20	9.26067	chr14	70540918	70588874	protein_coding
ENSMUSG00000051444	Bbs12	2.01427	0.00875696	0.00150373	3.17396	chr3	37366703	37375602	protein_coding
ENSMUSG00000031004	Mki67	2.01399	2.30726e-25	3.00176e-27	10.8126	chr7	135291513	135318090	protein_coding
ENSMUSG00000031364	Grpr	2.01133	1	0.322481	0.989372	chrX	162296900	162332673	protein_coding
ENSMUSG00000113494	Gm48102	2.01133	1	0.322481	0.989372	chr13	94430525	94437758	lncRNA
ENSMUSG00000016283	H2-M2	1.99989	1.46482e-30	1.49427e-32	11.8805	chr17	37791742	37794443	protein_coding
ENSMUSG00000023045	Soat2	1.99616	0.00455325	0.00070749	3.38666	chr15	102058961	102071904	protein_coding
ENSMUSG00000109244	Gm44751	1.99534	2.0488e-05	1.78406e-06	4.77646	chr7	87960686	87965072	lncRNA
ENSMUSG00000052825	Gm9892	1.98676	0.353086	0.157464	1.41365	chr8	52649100	52650091	processed_pseudogene
ENSMUSG00000028179	Cth	1.98505	0.216671	0.0793197	1.75465	chr3	157599885	157630714	protein_coding
ENSMUSG00000120950		1.98389	0.360952	0.162999	1.39506	chr7	30437273	30437922	lncRNA
ENSMUSG00000032313	Tmem266	1.98223	1	0.304951	1.02587	chr9	55234197	55345629	protein_coding
ENSMUSG00000048489	Depp1	1.98223	1	0.304951	1.02587	chr6	116627570	116629755	protein_coding
ENSMUSG00000097699	5430400D12Rik	1.98223	1	0.304951	1.02587	chr7	79570471	79572269	lncRNA
ENSMUSG00000105572	Gm43300	1.98223	1	0.304951	1.02587	chr3	119521397	119523439	TEC
ENSMUSG00000061578	Ksr2	1.98145	0.0754314	0.0200576	2.32527	chr5	117552036	117913068	protein_coding
ENSMUSG00000056054	S100a8	1.98085	9.59612e-14	2.80904e-15	7.89911	chr3	90576285	90577342	protein_coding
ENSMUSG00000095930	Nim1k	1.97782	0.0166372	0.00315452	2.95227	chr13	120171630	120217418	protein_coding
ENSMUSG00000046610	Oacyl	1.97606	1	0.301573	1.03307	chr18	65831339	65884672	protein_coding
ENSMUSG00000099875	Rbm3-ps	1.97606	1	0.301573	1.03307	chr1	150141286	150141750	processed_pseudogene
ENSMUSG00000115793	Gm48961	1.97606	1	0.301573	1.03307	chr15	35860656	35863514	TEC
ENSMUSG00000046991	Wdr27	1.97212	0.159326	0.052014	1.94302	chr17	15038781	15163420	protein_coding
ENSMUSG00000064354	mt-Co2	1.96991	1	0.301888	1.03239	chrMT	7013	7696	protein_coding
ENSMUSG00000108437	Gm19366	1.96991	1	0.301888	1.03239	chr7	127612201	127612356	processed_pseudogene
ENSMUSG00000120906		1.96991	1	0.301888	1.03239	chr9	123356884	123358671	lncRNA
ENSMUSG00000038738	Shank1	1.96371	1	0.305439	1.02484	chr7	43959677	44009996	protein_coding
ENSMUSG00000040562	Gstm2	1.95963	1.48331e-18	3.10302e-20	9.21534	chr3	107889018	107893769	protein_coding
ENSMUSG00000024665	Fads2	1.95911	2.00823e-19	3.87455e-21	9.43595	chr19	10040129	10079110	protein_coding
ENSMUSG00000104786	Gm43573	1.95695	1	0.21441	1.24153	chr3	148694788	148709667	lncRNA
ENSMUSG00000056220	Pla2g4a	1.95646	4.16557e-28	4.68041e-30	11.3902	chr1	149705369	149837041	protein_coding
ENSMUSG00000014846	Tppp3	1.95483	0.0224218	0.00450989	2.8401	chr8	106194125	106198158	protein_coding
ENSMUSG00000026832	Cytip	1.95419	3.96398e-13	1.23948e-14	7.71191	chr2	58019149	58085544	protein_coding
ENSMUSG00000030498	Gas2	1.9526	3.02835e-10	1.2939e-11	6.76932	chr7	51511763	51644723	protein_coding
ENSMUSG00000061878	Sphk1	1.95087	0.000726276	8.62211e-05	3.92642	chr11	116421751	116427501	protein_coding
ENSMUSG00000050295	Foxc1	1.95077	1	0.326057	0.982086	chr13	31990616	31996459	protein_coding
ENSMUSG00000090069	E430024P14Rik	1.95077	1	0.326057	0.982086	chr17	8099938	8165258	lncRNA
ENSMUSG00000107749	Gm44321	1.95062	0.189079	0.0656774	1.84062	chr6	71253478	71256332	TEC
ENSMUSG00000097855	A930007I19Rik	1.95049	6.61079e-10	2.95648e-11	6.64872	chr19	29442150	29500572	lncRNA
ENSMUSG00000039911	Spsb1	1.9461	4.67883e-07	3.10239e-08	5.53556	chr4	149980740	150039500	protein_coding
ENSMUSG00000030325	Klrb1c	1.9451	0.299515	0.124059	1.53796	chr6	128755448	128766178	protein_coding
ENSMUSG00000005672	Kit	1.93639	0.0174484	0.00334444	2.93417	chr5	75735576	75817382	protein_coding
ENSMUSG00000035385	Ccl2	1.93634	2.76308e-25	3.65605e-27	10.7945	chr11	81926397	81928279	protein_coding
ENSMUSG00000038059	Smim3	1.93219	1.41365e-24	1.95411e-26	10.6394	chr18	60607263	60635059	protein_coding
ENSMUSG00000110537	Gm4316	1.92855	1	0.335301	0.96349	chr8	123891994	123905504	lncRNA
ENSMUSG00000039646	Vasn	1.9275	4.69935e-06	3.6234e-07	5.08775	chr16	4457805	4468666	protein_coding
ENSMUSG00000114055	Gm32089	1.92388	6.32164e-28	7.24316e-30	11.3521	chr13	94425956	94431514	lncRNA
ENSMUSG00000092021	Gbp11	1.92362	0.0196124	0.00386942	2.88862	chr5	105470908	105494338	protein_coding
ENSMUSG00000005045	Chd5	1.91921	0.172053	0.0580716	1.89516	chr4	152423108	152474651	protein_coding
ENSMUSG00000026639	Lamb3	1.91835	1	0.275349	1.09083	chr1	192890007	193026186	protein_coding
ENSMUSG00000031137	Fgf13	1.91835	1	0.275349	1.09083	chrX	58107505	58613431	protein_coding
ENSMUSG00000106099	Gm42664	1.91685	1	0.332104	0.969884	chr3	119536857	119540095	lncRNA
ENSMUSG00000022015	Tnfsf11	1.9154	0.474848	0.2449	1.16283	chr14	78514885	78545483	protein_coding
ENSMUSG00000029530	Ccr9	1.91024	1	0.335881	0.962336	chr9	123507504	123613395	protein_coding
ENSMUSG00000120697		1.90745	0.00188566	0.000256264	3.65592	chr12	25237501	25239096	lncRNA
ENSMUSG00000025481	Urah	1.90733	1	0.265559	1.11335	chr7	140414931	140417879	protein_coding
ENSMUSG00000104484	Gm33142	1.90621	1	0.251762	1.14608	chr8	121412138	121413004	TEC
ENSMUSG00000050315	Synpo2	1.90591	0.160874	0.0528715	1.93597	chr3	122870168	123029798	protein_coding
ENSMUSG00000035270	Impg2	1.90106	1	0.258751	1.12935	chr16	56024676	56094119	protein_coding
ENSMUSG00000096086	Gm4761	1.89855	0.433332	0.212521	1.24666	chr6	67391415	67391996	processed_pseudogene
ENSMUSG00000093080	Mir3060	1.89465	1	0.357811	0.919545	chr11	4089364	4089446	miRNA
ENSMUSG00000028572	Hook1	1.89057	0.00721285	0.00119219	3.24074	chr4	95855477	95913650	protein_coding
ENSMUSG00000004791	Pgf	1.88994	0.0425181	0.00978407	2.58337	chr12	85213409	85224564	protein_coding
ENSMUSG00000068129	Cst7	1.88888	6.46734e-07	4.36001e-08	5.47561	chr2	150412335	150420864	protein_coding
ENSMUSG00000118330	Gm30042	1.88845	0.137739	0.0431239	2.02251	chr19	10268290	10270785	lncRNA
ENSMUSG00000085786	Gm15987	1.88744	0.254868	0.0994756	1.6474	chr6	128913346	128952034	lncRNA
ENSMUSG00000045031	Cetn4	1.88695	0.0404619	0.00922117	2.60374	chr3	37361898	37366857	protein_coding
ENSMUSG00000023991	Foxp4	1.88607	6.31277e-41	4.29313e-43	13.7624	chr17	48178058	48235570	protein_coding
ENSMUSG00000121050		1.88588	1	0.285773	1.06744	chr9	62252176	62254041	lncRNA
ENSMUSG00000097497	Gm26652	1.88491	0.385883	0.179307	1.34289	chrX	19068635	19104128	lncRNA
ENSMUSG00000071176	Arhgef10	1.88029	0.269553	0.107359	1.61018	chr8	14961663	15051085	protein_coding
ENSMUSG00000016498	Pdcd1lg2	1.87863	0.283051	0.114576	1.57795	chr19	29388319	29448561	protein_coding
ENSMUSG00000078566	Bnip3	1.8782	0.0187072	0.00365072	2.90686	chr7	138492565	138511248	protein_coding
ENSMUSG00000090622	A930033H14Rik	1.8746	0.23469	0.0888413	1.70154	chr10	69045592	69048928	lncRNA
ENSMUSG00000050493	Fam167b	1.87424	0.216464	0.0791577	1.75559	chr4	129470608	129472342	protein_coding
ENSMUSG00000051515	Fam181b	1.87189	0.113813	0.0337788	2.1227	chr7	92729073	92731074	protein_coding
ENSMUSG00000075297	H60b	1.86943	0.032528	0.00704068	2.69491	chr10	22034485	22164748	protein_coding
ENSMUSG00000110077	Gm45632	1.86399	1	0.249139	1.15244	chr7	105272024	105273911	TEC
ENSMUSG00000021591	Glrx	1.86388	4.62751e-25	6.19144e-27	10.746	chr13	75987987	75998273	protein_coding
ENSMUSG00000055313	Pgbd1	1.86328	0.18125	0.0620333	1.86606	chr13	21605445	21625228	protein_coding
ENSMUSG00000020122	Egfr	1.863	0.000626143	7.32691e-05	3.96541	chr11	16702203	16868158	protein_coding
ENSMUSG00000026073	Il1r2	1.86105	0.407292	0.194313	1.29793	chr1	40113239	40164391	protein_coding
ENSMUSG00000034612	Chst11	1.8599	2.01621e-21	3.3683e-23	9.92116	chr10	82821332	83031734	protein_coding
ENSMUSG00000003863	Ppfia3	1.85972	1.01017e-05	8.29609e-07	4.92827	chr7	44988546	45016443	protein_coding
ENSMUSG00000058755	Osm	1.85917	5.88477e-20	1.07012e-21	9.5699	chr11	4186420	4191026	protein_coding
ENSMUSG00000022534	Mefv	1.85686	8.40726e-20	1.55368e-21	9.53127	chr16	3525082	3535961	protein_coding
ENSMUSG00000104682	Gm42636	1.85509	1	0.254154	1.14032	chr5	145229580	145231818	TEC
ENSMUSG00000017639	Rab11fip4	1.85451	0.0505662	0.0121594	2.50749	chr11	79482038	79588849	protein_coding
ENSMUSG00000086922	Gm13835	1.85176	0.398832	0.187741	1.31729	chr6	31118914	31119598	processed_pseudogene
ENSMUSG00000026601	Axdnd1	1.8507	1	0.260368	1.12552	chr1	156151079	156248729	protein_coding
ENSMUSG00000111147	Gm33699	1.84633	1	0.270024	1.10301	chr9	60939494	60966398	lncRNA
ENSMUSG00000054843	Atrnl1	1.84585	1.83008e-32	1.71806e-34	12.2482	chr19	57599466	58121775	protein_coding
ENSMUSG00000031574	Star	1.83999	0.362604	0.164255	1.3909	chr8	26296583	26306010	protein_coding
ENSMUSG00000024334	H2-Oa	1.83859	8.02429e-05	7.71704e-06	4.47289	chr17	34311314	34314208	protein_coding
ENSMUSG00000021493	Pdlim7	1.83707	3.63099e-23	5.42179e-25	10.3252	chr13	55643608	55661489	protein_coding
ENSMUSG00000026110	Mgat4a	1.83669	3.00707e-31	3.00085e-33	12.014	chr1	37478421	37580097	protein_coding
ENSMUSG00000084950	Gm5577	1.8348	0.453329	0.227991	1.20555	chr6	87957865	87982453	lncRNA
ENSMUSG00000021569	Trip13	1.83336	9.21954e-10	4.23903e-11	6.59547	chr13	74059466	74085903	protein_coding
ENSMUSG00000028389	Zfp37	1.83336	1	0.257496	1.13233	chr4	62107777	62149284	protein_coding
ENSMUSG00000042485	Mustn1	1.83336	1	0.257496	1.13233	chr14	30601157	30603567	protein_coding
ENSMUSG00000031722	Hp	1.83172	6.95702e-05	6.6032e-06	4.50609	chr8	110301760	110305804	protein_coding
ENSMUSG00000043336	Filip1l	1.82868	2.05733e-31	2.00745e-33	12.0472	chr16	57173456	57393489	protein_coding
ENSMUSG00000074227	Spint2	1.82575	7.69919e-06	6.17506e-07	4.98566	chr7	28955748	28981337	protein_coding
ENSMUSG00000086680	Gm11592	1.82448	1	0.258025	1.13107	chr11	97170954	97173723	lncRNA
ENSMUSG00000030516	Tjp1	1.8241	0.00282596	0.00040923	3.53406	chr7	64945913	65177529	protein_coding
ENSMUSG00000048108	Tmem72	1.82375	0.453532	0.228275	1.20481	chr6	116656024	116693874	protein_coding
ENSMUSG00000087589	D430040D24Rik	1.81981	1	0.261757	1.12225	chr1	36596782	36604694	lncRNA
ENSMUSG00000032271	Nnmt	1.81798	0.171435	0.0577618	1.8975	chr9	48503177	48516453	protein_coding
ENSMUSG00000058624	Gda	1.81703	1.34982e-24	1.8559e-26	10.6442	chr19	21368671	21450809	protein_coding
ENSMUSG00000029135	Fosl2	1.8162	1.59572e-33	1.3683e-35	12.4517	chr5	32293145	32315186	protein_coding
ENSMUSG00000029602	Rasal1	1.81545	0.312158	0.132035	1.50613	chr5	120786877	120817662	protein_coding
ENSMUSG00000120333		1.81468	0.0108147	0.00191038	3.10382	chr16	91130921	91164032	lncRNA
ENSMUSG00000120169		1.8135	0.143004	0.0452543	2.00228	chr9	25161617	25163752	lncRNA
ENSMUSG00000030790	Adm	1.812	0.00101466	0.000125933	3.83428	chr7	110226868	110229027	protein_coding
ENSMUSG00000085586	Gm11613	1.80497	1.2807e-05	1.07072e-06	4.87817	chr11	97535010	97551193	lncRNA
ENSMUSG00000073374	C030034I22Rik	1.80486	0.130671	0.0403276	2.05038	chr17	69724350	69728627	lncRNA
ENSMUSG00000028542	Slc6a9	1.80055	5.06635e-10	2.24331e-11	6.68924	chr4	117691703	117732395	protein_coding
ENSMUSG00000028701	Lurap1	1.79956	0.155347	0.0504004	1.95655	chr4	115989603	116008535	protein_coding
ENSMUSG00000039607	Rbms3	1.78915	0.00141156	0.000183018	3.74137	chr9	116401814	117701749	protein_coding
ENSMUSG00000022586	Ly6i	1.78822	2.00544e-42	1.31937e-44	14.0118	chr15	74851383	74855279	protein_coding
ENSMUSG00000021565	Slc6a19	1.78701	0.314331	0.133372	1.50094	chr13	73827864	73852984	protein_coding
ENSMUSG00000022816	Fstl1	1.78236	5.85529e-14	1.67937e-15	7.96299	chr16	37597235	37656876	protein_coding
ENSMUSG00000002504	Slc9a3r2	1.77658	0.153445	0.0496474	1.96299	chr17	24858260	24869301	protein_coding
ENSMUSG00000107355	AI839979	1.77368	4.17024e-12	1.47968e-13	7.38897	chr5	31714166	31728817	lncRNA
ENSMUSG00000086754	Gm16098	1.77142	0.193698	0.0678544	1.82597	chr2	155668069	155670794	lncRNA
ENSMUSG00000034765	Dusp5	1.7709	1.12456e-06	7.83897e-08	5.3708	chr19	53517540	53530862	protein_coding
ENSMUSG00000032593	Amigo3	1.76561	0.195783	0.0688377	1.81948	chr9	107930358	107932900	protein_coding
ENSMUSG00000117505	Gm9993	1.7642	1	0.3146	1.00562	chr18	7868018	7869113	lncRNA
ENSMUSG00000039753	Fbxl5	1.75797	1.83347e-28	2.03297e-30	11.4626	chr5	43901957	43978980	protein_coding
ENSMUSG00000048895	Cdk5r1	1.75678	0.447117	0.223096	1.21834	chr11	80367849	80372010	protein_coding
ENSMUSG00000003038	Hmgn2	1.75238	1.28584e-24	1.75843e-26	10.6492	chr4	133692049	133695961	protein_coding
ENSMUSG00000001946	Esam	1.75058	1	0.33259	0.96891	chr9	37439374	37449615	protein_coding
ENSMUSG00000029223	Uchl1	1.74848	7.55907e-28	8.71685e-30	11.3359	chr5	66833434	66844577	protein_coding
ENSMUSG00000007035	Msh5	1.74675	0.276698	0.111138	1.5931	chr17	35247581	35265721	protein_coding
ENSMUSG00000017057	Il13ra1	1.74581	4.55788e-23	6.87321e-25	10.3024	chrX	35375763	35434912	protein_coding
ENSMUSG00000020377	Ltc4s	1.74557	1.39735e-07	8.49068e-09	5.75842	chr11	50127288	50129443	protein_coding
ENSMUSG00000015053	Gata2	1.74169	0.381963	0.176892	1.35039	chr6	88170873	88184014	protein_coding
ENSMUSG00000119996		1.73949	0.27409	0.109754	1.5993	chr5	23621532	23623540	lncRNA
ENSMUSG00000029103	Lrpap1	1.73523	1.40581e-40	9.76832e-43	13.7028	chr5	35248845	35263110	protein_coding
ENSMUSG00000113361	B930059L03Rik	1.73472	1	0.300797	1.03473	chr12	110556946	110559134	lncRNA
ENSMUSG00000018476	Kdm6b	1.73029	0.00421975	0.000646463	3.41133	chr11	69289334	69304501	protein_coding
ENSMUSG00000024866	Acy3	1.72962	1	0.298379	1.03992	chr19	4036570	4040007	protein_coding
ENSMUSG00000097032	4930539J05Rik	1.72962	1	0.298379	1.03992	chr3	135141970	135144467	lncRNA
ENSMUSG00000097055	Gm4419	1.72962	1	0.298379	1.03992	chr12	21467324	21471065	lncRNA
ENSMUSG00000030559	Rab38	1.72811	0.313991	0.133205	1.50158	chr7	88079481	88140780	protein_coding
ENSMUSG00000026656	Fcgr2b	1.72473	8.22724e-41	5.65592e-43	13.7424	chr1	170786186	170804116	protein_coding
ENSMUSG00000040978	Gm11992	1.72466	1	0.29875	1.03912	chr11	8998594	9019356	protein_coding
ENSMUSG00000050503	Fbxl22	1.72466	1	0.29875	1.03912	chr9	66415657	66421891	protein_coding
ENSMUSG00000024186	Rgs11	1.72432	0.0219229	0.0043982	2.84809	chr17	26421925	26430298	protein_coding
ENSMUSG00000048644	Ctxn1	1.72106	0.197794	0.0699181	1.81244	chr8	4307660	4309274	protein_coding
ENSMUSG00000026994	Galnt3	1.71639	0.0141437	0.00262111	3.009	chr2	65913110	65955338	protein_coding
ENSMUSG00000102715	Gm6209	1.71525	1.00657e-09	4.65042e-11	6.58172	chr3	50470848	50561675	lncRNA
ENSMUSG00000096140	Ankrd66	1.71314	0.000479749	5.48264e-05	4.03404	chr17	43845079	43854530	protein_coding
ENSMUSG00000063568	Jazf1	1.71166	0.00221041	0.000305876	3.61027	chr6	52745782	53045616	protein_coding
ENSMUSG00000044471	Lncpint	1.71152	0.339204	0.14874	1.444	chr6	31059500	31197423	lncRNA
ENSMUSG00000037989	Wnk2	1.70873	3.90926e-05	3.57174e-06	4.63486	chr13	49189779	49301490	protein_coding
ENSMUSG00000032013	Trim29	1.70781	0.00225632	0.000312896	3.60438	chr9	43222145	43247412	protein_coding
ENSMUSG00000021360	Gcnt2	1.70447	1.18419e-13	3.50144e-15	7.8716	chr13	41013230	41114368	protein_coding
ENSMUSG00000026637	Traf5	1.7033	1.89038e-11	7.09869e-13	7.17752	chr1	191729166	191776868	protein_coding
ENSMUSG00000030468	Siglecg	1.70283	1	0.315609	1.00352	chr7	43057628	43067782	protein_coding
ENSMUSG00000091623	Gm17092	1.70238	0.18995	0.0661763	1.83723	chr5	100125545	100128030	lncRNA
ENSMUSG00000094568	Smarce1-ps1	1.69966	0.477794	0.246967	1.15775	chr8	42110630	42111706	processed_pseudogene
ENSMUSG00000079580	Tmem217	1.69586	0.479243	0.248195	1.15475	chr17	29744981	29771359	protein_coding
ENSMUSG00000100183	Gm28512	1.69537	0.354218	0.158256	1.41096	chr1	153626428	153627293	lncRNA
ENSMUSG00000052013	Btla	1.68862	1	0.307322	1.02086	chr16	45044678	45078033	protein_coding
ENSMUSG00000120978		1.68862	1	0.307322	1.02086	chr13	92667384	92669317	lncRNA
ENSMUSG00000043251	Exoc3l	1.68361	1	0.310351	1.01449	chr8	106016556	106022733	protein_coding
ENSMUSG00000024990	Rbp4	1.68332	0.489938	0.256414	1.13491	chr19	38105077	38113729	protein_coding
ENSMUSG00000024247	Pkdcc	1.68028	2.5094e-11	9.51598e-13	7.13733	chr17	83522721	83532499	protein_coding
ENSMUSG00000054582	Pabpc1l	1.67774	0.173329	0.0586561	1.89076	chr2	163867370	163892458	protein_coding
ENSMUSG00000034177	Rnf43	1.67284	1	0.325934	0.982338	chr11	87553548	87626365	protein_coding
ENSMUSG00000098274	Rpl24	1.66986	0.0117053	0.0021	3.07571	chr16	55786638	55791798	protein_coding
ENSMUSG00000029376	Mthfd2l	1.6658	5.73556e-07	3.83699e-08	5.49819	chr5	91078976	91169227	protein_coding
ENSMUSG00000032311	Nrg4	1.66531	0.126878	0.0386932	2.06744	chr9	55127506	55234128	protein_coding
ENSMUSG00000024486	Hbegf	1.66296	0.00105721	0.000131761	3.82314	chr18	36637980	36648858	protein_coding
ENSMUSG00000025757	Hspa4l	1.6629	7.8691e-30	8.20183e-32	11.7373	chr3	40699814	40750538	protein_coding
ENSMUSG00000022218	Tgm1	1.66083	0.00740068	0.0012287	3.23213	chr14	55937466	55951383	protein_coding
ENSMUSG00000017737	Mmp9	1.65913	0.0325334	0.00704633	2.69465	chr2	164782700	164797770	protein_coding
ENSMUSG00000047562	Mmp10	1.65806	0.369128	0.168547	1.37689	chr9	7502353	7510241	protein_coding
ENSMUSG00000026833	Olfm1	1.65145	1.56007e-17	3.48272e-19	8.95226	chr2	28083004	28120748	protein_coding
ENSMUSG00000083798	Gm14584	1.65047	0.334862	0.145821	1.45445	chrX	52507208	52507844	processed_pseudogene
ENSMUSG00000061603	Akap6	1.64942	0.348226	0.154304	1.42449	chr12	52746166	53202382	protein_coding
ENSMUSG00000084771	A230072E10Rik	1.64644	0.443811	0.220793	1.22442	chrX	150074970	150127842	lncRNA
ENSMUSG00000020121	Srgap1	1.64614	0.126878	0.0386921	2.06745	chr10	121616896	121883220	protein_coding
ENSMUSG00000014602	Kif1a	1.64494	0.0584588	0.0145715	2.44286	chr1	92943186	93029673	protein_coding
ENSMUSG00000093553	Gm20633	1.64294	0.368334	0.168103	1.37832	chr3	96150866	96153696	lncRNA
ENSMUSG00000006403	Adamts4	1.63677	0.22362	0.0829981	1.73355	chr1	171077990	171088206	protein_coding
ENSMUSG00000078965	Gm12033	1.63643	0.499784	0.265385	1.11375	chr11	20285012	20286013	processed_pseudogene
ENSMUSG00000013974	Mcemp1	1.63344	3.0104e-22	4.65089e-24	10.1169	chr8	3715754	3719259	protein_coding
ENSMUSG00000056592	Zfp658	1.63284	3.73198e-07	2.43042e-08	5.57818	chr7	43211680	43224885	protein_coding
ENSMUSG00000053101	Gpr141	1.63126	2.69105e-25	3.54086e-27	10.7974	chr13	19933852	20008427	protein_coding
ENSMUSG00000020072	Pbld2	1.62362	0.451817	0.226744	1.20879	chr10	62860094	62894592	protein_coding
ENSMUSG00000089782	Btf3-ps1	1.62243	0.455045	0.229758	1.20098	chr1	97876626	97877114	processed_pseudogene
ENSMUSG00000025044	Msr1	1.6221	2.10109e-38	1.55314e-40	13.3298	chr8	40034726	40095714	protein_coding
ENSMUSG00000029752	Asns	1.62151	1.34427e-13	3.9847e-15	7.85541	chr6	7675169	7693254	protein_coding
ENSMUSG00000078452	Raet1d	1.62037	0.0110415	0.00195561	3.09689	chr10	22236451	22250038	protein_coding
ENSMUSG00000078765	U2af1l4	1.62018	0.391426	0.182461	1.33322	chr7	30262726	30264790	protein_coding
ENSMUSG00000108006	Gm44418	1.61876	0.0194302	0.00382773	2.89202	chr6	87254727	87256732	lncRNA
ENSMUSG00000004633	Chn2	1.61864	0.0881417	0.0243484	2.25159	chr6	54016539	54278795	protein_coding
ENSMUSG00000121011		1.61806	0.0112357	0.00199664	3.09073	chr6	124297846	124298604	lncRNA
ENSMUSG00000024136	Dnase1l2	1.61558	0.287343	0.117014	1.56743	chr17	24659055	24662079	protein_coding
ENSMUSG00000032530	Lyzl4	1.61321	0.126878	0.0386975	2.06739	chr9	121406909	121471162	protein_coding
ENSMUSG00000035356	Nfkbiz	1.61232	0.00199593	0.000273392	3.63929	chr16	55631738	55659262	protein_coding
ENSMUSG00000035678	Tnfsf9	1.61204	4.51645e-16	1.11175e-17	8.56174	chr17	57412325	57414757	protein_coding
ENSMUSG00000033182	Kbtbd12	1.61114	1	0.373842	0.889299	chr6	88522096	88614932	protein_coding
ENSMUSG00000050860	Phospho1	1.60959	0.0231047	0.00467615	2.82854	chr11	95715325	95722966	protein_coding
ENSMUSG00000036006	Ripor2	1.60712	0.456527	0.230761	1.1984	chr13	24685508	24917799	protein_coding
ENSMUSG00000054855	Rnd1	1.60009	0.000166994	1.71216e-05	4.29946	chr15	98561302	98575342	protein_coding
ENSMUSG00000024912	Fosl1	1.59952	0.00017179	1.76513e-05	4.2927	chr19	5497575	5505974	protein_coding
ENSMUSG00000028527	Ak4	1.59914	1.26483e-12	4.18868e-14	7.555	chr4	101276474	101324192	protein_coding
ENSMUSG00000096977	Gm10827	1.59682	1	0.402331	0.837466	chr10	18110801	18121767	lncRNA
ENSMUSG00000120737		1.5959	0.00179748	0.000243022	3.6695	chr7	19013105	19014239	lncRNA
ENSMUSG00000115783	Bc1	1.59536	2.99277e-16	7.25626e-18	8.61078	chr7	144468202	144468374	lncRNA
ENSMUSG00000025504	Eps8l2	1.59334	1	0.373361	0.890196	chr7	140918793	140942933	protein_coding
ENSMUSG00000097536	2610037D02Rik	1.59333	0.186002	0.0643199	1.84996	chr15	96032700	96182376	lncRNA
ENSMUSG00000021411	Pxdc1	1.5917	0.0870013	0.0239691	2.25762	chr13	34811817	34837469	protein_coding
ENSMUSG00000063889	Crem	1.59117	1.93751e-12	6.61686e-14	7.49526	chr18	3266048	3337748	protein_coding
ENSMUSG00000092569	Gm20544	1.58789	7.09568e-05	6.75054e-06	4.50141	chr18	75491711	75500160	lncRNA
ENSMUSG00000061991	H2ac10	1.58699	0.529816	0.291126	1.05566	chr13	23718076	23718474	protein_coding
ENSMUSG00000021728	Emb	1.58396	2.30045e-26	2.83986e-28	11.0267	chr13	117345072	117410951	protein_coding
ENSMUSG00000029641	Rasl11a	1.58283	0.530309	0.291514	1.05481	chr5	146781881	146784537	protein_coding
ENSMUSG00000029553	Tfec	1.58026	9.87388e-14	2.89764e-15	7.89524	chr6	16833372	16898440	protein_coding
ENSMUSG00000027221	Chst1	1.5798	0.00142847	0.000185316	3.73824	chr2	92430052	92445595	protein_coding
ENSMUSG00000008318	Relt	1.57969	1.17815e-08	6.21823e-10	6.1848	chr7	100495054	100512653	protein_coding
ENSMUSG00000034271	Jdp2	1.57791	6.98778e-14	2.03001e-15	7.9395	chr12	85645801	85686652	protein_coding
ENSMUSG00000027832	Ptx3	1.57627	0.0379346	0.00848537	2.63212	chr3	66127331	66133226	protein_coding
ENSMUSG00000051439	Cd14	1.57613	7.58636e-24	1.10476e-25	10.4767	chr18	36858120	36859851	protein_coding
ENSMUSG00000086862	Gm13546	1.57584	1	0.356516	0.922025	chr2	58054003	58067075	lncRNA
ENSMUSG00000028358	Zfp618	1.57539	0.0780521	0.0209439	2.30899	chr4	62883810	63057945	protein_coding
ENSMUSG00000048329	Mfsd6l	1.57516	0.500658	0.266058	1.11219	chr11	68447012	68449071	protein_coding
ENSMUSG00000058056	Palld	1.57444	7.63773e-13	2.45031e-14	7.62447	chr8	61964467	62355724	protein_coding
ENSMUSG00000029413	Naaa	1.57365	9.57514e-20	1.78366e-21	9.51693	chr5	92405518	92426029	protein_coding
ENSMUSG00000022221	Ripk3	1.57297	1.61023e-08	8.66533e-10	6.13223	chr14	56022452	56026322	protein_coding
ENSMUSG00000108825	Gm45838	1.57163	0.039421	0.00892498	2.61491	chr7	83282579	83285025	TEC
ENSMUSG00000039470	Zdhhc2	1.57074	0.0388995	0.00875587	2.62144	chr8	40876856	40963309	protein_coding
ENSMUSG00000027408	Cpxm1	1.57042	1	0.358504	0.91822	chr2	130232695	130239494	protein_coding
ENSMUSG00000118239	Gm50107	1.56696	0.216705	0.0793828	1.75428	chr17	31786137	31787828	lncRNA
ENSMUSG00000028348	Cavin4	1.56661	0.325482	0.140606	1.47354	chr4	48663514	48673502	protein_coding
ENSMUSG00000025076	Casp7	1.56541	8.13261e-11	3.28839e-12	6.96481	chr19	56385561	56430776	protein_coding
ENSMUSG00000029095	Ablim2	1.56186	0.000899836	0.000109819	3.86781	chr5	35915224	36042317	protein_coding
ENSMUSG00000086712	Mexis	1.56132	0.0016677	0.000222517	3.69198	chr4	53261356	53270232	lncRNA
ENSMUSG00000121053		1.55911	0.258545	0.10135	1.63834	chr13	108178652	108180869	lncRNA
ENSMUSG00000120849		1.55772	0.258941	0.101563	1.63732	chr14	54679606	54679902	lncRNA
ENSMUSG00000071398	2410004P03Rik	1.5567	0.38519	0.178842	1.34433	chr12	17053320	17061728	protein_coding
ENSMUSG00000008193	Spib	1.55528	0.00415562	0.000634955	3.41623	chr7	44175417	44181495	protein_coding
ENSMUSG00000119945		1.5545	0.531501	0.292764	1.05208	chr5	142803640	142804717	lncRNA
ENSMUSG00000073988	Ttpa	1.55448	0.416018	0.200567	1.27994	chr4	20007938	20030785	protein_coding
ENSMUSG00000006567	Atp7b	1.55443	1	0.387493	0.864173	chr8	22482801	22550321	protein_coding
ENSMUSG00000109293	Dcst2	1.55443	1	0.387493	0.864173	chr3	89269282	89284856	protein_coding
ENSMUSG00000024525	Impa2	1.55256	2.35119e-07	1.49124e-08	5.66257	chr18	67422256	67455542	protein_coding
ENSMUSG00000021696	Elovl7	1.55198	0.138588	0.0434881	2.01899	chr13	108350938	108422217	protein_coding
ENSMUSG00000039891	Txlnb	1.55085	0.126561	0.0385447	2.06901	chr10	17671974	17721413	protein_coding
ENSMUSG00000079293	Clec7a	1.54774	0.00294053	0.000428863	3.52165	chr6	129438554	129449742	protein_coding
ENSMUSG00000036362	P2ry13	1.54747	6.27119e-09	3.18473e-10	6.28951	chr3	59115313	59118303	protein_coding
ENSMUSG00000048534	Jaml	1.54599	0.439332	0.217101	1.23427	chr9	44990481	45019832	protein_coding
ENSMUSG00000030895	Hpx	1.54487	0.475316	0.245221	1.16204	chr7	105240820	105249344	protein_coding
ENSMUSG00000086714	0610009E02Rik	1.54394	1	0.367391	0.901372	chr2	26335708	26349408	lncRNA
ENSMUSG00000062248	Cks2	1.54282	0.000266676	2.87611e-05	4.18306	chr13	51799268	51804696	protein_coding
ENSMUSG00000023330	Dtwd1	1.5426	2.58773e-06	1.9014e-07	5.20873	chr2	125994061	126007199	protein_coding
ENSMUSG00000026875	Traf1	1.54111	3.2473e-22	5.04089e-24	10.109	chr2	34831762	34851784	protein_coding
ENSMUSG00000021097	Clmn	1.5404	0.380234	0.175726	1.35403	chr12	104729376	104831335	protein_coding
ENSMUSG00000024953	Prdx5	1.54016	8.2523e-21	1.43354e-22	9.77557	chr19	6884065	6887474	protein_coding
ENSMUSG00000041782	Lad1	1.53975	0.400955	0.189422	1.31229	chr1	135746336	135761080	protein_coding
ENSMUSG00000034488	Edil3	1.53844	0.0371592	0.00827347	2.6407	chr13	88969591	89471342	protein_coding
ENSMUSG00000046245	Pilra	1.53819	2.25174e-25	2.91288e-27	10.8153	chr5	137820214	137834543	protein_coding
ENSMUSG00000109231	Gm45737	1.53321	1	0.368278	0.899704	chr7	46577561	46579172	TEC
ENSMUSG00000031112	Stk26	1.53282	0.046722	0.0110243	2.54193	chrX	49929924	49981974	protein_coding
ENSMUSG00000102018	Iqank1	1.53275	0.431056	0.211003	1.25081	chr15	75881737	75918830	protein_coding
ENSMUSG00000053219	Raet1e	1.53143	1.44143e-06	1.02396e-07	5.32242	chr10	22034468	22250038	protein_coding
ENSMUSG00000027603	Ggt7	1.5302	0.546711	0.306732	1.0221	chr2	155332299	155360157	protein_coding
ENSMUSG00000016356	Col20a1	1.52868	0.128781	0.0395157	2.05878	chr2	180628328	180660156	protein_coding
ENSMUSG00000087445	Gm14286	1.52862	0.390135	0.181684	1.33559	chr2	157386186	157387389	lncRNA
ENSMUSG00000087433	Gm14167	1.5277	0.613422	0.37237	0.892043	chr2	151353583	151384439	lncRNA
ENSMUSG00000028100	Nudt17	1.52616	0.546967	0.307122	1.02128	chr3	96613383	96615878	protein_coding
ENSMUSG00000040809	Chil3	1.52486	0.290996	0.119119	1.55848	chr3	106054870	106074880	protein_coding
ENSMUSG00000032997	Chpf	1.52361	1.01358e-05	8.33337e-07	4.92739	chr1	75451213	75455951	protein_coding
ENSMUSG00000046687	Gm5424	1.5204	0.045008	0.0105034	2.5588	chr10	61906902	61908141	processed_pseudogene
ENSMUSG00000086108	Gm5602	1.51923	0.318617	0.135968	1.49098	chr7	130463015	130468060	lncRNA
ENSMUSG00000102895	5830415G21Rik	1.51855	6.6277e-06	5.23902e-07	5.01735	chr3	50529635	50530966	TEC
ENSMUSG00000079484	Phyhd1	1.5184	0.182533	0.0626208	1.86187	chr2	30156215	30172161	protein_coding
ENSMUSG00000093392	Gm6061	1.51822	0.497058	0.263123	1.11904	chr3	122050377	122050868	transcribed_processed_pseudogene
ENSMUSG00000045362	Tnfrsf26	1.51547	2.01152e-14	5.51652e-16	8.09954	chr7	143161396	143182459	protein_coding
ENSMUSG00000120133		1.51286	0.562202	0.322493	0.989347	chr10	90959268	90960972	lncRNA
ENSMUSG00000024590	Lmnb1	1.50917	0.00543324	0.000862699	3.33185	chr18	56840885	56886496	protein_coding
ENSMUSG00000080904	Gm11966	1.50645	0.407765	0.19475	1.29666	chr11	5768497	5768583	processed_pseudogene
ENSMUSG00000000730	Dnmt3l	1.50569	0.00152993	0.000201539	3.71708	chr10	77877781	77899456	protein_coding
ENSMUSG00000022895	Ets2	1.5029	3.09622e-27	3.70778e-29	11.2084	chr16	95502942	95522095	protein_coding
ENSMUSG00000043488	Frmd8os	1.50123	0.290197	0.118612	1.56063	chr19	5895651	5901416	lncRNA
ENSMUSG00000021990	Spata13	1.50091	5.29622e-10	2.349e-11	6.6825	chr14	60871450	61002005	protein_coding
ENSMUSG00000073910	Mob3b	1.4991	3.30035e-09	1.61017e-10	6.39455	chr4	34949074	35157484	protein_coding
ENSMUSG00000015981	Stk32c	1.49856	0.459762	0.232974	1.19273	chr7	138683554	138793223	protein_coding
ENSMUSG00000117438	Rpsa-ps7	1.49821	1	0.402779	0.836669	chr17	82717364	82718248	processed_pseudogene
ENSMUSG00000042498	Radx	1.49532	6.0553e-06	4.75364e-07	5.036	chrX	138381116	138455331	protein_coding
ENSMUSG00000029915	Clec5a	1.49015	9.21402e-24	1.34859e-25	10.4579	chr6	40551828	40562755	protein_coding
ENSMUSG00000021759	Plpp1	1.48772	2.13996e-05	1.87769e-06	4.76616	chr13	112937326	113004428	protein_coding
ENSMUSG00000101365	Gm19325	1.48652	1	0.410215	0.823516	chr9	96929497	96949360	lncRNA
ENSMUSG00000007655	Cav1	1.48388	1.10527e-12	3.63576e-14	7.5734	chr6	17306334	17341451	protein_coding
ENSMUSG00000073802	Cdkn2b	1.48237	0.00704535	0.00115825	3.24897	chr4	89224536	89229276	protein_coding
ENSMUSG00000043671	Dpy19l3	1.48203	0.24425	0.0938457	1.67545	chr7	35384590	35453879	protein_coding
ENSMUSG00000019874	Fabp7	1.48014	0.116612	0.0348423	2.11019	chr10	57660977	57664546	protein_coding
ENSMUSG00000044313	Mab21l3	1.47986	1	0.419438	0.807397	chr3	101720392	101756275	protein_coding
ENSMUSG00000086889	Phf2os1	1.47849	0.482986	0.251133	1.1476	chr13	49024588	49028936	lncRNA
ENSMUSG00000096617	Gm5559	1.47849	0.482986	0.251133	1.1476	chr5	96009573	96010574	processed_pseudogene
ENSMUSG00000009145	Dqx1	1.47293	0.13182	0.0407784	2.04578	chr6	83034825	83044299	protein_coding
ENSMUSG00000055632	Hmcn2	1.47101	0.0117366	0.00210647	3.0748	chr2	31204427	31350750	protein_coding
ENSMUSG00000102824	Pdcd5-ps	1.46837	0.436659	0.215102	1.23966	chr1	189009640	189010020	processed_pseudogene
ENSMUSG00000071847	Apcdd1	1.46818	0.0430202	0.00993751	2.578	chr18	63055302	63094250	protein_coding
ENSMUSG00000108596	Gm49368	1.46762	0.463895	0.236018	1.185	chr7	127661855	127727332	protein_coding
ENSMUSG00000030643	Rab30	1.46699	1	0.451502	0.752914	chr7	92390811	92493743	protein_coding
ENSMUSG00000037406	Htra4	1.46672	0.178001	0.0607371	1.8754	chr8	25514945	25528978	protein_coding
ENSMUSG00000049866	Arl4c	1.46569	5.84416e-22	9.2881e-24	10.0489	chr1	88600847	88629943	protein_coding
ENSMUSG00000022901	Cd86	1.46534	1.56281e-19	2.96897e-21	9.46382	chr16	36424231	36486443	protein_coding
ENSMUSG00000064344	mt-Tm	1.46325	0.463895	0.236028	1.18497	chrMT	3845	3913	Mt_tRNA
ENSMUSG00000121277		1.46126	0.16655	0.0554756	1.91513	chr1	72275642	72305891	lncRNA
ENSMUSG00000108701	Gm44616	1.46025	0.459877	0.233114	1.19238	chr7	55576925	55578656	TEC
ENSMUSG00000051166	Eml5	1.45692	0.0528264	0.0128747	2.48722	chr12	98753064	98867743	protein_coding
ENSMUSG00000104920	Gm43215	1.45622	0.400681	0.189204	1.31294	chr5	21419007	21419258	processed_pseudogene
ENSMUSG00000022309	Angpt1	1.45569	1	0.344046	0.946202	chr15	42288119	42540373	protein_coding
ENSMUSG00000114547	Gm3226	1.45569	1	0.344046	0.946202	chr13	112730277	112731618	processed_pseudogene
ENSMUSG00000071202	Ccdc78	1.45137	1	0.348274	0.937943	chr17	26005554	26009487	protein_coding
ENSMUSG00000103034	Gm8797	1.45137	1	0.348274	0.937943	chr3	5815866	5816355	protein_coding
ENSMUSG00000027646	Src	1.45046	3.04151e-14	8.56605e-16	8.04583	chr2	157260364	157313782	protein_coding
ENSMUSG00000103103	4833445I07Rik	1.44746	0.0338007	0.00738328	2.67904	chr9	108444667	108446855	lncRNA
ENSMUSG00000020330	Hmmr	1.44736	0.105792	0.0307882	2.1598	chr11	40592222	40624249	protein_coding
ENSMUSG00000097296	Gm26532	1.43621	0.0386991	0.00869527	2.62381	chr8	84935549	84936238	lncRNA
ENSMUSG00000002500	Rpl3l	1.4355	1	0.345375	0.943597	chr17	24946794	24955117	protein_coding
ENSMUSG00000037617	Spag1	1.43532	0.0546742	0.0134261	2.47226	chr15	36178245	36235767	protein_coding
ENSMUSG00000002799	Jag2	1.43412	1	0.451948	0.752171	chr12	112871439	112893396	protein_coding
ENSMUSG00000110697	Gm31718	1.43293	0.0484644	0.0115106	2.5268	chr8	127539378	127634965	lncRNA
ENSMUSG00000050914	Ankrd37	1.43244	0.000246912	2.63923e-05	4.20255	chr8	46449939	46458744	protein_coding
ENSMUSG00000027333	Smox	1.42728	5.0566e-18	1.08772e-19	9.0798	chr2	131333416	131367842	protein_coding
ENSMUSG00000026768	Itga8	1.42591	0.143906	0.0456247	1.99885	chr2	12111443	12306733	protein_coding
ENSMUSG00000016494	Cd34	1.42288	1	0.438199	0.775238	chr1	194621127	194643587	protein_coding
ENSMUSG00000056671	Prelid2	1.42241	0.000230658	2.44162e-05	4.22013	chr18	42008665	42084307	protein_coding
ENSMUSG00000084817	Gm5526	1.41977	0.185623	0.0641614	1.85106	chr1	45896492	45896914	processed_pseudogene
ENSMUSG00000031342	Gpm6b	1.41884	0.296493	0.122386	1.54483	chrX	165021907	165171984	protein_coding
ENSMUSG00000045055	Rpsa-ps2	1.41752	0.590526	0.349872	0.934838	chr10	128612240	128613119	processed_pseudogene
ENSMUSG00000022150	Dab2	1.41656	2.12053e-26	2.60207e-28	11.0346	chr15	6329269	6470193	protein_coding
ENSMUSG00000003849	Nqo1	1.41639	4.90762e-10	2.16577e-11	6.69439	chr8	108114857	108129838	protein_coding
ENSMUSG00000101939	Gm28438	1.41614	1	0.428845	0.79117	chr1	24651856	24652200	unprocessed_pseudogene
ENSMUSG00000103030	E330011M16Rik	1.41614	1	0.428845	0.79117	chr1	55090478	55092271	TEC
ENSMUSG00000026579	F5	1.41504	0.0487925	0.0116066	2.52388	chr1	163979407	164047846	protein_coding
ENSMUSG00000030231	Plekha5	1.41451	2.73626e-06	2.01457e-07	5.19799	chr6	140369780	140542836	protein_coding
ENSMUSG00000031765	Mt1	1.41402	3.71887e-16	9.07175e-18	8.58515	chr8	94905710	94906955	protein_coding
ENSMUSG00000033316	Galnt9	1.41194	0.0299241	0.0063706	2.72807	chr5	110692221	110769246	protein_coding
ENSMUSG00000050195	Scd4	1.4098	1	0.42557	0.796795	chr19	44321531	44335182	protein_coding
ENSMUSG00000106294	Gm8539	1.4098	1	0.42557	0.796795	chr5	21818992	21819492	processed_pseudogene
ENSMUSG00000026274	Pask	1.40872	0.203724	0.0729028	1.79344	chr1	93236492	93271204	protein_coding
ENSMUSG00000026131	Dst	1.40764	6.22015e-19	1.23226e-20	9.3139	chr1	33947306	34347742	protein_coding
ENSMUSG00000100147	1700047M11Rik	1.40554	0.572658	0.332871	0.968347	chr1	182115506	182130890	lncRNA
ENSMUSG00000034311	Kif4	1.4055	0.452485	0.227313	1.20731	chrX	99669343	99770820	protein_coding
ENSMUSG00000066632	Pgk1-rs7	1.40368	1	0.42621	0.795694	chr12	10948986	10950240	processed_pseudogene
ENSMUSG00000112716	4930471E19Rik	1.40368	1	0.42621	0.795694	chr10	120468577	120535108	lncRNA
ENSMUSG00000027347	Rasgrp1	1.40299	5.12929e-05	4.76985e-06	4.57466	chr2	117110474	117173482	protein_coding
ENSMUSG00000062310	Glrp1	1.40129	0.0951198	0.0268245	2.21406	chr1	88427593	88437788	protein_coding
ENSMUSG00000032952	Ap4b1	1.40036	0.0663208	0.0171097	2.38434	chr3	103716836	103729341	protein_coding
ENSMUSG00000120965		1.39792	0.509732	0.272801	1.09663	chr10	110966075	110970507	lncRNA
ENSMUSG00000038527	C1rl	1.39782	5.45759e-11	2.15431e-12	7.02411	chr6	124470072	124487602	protein_coding
ENSMUSG00000021567	Nkd2	1.39767	1	0.430304	0.788671	chr13	73966653	73995750	protein_coding
ENSMUSG00000036814	Slc6a20a	1.39764	1	0.361485	0.912539	chr9	123463835	123507950	protein_coding
ENSMUSG00000035914	Cd276	1.39674	0.000281345	3.05095e-05	4.16963	chr9	58431581	58462720	protein_coding
ENSMUSG00000041957	Pkp2	1.39611	0.00726741	0.00120336	3.23808	chr16	16031182	16090576	protein_coding
ENSMUSG00000026923	Notch1	1.39567	1.61878e-16	3.82917e-18	8.68375	chr2	26347915	26406675	protein_coding
ENSMUSG00000036053	Fmnl2	1.39543	8.66293e-15	2.31814e-16	8.20436	chr2	52747872	53023816	protein_coding
ENSMUSG00000002997	Prkar2b	1.39397	3.64376e-14	1.03699e-15	8.0224	chr12	32008475	32111295	protein_coding
ENSMUSG00000036019	Tmtc2	1.39391	0.0136483	0.00251517	3.02151	chr10	105023524	105410312	protein_coding
ENSMUSG00000028645	Slc2a1	1.3933	2.46569e-16	5.94187e-18	8.63366	chr4	118965908	118995180	protein_coding
ENSMUSG00000121036		1.39296	1	0.36587	0.904237	chr6	97187210	97189234	lncRNA
ENSMUSG00000096052	9930004E17Rik	1.38956	0.569272	0.328518	0.977103	chr14	26391102	26391664	lncRNA
ENSMUSG00000028647	Mycbp	1.38901	2.41519e-06	1.76926e-07	5.22208	chr4	123798625	123806062	protein_coding
ENSMUSG00000027200	Sema6d	1.38837	0.332392	0.144451	1.45941	chr2	123931889	124509690	protein_coding
ENSMUSG00000083567	Gm11451	1.38801	1	0.373069	0.89074	chr2	162740814	162741443	processed_pseudogene
ENSMUSG00000078122	F630028O10Rik	1.38635	3.57959e-07	2.32589e-08	5.58583	chrX	95283498	95287267	lncRNA
ENSMUSG00000080727	C920021L13Rik	1.38596	0.467285	0.238824	1.17793	chr3	95778820	95796405	lncRNA
ENSMUSG00000114545	Gm32184	1.38575	1	0.452459	0.751321	chr13	41696481	41713389	lncRNA
ENSMUSG00000052632	Asap2	1.38411	0.103746	0.0299858	2.17028	chr12	21040460	21320172	protein_coding
ENSMUSG00000070305	Mpzl3	1.38271	0.122155	0.0368506	2.08742	chr9	44966484	44988734	protein_coding
ENSMUSG00000031482	Slc25a15	1.38117	1.16288e-05	9.64006e-07	4.89885	chr8	22865567	22888613	protein_coding
ENSMUSG00000064215	Ifi27	1.37882	1.44082e-15	3.73837e-17	8.42083	chr12	103400470	103406498	protein_coding
ENSMUSG00000041193	Pla2g5	1.37861	0.34108	0.150035	1.43941	chr4	138526555	138590793	protein_coding
ENSMUSG00000052125	F730043M19Rik	1.37722	0.000132796	1.33503e-05	4.35428	chr12	33161710	33197611	lncRNA
ENSMUSG00000032348	Gsta4	1.3772	0.58438	0.343725	0.946831	chr9	78090056	78116631	protein_coding
ENSMUSG00000071713	Csf2rb	1.37561	4.52685e-20	8.16493e-22	9.59782	chr15	78209952	78238047	protein_coding
ENSMUSG00000042677	Zc3h12a	1.37433	5.53291e-11	2.18813e-12	7.02194	chr4	125012216	125021633	protein_coding
ENSMUSG00000019817	Plagl1	1.37375	0.521673	0.28436	1.07058	chr10	12936248	13007438	protein_coding
ENSMUSG00000074570	Cass4	1.36869	0.221466	0.0818469	1.74007	chr2	172235714	172275677	protein_coding
ENSMUSG00000025350	Rdh5	1.36859	0.538638	0.298783	1.03905	chr10	128749462	128758757	protein_coding
ENSMUSG00000027907	S100a11	1.36789	7.43307e-21	1.28573e-22	9.78658	chr3	93427795	93433594	protein_coding
ENSMUSG00000002565	Scin	1.36535	0.19621	0.0691261	1.81759	chr12	40109768	40184227	protein_coding
ENSMUSG00000055271	9330161L09Rik	1.36532	1	0.43719	0.776948	chr12	103373081	103374235	TEC
ENSMUSG00000087371	Gm15541	1.36532	1	0.43719	0.776948	chr7	27202143	27207547	lncRNA
ENSMUSG00000094845	Tmem95	1.36532	1	0.43719	0.776948	chr11	69766883	69768879	protein_coding
ENSMUSG00000053398	Phgdh	1.36107	7.3318e-05	7.0077e-06	4.49345	chr3	98220486	98247306	protein_coding
ENSMUSG00000039943	Plcb4	1.36088	7.0374e-11	2.81434e-12	6.9867	chr2	135500931	135856513	protein_coding
ENSMUSG00000039200	Atf7ip2	1.36023	0.488728	0.255599	1.13685	chr16	10010576	10069342	protein_coding
ENSMUSG00000080316	Spaca6	1.35926	3.81336e-12	1.35024e-13	7.40114	chr17	18047420	18063271	protein_coding
ENSMUSG00000041268	Dmxl2	1.35889	1.13068e-18	2.33716e-20	9.2457	chr9	54272442	54408910	protein_coding
ENSMUSG00000089929	Bcl2a1b	1.35465	2.07519e-06	1.50638e-07	5.25178	chr9	89081262	89089880	protein_coding
ENSMUSG00000022629	Kif21a	1.35454	1	0.420402	0.805724	chr15	90817479	90934151	protein_coding
ENSMUSG00000049093	Il23r	1.35368	6.87898e-05	6.52405e-06	4.50865	chr6	67399916	67468839	protein_coding
ENSMUSG00000032443	Zcwpw2	1.35261	1	0.449549	0.756168	chr9	117705068	117869327	protein_coding
ENSMUSG00000035067	Xkr6	1.35261	1	0.449549	0.756168	chr14	63843952	64058258	protein_coding
ENSMUSG00000083179	Gm12693	1.35261	1	0.449549	0.756168	chr4	94823858	94824340	processed_pseudogene
ENSMUSG00000071454	Dtnb	1.3526	6.49415e-12	2.34746e-13	7.32735	chr12	3622381	3831796	protein_coding
ENSMUSG00000021062	Rab15	1.3485	0.568186	0.32769	0.978778	chr12	76844734	76869682	protein_coding
ENSMUSG00000037868	Egr2	1.34827	3.40455e-06	2.55693e-07	5.15348	chr10	67371305	67378018	protein_coding
ENSMUSG00000056458	Mok	1.34726	0.32264	0.138639	1.48088	chr12	110774232	110807373	protein_coding
ENSMUSG00000030032	Wdr54	1.34503	0.0926932	0.0259004	2.2277	chr6	83126342	83133379	protein_coding
ENSMUSG00000024462	Gabbr1	1.34405	0.251003	0.0974657	1.65727	chr17	37356858	37385959	protein_coding
ENSMUSG00000032883	Acsl3	1.3435	1.13621e-11	4.20788e-13	7.2487	chr1	78635542	78685460	protein_coding
ENSMUSG00000023911	Flywch2	1.34274	0.0471369	0.0111431	2.53818	chr17	23995890	24005055	protein_coding
ENSMUSG00000098098	Bvht	1.34273	0.00336982	0.000500284	3.4806	chr18	61747529	61780560	lncRNA
ENSMUSG00000056569	Mpz	1.34254	1	0.421923	0.80309	chr1	170978280	170988699	protein_coding
ENSMUSG00000120718		1.34224	0.13872	0.043591	2.018	chr19	6927795	6928890	lncRNA
ENSMUSG00000048216	Gpr85	1.33953	0.000137075	1.38311e-05	4.34653	chr6	13834457	13839941	protein_coding
ENSMUSG00000055639	Dach1	1.33907	0.00255681	0.000363449	3.56529	chr14	98024289	98407201	protein_coding
ENSMUSG00000095889	Ighv1-58	1.33874	0.615911	0.375611	0.886012	chr12	115275786	115276219	IG_V_gene
ENSMUSG00000117679	Apbb3	1.33762	3.81826e-06	2.90152e-07	5.12973	chr18	36804207	36812419	protein_coding
ENSMUSG00000034640	Tiparp	1.33697	1.44666e-17	3.20815e-19	8.96132	chr3	65435831	65462939	protein_coding
ENSMUSG00000117234	Gm7818	1.33568	1.9221e-07	1.19918e-08	5.69984	chr17	22286245	22288869	processed_pseudogene
ENSMUSG00000120310		1.33273	0.420066	0.203091	1.2728	chr15	84805922	84807399	lncRNA
ENSMUSG00000042340	Ctf1	1.33111	1	0.404183	0.834174	chr7	127311908	127317364	protein_coding
ENSMUSG00000104728	Gm42462	1.33049	0.578149	0.338351	0.957429	chr5	43910251	43911613	TEC
ENSMUSG00000036469	Marchf1	1.32961	1.22156e-20	2.14911e-22	9.73448	chr8	66070552	66924289	protein_coding
ENSMUSG00000051682	Treml4	1.3279	0.0975695	0.0277173	2.20126	chr17	48571323	48582388	protein_coding
ENSMUSG00000058420	Syt17	1.32596	1	0.401922	0.838194	chr7	117979940	118047445	protein_coding
ENSMUSG00000036478	Btg1	1.32415	5.4332e-24	7.87188e-26	10.5088	chr10	96452868	96458671	protein_coding
ENSMUSG00000049658	Bdp1	1.32206	8.48892e-17	1.98292e-18	8.75826	chr13	100154502	100240578	protein_coding
ENSMUSG00000029149	Krtcap3	1.32121	0.570721	0.330282	0.973546	chr5	31409035	31410546	protein_coding
ENSMUSG00000009731	Kcnd1	1.32102	1	0.40256	0.837059	chrX	7688528	7704519	protein_coding
ENSMUSG00000075511	1700001L05Rik	1.32002	0.159927	0.0522923	1.94072	chr15	83238048	83251483	lncRNA
ENSMUSG00000045038	Prkce	1.31905	3.177e-06	2.3743e-07	5.16736	chr17	86475213	86965347	protein_coding
ENSMUSG00000075590	Nrbp2	1.31792	0.122491	0.0369791	2.086	chr15	75957367	75963476	protein_coding
ENSMUSG00000004698	Hdac9	1.31746	0.004053	0.000617177	3.42395	chr12	34097579	34967094	protein_coding
ENSMUSG00000036390	Gadd45a	1.31719	1.13068e-18	2.34026e-20	9.24555	chr6	67012080	67014441	protein_coding
ENSMUSG00000018417	Myo1b	1.31701	0.00134143	0.000172537	3.75616	chr1	51788924	51955230	protein_coding
ENSMUSG00000021575	Ahrr	1.31681	2.01408e-12	6.89326e-14	7.48989	chr13	74359237	74440450	protein_coding
ENSMUSG00000108659	Gm34121	1.31603	0.548748	0.308927	1.01748	chr7	55688614	55699722	lncRNA
ENSMUSG00000048327	Ckap2l	1.31511	0.139428	0.0438341	2.01567	chr2	129110130	129139132	protein_coding
ENSMUSG00000022994	Adcy6	1.31496	0.176196	0.0599218	1.88137	chr15	98487854	98507957	protein_coding
ENSMUSG00000035107	Dcbld2	1.31393	7.9007e-13	2.56387e-14	7.61863	chr16	58228806	58290090	protein_coding
ENSMUSG00000024395	Lims2	1.31392	0.07481	0.0198196	2.32975	chr18	32055343	32091672	protein_coding
ENSMUSG00000004947	Dtx2	1.31388	5.12615e-07	3.40948e-08	5.51899	chr5	136023654	136061726	protein_coding
ENSMUSG00000050212	Eva1b	1.31304	4.4145e-08	2.48006e-09	5.96276	chr4	126041537	126043668	protein_coding
ENSMUSG00000028525	Pde4b	1.31291	1.17872e-11	4.37403e-13	7.24345	chr4	101944740	102464456	protein_coding
ENSMUSG00000104965	Gm43437	1.31272	0.548291	0.308438	1.01851	chr3	57544304	57548258	TEC
ENSMUSG00000053173	Rpl18-ps2	1.31156	1	0.412146	0.820123	chr6	128290320	128290886	processed_pseudogene
ENSMUSG00000110422	Gm17999	1.31003	1	0.48699	0.695104	chr8	83993715	83994256	processed_pseudogene
ENSMUSG00000086119	Gm2415	1.30806	0.338137	0.14805	1.44645	chr9	118719143	118755523	lncRNA
ENSMUSG00000097245	Gm5421	1.30733	0.055149	0.013559	2.46874	chr10	22219338	22221691	processed_pseudogene
ENSMUSG00000045551	Fpr1	1.30705	5.28101e-13	1.67862e-14	7.67312	chr17	18096733	18104202	protein_coding
ENSMUSG00000046727	Cystm1	1.30587	0.0378435	0.0084622	2.63305	chr18	36475573	36536150	protein_coding
ENSMUSG00000072572	Slc39a2	1.30172	0.327418	0.141757	1.46928	chr14	52130346	52134202	protein_coding
ENSMUSG00000107742	9530085L11Rik	1.30131	0.477621	0.24679	1.15818	chr8	13335352	13337466	TEC
ENSMUSG00000118365	Gm41724	1.29996	0.565203	0.324995	0.984245	chr18	52661733	52710397	lncRNA
ENSMUSG00000089679	Gm16299	1.29933	0.553697	0.314545	1.00573	chr19	53807785	53813559	lncRNA
ENSMUSG00000108617	Gm31749	1.29611	1	0.405171	0.832421	chr7	126630640	126634463	lncRNA
ENSMUSG00000024044	Epb41l3	1.2958	0.000834425	0.000100664	3.88899	chr17	69382678	69596984	protein_coding
ENSMUSG00000091476	Catspere2	1.29448	0.529016	0.290445	1.05715	chr1	177810989	178000271	protein_coding
ENSMUSG00000026748	Plxdc2	1.29423	6.00478e-06	4.70955e-07	5.03778	chr2	16361115	16760650	protein_coding
ENSMUSG00000058064	Gm10036	1.29385	0.341337	0.150256	1.43863	chr18	15965851	15966384	processed_pseudogene
ENSMUSG00000053442	4930597O21Rik	1.29293	0.152243	0.0490784	1.96791	chr6	66871636	66873505	lncRNA
ENSMUSG00000030748	Il4ra	1.29253	4.84982e-10	2.13309e-11	6.69661	chr7	125151292	125178646	protein_coding
ENSMUSG00000026700	Tnfsf4	1.29077	0.342811	0.151158	1.43545	chr1	161222980	161245981	protein_coding
ENSMUSG00000121091		1.28823	0.000563293	6.51235e-05	3.99343	chr8	66925056	66925493	lncRNA
ENSMUSG00000051029	Serpinb1b	1.28767	0.0794341	0.0214028	2.3008	chr13	33262558	33278363	protein_coding
ENSMUSG00000060487	Samd5	1.28733	0.0586966	0.0146872	2.44	chr10	9498680	9550952	protein_coding
ENSMUSG00000120423		1.28703	0.218924	0.0805266	1.74764	chr5	92275107	92277972	lncRNA
ENSMUSG00000069713	4933406P04Rik	1.28642	1	0.409179	0.825339	chr10	20186247	20188073	lncRNA
ENSMUSG00000103115	Gm37584	1.28642	1	0.409179	0.825339	chr3	88433373	88434662	lncRNA
ENSMUSG00000109587	Gm31105	1.2847	0.413615	0.198644	1.28542	chr8	81606569	81607798	lncRNA
ENSMUSG00000001403	Ube2c	1.28368	0.345772	0.152808	1.42968	chr2	164611818	164620742	protein_coding
ENSMUSG00000002980	Bcam	1.2827	0.0153403	0.00287347	2.98096	chr7	19490056	19504941	protein_coding
ENSMUSG00000096795	Zfp433	1.28185	0.407456	0.194472	1.29746	chr10	81540659	81562520	protein_coding
ENSMUSG00000006784	Odad4	1.28148	1	0.415607	0.814066	chr11	100436433	100463394	protein_coding
ENSMUSG00000023032	Slc4a8	1.27964	1	0.441836	0.769096	chr15	100659628	100721849	protein_coding
ENSMUSG00000034795	Ccdc122	1.27748	1.78223e-05	1.53614e-06	4.80648	chr14	77274212	77349697	protein_coding
ENSMUSG00000085148	Mir22hg	1.27739	2.48978e-07	1.58464e-08	5.65214	chr11	75352365	75357502	lncRNA
ENSMUSG00000092072	Gm4540	1.27737	0.621806	0.381826	0.874537	chr3	105941980	105942408	processed_pseudogene
ENSMUSG00000104116	Gm37296	1.27638	1	0.425827	0.796353	chr15	68210144	68213065	TEC
ENSMUSG00000078444	Gm10941	1.27619	0.562954	0.32305	0.988211	chr10	77093610	77095057	lncRNA
ENSMUSG00000078636	Gm7336	1.2746	0.290696	0.11896	1.55915	chr7	51396395	51397626	processed_pseudogene
ENSMUSG00000032218	Ccnb2	1.27444	0.371744	0.170373	1.371	chr9	70314974	70328829	protein_coding
ENSMUSG00000029552	Tes	1.27144	6.87589e-16	1.72304e-17	8.51109	chr6	17065148	17105827	protein_coding
ENSMUSG00000035513	Ntng2	1.26912	0.0349036	0.00769386	2.66522	chr2	29084553	29143017	protein_coding
ENSMUSG00000007646	Rad51c	1.26894	0.249414	0.09648	1.66216	chr11	87267471	87295780	protein_coding
ENSMUSG00000084806	Gm15232	1.26889	0.620632	0.380753	0.876509	chrX	165871089	165885086	lncRNA
ENSMUSG00000038518	Jarid2	1.26844	1.36647e-08	7.30304e-10	6.15938	chr13	44882950	45075119	protein_coding
ENSMUSG00000044562	Rasip1	1.26554	0.504173	0.268612	1.10627	chr7	45276912	45288517	protein_coding
ENSMUSG00000034227	Foxj1	1.26293	0.572181	0.332164	0.969764	chr11	116221530	116226225	protein_coding
ENSMUSG00000024869	Gm49405	1.2627	0.197409	0.069732	1.81365	chr19	4050626	4055816	protein_coding
ENSMUSG00000104784	Gm42984	1.26223	0.532041	0.293394	1.05071	chr5	44383929	44400890	lncRNA
ENSMUSG00000120142		1.26161	1	0.421814	0.803278	chr11	5435868	5445931	lncRNA
ENSMUSG00000117358	Gm31645	1.26102	0.627602	0.388664	0.862043	chr17	74826654	74835115	lncRNA
ENSMUSG00000097439	Gm16754	1.26031	0.128781	0.0395071	2.05887	chr9	21136637	21144429	lncRNA
ENSMUSG00000028517	Plpp3	1.25967	2.98452e-14	8.38349e-16	8.04847	chr4	105014544	105089961	protein_coding
ENSMUSG00000028555	Ttc39a	1.25935	0.531589	0.292948	1.05168	chr4	109263820	109301942	protein_coding
ENSMUSG00000070392	Gm20634	1.25878	0.209554	0.0756552	1.77647	chr3	96152870	96155825	lncRNA
ENSMUSG00000073422	H2-Ke6	1.25857	1	0.518119	0.646248	chr17	34245007	34247034	protein_coding
ENSMUSG00000108046	Gm43924	1.25857	1	0.518119	0.646248	chr6	15811322	15813057	TEC
ENSMUSG00000110649	Gm40466	1.25766	0.308554	0.129879	1.51458	chr8	20576700	20584337	unprocessed_pseudogene
ENSMUSG00000028644	Ermap	1.25758	0.579939	0.340127	0.953915	chr4	119032654	119047208	protein_coding
ENSMUSG00000034059	Ypel4	1.257	0.325333	0.140397	1.47431	chr2	84564402	84568999	protein_coding
ENSMUSG00000023940	Sgo1	1.25602	0.420066	0.203137	1.27266	chr17	53981814	53996361	protein_coding
ENSMUSG00000097577	6230400D17Rik	1.25184	0.517324	0.279509	1.08142	chr14	20737301	20753096	lncRNA
ENSMUSG00000027257	Pacsin3	1.25157	0.0669606	0.0173143	2.37996	chr2	91086299	91095024	protein_coding
ENSMUSG00000120262		1.25052	0.278738	0.112315	1.58787	chr4	138919492	138920054	lncRNA
ENSMUSG00000031861	Lpar2	1.24991	0.465994	0.237785	1.18054	chr8	70275079	70283752	protein_coding
ENSMUSG00000044968	Napepld	1.24977	1.42961e-05	1.21001e-06	4.85399	chr5	21867899	21906394	protein_coding
ENSMUSG00000052155	Acvr2a	1.24972	1.1304e-05	9.33368e-07	4.90519	chr2	48704121	48793281	protein_coding
ENSMUSG00000034110	Kctd7	1.24942	7.10022e-05	6.76537e-06	4.50094	chr5	130173702	130184647	protein_coding
ENSMUSG00000085261	Gm13814	1.24889	0.424038	0.206126	1.26429	chr2	92314164	92360164	lncRNA
ENSMUSG00000029186	Pi4k2b	1.24807	8.5882e-12	3.14884e-13	7.28787	chr5	52898916	52926682	protein_coding
ENSMUSG00000016496	Cd274	1.24803	3.75747e-21	6.33281e-23	9.85795	chr19	29344855	29365495	protein_coding
ENSMUSG00000037437	Adam32	1.24569	1	0.441937	0.768926	chr8	25326156	25438820	protein_coding
ENSMUSG00000049090	Zadh2	1.24558	1.05994e-14	2.85984e-16	8.17909	chr18	84106188	84115653	protein_coding
ENSMUSG00000071064	Zfp827	1.24516	0.294902	0.121443	1.54875	chr8	79755066	79920395	protein_coding
ENSMUSG00000035085	1700020L24Rik	1.24423	0.434296	0.213392	1.24429	chr11	83328503	83332059	protein_coding
ENSMUSG00000001348	Acp5	1.24345	3.39415e-13	1.05628e-14	7.73229	chr9	22038023	22047007	protein_coding
ENSMUSG00000037447	Arid5a	1.24186	7.75331e-09	4.01764e-10	6.25334	chr1	36346814	36363110	protein_coding
ENSMUSG00000048856	Slc25a47	1.24163	0.524382	0.28634	1.06618	chr12	108801972	108822741	protein_coding
ENSMUSG00000033565	Rbfox2	1.24092	0.00283226	0.000410979	3.53293	chr15	76963190	77191204	protein_coding
ENSMUSG00002075967	Gm54706	1.23919	0.611603	0.370633	0.895288	chr1	8886362	8886471	miRNA
ENSMUSG00000024968	Rcor2	1.2388	0.228335	0.0854736	1.71977	chr19	7244690	7252590	protein_coding
ENSMUSG00000066441	Rdh11	1.23827	7.48171e-15	1.99652e-16	8.22229	chr12	79221111	79239067	protein_coding
ENSMUSG00000058794	Nfe2	1.23796	0.114364	0.0339845	2.12026	chr15	103156639	103166830	protein_coding
ENSMUSG00000072844	G530011O06Rik	1.2379	0.0548483	0.0134729	2.47102	chrX	168758039	168761913	lncRNA
ENSMUSG00000037613	Tnfrsf23	1.23779	4.88661e-11	1.92029e-12	7.04015	chr7	143219546	143239609	protein_coding
ENSMUSG00000022562	Oplah	1.23766	0.0167411	0.00317917	2.94986	chr15	76180801	76212215	protein_coding
ENSMUSG00000079470	Utp14b	1.23425	0.00368033	0.000552267	3.45403	chr1	78635755	78649229	protein_coding
ENSMUSG00000015476	Prrt1	1.23402	0.265773	0.105323	1.61958	chr17	34848507	34852100	protein_coding
ENSMUSG00000107838	Gm45769	1.23288	0.265282	0.105109	1.62057	chr6	133087437	133089264	TEC
ENSMUSG00000031958	Ldhd	1.23266	0.0282477	0.00595107	2.75047	chr8	112350417	112357006	protein_coding
ENSMUSG00000026866	Kynu	1.23257	0.0251053	0.00518488	2.79532	chr2	43445341	43572734	protein_coding
ENSMUSG00000022505	Emp2	1.23133	9.47371e-05	9.27903e-06	4.43333	chr16	10099613	10131832	protein_coding
ENSMUSG00000030109	Slc6a12	1.23083	4.12726e-10	1.80003e-11	6.72139	chr6	121320035	121342734	protein_coding
ENSMUSG00000107756	Gm44164	1.22952	1	0.515153	0.650835	chr6	145184393	145186953	TEC
ENSMUSG00000106028	Gm8493	1.22889	0.352812	0.157211	1.41451	chr5	109699758	109702022	unprocessed_pseudogene
ENSMUSG00000053641	Dennd4a	1.22886	7.91233e-11	3.18763e-12	6.96919	chr9	64718622	64826949	protein_coding
ENSMUSG00000120258		1.22836	0.627763	0.389032	0.861375	chr16	94327904	94328247	lncRNA
ENSMUSG00000110317	Gm45250	1.22754	0.357738	0.160494	1.40341	chr8	26641916	26645507	lncRNA
ENSMUSG00000033306	Lpp	1.22653	1.12137e-09	5.23053e-11	6.56422	chr16	24212257	24811328	protein_coding
ENSMUSG00000091898	Tnnc1	1.22612	0.11837	0.03549	2.10272	chr14	30930269	30933686	protein_coding
ENSMUSG00000024430	Cabyr	1.22612	0.5232	0.285424	1.06821	chr18	12873379	12888317	protein_coding
ENSMUSG00000025161	Slc16a3	1.22524	5.22323e-13	1.65253e-14	7.67513	chr11	120839306	120851694	protein_coding
ENSMUSG00000047415	Gpr68	1.22507	8.87213e-07	6.09926e-08	5.41587	chr12	100842941	100874457	protein_coding
ENSMUSG00000032691	Nlrp3	1.22486	3.11805e-14	8.8277e-16	8.04215	chr11	59432394	59457782	protein_coding
ENSMUSG00000091421	Gm4202	1.22442	0.626139	0.387079	0.864928	chr3	92596733	92597465	processed_pseudogene
ENSMUSG00000022102	Dok2	1.22386	5.569e-09	2.81167e-10	6.30882	chr14	71003476	71015935	protein_coding
ENSMUSG00000025959	Klf7	1.22337	8.68101e-12	3.18928e-13	7.28615	chr1	64068606	64161441	protein_coding
ENSMUSG00000097601	Gm26660	1.22321	0.215852	0.0788013	1.75768	chr14	25316297	25380033	lncRNA
ENSMUSG00000109251	E230032D23Rik	1.22301	0.00716158	0.00118266	3.24303	chr7	143181761	143224351	lncRNA
ENSMUSG00000033966	Cdkl4	1.22276	0.505589	0.269687	1.10378	chr17	80830979	80885242	protein_coding
ENSMUSG00000001473	Tubb6	1.22262	3.29534e-10	1.41507e-11	6.75635	chr18	67523787	67535819	protein_coding
ENSMUSG00000099397	Gm7809	1.22206	1	0.508008	0.661943	chr17	22186482	22187223	processed_pseudogene
ENSMUSG00000078087	Rps12l1	1.22042	0.626757	0.387646	0.863894	chr7	55663764	55664162	processed_pseudogene
ENSMUSG00000117634	Gm50069	1.2201	0.360345	0.162619	1.39632	chr18	11788477	11790841	lncRNA
ENSMUSG00000027323	Rad51	1.21907	1	0.490916	0.688852	chr2	118943274	118977926	protein_coding
ENSMUSG00000022564	Grina	1.21698	1.59654e-11	5.9717e-13	7.20113	chr15	76130964	76134104	protein_coding
ENSMUSG00000028575	Eqtn	1.215	1	0.506756	0.663897	chr4	94795504	94817080	protein_coding
ENSMUSG00000108436	Gm44851	1.215	1	0.506756	0.663897	chr7	80054017	80056325	lncRNA
ENSMUSG00000120062		1.215	1	0.506756	0.663897	chr8	18895254	18896212	lncRNA
ENSMUSG00000116852	1700102H20Rik	1.21269	1	0.487018	0.695059	chr17	3607754	3610141	lncRNA
ENSMUSG00000040663	Clcf1	1.2113	0.176504	0.0600829	1.88019	chr19	4264292	4273544	protein_coding
ENSMUSG00000074136	4930513N10Rik	1.21128	0.284565	0.115307	1.57478	chr8	96533372	96548356	lncRNA
ENSMUSG00000074579	Lekr1	1.21115	0.0698902	0.0182837	2.35982	chr3	65573649	65738776	protein_coding
ENSMUSG00000000167	Pih1d2	1.20976	0.488554	0.255364	1.13742	chr9	50528621	50536300	protein_coding
ENSMUSG00000045664	Cdc42ep2	1.20924	7.42208e-09	3.83503e-10	6.2606	chr19	5965664	5974844	protein_coding
ENSMUSG00000032014	Oaf	1.20897	0.0790138	0.0212604	2.30333	chr9	43132532	43151208	protein_coding
ENSMUSG00000041189	Chrnb1	1.20814	1	0.509557	0.659528	chr11	69674862	69686769	protein_coding
ENSMUSG00000120848		1.20814	1	0.509557	0.659528	chr9	21401650	21401792	lncRNA
ENSMUSG00000031258	Xkrx	1.20678	1	0.486416	0.69602	chrX	133049792	133062825	protein_coding
ENSMUSG00000041895	Wipi1	1.20546	4.721e-09	2.3591e-10	6.33593	chr11	109464157	109502793	protein_coding
ENSMUSG00000047654	Tssk6	1.20474	0.434305	0.21346	1.24411	chr8	70354834	70356168	protein_coding
ENSMUSG00000059252	Tpt1-ps5	1.2018	0.517324	0.279541	1.08135	chr9	37607811	37608326	processed_pseudogene
ENSMUSG00000090231	Cfb	1.20179	5.38815e-10	2.39376e-11	6.67973	chr17	35075350	35081494	protein_coding
ENSMUSG00000070287	Slc35g2	1.20137	1	0.516405	0.648897	chr9	100434241	100453143	protein_coding
ENSMUSG00000051817	Sox12	1.20129	0.477929	0.247161	1.15727	chr2	152235531	152239983	protein_coding
ENSMUSG00000037139	Myom3	1.20127	1	0.488725	0.692338	chr4	135487026	135542875	protein_coding
ENSMUSG00000046794	Ppp1r3b	1.20106	3.38088e-06	2.53666e-07	5.15497	chr8	35842893	35855293	protein_coding
ENSMUSG00000041762	Gpr155	1.20099	0.000139239	1.40906e-05	4.34244	chr2	73171850	73216916	protein_coding
ENSMUSG00000090137	Uba52	1.2002	0.000371057	4.14176e-05	4.09943	chr8	70960913	70963451	protein_coding
ENSMUSG00000032012	Nectin1	1.20002	0.413761	0.198745	1.28514	chr9	43655281	43743955	protein_coding
ENSMUSG00000060703	Cd302	1.19692	6.66709e-17	1.53765e-18	8.78688	chr2	60082337	60114832	protein_coding
ENSMUSG00000042298	Ttc19	1.19592	0.000192588	2.00873e-05	4.26392	chr11	62172299	62219277	protein_coding
ENSMUSG00000019850	Tnfaip3	1.19543	2.73774e-14	7.62958e-16	8.06	chr10	18876658	18891405	protein_coding
ENSMUSG00000004473	Clec11a	1.19489	0.500437	0.265889	1.11258	chr7	43952111	43956326	protein_coding
ENSMUSG00000075229	Ccdc58	1.1947	7.75432e-05	7.43447e-06	4.48085	chr16	35892055	35912490	protein_coding
ENSMUSG00000039410	Prdm16	1.19127	0.114108	0.0338834	2.12146	chr4	154400582	154721330	protein_coding
ENSMUSG00000077148	Gm22935	1.19023	1	0.48585	0.696924	chr3	89005217	89005320	snRNA
ENSMUSG00000028111	Ctsk	1.19006	4.72375e-07	3.13566e-08	5.53369	chr3	95406567	95416673	protein_coding
ENSMUSG00000052837	Junb	1.18988	6.98677e-18	1.53391e-19	9.04231	chr8	85701113	85705347	protein_coding
ENSMUSG00000044447	Dock5	1.18879	1.02729e-11	3.78931e-13	7.26288	chr14	67989584	68170891	protein_coding
ENSMUSG00000117628	Gm50012	1.18853	0.140675	0.0443198	2.01105	chr17	87277800	87282716	lncRNA
ENSMUSG00000052565	H1f3	1.18822	0.350038	0.155535	1.42025	chr13	23737436	23744860	protein_coding
ENSMUSG00000110010	Gm45629	1.18819	0.603025	0.362375	0.91085	chr7	46332262	46334807	TEC
ENSMUSG00000000901	Mmp11	1.18689	0.299515	0.124057	1.53797	chr10	75759056	75772330	protein_coding
ENSMUSG00000024220	Zfp523	1.18647	1.31925e-10	5.47088e-12	6.89279	chr17	28396103	28424860	protein_coding
ENSMUSG00000026074	Map4k4	1.18577	1.93727e-19	3.72331e-21	9.44013	chr1	39940073	40065470	protein_coding
ENSMUSG00000015243	Abca1	1.18526	1.12071e-18	2.30305e-20	9.24727	chr4	53030787	53159895	protein_coding
ENSMUSG00000043993	2900052L18Rik	1.18281	0.280589	0.113206	1.58394	chr11	120117214	120122464	lncRNA
ENSMUSG00000087213	2810408I11Rik	1.182	1	0.520283	0.642909	chr1	64719013	64729842	lncRNA
ENSMUSG00000090389	Cdv3-ps	1.182	1	0.520283	0.642909	chr14	42978394	42979928	processed_pseudogene
ENSMUSG00000020069	Hnrnph3	1.18157	1.8053e-07	1.11964e-08	5.71153	chr10	62850443	62859996	protein_coding
ENSMUSG00000087626	Gm15050	1.1814	0.508106	0.271443	1.09975	chr6	52149861	52151039	lncRNA
ENSMUSG00000120059		1.1811	0.614567	0.373837	0.889309	chr2	25246420	25248013	lncRNA
ENSMUSG00000038764	Ptpn3	1.18046	0.162742	0.0537261	1.92904	chr4	57190841	57301837	protein_coding
ENSMUSG00000037239	Spred3	1.17954	0.153388	0.0495836	1.96354	chr7	28858254	28869836	protein_coding
ENSMUSG00000029499	Pxmp2	1.17938	0.460639	0.233591	1.19116	chr5	110422148	110434052	protein_coding
ENSMUSG00000041736	Tspo	1.17891	8.81056e-12	3.24339e-13	7.28389	chr15	83447793	83458404	protein_coding
ENSMUSG00000030142	Clec4e	1.1779	9.47188e-19	1.90446e-20	9.26756	chr6	123258748	123266829	protein_coding
ENSMUSG00000040010	Slc7a5	1.17744	0.00859799	0.00147262	3.18003	chr8	122607889	122634433	protein_coding
ENSMUSG00000022822	Abcc5	1.17677	3.9918e-20	7.17037e-22	9.61121	chr16	20150053	20245144	protein_coding
ENSMUSG00000103032	Gm37121	1.17662	0.57696	0.337057	0.959996	chr1	62848461	62851016	TEC
ENSMUSG00000030431	Tmem238	1.1754	0.0745982	0.0197304	2.33144	chr7	4787556	4792655	protein_coding
ENSMUSG00000020844	Nxn	1.17535	0.0975695	0.0276994	2.20152	chr11	76148024	76289966	protein_coding
ENSMUSG00000086849	Gm13840	1.17532	1	0.518987	0.644908	chr5	115653322	115654006	lncRNA
ENSMUSG00000099098	1110035H17Rik	1.17501	0.690075	0.458639	0.74109	chr7	28855105	28856345	lncRNA
ENSMUSG00000037493	Cib2	1.17429	0.00029159	3.17498e-05	4.16054	chr9	54452078	54467502	protein_coding
ENSMUSG00000070713	Hmgn2-ps	1.17417	0.405583	0.193286	1.30092	chr8	73057954	73059104	protein_coding
ENSMUSG00000039556	Ppp1r3f	1.17114	0.337198	0.147362	1.44891	chrX	7423535	7440522	protein_coding
ENSMUSG00000074677	Sirpb1c	1.16988	1.94038e-11	7.30082e-13	7.17368	chr3	15849309	15902692	protein_coding
ENSMUSG00000038349	Plcl1	1.16844	1	0.521823	0.640538	chr1	55445080	55793444	protein_coding
ENSMUSG00000054136	Adm2	1.16844	1	0.521823	0.640538	chr15	89206923	89208934	protein_coding
ENSMUSG00000103509	Gm38372	1.16796	0.614709	0.373969	0.889063	chr1	7218334	7222361	TEC
ENSMUSG00000020660	Pomc	1.16702	1	0.472924	0.71773	chr12	4004951	4010642	protein_coding
ENSMUSG00000119946		1.16617	0.695316	0.464888	0.730822	chr5	130199795	130200622	lncRNA
ENSMUSG00000005813	Metap1	1.16455	1.77042e-13	5.32643e-15	7.81895	chr3	138164717	138195276	protein_coding
ENSMUSG00000107200	Gm43039	1.16449	0.582615	0.342299	0.949632	chr5	92105859	92106821	TEC
ENSMUSG00000121470		1.16431	0.618729	0.378546	0.880579	chr7	7269792	7281266	lncRNA
ENSMUSG00000019832	Rab32	1.16214	1.90499e-16	4.53434e-18	8.66452	chr10	10420746	10434009	protein_coding
ENSMUSG00000020411	Nipal4	1.1618	1	0.47827	0.709089	chr11	46038982	46057335	protein_coding
ENSMUSG00000109305	Smim38	1.16124	1	0.528785	0.629862	chr7	144759562	144761856	protein_coding
ENSMUSG00000085733	Arhgap27os1	1.16114	0.502043	0.267016	1.10996	chr11	103254039	103255477	lncRNA
ENSMUSG00000042289	Hsd3b7	1.16085	0.0235524	0.00478953	2.82086	chr7	127399776	127402974	protein_coding
ENSMUSG00000028167	Bdh2	1.16031	0.390464	0.181868	1.33502	chr3	134986982	135010187	protein_coding
ENSMUSG00000029821	Gsdme	1.16014	0.00145947	0.00018977	3.73226	chr6	50165868	50240842	protein_coding
ENSMUSG00000038253	Hoxa5	1.15986	0.574684	0.334679	0.964732	chr6	52178734	52181567	protein_coding
ENSMUSG00000044674	Fzd1	1.15808	3.24985e-07	2.09242e-08	5.60418	chr5	4803839	4808035	protein_coding
ENSMUSG00000120189		1.15808	1	0.491051	0.688639	chr4	109524045	109525449	lncRNA
ENSMUSG00000039701	Usp53	1.15721	7.51259e-05	7.19161e-06	4.48794	chr3	122725142	122778159	protein_coding
ENSMUSG00000062070	Pgk1	1.15721	3.96406e-11	1.54132e-12	7.07072	chrX	105230706	105247305	protein_coding
ENSMUSG00000069920	B3gnt9	1.1569	0.187181	0.0647827	1.84676	chr8	105979270	105981785	protein_coding
ENSMUSG00000081249	Gm11517	1.15501	0.720611	0.497541	0.678363	chr11	96686265	96686651	processed_pseudogene
ENSMUSG00000085887	Arhgap27os3	1.15347	1	0.541709	0.610231	chr11	103235579	103240950	lncRNA
ENSMUSG00000086003	B230206L02Rik	1.15347	1	0.541709	0.610231	chr11	94024244	94046605	lncRNA
ENSMUSG00000120539		1.15321	0.498221	0.264247	1.11641	chr18	35065184	35068507	lncRNA
ENSMUSG00000081434	Gm14165	1.15306	0.396666	0.186047	1.32236	chr2	152195535	152196486	processed_pseudogene
ENSMUSG00000020592	Sdc1	1.15195	2.92037e-18	6.19563e-20	9.14086	chr12	8821323	8843715	protein_coding
ENSMUSG00000035878	Hykk	1.15084	0.673303	0.440076	0.772066	chr9	54824567	54857208	protein_coding
ENSMUSG00000054065	Pkp3	1.15084	0.673303	0.440076	0.772066	chr7	140658131	140670423	protein_coding
ENSMUSG00000090582	Gm17024	1.14974	0.66971	0.435995	0.778974	chr12	40259486	40261072	lncRNA
ENSMUSG00000003865	Gys1	1.14871	1.42979e-07	8.70898e-09	5.75413	chr7	45084268	45106043	protein_coding
ENSMUSG00000039747	Orai2	1.14861	6.38839e-16	1.58671e-17	8.52064	chr5	136176313	136199567	protein_coding
ENSMUSG00000038412	Higd1a	1.1484	7.22228e-07	4.917e-08	5.45429	chr9	121677629	121687428	protein_coding
ENSMUSG00000048349	Pou4f1	1.14716	1	0.475978	0.712786	chr14	104699112	104705435	protein_coding
ENSMUSG00000013089	Etv5	1.14692	0.000514414	5.90799e-05	4.01646	chr16	22200059	22258469	protein_coding
ENSMUSG00000023067	Cdkn1a	1.14279	5.57018e-12	2.00111e-13	7.34872	chr17	29309950	29319701	protein_coding
ENSMUSG00000036560	Lgi4	1.14259	0.678032	0.445271	0.763322	chr7	30758767	30770360	protein_coding
ENSMUSG00000047227	Gm527	1.14233	0.192795	0.0674382	1.82874	chr12	64964680	64971366	protein_coding
ENSMUSG00000049001	Ndnf	1.14184	1	0.475169	0.714094	chr6	65648574	65689310	protein_coding
ENSMUSG00000022146	Osmr	1.14169	0.179984	0.0615201	1.86974	chr15	6843058	6904450	protein_coding
ENSMUSG00000083669	Mif-ps4	1.14068	0.819515	0.639716	0.468096	chr7	29664643	29664990	processed_pseudogene
ENSMUSG00000096965	3300005D01Rik	1.1392	1	0.556908	0.58744	chr17	5848932	5853516	lncRNA
ENSMUSG00000029581	Fscn1	1.13812	0.0101156	0.00176994	3.12635	chr5	142946098	142958940	protein_coding
ENSMUSG00000120176		1.13757	0.678157	0.445953	0.76218	chr17	15924696	15925119	lncRNA
ENSMUSG00000103046	Gm37309	1.13644	0.561205	0.321216	0.991963	chr1	39031759	39033397	TEC
ENSMUSG00000028671	Gale	1.13547	0.0016646	0.000221979	3.69259	chr4	135691038	135695489	protein_coding
ENSMUSG00000120162		1.13425	0.0578487	0.0144023	2.44707	chr17	86463116	86474942	lncRNA
ENSMUSG00000087381	Gm16008	1.13418	0.431434	0.211284	1.25004	chr4	156106465	156116120	lncRNA
ENSMUSG00000054091	1810037I17Rik	1.1339	1.37939e-12	4.59866e-14	7.54283	chr3	122717852	122719833	protein_coding
ENSMUSG00000005667	Mthfd2	1.13269	7.60897e-13	2.43545e-14	7.62526	chr6	83282673	83302890	protein_coding
ENSMUSG00000022037	Clu	1.13262	1	0.555771	0.589135	chr14	66205932	66218996	protein_coding
ENSMUSG00000087047	1700110K17Rik	1.13262	1	0.555771	0.589135	chr9	40234722	40254860	lncRNA
ENSMUSG00000078453	Abracl	1.13212	6.8492e-13	2.18721e-14	7.63911	chr10	17887008	17899036	protein_coding
ENSMUSG00000006462	A530013C23Rik	1.13199	0.300897	0.125114	1.53366	chr2	167532597	167571092	lncRNA
ENSMUSG00000056501	Cebpb	1.13155	9.40536e-13	3.07301e-14	7.59521	chr2	167530835	167532338	protein_coding
ENSMUSG00000024772	Ehd1	1.13149	5.19526e-18	1.12888e-19	9.07576	chr19	6326755	6350126	protein_coding
ENSMUSG00000047139	Cd24a	1.1282	2.77168e-07	1.78045e-08	5.63208	chr10	43454280	43460261	protein_coding
ENSMUSG00000095440	Fignl2	1.12684	0.00291929	0.000424686	3.52425	chr15	100948075	100976448	protein_coding
ENSMUSG00000090958	Lrrc32	1.12614	0.0345222	0.00758682	2.66993	chr7	98138490	98151388	protein_coding
ENSMUSG00000074813	Morrbid	1.12571	0.000188995	1.96428e-05	4.26891	chr2	128020239	128344685	lncRNA
ENSMUSG00000023262	Acy1	1.12468	0.0189243	0.00370429	2.9023	chr9	106310180	106315518	protein_coding
ENSMUSG00000120910		1.12451	0.518115	0.2803	1.07965	chr4	138858410	138858792	lncRNA
ENSMUSG00000042364	Snx18	1.12167	1.86478e-10	7.88481e-12	6.84063	chr13	113728715	113755100	protein_coding
ENSMUSG00000120747		1.12107	0.672778	0.439235	0.773486	chr8	20555603	20557774	lncRNA
ENSMUSG00000062012	Zfp13	1.11795	0.324039	0.139642	1.47713	chr17	23794818	23818461	protein_coding
ENSMUSG00000073530	Pappa2	1.11744	0.409747	0.19606	1.29286	chr1	158539297	158808060	protein_coding
ENSMUSG00000022744	Cldnd1	1.11725	6.28161e-09	3.19467e-10	6.28902	chr16	58548273	58554614	protein_coding
ENSMUSG00000080021	Gm5915	1.11614	0.628275	0.389607	0.860331	chr8	106386966	106387419	processed_pseudogene
ENSMUSG00000023232	Serinc2	1.116	0.448063	0.223866	1.21631	chr4	130147288	130172998	protein_coding
ENSMUSG00000004270	Lpcat3	1.11553	1.41874e-09	6.64905e-11	6.52837	chr6	124639990	124681381	protein_coding
ENSMUSG00000026701	Prdx6	1.1149	8.81015e-15	2.36405e-16	8.20201	chr1	161067682	161078789	protein_coding
ENSMUSG00000025355	Mmp19	1.11466	7.6499e-13	2.45986e-14	7.62397	chr10	128626779	128636693	protein_coding
ENSMUSG00000120523		1.11443	0.666713	0.432664	0.784642	chr11	83643917	83644496	lncRNA
ENSMUSG00000028982	Slc25a33	1.11312	0.000218949	2.31282e-05	4.23233	chr4	149828493	149858734	protein_coding
ENSMUSG00000021815	Mss51	1.11241	0.58646	0.346186	0.942013	chr14	20532935	20546969	protein_coding
ENSMUSG00000040703	Cyp2s1	1.11235	0.678157	0.445786	0.762459	chr7	25501900	25516338	protein_coding
ENSMUSG00000085611	Ap3s1-ps1	1.11235	0.678157	0.445786	0.762459	chrX	37774469	37775047	processed_pseudogene
ENSMUSG00000024827	Gldc	1.11145	1	0.491719	0.687578	chr19	30075847	30152829	protein_coding
ENSMUSG00000073565	Prr16	1.11145	1	0.491719	0.687578	chr18	51250805	51553116	protein_coding
ENSMUSG00000040339	Fam102b	1.11072	2.84765e-09	1.37878e-10	6.41822	chr3	108878313	108934923	protein_coding
ENSMUSG00000031490	Eif4ebp1	1.10936	8.31661e-12	3.03696e-13	7.29275	chr8	27750357	27766702	protein_coding
ENSMUSG00000035828	Pim3	1.10778	1.79279e-09	8.48154e-11	6.4918	chr15	88746389	88749929	protein_coding
ENSMUSG00000045237	Eola1	1.10679	1.70195e-05	1.45688e-06	4.81706	chrX	69429483	69433023	protein_coding
ENSMUSG00000081723	Gm15931	1.10575	1.19561e-07	7.21185e-09	5.78592	chr7	4277188	4285644	unprocessed_pseudogene
ENSMUSG00000022773	Ypel1	1.10435	0.560103	0.320254	0.993936	chr16	16887560	16904909	protein_coding
ENSMUSG00000074796	Slc4a11	1.10354	0.694468	0.464125	0.732071	chr2	130526033	130539439	protein_coding
ENSMUSG00000081382	Rpl18-ps1	1.10334	0.647492	0.41057	0.822892	chr1	60940057	60940581	processed_pseudogene
ENSMUSG00000039478	Micu3	1.10306	0.00402133	0.000611761	3.42635	chr8	40760499	40839349	protein_coding
ENSMUSG00000027938	Creb3l4	1.10229	0.0687528	0.0178997	2.36769	chr3	90144807	90150819	protein_coding
ENSMUSG00000095788	Sirpb1a	1.10224	2.20073e-08	1.20058e-09	6.08017	chr3	15436713	15491580	protein_coding
ENSMUSG00000041313	Slc7a1	1.10195	1.04652e-05	8.61787e-07	4.92083	chr5	148264220	148336714	protein_coding
ENSMUSG00000095028	Sirpb1b	1.10164	1.17123e-08	6.16939e-10	6.18604	chr3	15560811	15640125	protein_coding
ENSMUSG00000019960	Dusp6	1.1006	3.58127e-05	3.25354e-06	4.65413	chr10	99099093	99103351	protein_coding
ENSMUSG00000091405	H4c14	1.10033	0.622837	0.383051	0.872289	chr3	96168998	96170627	protein_coding
ENSMUSG00000097793	Gm17259	1.09883	0.376733	0.173579	1.36079	chr13	81926892	81931868	lncRNA
ENSMUSG00000104814	Gm42979	1.09681	0.481497	0.249967	1.15043	chr5	129633211	129635438	TEC
ENSMUSG00000048234	Rnf149	1.09509	1.77304e-17	3.97126e-19	8.93776	chr1	39590377	39616486	protein_coding
ENSMUSG00000029185	Fam114a1	1.09455	5.18341e-05	4.82401e-06	4.5723	chr5	65127414	65199229	protein_coding
ENSMUSG00000120290		1.09435	1	0.508792	0.660719	chr10	128172433	128173887	lncRNA
ENSMUSG00000023150	Ivns1abp	1.09307	1.7799e-11	6.67068e-13	7.18602	chr1	151220228	151240173	protein_coding
ENSMUSG00000109274	Gm45133	1.09172	0.186427	0.0644803	1.84884	chr7	5062276	5065098	TEC
ENSMUSG00000104068	Gm37199	1.0907	0.127845	0.0390585	2.06357	chr3	50578796	50582860	TEC
ENSMUSG00000034266	Batf	1.09058	0.000231915	2.45664e-05	4.21875	chr12	85733443	85755861	protein_coding
ENSMUSG00000087006	Gm13889	1.08931	0.560431	0.320525	0.99338	chr2	93786155	93787546	protein_coding
ENSMUSG00000044847	Lsm11	1.08894	0.270099	0.107716	1.60854	chr11	45819096	45835762	protein_coding
ENSMUSG00000034220	Gpc1	1.08813	6.46795e-07	4.3652e-08	5.4754	chr1	92759367	92788501	protein_coding
ENSMUSG00000110647	Gm17745	1.08804	0.546711	0.306827	1.0219	chr10	93171255	93184741	lncRNA
ENSMUSG00000079884	Tmed2b	1.088	0.34792	0.15408	1.42527	chr9	33639543	33640146	processed_pseudogene
ENSMUSG00000060591	Ifitm2	1.08744	6.33051e-10	2.82178e-11	6.65558	chr7	140534750	140535900	protein_coding
ENSMUSG00000120343		1.08708	0.0168209	0.00319722	2.94811	chr11	20691718	20692910	lncRNA
ENSMUSG00000040350	Trim7	1.08673	0.134668	0.0419216	2.0343	chr11	48716967	48743036	protein_coding
ENSMUSG00000042814	Mcts2	1.08651	0.650175	0.413473	0.817798	chr2	152528955	152529866	protein_coding
ENSMUSG00000060206	Zfp462	1.08648	0.0708492	0.0185712	2.35403	chr4	54945048	55083563	protein_coding
ENSMUSG00000029449	Rhof	1.08536	0.0166972	0.00316837	2.95091	chr5	123241107	123270755	protein_coding
ENSMUSG00000103527	Gm37261	1.08445	0.638046	0.400005	0.841613	chr3	51580222	51581322	TEC
ENSMUSG00000041889	Shisa4	1.08384	0.543056	0.30371	1.02851	chr1	135298795	135302975	protein_coding
ENSMUSG00000074203	G430095P16Rik	1.08376	0.510962	0.273875	1.09418	chr8	85449636	85453473	lncRNA
ENSMUSG00000020658	Efr3b	1.08366	0.332805	0.144684	1.45857	chr12	4012554	4088915	protein_coding
ENSMUSG00000119959		1.08286	0.12018	0.0361215	2.09556	chr16	24210357	24212419	lncRNA
ENSMUSG00000006818	Sod2	1.08115	6.32904e-15	1.67957e-16	8.24299	chr17	13225733	13258950	protein_coding
ENSMUSG00000063229	Ldha	1.07933	4.32695e-12	1.53848e-13	7.38379	chr7	46490899	46505051	protein_coding
ENSMUSG00000086358	Gm13270	1.07908	0.655435	0.419058	0.808057	chr2	13276395	13330641	lncRNA
ENSMUSG00000110611	Gm20163	1.07908	0.655435	0.419058	0.808057	chr8	106016310	106018117	lncRNA
ENSMUSG00000120982		1.07848	0.615385	0.374927	0.887283	chr19	6110965	6112164	lncRNA
ENSMUSG00000008398	Elk3	1.07767	2.53693e-12	8.81398e-14	7.45756	chr10	93083276	93146997	protein_coding
ENSMUSG00000025500	Lmntd2	1.07708	0.548291	0.308474	1.01843	chr7	140789905	140793993	protein_coding
ENSMUSG00000031605	Klhl2	1.0767	2.82769e-08	1.55933e-09	6.03811	chr8	65192709	65302669	protein_coding
ENSMUSG00000092183	4930515G01Rik	1.07648	0.407292	0.194304	1.29795	chr5	114911798	114913044	lncRNA
ENSMUSG00000027932	Slc27a3	1.07628	0.588002	0.347638	0.939181	chr3	90292546	90297245	protein_coding
ENSMUSG00000081600	Gm12286	1.07588	0.625016	0.38537	0.868045	chr11	63203136	63204137	processed_pseudogene
ENSMUSG00000047193	Dync2h1	1.07566	0.0110208	0.00195113	3.09757	chr9	6928503	7184446	protein_coding
ENSMUSG00000091050	9330020H09Rik	1.07514	0.257214	0.100714	1.6414	chr15	98465205	98467464	lncRNA
ENSMUSG00000001630	Stk38l	1.07335	0.000202994	2.12927e-05	4.25089	chr6	146626493	146680310	protein_coding
ENSMUSG00000023919	Cenpq	1.07306	0.384925	0.178662	1.34489	chr17	41233942	41245938	protein_coding
ENSMUSG00000120167		1.07268	0.627602	0.388725	0.861931	chr19	5456436	5456657	lncRNA
ENSMUSG00000042766	Trim46	1.07174	0.00919808	0.00159035	3.15767	chr3	89141484	89153616	protein_coding
ENSMUSG00000041406	BC055324	1.07069	0.250038	0.0969249	1.65995	chr1	163773562	163822365	protein_coding
ENSMUSG00000030878	Cdr2	1.07064	0.00240764	0.000338507	3.5839	chr7	120556259	120581535	protein_coding
ENSMUSG00000121107	9330133O14Rik	1.07041	0.00160746	0.000213527	3.70245	chr8	123170365	123173215	lncRNA
ENSMUSG00000059639	Clec4a4	1.06963	0.659925	0.425966	0.796114	chr6	122967326	123001064	protein_coding
ENSMUSG00000022656	Nectin3	1.06923	0.497932	0.26402	1.11694	chr16	46208069	46318888	protein_coding
ENSMUSG00000030786	Itgam	1.06872	1.96203e-13	5.94641e-15	7.80508	chr7	127661812	127717663	protein_coding
ENSMUSG00000030560	Ctsc	1.06849	2.89305e-16	6.99311e-18	8.61502	chr7	87927293	87960096	protein_coding
ENSMUSG00000078144	Capns2	1.06787	0.603288	0.362651	0.910326	chr8	93628035	93629039	protein_coding
ENSMUSG00000033029	1700088E04Rik	1.06533	0.402075	0.19013	1.3102	chr15	79013549	79025453	protein_coding
ENSMUSG00000049719	Prss46	1.06288	0.0126459	0.00229492	3.04915	chr9	110673574	110685590	protein_coding
ENSMUSG00000096768	Gm47283	1.06189	6.2416e-05	5.86966e-06	4.53103	chrY	90796007	90827734	lncRNA
ENSMUSG00000068417	Pnp2	1.06052	0.101386	0.0291313	2.18171	chr14	51193449	51202206	protein_coding
ENSMUSG00000029534	St7	1.05974	0.000481108	5.50173e-05	4.03322	chr6	17692932	17943024	protein_coding
ENSMUSG00000021250	Fos	1.05943	0.216705	0.0794052	1.75415	chr12	85520664	85524047	protein_coding
ENSMUSG00000020057	Dram1	1.05824	4.13475e-15	1.09421e-16	8.29409	chr10	88158666	88214942	protein_coding
ENSMUSG00000089940	Gm4117	1.05764	0.309883	0.130683	1.51141	chr13	89887579	90035285	lncRNA
ENSMUSG00000044339	Alkbh2	1.05713	0.0272591	0.00571458	2.76372	chr5	114261987	114266279	protein_coding
ENSMUSG00000008090	Fgfrl1	1.0571	0.0832286	0.0227082	2.27831	chr5	108840248	108854790	protein_coding
ENSMUSG00000023046	Igfbp6	1.0566	0.631967	0.39351	0.853269	chr15	102052797	102057946	protein_coding
ENSMUSG00000120233		1.0559	0.677786	0.444935	0.763886	chr8	120138766	120155735	lncRNA
ENSMUSG00000031373	Car5b	1.0556	0.0185337	0.00360865	2.91049	chrX	162759818	162810993	protein_coding
ENSMUSG00000117013	Gm30531	1.05504	0.634873	0.396327	0.8482	chr17	21835374	21875400	transcribed_processed_pseudogene
ENSMUSG00000059743	Fdps	1.05468	2.5587e-11	9.74075e-13	7.13412	chr3	89000895	89009266	protein_coding
ENSMUSG00000060586	H2-Eb1	1.05387	1.35418e-05	1.14016e-06	4.86576	chr17	34524841	34535648	protein_coding
ENSMUSG00000079652	Garin1a	1.05249	0.584039	0.343376	0.947516	chr6	29279592	29290679	protein_coding
ENSMUSG00000106874	Gm20186	1.05173	5.19219e-07	3.45813e-08	5.5165	chr6	18842933	18848532	lncRNA
ENSMUSG00000035237	Lcat	1.04973	0.456082	0.23045	1.1992	chr8	106666183	106670014	protein_coding
ENSMUSG00000093565	Rab26os	1.04719	0.469121	0.240109	1.17471	chr17	24747205	24747723	lncRNA
ENSMUSG00000028862	Map3k6	1.04711	0.0498098	0.011937	2.514	chr4	132968129	132980240	protein_coding
ENSMUSG00000033460	Armcx1	1.04586	0.266149	0.10555	1.61852	chrX	133618712	133622666	protein_coding
ENSMUSG00000001247	Lsr	1.04577	0.00275788	0.000397332	3.54185	chr7	30657195	30672889	protein_coding
ENSMUSG00000022971	Ifnar2	1.04498	3.40613e-07	2.20412e-08	5.59517	chr16	91169671	91202477	protein_coding
ENSMUSG00000078780	Gm5150	1.04305	0.41001	0.196519	1.29153	chr3	16001034	16060601	protein_coding
ENSMUSG00000024190	Dusp1	1.04084	2.28872e-05	2.02005e-06	4.75141	chr17	26724564	26781102	protein_coding
ENSMUSG00000027995	Tlr2	1.03961	1.01904e-14	2.74195e-16	8.18417	chr3	83743579	83749074	protein_coding
ENSMUSG00000028859	Csf3r	1.03941	0.0212011	0.00422988	2.86049	chr4	125918343	125938233	protein_coding
ENSMUSG00000001627	Ifrd1	1.03851	7.80546e-13	2.5272e-14	7.62049	chr12	40251566	40298503	protein_coding
ENSMUSG00000079311	Gm3222	1.03744	0.518257	0.281195	1.07764	chr17	14929328	14930317	processed_pseudogene
ENSMUSG00000021982	Cdadc1	1.03708	6.39216e-08	3.67616e-09	5.89814	chr14	59796837	59835408	protein_coding
ENSMUSG00000034127	Tspan8	1.0364	1	0.524453	0.636496	chr10	115652737	115685798	protein_coding
ENSMUSG00000043432	Leng9	1.03607	0.00198845	0.000271928	3.64067	chr7	4150914	4153373	protein_coding
ENSMUSG00000084845	Tmem240	1.03563	0.401822	0.189939	1.31076	chr4	155819257	155825021	protein_coding
ENSMUSG00000101438	Gm19412	1.03522	0.373681	0.171814	1.3664	chr17	34138253	34139461	lncRNA
ENSMUSG00000120328		1.03492	0.0126747	0.00230202	3.04822	chr13	52699620	52722133	lncRNA
ENSMUSG00000061143	Maml3	1.03491	0.0286653	0.00606022	2.74451	chr3	51593328	52012497	protein_coding
ENSMUSG00000032000	Birc3	1.03438	3.28116e-09	1.59838e-10	6.39568	chr9	7848700	7873187	protein_coding
ENSMUSG00000021687	Scamp1	1.03436	3.0053e-09	1.45955e-10	6.40954	chr13	94337818	94422365	protein_coding
ENSMUSG00000060380	C030014I23Rik	1.0336	0.524268	0.286162	1.06658	chr9	44379641	44393477	lncRNA
ENSMUSG00000023947	Nfkbie	1.03347	3.50101e-13	1.09213e-14	7.72804	chr17	45866629	45874095	protein_coding
ENSMUSG00000032965	Ift57	1.03332	8.66695e-10	3.97214e-11	6.60511	chr16	49519596	49585489	protein_coding
ENSMUSG00000074452	Pate2	1.0331	0.718577	0.494718	0.682823	chr9	35481580	35601614	protein_coding
ENSMUSG00000061451	Tmem151a	1.03278	0.207055	0.0744621	1.78376	chr19	5120887	5135559	protein_coding
ENSMUSG00000024236	Svil	1.03179	1.04605e-08	5.45912e-10	6.2053	chr18	4920540	5119299	protein_coding
ENSMUSG00000109147	4930431P19Rik	1.03071	0.544348	0.304767	1.02626	chr7	109351477	109354485	transcribed_processed_pseudogene
ENSMUSG00000073485	H3f3aos	1.02961	1	0.567428	0.571843	chr1	180641341	180644424	lncRNA
ENSMUSG00000110344	Smim36	1.02943	0.538008	0.298274	1.04014	chr11	90078509	90142081	protein_coding
ENSMUSG00000120947		1.02885	0.739406	0.520319	0.642854	chr16	23807089	23807291	lncRNA
ENSMUSG00000106981	Gm45495	1.02872	0.361938	0.163632	1.39296	chr5	53439152	53440851	lncRNA
ENSMUSG00000071369	Map3k5	1.02783	8.43865e-05	8.15919e-06	4.46096	chr10	19810218	20018499	protein_coding
ENSMUSG00000029608	Rph3a	1.02647	0.539662	0.300309	1.03577	chr5	121078562	121148155	protein_coding
ENSMUSG00000022369	Mtbp	1.02532	0.0475081	0.0112449	2.535	chr15	55420804	55489819	protein_coding
ENSMUSG00000021298	Gpr132	1.02519	3.85326e-06	2.93096e-07	5.12783	chr12	112814493	112831848	protein_coding
ENSMUSG00000050064	Zfp697	1.02513	0.400955	0.18942	1.3123	chr3	98289777	98661128	protein_coding
ENSMUSG00000009292	Trpm2	1.02449	7.82805e-05	7.51673e-06	4.47851	chr10	77743556	77806397	protein_coding
ENSMUSG00000066800	Rnasel	1.02374	6.88087e-12	2.49233e-13	7.31932	chr1	153625172	153639967	protein_coding
ENSMUSG00000036867	Smad6	1.02348	3.9055e-07	2.55209e-08	5.56968	chr9	63860358	63929341	protein_coding
ENSMUSG00000046982	Tshz1	1.02341	6.61342e-08	3.81318e-09	5.8921	chr18	84029752	84105831	protein_coding
ENSMUSG00000026385	Dbi	1.02207	2.94069e-11	1.12384e-12	7.11442	chr1	120041010	120048808	protein_coding
ENSMUSG00000041220	Elovl6	1.02131	0.00690562	0.00113324	3.25517	chr3	129326004	129432144	protein_coding
ENSMUSG00000118132	4833408A19Rik	1.02014	0.576869	0.336772	0.960562	chr19	4049548	4050542	lncRNA
ENSMUSG00000039232	Stx11	1.0195	6.67901e-09	3.42146e-10	6.27837	chr10	12813953	12840042	protein_coding
ENSMUSG00000100880	Gm6610	1.01889	1	0.587521	0.542432	chr15	74796293	74797145	processed_pseudogene
ENSMUSG00000085327	Gm16104	1.01729	1	0.508751	0.660784	chr10	81245348	81247427	lncRNA
ENSMUSG00000082163	Gm14276	1.01681	0.523745	0.285838	1.0673	chr2	156836093	156836812	processed_pseudogene
ENSMUSG00000023832	Acat2	1.01609	4.70191e-05	4.35156e-06	4.59384	chr17	13161777	13179634	protein_coding
ENSMUSG00000025213	Kazald1	1.01507	0.554016	0.31493	1.00493	chr19	45063680	45067728	protein_coding
ENSMUSG00000020227	Irak3	1.01472	4.63003e-09	2.29995e-10	6.33985	chr10	119977553	120038035	protein_coding
ENSMUSG00000028152	Tspan5	1.01392	6.16036e-06	4.85434e-07	5.03198	chr3	138447956	138613666	protein_coding
ENSMUSG00000035235	Trim13	1.01376	2.8131e-06	2.07739e-07	5.19228	chr14	61835696	61843395	protein_coding
ENSMUSG00000054708	Ankrd24	1.01296	0.000666162	7.83103e-05	3.94951	chr10	81464374	81483444	protein_coding
ENSMUSG00000093954	Gm16867	1.01288	0.289301	0.118175	1.56248	chr14	69600953	69740811	protein_coding
ENSMUSG00000025489	Ifitm5	1.01213	1	0.507002	0.663513	chr7	140528871	140530204	protein_coding
ENSMUSG00000033486	Catsper2	1.01163	0.542584	0.303018	1.02998	chr2	121223112	121244273	protein_coding
ENSMUSG00000025939	Ube2w	1.01162	4.24244e-07	2.78795e-08	5.55426	chr1	16611014	16689713	protein_coding
ENSMUSG00000075010	AW112010	1.01054	9.20577e-08	5.4366e-09	5.83323	chr19	11021557	11033245	lncRNA
ENSMUSG00000043036	Ccdc63	1.01034	0.678157	0.445856	0.762341	chr5	122246103	122278886	protein_coding
ENSMUSG00000021365	Nedd9	1.01009	0.000548596	6.33027e-05	4.00015	chr13	41463057	41640838	protein_coding
ENSMUSG00000112226	Gm48786	1.00978	0.541183	0.301689	1.03282	chr10	51419131	51422944	processed_pseudogene
ENSMUSG00000038781	Stap2	1.0096	0.200787	0.0712727	1.80374	chr17	56304077	56312584	protein_coding
ENSMUSG00000040511	Pvr	1.0071	6.64507e-08	3.83634e-09	5.8911	chr7	19637503	19655085	protein_coding
ENSMUSG00000022514	Il1rap	1.00699	7.85611e-05	7.54949e-06	4.47758	chr16	26400454	26548867	protein_coding
ENSMUSG00000027952	Pmvk	1.00659	1.16288e-05	9.64481e-07	4.89875	chr3	89361848	89376320	protein_coding
ENSMUSG00000066626	Gm5121	1.00654	1	0.549564	0.598413	chr9	57241411	57242037	processed_pseudogene
ENSMUSG00000116226	Gm49502	1.00654	1	0.549564	0.598413	chr15	82069717	82071826	TEC
ENSMUSG00000040268	Plekha1	1.00485	1.45519e-12	4.86209e-14	7.53557	chr7	130467486	130515042	protein_coding
ENSMUSG00000049134	Nrap	1.00405	0.644495	0.407242	0.828757	chr19	56308467	56378469	protein_coding
ENSMUSG00000020256	Aldh1l2	1.00298	0.260122	0.102218	1.63419	chr10	83323314	83370004	protein_coding
ENSMUSG00000017713	Tha1	1.00232	0.0571814	0.0141685	2.45296	chr11	117758778	117764307	protein_coding
ENSMUSG00000091575	2010016I18Rik	1.00161	0.0252995	0.00523832	2.792	chr3	106389298	106393229	lncRNA
ENSMUSG00000079414	Gm11110	1.00154	0.0091246	0.0015763	3.16026	chr17	57398336	57412963	lncRNA
ENSMUSG00000038291	Snx25	1.00145	6.91959e-06	5.49864e-07	5.00804	chr8	46486298	46605196	protein_coding
ENSMUSG00000036305	Rpl39-ps	1.00102	0.611884	0.370939	0.894716	chr15	102543473	102543623	processed_pseudogene
ENSMUSG00000102555	6430511E19Rik	1.00098	0.644983	0.407882	0.827627	chr7	92289157	92292991	TEC
ENSMUSG00000042567	Nek10	1.00045	1	0.550653	0.596783	chr14	7457704	7666348	protein_coding
ENSMUSG00000084124	Gm13588	1.00045	1	0.550653	0.596783	chr2	38380116	38380250	processed_pseudogene
ENSMUSG00000028392	Bspry	0.999762	0.550822	0.311649	1.01177	chr4	62398290	62415535	protein_coding
ENSMUSG00000026271	Gpr35	0.999697	0.117439	0.0351501	2.10663	chr1	92878587	92914113	protein_coding
ENSMUSG00000029007	Agtrap	0.999618	2.56484e-13	7.88716e-15	7.76938	chr4	148161518	148172488	protein_coding
ENSMUSG00000037679	Inf2	0.999235	6.99448e-10	3.14876e-11	6.63944	chr12	112555218	112581991	protein_coding
ENSMUSG00000083674	Zfp133-ps	0.998455	0.622837	0.383058	0.872276	chr2	144301200	144342187	transcribed_unitary_pseudogene
ENSMUSG00000085241	Snhg3	0.998359	0.0191682	0.00376479	2.89723	chr4	132075325	132080997	lncRNA
ENSMUSG00000006517	Mvd	0.996963	2.26225e-07	1.43063e-08	5.66968	chr8	123160340	123170161	protein_coding
ENSMUSG00000110165	Btf3-ps18	0.996357	0.578825	0.339074	0.955996	chr14	56903058	56905581	transcribed_processed_pseudogene
ENSMUSG00000022594	Lynx1	0.996353	0.322694	0.13871	1.48061	chr15	74619701	74624895	protein_coding
ENSMUSG00000103857	Gm37249	0.996187	0.670002	0.436404	0.778281	chr9	99189636	99192504	TEC
ENSMUSG00000034799	Unc13a	0.995948	0.134668	0.0419293	2.03422	chr8	72077061	72124401	protein_coding
ENSMUSG00000032221	Mns1	0.994563	1	0.554899	0.590435	chr9	72345293	72369307	protein_coding
ENSMUSG00000073889	Il11ra1	0.994356	7.11906e-07	4.84146e-08	5.45704	chr4	41699989	41769474	protein_coding
ENSMUSG00000034156	Tspoap1	0.994028	0.698009	0.468833	0.724379	chr11	87651367	87676754	protein_coding
ENSMUSG00000021432	Slc35b3	0.991758	0.000417861	4.70742e-05	4.0697	chr13	39116112	39144851	protein_coding
ENSMUSG00000024640	Psat1	0.991151	0.0756499	0.0201531	2.32348	chr19	15882042	15924701	protein_coding
ENSMUSG00000023106	Denr	0.98991	5.93105e-09	2.99885e-10	6.29884	chr5	124045238	124066898	protein_coding
ENSMUSG00000000532	Acvr1b	0.989608	7.5926e-08	4.42328e-09	5.86753	chr15	101071948	101111565	protein_coding
ENSMUSG00000066538	Gm6254	0.989124	1	0.542239	0.60943	chr14	122355350	122356421	processed_pseudogene
ENSMUSG00000019734	Tmc4	0.989081	0.124581	0.0378034	2.07698	chr7	3668789	3680552	protein_coding
ENSMUSG00000039195	Bbln	0.98877	4.30772e-06	3.29257e-07	5.10588	chr2	32267109	32271950	protein_coding
ENSMUSG00000031556	Tm2d2	0.988241	1.09819e-09	5.10615e-11	6.56781	chr8	25507227	25513276	protein_coding
ENSMUSG00000111356	Rpl32l	0.987803	0.643819	0.406463	0.830135	chr10	20084236	20084634	processed_pseudogene
ENSMUSG00000039960	Rhou	0.987487	0.225557	0.0842005	1.72682	chr8	124380668	124390623	protein_coding
ENSMUSG00000109764	Klkb1	0.986348	1	0.508151	0.661719	chr8	45719726	45747896	protein_coding
ENSMUSG00000111656	Gm47232	0.986348	1	0.508151	0.661719	chr9	44510152	44511017	lncRNA
ENSMUSG00000023473	Celsr3	0.98618	0.000800744	9.58313e-05	3.90091	chr9	108703519	108730168	protein_coding
ENSMUSG00000040624	Plekhg1	0.985957	2.14317e-06	1.56048e-07	5.24528	chr10	3690364	3917303	protein_coding
ENSMUSG00000021176	Efcab11	0.985153	0.613347	0.372234	0.892297	chr12	99659304	99850698	protein_coding
ENSMUSG00000036594	H2-Aa	0.984604	0.0765991	0.0204747	2.31753	chr17	34501718	34506797	protein_coding
ENSMUSG00000109222	Gm10297	0.984026	0.509513	0.272609	1.09707	chr7	60403111	60403761	processed_pseudogene
ENSMUSG00000030877	Mfsd13b	0.983153	1	0.575841	0.55947	chr7	120581732	120614010	protein_coding
ENSMUSG00000085894	Gm15832	0.98303	0.00394782	0.000599118	3.43201	chr1	39586651	39591083	lncRNA
ENSMUSG00000034664	Itga2b	0.981798	0.646493	0.409405	0.824941	chr11	102344123	102360948	protein_coding
ENSMUSG00000005413	Hmox1	0.981724	2.98725e-11	1.14385e-12	7.11199	chr8	75820249	75827217	protein_coding
ENSMUSG00000060924	Csmd1	0.981549	1	0.509075	0.660278	chr8	15942537	17585602	protein_coding
ENSMUSG00000050931	Sgms2	0.98	1.28475e-08	6.83782e-10	6.1698	chr3	131112634	131197172	protein_coding
ENSMUSG00000066682	Pilrb2	0.979942	5.29822e-08	3.00394e-09	5.93138	chr5	137864089	137870077	protein_coding
ENSMUSG00000014837	4931428F04Rik	0.979558	0.167685	0.0559899	1.91111	chr8	106007041	106016496	protein_coding
ENSMUSG00000053963	Stum	0.979031	0.152737	0.0493053	1.96594	chr1	180259952	180311069	protein_coding
ENSMUSG00000028680	Plk3	0.978794	1.18757e-05	9.88474e-07	4.89392	chr4	116985852	116991160	protein_coding
ENSMUSG00000110980	Gm47204	0.97872	0.295239	0.121654	1.54787	chr9	44388009	44391094	lncRNA
ENSMUSG00000097781	9330136K24Rik	0.978214	0.711302	0.486154	0.696439	chr17	21748456	21756140	lncRNA
ENSMUSG00000030188	Magohb	0.977926	0.0204722	0.00406204	2.8733	chr6	131261351	131270207	protein_coding
ENSMUSG00000014786	Slc9a5	0.977373	0.0272478	0.0057102	2.76397	chr8	106075475	106096513	protein_coding
ENSMUSG00000025981	Coq10b	0.977198	2.42274e-05	2.14551e-06	4.73921	chr1	55091929	55111861	protein_coding
ENSMUSG00000038094	Atp13a4	0.977067	0.7037	0.475946	0.712838	chr16	29214671	29363682	protein_coding
ENSMUSG00000120012		0.977067	0.7037	0.475946	0.712838	chr11	106391687	106393229	lncRNA
ENSMUSG00000082284	H3f3a-ps1	0.976778	0.27001	0.107646	1.60887	chrX	100868121	100868530	processed_pseudogene
ENSMUSG00000001435	Col18a1	0.976049	3.60247e-06	2.7189e-07	5.14196	chr10	76888012	77002382	protein_coding
ENSMUSG00000023074	Mospd1	0.975936	3.83747e-05	3.49764e-06	4.6392	chrX	52433475	52459379	protein_coding
ENSMUSG00000021938	Pspc1	0.975882	0.000668489	7.86691e-05	3.94842	chr14	56958167	57015773	protein_coding
ENSMUSG00000020191	Spata48	0.975403	0.547924	0.308025	1.01938	chr11	11412094	11465192	protein_coding
ENSMUSG00000120542		0.975074	1	0.55571	0.589225	chr7	140574330	140579404	lncRNA
ENSMUSG00000005465	Il27ra	0.974789	0.147229	0.0469286	1.98694	chr8	84756923	84769218	protein_coding
ENSMUSG00000120315		0.974606	0.673995	0.441053	0.770415	chr2	144007376	144008882	lncRNA
ENSMUSG00000028184	Adgrl2	0.973948	2.9591e-06	2.20052e-07	5.18155	chr3	148521219	148696191	protein_coding
ENSMUSG00000010095	Slc3a2	0.973397	1.69467e-13	5.07349e-15	7.82508	chr19	8684246	8700733	protein_coding
ENSMUSG00000021466	Ptch1	0.973301	0.00857916	0.00146559	3.18141	chr13	63656142	63721412	protein_coding
ENSMUSG00000109179	Gm35339	0.973048	0.0975695	0.0277095	2.20137	chr15	76238632	76249401	protein_coding
ENSMUSG00000028789	Azin2	0.972046	0.0229836	0.00464157	2.83091	chr4	128824026	128856235	protein_coding
ENSMUSG00000111877	Gm6477	0.972029	1	0.519091	0.644747	chr10	39074534	39075297	processed_pseudogene
ENSMUSG00000061510	Gm10101	0.970774	0.743336	0.525577	0.634772	chr14	47066566	47069484	lncRNA
ENSMUSG00000005131	4930550C14Rik	0.969143	1	0.556766	0.587652	chr9	53313625	53345702	protein_coding
ENSMUSG00000080816	Gm12447	0.969143	1	0.556766	0.587652	chr4	46327296	46327765	processed_pseudogene
ENSMUSG00000035578	Iqcg	0.969116	0.703277	0.475107	0.714194	chr16	32833053	32876588	protein_coding
ENSMUSG00000042406	Atf4	0.968467	7.76752e-13	2.50917e-14	7.62141	chr15	80139385	80141742	protein_coding
ENSMUSG00000039934	Gsap	0.967675	1.85747e-12	6.32218e-14	7.50123	chr5	21391253	21520130	protein_coding
ENSMUSG00000033762	Recql4	0.966449	0.548748	0.309156	1.01699	chr15	76587753	76594748	protein_coding
ENSMUSG00000086839	Gm11973	0.966122	0.739296	0.520097	0.643195	chr11	6425425	6443535	lncRNA
ENSMUSG00000024352	Spata24	0.966096	0.651149	0.414236	0.816462	chr18	35789742	35795239	protein_coding
ENSMUSG00000074412	Gm10689	0.966067	0.541498	0.301971	1.03222	chr8	25944289	25944720	processed_pseudogene
ENSMUSG00000003032	Klf4	0.966046	6.72267e-07	4.55202e-08	5.46798	chr4	55527143	55532466	protein_coding
ENSMUSG00000079575	Rbpj-ps3	0.965541	0.581515	0.341438	0.951328	chr6	46506288	46507728	processed_pseudogene
ENSMUSG00000044854	1700056E22Rik	0.96512	0.704521	0.478187	0.709221	chr1	183765227	183766498	protein_coding
ENSMUSG00000067719	Gm10221	0.964866	0.405583	0.193285	1.30092	chr5	24786552	24786860	processed_pseudogene
ENSMUSG00000019818	Cd164	0.964604	1.74163e-12	5.88355e-14	7.51065	chr10	41395410	41407044	protein_coding
ENSMUSG00000038415	Foxq1	0.964462	0.568281	0.327786	0.978582	chr13	31740117	31744959	protein_coding
ENSMUSG00000017861	Mybl2	0.963708	0.599138	0.35777	0.919623	chr2	162896607	162926608	protein_coding
ENSMUSG00000084797	Gm14321	0.963164	1	0.561098	0.581211	chr2	167619387	167624489	lncRNA
ENSMUSG00000117315	1600022D10Rik	0.963164	1	0.561098	0.581211	chr17	71451533	71488982	lncRNA
ENSMUSG00000027931	Npr1	0.963056	0.654786	0.418389	0.809219	chr3	90357898	90373173	protein_coding
ENSMUSG00000072623	Zfp9	0.962268	0.325974	0.140963	1.47221	chr6	118438911	118456281	protein_coding
ENSMUSG00000106087	Gm43609	0.96223	1	0.544505	0.606014	chr3	121555842	121558553	TEC
ENSMUSG00000061702	Tmem91	0.961452	1	0.518155	0.646191	chr7	25368564	25374591	protein_coding
ENSMUSG00000085995	Gm2788	0.961452	1	0.518155	0.646191	chr7	48527656	48562788	lncRNA
ENSMUSG00000086196	Gm13571	0.960367	0.011199	0.00198848	3.09195	chr2	60168532	60201578	lncRNA
ENSMUSG00000044072	Eml6	0.960049	0.010528	0.00185143	3.11309	chr11	29693048	29976033	protein_coding
ENSMUSG00000045348	Nyap1	0.959308	0.117364	0.035119	2.10698	chr5	137728161	137739869	protein_coding
ENSMUSG00000085255	Taco1os	0.959266	0.617447	0.377004	0.88343	chr11	105955903	105957131	lncRNA
ENSMUSG00000085615	A330035P11Rik	0.959	0.429431	0.209859	1.25395	chr14	122337385	122344395	lncRNA
ENSMUSG00000021460	Auh	0.958562	2.94337e-05	2.63049e-06	4.69775	chr13	52989155	53083717	protein_coding
ENSMUSG00000051341	Zfp52	0.958361	5.29923e-06	4.1366e-07	5.06256	chr17	21755801	21782863	protein_coding
ENSMUSG00000115480	Gm49249	0.958235	0.369287	0.168729	1.3763	chr15	8541811	8562278	lncRNA
ENSMUSG00000001467	Cyp51	0.957152	1.95066e-10	8.26233e-12	6.83392	chr5	4131145	4154746	protein_coding
ENSMUSG00000092274	Neat1	0.956984	2.72191e-07	1.74244e-08	5.6358	chr19	5874736	5895898	lncRNA
ENSMUSG00000021400	Wrnip1	0.956973	2.16143e-05	1.89971e-06	4.76381	chr13	32986021	33006592	protein_coding
ENSMUSG00000062554	Gm12751	0.956894	0.716604	0.491913	0.68727	chr4	34354043	34354423	processed_pseudogene
ENSMUSG00000048967	Yjefn3	0.956378	0.657124	0.42134	0.804098	chr8	70340438	70355362	protein_coding
ENSMUSG00000053004	Hrh1	0.956378	0.657124	0.42134	0.804098	chr6	114374897	114460257	protein_coding
ENSMUSG00000031585	Gtf2e2	0.956141	4.45673e-05	4.095e-06	4.6065	chr8	34221861	34267201	protein_coding
ENSMUSG00000108732	2310043P16Rik	0.955868	0.0665622	0.0171965	2.38248	chr7	34089157	34093037	TEC
ENSMUSG00000030474	Siglece	0.955376	0.210268	0.076037	1.77416	chr7	43300494	43309585	protein_coding
ENSMUSG00000090877	Hspa1b	0.954428	0.0150897	0.00281538	2.98721	chr17	35175412	35178214	protein_coding
ENSMUSG00000018470	Kcnab3	0.954212	0.537962	0.298209	1.04028	chr11	69217084	69223868	protein_coding
ENSMUSG00000022008	Gpalpp1	0.953763	4.03045e-10	1.75483e-11	6.72509	chr14	76323676	76348200	protein_coding
ENSMUSG00000025059	Gk	0.953576	8.36776e-06	6.78243e-07	4.96749	chrX	84745543	84820425	protein_coding
ENSMUSG00000084314	Rps15a-ps3	0.953408	0.657646	0.421967	0.803014	chr4	150931570	150931964	processed_pseudogene
ENSMUSG00000086728	Man2c1os	0.952721	0.249983	0.0968807	1.66017	chr9	57007234	57038586	lncRNA
ENSMUSG00000084319	Tpt1-ps3	0.952032	1.69588e-06	1.21725e-07	5.29089	chr6	99854777	99855295	processed_pseudogene
ENSMUSG00000036931	Nfkbid	0.951151	1.68442e-06	1.20778e-07	5.29231	chr7	30121157	30128171	protein_coding
ENSMUSG00000026740	Dnajc1	0.951071	7.5926e-08	4.42827e-09	5.86735	chr2	18200465	18397641	protein_coding
ENSMUSG00000089726	Mir17hg	0.950867	0.398585	0.187507	1.31799	chr14	115280311	115284159	lncRNA
ENSMUSG00000052539	Magi3	0.950692	0.0927177	0.0259552	2.22688	chr3	103920575	104127690	protein_coding
ENSMUSG00000019320	Noxo1	0.950536	0.119765	0.0359702	2.09726	chr17	24915208	24919503	protein_coding
ENSMUSG00000078974	Sec61g	0.950388	5.2604e-08	2.97587e-09	5.93292	chr11	16450530	16458484	protein_coding
ENSMUSG00000030346	Rad51ap1	0.950368	0.658919	0.424342	0.798911	chr6	126900013	126916550	protein_coding
ENSMUSG00000036766	Dner	0.949982	0.313991	0.13319	1.50164	chr1	84347560	84673942	protein_coding
ENSMUSG00000057262	Rpl15-ps6	0.949524	1	0.575023	0.560669	chr15	52341013	52341624	processed_pseudogene
ENSMUSG00000074171	Gm6658	0.948729	0.692277	0.4614	0.736544	chr8	91633160	91635044	TEC
ENSMUSG00000038831	Ralgps1	0.947715	0.000239908	2.55727e-05	4.20969	chr2	33023429	33261498	protein_coding
ENSMUSG00000086481	Gm11707	0.94688	1	0.5292	0.629227	chr11	106862603	106863964	lncRNA
ENSMUSG00000098498	Mir8099-1	0.94688	1	0.5292	0.629227	chr3	95046371	95046497	miRNA
ENSMUSG00000031442	Mcf2l	0.946727	0.0619075	0.0157377	2.41494	chr8	12923806	13070905	protein_coding
ENSMUSG00000024205	Rpl36-ps2	0.942825	0.621829	0.381952	0.874305	chr11	76492145	76492455	processed_pseudogene
ENSMUSG00000021703	Serinc5	0.942644	0.00461903	0.000718877	3.38228	chr13	92747599	92848455	protein_coding
ENSMUSG00000031781	Ciapin1	0.942502	9.71672e-05	9.5314e-06	4.42754	chr8	95546432	95564986	protein_coding
ENSMUSG00000039611	Pgap4	0.941619	1	0.53923	0.613978	chr4	49584506	49597876	protein_coding
ENSMUSG00000121096		0.941394	0.201992	0.0719854	1.79921	chr11	98657199	98658572	lncRNA
ENSMUSG00000067768	Xlr4b	0.9412	0.350038	0.155514	1.42032	chrX	72257939	72266059	protein_coding
ENSMUSG00000057093	Zfp607b	0.94102	0.331695	0.144074	1.46078	chr7	27388765	27405909	protein_coding
ENSMUSG00000039765	Cc2d2a	0.939284	0.0786775	0.021135	2.30556	chr5	43819688	43898314	protein_coding
ENSMUSG00000042599	Kdm7a	0.939138	1.78038e-07	1.09892e-08	5.71471	chr6	39113557	39183723	protein_coding
ENSMUSG00000114771	Gm49064	0.938002	1	0.573594	0.562766	chr13	67375061	67378033	lncRNA
ENSMUSG00000005533	Igf1r	0.934581	0.0421953	0.00970042	2.58633	chr7	67602575	67883416	protein_coding
ENSMUSG00000112922	Gm47572	0.934498	0.697958	0.468624	0.724719	chr10	81992935	81996295	TEC
ENSMUSG00000025880	Smad7	0.932162	0.010528	0.00185082	3.11318	chr18	75500600	75529006	protein_coding
ENSMUSG00000105703	Gm43305	0.930529	0.656133	0.420169	0.806127	chr14	54529900	54534913	lncRNA
ENSMUSG00000036995	Asap3	0.930436	0.553393	0.31429	1.00626	chr4	135933676	135972527	protein_coding
ENSMUSG00000025911	Adhfe1	0.929847	0.0370772	0.00824972	2.64167	chr1	9618173	9650898	protein_coding
ENSMUSG00000110630	K230015D01Rik	0.929071	0.478837	0.247918	1.15542	chr8	105168903	105170418	lncRNA
ENSMUSG00000042613	Pbxip1	0.92821	2.52064e-10	1.07325e-11	6.79632	chr3	89344013	89358259	protein_coding
ENSMUSG00000034327	Kctd9	0.927188	0.000312412	3.42018e-05	4.14352	chr14	67953386	67979759	protein_coding
ENSMUSG00000022439	Parvg	0.926471	2.7431e-05	2.44138e-06	4.71297	chr15	84208227	84227179	protein_coding
ENSMUSG00000017724	Etv4	0.92627	0.754194	0.541852	0.610014	chr11	101660568	101676197	protein_coding
ENSMUSG00000027276	Jag1	0.925592	3.25562e-07	2.09854e-08	5.60368	chr2	136923376	136958564	protein_coding
ENSMUSG00000038119	Cdon	0.925545	0.516425	0.278291	1.08417	chr9	35332424	35418948	protein_coding
ENSMUSG00000108736	Gm45151	0.924801	0.612847	0.371704	0.893286	chr7	116142891	116144990	lncRNA
ENSMUSG00000030469	Zfp719	0.924067	0.0011298	0.000142227	3.80426	chr7	43229034	43242659	protein_coding
ENSMUSG00000062939	Stat4	0.923525	0.328157	0.142299	1.46728	chr1	52026307	52146348	protein_coding
ENSMUSG00000021890	Eaf1	0.923183	2.61273e-09	1.24765e-10	6.43342	chr14	31216356	31231815	protein_coding
ENSMUSG00000085379	2310058D17Rik	0.922588	0.245149	0.0943228	1.67302	chr11	58856574	58868907	lncRNA
ENSMUSG00000052291	5330438D12Rik	0.921872	0.396204	0.185743	1.32328	chr10	116344957	116451875	lncRNA
ENSMUSG00000018425	Dhx40	0.921518	7.18388e-06	5.7299e-07	5.00011	chr11	86659672	86698572	protein_coding
ENSMUSG00000063354	Slc39a4	0.921363	2.26225e-07	1.43147e-08	5.66958	chr15	76496583	76501584	protein_coding
ENSMUSG00000044092	C130050O18Rik	0.921166	0.00692825	0.00113747	3.25411	chr5	139391035	139401378	protein_coding
ENSMUSG00000097874	C030010L15Rik	0.920203	1	0.61837	0.498162	chr16	97795792	97798619	lncRNA
ENSMUSG00000029229	Chic2	0.919862	1.4582e-05	1.23744e-06	4.84955	chr5	75158649	75205435	protein_coding
ENSMUSG00000108414	Snhg1	0.919473	0.00253166	0.000359312	3.56829	chr19	8700801	8703811	lncRNA
ENSMUSG00000063611	Gm10134	0.919221	0.000364316	4.05573e-05	4.10428	chr2	28396107	28397785	lncRNA
ENSMUSG00000034248	Slc25a37	0.919137	3.46952e-12	1.22336e-13	7.41423	chr14	69479297	69522561	protein_coding
ENSMUSG00000024030	Abcg1	0.919086	0.000106318	1.05076e-05	4.40646	chr17	31276649	31336962	protein_coding
ENSMUSG00000113425	Gm48653	0.918363	0.301419	0.125465	1.53223	chr12	73401855	73408771	lncRNA
ENSMUSG00000021997	Lrrc63	0.917227	0.421339	0.203973	1.27031	chr14	75321743	75368321	protein_coding
ENSMUSG00000058905	Gm10051	0.917021	0.504173	0.268706	1.10605	chr5	133503962	133504375	processed_pseudogene
ENSMUSG00000097777	Gm16794	0.916797	0.642611	0.404862	0.83297	chr9	95824098	95841446	lncRNA
ENSMUSG00000071528	Atp5md	0.916486	6.03468e-09	3.0557e-10	6.29593	chr19	47071903	47079086	protein_coding
ENSMUSG00000029385	Ccng2	0.916081	1.88224e-05	1.63068e-06	4.79452	chr5	93415116	93424090	protein_coding
ENSMUSG00000029161	Cgref1	0.915755	0.620405	0.380508	0.876961	chr5	31090487	31102935	protein_coding
ENSMUSG00000075266	Cenpw	0.915233	0.250073	0.0969753	1.6597	chr10	30070565	30076556	protein_coding
ENSMUSG00000097750	Gm4673	0.914581	0.0875609	0.0241362	2.25495	chr7	30656334	30661044	lncRNA
ENSMUSG00000027613	Eif6	0.914029	2.61593e-08	1.43482e-09	6.05152	chr2	155661752	155668845	protein_coding
ENSMUSG00000026675	Hsd17b7	0.913318	6.54084e-05	6.17434e-06	4.52033	chr1	169777104	169796810	protein_coding
ENSMUSG00000073415	Gm10501	0.91232	0.577773	0.33789	0.958342	chr17	35195875	35200764	lncRNA
ENSMUSG00000081650	Gm16181	0.912174	0.661579	0.42762	0.793271	chr17	35439810	35443110	lncRNA
ENSMUSG00000026604	Ptpn14	0.912103	0.164653	0.0545761	1.92224	chr1	189460465	189608892	protein_coding
ENSMUSG00000019842	Traf3ip2	0.911912	0.00851144	0.00145186	3.18414	chr10	39488930	39531303	protein_coding
ENSMUSG00000037211	Spry1	0.910933	0.51369	0.276173	1.08896	chr3	37694096	37698747	protein_coding
ENSMUSG00000028378	Ptgr1	0.910653	7.6017e-08	4.43919e-09	5.86694	chr4	58965439	58987119	protein_coding
ENSMUSG00000062198	2700097O09Rik	0.910585	0.0999306	0.0285579	2.18954	chr12	55092446	55126895	protein_coding
ENSMUSG00000089937	Gm7281	0.909602	1	0.608555	0.512137	chr1	85310437	85319807	unprocessed_pseudogene
ENSMUSG00000014243	Zswim7	0.909502	0.0553051	0.0136014	2.46762	chr11	62158050	62172201	protein_coding
ENSMUSG00000070315	4930581F22Rik	0.909384	0.348847	0.154748	1.42296	chr9	35028024	35042218	lncRNA
ENSMUSG00000118653	Gm2296	0.909013	1	0.628544	0.483778	chr9	56344741	56345728	protein_coding
ENSMUSG00000036904	Fzd8	0.909005	0.63789	0.399813	0.841955	chr18	9212163	9218136	protein_coding
ENSMUSG00000046417	Lrrc75a	0.908414	1.11437e-05	9.1931e-07	4.90817	chr11	62495710	62539349	protein_coding
ENSMUSG00000039016	Timm8b	0.908185	1.10286e-05	9.08998e-07	4.91038	chr9	50515210	50516620	protein_coding
ENSMUSG00000020231	Dip2a	0.908114	0.000368192	4.10705e-05	4.10137	chr10	76095263	76181125	protein_coding
ENSMUSG00000032413	Rasa2	0.907159	0.000204675	2.15005e-05	4.24871	chr9	96421353	96513670	protein_coding
ENSMUSG00000066684	Pilrb1	0.90665	2.7667e-06	2.04107e-07	5.19556	chr5	137850409	137856368	protein_coding
ENSMUSG00000038936	Sccpdh	0.906546	0.00429244	0.00065983	3.40575	chr1	179495775	179514754	protein_coding
ENSMUSG00000017144	Rnd3	0.90559	0.000910568	0.000111331	3.86447	chr2	51020450	51039123	protein_coding
ENSMUSG00000107121	1110006O24Rik	0.905412	0.440325	0.218012	1.23183	chr5	115769103	115769877	lncRNA
ENSMUSG00000025069	Gsto2	0.904875	0.708365	0.483192	0.701177	chr19	47853973	47874763	protein_coding
ENSMUSG00000031376	Atp2b3	0.903981	0.641946	0.403874	0.834723	chrX	72546692	72614611	protein_coding
ENSMUSG00000024778	Fas	0.903713	4.12125e-06	3.14699e-07	5.11442	chr19	34268066	34305172	protein_coding
ENSMUSG00000027715	Ccna2	0.900059	0.415471	0.200027	1.28148	chr3	36619014	36626299	protein_coding
ENSMUSG00000027074	Slc43a3	0.898423	0.0193063	0.00379823	2.89445	chr2	84766923	84788853	protein_coding
ENSMUSG00000062300	Nectin2	0.898241	9.55476e-06	7.81162e-07	4.94002	chr7	19450569	19484408	protein_coding
ENSMUSG00000030108	Slc6a13	0.898134	0.0303303	0.00646828	2.72305	chr6	121277186	121314692	protein_coding
ENSMUSG00000031104	Rab33a	0.89744	0.704107	0.477437	0.710431	chrX	47608162	47619109	protein_coding
ENSMUSG00000086877	A230072C01Rik	0.897422	0.3155	0.134078	1.49821	chrX	20827886	20853590	lncRNA
ENSMUSG00000095123	Gm21781	0.897154	0.334103	0.145417	1.45591	chr10	4341587	4346424	lncRNA
ENSMUSG00000097649	Gm10561	0.896659	0.691352	0.460151	0.738597	chr1	55265410	55274783	lncRNA
ENSMUSG00000040822	1700123O20Rik	0.896484	3.46382e-06	2.60913e-07	5.14969	chr14	54923673	54928198	protein_coding
ENSMUSG00000033952	Aspm	0.896295	0.642456	0.404544	0.833534	chr1	139382510	139421829	protein_coding
ENSMUSG00000046006	Gapt	0.896148	0.340049	0.149262	1.44214	chr13	110489150	110493733	protein_coding
ENSMUSG00000117310	Ptp4a1	0.894436	0.539275	0.299774	1.03692	chr1	30979383	30988851	protein_coding
ENSMUSG00000025650	Col7a1	0.894349	0.608902	0.368186	0.899876	chr9	108782654	108813943	protein_coding
ENSMUSG00000094936	Rbm4	0.892474	0.559648	0.31987	0.994726	chr19	4834321	4843929	protein_coding
ENSMUSG00000097785	B230217O12Rik	0.891474	0.718691	0.49497	0.682426	chr19	57311625	57349303	lncRNA
ENSMUSG00000120298		0.891474	0.718691	0.49497	0.682426	chr2	34692319	34693584	lncRNA
ENSMUSG00000103898	Gm30238	0.890056	0.436405	0.21488	1.24026	chr12	112657420	112660022	TEC
ENSMUSG00000105692	Gm43737	0.889243	0.0182172	0.00353489	2.91694	chr3	89117732	89120471	TEC
ENSMUSG00000001542	Ell2	0.888565	9.65679e-10	4.44721e-11	6.58836	chr13	75854876	75920483	protein_coding
ENSMUSG00000019996	Map7	0.88779	0.720367	0.49685	0.679455	chr10	20024217	20157336	protein_coding
ENSMUSG00000021645	Smn1	0.886968	0.00058842	6.84199e-05	3.98171	chr13	100261360	100274198	protein_coding
ENSMUSG00000108461	AV356131	0.885609	0.437137	0.215421	1.2388	chr7	116042777	116043561	lncRNA
ENSMUSG00000039361	Picalm	0.882708	1.45676e-05	1.23407e-06	4.85009	chr7	89779421	89862673	protein_coding
ENSMUSG00000040263	Klhdc4	0.882379	5.25879e-05	4.89804e-06	4.56911	chr8	122523052	122556308	protein_coding
ENSMUSG00000002068	Ccne1	0.881737	0.0305542	0.00652958	2.71993	chr7	37797409	37806959	protein_coding
ENSMUSG00000038618	Rassf7	0.88165	0.145123	0.0461072	1.99441	chr7	140795773	140798571	protein_coding
ENSMUSG00000063450	Syne2	0.881564	0.194131	0.0680636	1.82459	chr12	75864908	76157700	protein_coding
ENSMUSG00000002699	Lcp2	0.881321	6.14735e-08	3.51264e-09	5.90565	chr11	33996920	34042295	protein_coding
ENSMUSG00000066233	Tmem42	0.880751	0.0376508	0.00840519	2.63534	chr9	122850391	122852770	protein_coding
ENSMUSG00000001020	S100a4	0.880609	0.00419896	0.000641887	3.41327	chr3	90511078	90513352	protein_coding
ENSMUSG00000050912	Tmem123	0.87887	3.7195e-09	1.83116e-10	6.37487	chr9	7764042	7794334	protein_coding
ENSMUSG00000110949	Nudt8	0.877986	0.518115	0.280434	1.07935	chr19	4050580	4052103	protein_coding
ENSMUSG00000090136	Gm10177	0.877779	1	0.603921	0.51877	chr9	37164218	37164661	transcribed_processed_pseudogene
ENSMUSG00000038372	Gmds	0.877704	0.0119836	0.00215523	3.06796	chr13	32003562	32522723	protein_coding
ENSMUSG00000063954	H2ac19	0.877517	0.69564	0.465423	0.729947	chr3	96147065	96147592	protein_coding
ENSMUSG00000024610	Cd74	0.877152	0.126857	0.0386533	2.06786	chr18	60936920	60945724	protein_coding
ENSMUSG00000024679	Ms4a6d	0.876141	3.26828e-11	1.2587e-12	7.09877	chr19	11563968	11582213	protein_coding
ENSMUSG00000032940	Rbm11	0.87596	0.752119	0.539368	0.613769	chr16	75389732	75399717	protein_coding
ENSMUSG00000106928	Gm43860	0.875229	0.340859	0.149718	1.44053	chr5	35708604	35711308	TEC
ENSMUSG00000048007	Timm8a1	0.875116	0.175671	0.0596836	1.88312	chrX	133438005	133442614	protein_coding
ENSMUSG00000024209	Acsbg3	0.874592	0.541183	0.301715	1.03276	chr17	57182477	57195904	protein_coding
ENSMUSG00000108456	4732496C06Rik	0.873728	0.565203	0.324958	0.984321	chr7	116146100	116148599	lncRNA
ENSMUSG00000031570	Plpp5	0.873381	0.000820469	9.84951e-05	3.89427	chr8	26210064	26214914	protein_coding
ENSMUSG00000039577	Nphp4	0.872991	0.409924	0.196417	1.29183	chr4	152561163	152647640	protein_coding
ENSMUSG00000054836	Elp6	0.872748	0.147181	0.0469024	1.98718	chr9	110134241	110151170	protein_coding
ENSMUSG00000000058	Cav2	0.872728	3.40613e-07	2.20562e-08	5.59505	chr6	17281184	17289114	protein_coding
ENSMUSG00000021113	Snapc1	0.872705	3.47208e-05	3.14663e-06	4.66101	chr12	74011255	74035740	protein_coding
ENSMUSG00000106205	C230096K16Rik	0.872607	0.61502	0.374332	0.888387	chr5	64961357	64963078	TEC
ENSMUSG00000103160	C130012C08Rik	0.87137	0.751017	0.536615	0.617939	chr14	22042504	22046168	TEC
ENSMUSG00000041153	Osgin2	0.870636	0.000325235	3.57739e-05	4.13321	chr4	15997121	16013888	protein_coding
ENSMUSG00000022555	Dgat1	0.869381	0.000257017	2.75674e-05	4.19268	chr15	76386215	76396153	protein_coding
ENSMUSG00000029433	Diablo	0.868692	0.150192	0.048184	1.97574	chr5	123647828	123662239	protein_coding
ENSMUSG00000040006	Ginm1	0.868167	6.89477e-08	3.99578e-09	5.88437	chr10	7643711	7668588	protein_coding
ENSMUSG00000006494	Pdk1	0.867162	4.07314e-05	3.72748e-06	4.62603	chr2	71703568	71734202	protein_coding
ENSMUSG00000110575	6330537M06Rik	0.866905	0.632001	0.393653	0.853011	chr8	71218681	71220864	TEC
ENSMUSG00000029822	Osbpl3	0.866148	8.45779e-09	4.40145e-10	6.23908	chr6	50270310	50433181	protein_coding
ENSMUSG00000095562	Gm55594	0.865813	0.00341412	0.00050803	3.47649	chrX	168792655	168802277	lncRNA
ENSMUSG00000052192	Gm5963	0.864167	1	0.583566	0.548183	chr16	35393691	35393926	processed_pseudogene
ENSMUSG00000089769	Gm16574	0.864167	1	0.583566	0.548183	chr17	13037680	13038424	processed_pseudogene
ENSMUSG00000064357	mt-Atp6	0.86261	0.751997	0.53857	0.614977	chrMT	7927	8607	protein_coding
ENSMUSG00000047721	Bola2	0.858908	2.09147e-07	1.31722e-08	5.68382	chr7	126294573	126298970	protein_coding
ENSMUSG00000070729	Gm12966	0.85861	1	0.583438	0.54837	chr4	129792886	129793695	processed_pseudogene
ENSMUSG00000109829	Gm45605	0.85861	1	0.583438	0.54837	chr11	61298844	61303112	lncRNA
ENSMUSG00000039835	Nhsl1	0.858257	0.737749	0.518736	0.645294	chr10	18194733	18409640	protein_coding
ENSMUSG00000050957	Insl6	0.857805	0.0015245	0.000200141	3.71884	chr19	29298744	29302756	protein_coding
ENSMUSG00000028145	Them4	0.856889	0.117505	0.035196	2.1061	chr3	94217396	94239847	protein_coding
ENSMUSG00000108738	Gm44777	0.856437	0.658508	0.42343	0.800484	chr7	115933490	115937868	lncRNA
ENSMUSG00000026202	Tuba4a	0.85633	1.78134e-07	1.10214e-08	5.71421	chr1	75190872	75196509	protein_coding
ENSMUSG00000021461	Fancc	0.855959	0.107257	0.0312938	2.15332	chr13	63432857	63645092	protein_coding
ENSMUSG00000025466	Fuom	0.855761	0.0118429	0.00212818	3.07174	chr7	139676683	139682354	protein_coding
ENSMUSG00000031480	Thsd1	0.854956	0.448648	0.224556	1.2145	chr8	22717329	22751350	protein_coding
ENSMUSG00000029510	Gpc2	0.854903	0.727807	0.50657	0.664188	chr5	138271917	138278267	protein_coding
ENSMUSG00000095789	Nupr1l	0.854738	0.570119	0.329647	0.974825	chr5	129937381	129942630	protein_coding
ENSMUSG00000028175	Depdc1a	0.853299	1	0.585979	0.544673	chr3	159201070	159235592	protein_coding
ENSMUSG00000118664	Tusc3	0.853254	9.91257e-06	8.13346e-07	4.93214	chr8	39472999	39619367	protein_coding
ENSMUSG00000002043	Trappc6a	0.852657	0.00126285	0.000160844	3.7737	chr7	19242320	19250070	protein_coding
ENSMUSG00000029759	Pon3	0.850797	1.06706e-08	5.59246e-10	6.20151	chr6	5220852	5256286	protein_coding
ENSMUSG00000054702	Ap1s3	0.850341	0.160086	0.0523994	1.93984	chr1	79584593	79649689	protein_coding
ENSMUSG00000060143	Gm10076	0.850048	0.000127778	1.27985e-05	4.36352	chr14	105919259	105919665	lncRNA
ENSMUSG00000006050	Sra1	0.849692	4.33627e-06	3.31759e-07	5.10445	chr18	36799734	36803868	protein_coding
ENSMUSG00000047786	Lix1	0.849027	1	0.598795	0.526134	chr17	17622934	17679649	protein_coding
ENSMUSG00000010751	Tnfrsf22	0.848713	0.0303864	0.00648432	2.72223	chr7	143188543	143203398	protein_coding
ENSMUSG00000026315	Serpinb8	0.847783	1.03497e-06	7.16858e-08	5.38689	chr1	107517736	107538214	protein_coding
ENSMUSG00000006058	Snf8	0.847667	1.48197e-06	1.05495e-07	5.31699	chr11	95925711	95938256	protein_coding
ENSMUSG00000087135	Gm16096	0.847389	0.755666	0.543568	0.607427	chr9	40692038	40695477	lncRNA
ENSMUSG00000024014	Pim1	0.846629	2.64188e-08	1.451e-09	6.04972	chr17	29709727	29715086	protein_coding
ENSMUSG00000036225	Kctd1	0.846175	0.0407597	0.00931314	2.60034	chr18	15101742	15284503	protein_coding
ENSMUSG00000045092	S1pr1	0.846064	1.69596e-08	9.16615e-10	6.12329	chr3	115504082	115508721	protein_coding
ENSMUSG00000017167	Cntnap1	0.846013	0.0231695	0.00469624	2.82716	chr11	101061349	101081550	protein_coding
ENSMUSG00000060803	Gstp1	0.844833	0.00108489	0.000135933	3.81545	chr19	4085407	4087985	protein_coding
ENSMUSG00000117575	Gm36486	0.843929	0.135368	0.0421898	2.03164	chr17	29649772	29656422	lncRNA
ENSMUSG00000075122	Cd80	0.843705	0.00123941	0.000157767	3.77851	chr16	38275923	38316697	protein_coding
ENSMUSG00000114540	Gm6421	0.843383	0.30318	0.126691	1.52728	chr13	117494748	117495156	processed_pseudogene
ENSMUSG00000025328	Padi3	0.843202	1	0.590149	0.53862	chr4	140512676	140537959	protein_coding
ENSMUSG00000096856	Gm10778	0.842961	0.679143	0.447357	0.759829	chr10	81484893	81503195	protein_coding
ENSMUSG00000074800	Gm4149	0.842622	0.510885	0.273765	1.09443	chr13	75793015	75793290	processed_pseudogene
ENSMUSG00000044894	Uqcrq	0.840466	1.03402e-07	6.16836e-09	5.81213	chr11	53318749	53321658	protein_coding
ENSMUSG00000017009	Sdc4	0.839965	0.116334	0.0347335	2.11145	chr2	164266167	164285807	protein_coding
ENSMUSG00000090812	Samd15	0.838707	0.706997	0.481383	0.70408	chr12	87246497	87260315	protein_coding
ENSMUSG00000091037	Gm17661	0.838686	0.720367	0.496949	0.679299	chr2	90747987	90748259	pseudogene
ENSMUSG00000096740	Lbhd1	0.837951	0.154162	0.049925	1.96061	chr19	8861096	8869991	protein_coding
ENSMUSG00000043889	Gm8399	0.837331	0.764941	0.556063	0.588699	chr13	81212803	81213919	processed_pseudogene
ENSMUSG00000021196	Pfkp	0.836869	7.28685e-09	3.749e-10	6.26414	chr13	6629804	6698813	protein_coding
ENSMUSG00000048100	Taf13	0.836685	0.000896467	0.000109341	3.86887	chr3	108479014	108490538	protein_coding
ENSMUSG00000113294	Gm49326	0.835638	0.707513	0.482216	0.702744	chr12	17932198	17932323	unprocessed_pseudogene
ENSMUSG00000068397	Gm10240	0.834564	1	0.657717	0.443067	chr15	68181668	68182150	processed_pseudogene
ENSMUSG00000037580	Gch1	0.834403	2.05989e-07	1.29276e-08	5.68702	chr14	47391352	47426870	protein_coding
ENSMUSG00000060904	Arl1	0.833182	2.02723e-07	1.26927e-08	5.69015	chr10	88566720	88579956	protein_coding
ENSMUSG00000003992	Ssbp2	0.833052	0.281745	0.113819	1.58126	chr13	91608402	91851548	protein_coding
ENSMUSG00000100813	Gm28874	0.832493	0.67975	0.447857	0.758992	chr4	131993019	131996152	lncRNA
ENSMUSG00000027994	Mcub	0.832389	2.0549e-05	1.79393e-06	4.77535	chr3	129708609	129763855	protein_coding
ENSMUSG00000039395	Mreg	0.831956	0.0143566	0.00266373	3.00409	chr1	72198601	72251466	protein_coding
ENSMUSG00000024143	Rhoq	0.831385	4.7338e-09	2.37141e-10	6.33513	chr17	87270510	87307497	protein_coding
ENSMUSG00000011254	Thg1l	0.830857	0.0126589	0.00229822	3.04872	chr11	45837670	45846321	protein_coding
ENSMUSG00000067274	Rplp0	0.830751	6.30682e-09	3.21215e-10	6.28818	chr5	115697526	115701786	protein_coding
ENSMUSG00000024424	Ttc39c	0.830541	8.25739e-05	7.96562e-06	4.46611	chr18	12732953	12871920	protein_coding
ENSMUSG00000120172		0.829904	0.708708	0.483555	0.700596	chr9	59394030	59395219	lncRNA
ENSMUSG00000079553	Kifc1	0.829589	0.565215	0.325099	0.984034	chr17	34094633	34109635	protein_coding
ENSMUSG00000031493	Ggn	0.829036	0.171392	0.0577219	1.8978	chr7	28869635	28873401	protein_coding
ENSMUSG00000091955	Gm9844	0.82893	0.204698	0.0733876	1.79041	chr7	24561638	24562122	protein_coding
ENSMUSG00000092680	Snord55	0.828671	0.764756	0.55576	0.589152	chr4	117012967	117013045	snoRNA
ENSMUSG00000060594	Layn	0.828652	0.00531037	0.00084162	3.33873	chr9	50965940	50988394	protein_coding
ENSMUSG00000080868	Gm15745	0.827104	1	0.588933	0.540383	chr12	87114251	87114365	processed_pseudogene
ENSMUSG00000083411	Rpl30-ps10	0.827104	1	0.588933	0.540383	chrX	70847294	70847640	processed_pseudogene
ENSMUSG00000030291	Med21	0.827046	0.000155806	1.59158e-05	4.31562	chr6	146544045	146552230	protein_coding
ENSMUSG00000021109	Hif1a	0.827004	3.33313e-09	1.62862e-10	6.39281	chr12	73948149	73994304	protein_coding
ENSMUSG00000101111	Gm28437	0.82597	0.527114	0.288667	1.06105	chr1	24652270	24653052	unprocessed_pseudogene
ENSMUSG00000087658	Hotairm1	0.825778	0.30073	0.124846	1.53475	chr6	52133882	52139099	lncRNA
ENSMUSG00000000531	Tamalin	0.824561	0.590421	0.349679	0.935212	chr15	101122069	101130637	protein_coding
ENSMUSG00000027997	Casp6	0.824124	0.000652583	7.66042e-05	3.95478	chr3	129695074	129707752	protein_coding
ENSMUSG00000118668	Rps6ka4	0.823689	6.29905e-05	5.93213e-06	4.52879	chr19	6806578	6818004	protein_coding
ENSMUSG00000005237	Dnah2	0.823501	0.570871	0.330724	0.972657	chr11	69311635	69439936	protein_coding
ENSMUSG00000063439	B9d2	0.823355	0.00209943	0.000288346	3.62555	chr7	25380205	25385983	protein_coding
ENSMUSG00000042476	Abcb4	0.822622	0.00225869	0.000313392	3.60397	chr5	8943717	9009231	protein_coding
ENSMUSG00000044122	Proca1	0.821863	1	0.594289	0.532631	chr11	78084218	78096589	protein_coding
ENSMUSG00000059900	Tmem40	0.821863	1	0.594289	0.532631	chr6	115706092	115739371	protein_coding
ENSMUSG00000009681	Bcr	0.820914	0.0514078	0.0124263	2.4998	chr10	74896424	75020753	protein_coding
ENSMUSG00000067787	Blcap	0.820815	1.16133e-05	9.61478e-07	4.89936	chr2	157398282	157413194	protein_coding
ENSMUSG00000030148	Clec4a2	0.820289	0.249652	0.0966091	1.66152	chr6	123083387	123120958	protein_coding
ENSMUSG00000102545	6430573P05Rik	0.819627	0.68429	0.453074	0.7503	chr3	79194480	79197155	lncRNA
ENSMUSG00000115222	Gm49747	0.819332	0.564504	0.324481	0.98529	chr14	55881061	55883809	lncRNA
ENSMUSG00000022378	Cyrib	0.818788	3.51007e-09	1.72546e-10	6.38398	chr15	63800946	63932327	protein_coding
ENSMUSG00000062054	Iah1	0.817892	2.36519e-05	2.09279e-06	4.74425	chr12	21366390	21373820	protein_coding
ENSMUSG00000105895	Gm42829	0.817289	1	0.600889	0.523122	chr5	122546553	122549137	lncRNA
ENSMUSG00000116972	Gm6278	0.817289	1	0.600889	0.523122	chr16	85441140	85441911	processed_pseudogene
ENSMUSG00000054545	Ugt1a6a	0.817213	0.382508	0.17723	1.34933	chr1	88062531	88146719	protein_coding
ENSMUSG00000055172	C1ra	0.816181	2.62372e-07	1.6757e-08	5.64253	chr6	124489364	124500402	protein_coding
ENSMUSG00000111620	Gm31848	0.815626	0.769038	0.562396	0.579286	chr10	39812851	39815959	unprocessed_pseudogene
ENSMUSG00000036764	Dnajc12	0.815487	0.0311551	0.00667042	2.71287	chr10	63218222	63246355	protein_coding
ENSMUSG00000029234	Tmem165	0.815449	5.2604e-08	2.97861e-09	5.93277	chr5	76331727	76357092	protein_coding
ENSMUSG00000029860	Zyx	0.814297	9.70451e-08	5.76761e-09	5.82336	chr6	42326564	42337147	protein_coding
ENSMUSG00000055862	Izumo4	0.814087	0.0480764	0.0114007	2.53017	chr10	80538018	80541207	protein_coding
ENSMUSG00000049526	Tmem202	0.813533	0.311282	0.13148	1.50829	chr9	59425968	59447130	protein_coding
ENSMUSG00000022126	Acod1	0.812491	1.79971e-08	9.77814e-10	6.11299	chr14	103284413	103294009	protein_coding
ENSMUSG00000109680	Gm32098	0.811956	1	0.640377	0.467171	chr8	27155921	27158334	lncRNA
ENSMUSG00000121093		0.811725	0.00448059	0.000693551	3.39212	chr17	21695173	21698393	lncRNA
ENSMUSG00000040187	Arntl2	0.811506	0.596697	0.355381	0.924203	chr6	146697553	146735027	protein_coding
ENSMUSG00000040325	Dcaf1	0.811373	0.0010791	0.000135048	3.81707	chr9	106699073	106758191	protein_coding
ENSMUSG00000048647	Exd1	0.811259	0.654782	0.418242	0.809475	chr2	119346986	119378108	protein_coding
ENSMUSG00000004040	Stat3	0.810403	1.66679e-07	1.02388e-08	5.72673	chr11	100775924	100830366	protein_coding
ENSMUSG00000045658	Pid1	0.810403	5.03306e-05	4.66547e-06	4.57929	chr1	84014017	84341901	protein_coding
ENSMUSG00000038387	Rras	0.808407	6.34988e-07	4.27613e-08	5.47905	chr7	44667385	44671071	protein_coding
ENSMUSG00000037936	Scarb1	0.807058	2.06588e-07	1.29805e-08	5.68632	chr5	125354151	125418158	protein_coding
ENSMUSG00000050271	Prag1	0.806963	0.0525648	0.0127759	2.48995	chr8	36561982	36614941	protein_coding
ENSMUSG00000026228	Htr2b	0.806902	0.00519334	0.000819617	3.34608	chr1	86026748	86039692	protein_coding
ENSMUSG00000025150	Cbr2	0.805199	1	0.643442	0.462892	chr11	120620315	120622940	protein_coding
ENSMUSG00000087298	Gm9392	0.805199	1	0.643442	0.462892	chr7	46470288	46470841	processed_pseudogene
ENSMUSG00000078941	Ak6	0.8044	0.00437091	0.000674634	3.39969	chr13	100787487	100802867	protein_coding
ENSMUSG00000017716	Birc5	0.804072	0.499373	0.265001	1.11465	chr11	117740077	117746569	protein_coding
ENSMUSG00000103785	Gm35025	0.803828	0.675519	0.442523	0.76794	chr9	108700319	108702297	lncRNA
ENSMUSG00000107726	Gm44037	0.802361	0.776909	0.575963	0.559292	chr4	103074899	103076789	lncRNA
ENSMUSG00000108095	Gm44067	0.801718	1	0.599677	0.524865	chr6	128820749	128823922	lncRNA
ENSMUSG00000073405	H2-T-ps	0.801487	0.271351	0.108336	1.60572	chr17	36420126	36422550	unprocessed_pseudogene
ENSMUSG00000043091	Tuba1c	0.800858	1.74145e-05	1.49712e-06	4.81162	chr15	98927772	98935991	protein_coding
ENSMUSG00000024799	Tm7sf2	0.800337	0.0116198	0.00208295	3.07814	chr19	6112851	6118403	protein_coding
ENSMUSG00000036206	Sh3bp4	0.800318	0.00653171	0.0010656	3.27261	chr1	88998137	89082790	protein_coding
ENSMUSG00000084846	A730011C13Rik	0.80024	0.715903	0.490993	0.688731	chr3	94901721	94904661	lncRNA
ENSMUSG00000025245	Lztfl1	0.799986	3.09414e-05	2.77439e-06	4.68685	chr9	123523481	123546762	protein_coding
ENSMUSG00000041075	Fzd7	0.799945	0.000245378	2.61921e-05	4.20427	chr1	59521583	59526114	protein_coding
ENSMUSG00000120997		0.799659	0.70158	0.473183	0.71731	chr11	60769738	60772083	lncRNA
ENSMUSG00000030187	Klra2	0.799647	0.0251053	0.00518615	2.79524	chr6	131196186	131224325	protein_coding
ENSMUSG00000073079	Srp54a	0.799561	0.170499	0.0573079	1.90096	chr12	55127047	55162152	protein_coding
ENSMUSG00000022876	Samsn1	0.799521	0.00041465	4.66794e-05	4.07166	chr16	75655681	75819169	protein_coding
ENSMUSG00000042659	Arrdc4	0.799512	1.78113e-07	1.1007e-08	5.71443	chr7	68386743	68398989	protein_coding
ENSMUSG00000020937	Plcd3	0.799381	0.515204	0.277191	1.08665	chr11	102961130	102992484	protein_coding
ENSMUSG00000085342	Gm12254	0.799193	0.667182	0.43312	0.783864	chr11	58399617	58400087	processed_pseudogene
ENSMUSG00002075551	Gm55276	0.79862	1	0.649836	0.45399	chr13	9884505	9884561	miRNA
ENSMUSG00000040675	Mthfd1l	0.797651	0.0087628	0.00150538	3.17364	chr10	3923118	4117081	protein_coding
ENSMUSG00000120070		0.797529	0.572819	0.333071	0.967946	chr15	96540399	96541928	lncRNA
ENSMUSG00000004098	Col5a3	0.797425	0.0929637	0.026079	2.22503	chr9	20681346	20726363	protein_coding
ENSMUSG00000091086	Rpl6l	0.79734	0.355277	0.158969	1.40855	chr10	110961712	110962582	processed_pseudogene
ENSMUSG00000079283	2310009B15Rik	0.797214	0.0244392	0.00500419	2.80676	chr1	138779721	138784590	protein_coding
ENSMUSG00000103749	Pcdhgb5	0.796973	0.592524	0.351975	0.930764	chr18	37864062	37974926	protein_coding
ENSMUSG00000103593	Gm37352	0.795994	0.429826	0.210214	1.25298	chr8	84927498	84929678	TEC
ENSMUSG00000014686	Ceacam16	0.795849	0.247146	0.09542	1.66748	chr7	19586022	19595224	protein_coding
ENSMUSG00000037905	Bri3bp	0.79584	4.50317e-06	3.45194e-07	5.09694	chr5	125518632	125537434	protein_coding
ENSMUSG00000098024	Gm27003	0.79571	0.665171	0.431073	0.787357	chr2	126517824	126525725	lncRNA
ENSMUSG00000027944	Hax1	0.795709	1.59726e-06	1.13938e-07	5.30296	chr3	89902753	89906087	protein_coding
ENSMUSG00000090894	Or5v1	0.795519	0.525819	0.287669	1.06325	chr17	37803359	37811098	protein_coding
ENSMUSG00000027506	Tpd52	0.793453	0.000204675	2.15047e-05	4.24867	chr3	8990653	9069783	protein_coding
ENSMUSG00000080848	Gm9385	0.793226	0.244897	0.0941545	1.67388	chr9	115869661	115870132	processed_pseudogene
ENSMUSG00000121111		0.791673	0.635714	0.397187	0.846656	chr17	66825757	66831554	lncRNA
ENSMUSG00000000486	Septin1	0.79167	0.774152	0.571165	0.566336	chr7	126813619	126832302	protein_coding
ENSMUSG00000121247		0.791296	0.443748	0.220693	1.22469	chr11	97078523	97080165	lncRNA
ENSMUSG00000074024	4632427E13Rik	0.791241	0.471374	0.242157	1.16961	chr7	92383374	92390718	lncRNA
ENSMUSG00000115431	Gm3219	0.791229	0.781539	0.582482	0.549764	chr14	34067238	34067540	processed_pseudogene
ENSMUSG00000040078	Ptges3-ps	0.790862	0.130176	0.040117	2.05254	chr6	85820962	85821441	processed_pseudogene
ENSMUSG00000079941	Cox5b-ps	0.790514	0.668663	0.434868	0.780889	chr13	21685120	21685616	protein_coding
ENSMUSG00000021273	Fdft1	0.790161	3.07615e-06	2.29438e-07	5.17375	chr14	63382599	63417027	protein_coding
ENSMUSG00000079499	6530402F18Rik	0.789914	0.149476	0.0478769	1.97846	chr2	29135119	29143018	lncRNA
ENSMUSG00000112280	A830082N09Rik	0.789075	0.741205	0.522547	0.639424	chr10	33863212	33871051	lncRNA
ENSMUSG00000026064	Ptp4a1	0.788948	0.718577	0.494542	0.683102	chr1	30979383	30988390	protein_coding
ENSMUSG00000120766		0.788354	0.78601	0.589682	0.539297	chr9	119152161	119153058	lncRNA
ENSMUSG00000035829	Ppp1r26	0.788279	0.704718	0.478373	0.708922	chr2	28336812	28345520	protein_coding
ENSMUSG00000057666	Gapdh	0.787357	2.28774e-08	1.25143e-09	6.07351	chr6	125138678	125143430	protein_coding
ENSMUSG00000054920	Klhl5	0.787156	1.38683e-07	8.41649e-09	5.7599	chr5	65264882	65325531	protein_coding
ENSMUSG00000028032	Papss1	0.786799	7.80655e-06	6.26694e-07	4.9828	chr3	131270529	131349432	protein_coding
ENSMUSG00000026749	Nek6	0.786655	8.87213e-07	6.09662e-08	5.41594	chr2	38401655	38484618	protein_coding
ENSMUSG00000034898	Filip1	0.785958	0.669797	0.436101	0.778795	chr9	79712376	79920133	protein_coding
ENSMUSG00000109498	Gm45222	0.785895	0.72162	0.498754	0.676451	chr7	89795156	89799462	TEC
ENSMUSG00000115067	Dpep2	0.785467	0.707513	0.482119	0.702898	chr8	106711577	106723055	protein_coding
ENSMUSG00000020889	Nr1d1	0.78543	0.151199	0.0486189	1.97192	chr11	98658758	98666159	protein_coding
ENSMUSG00000121084		0.785231	0.155809	0.0505921	1.95492	chr8	117882952	117884572	lncRNA
ENSMUSG00000085058	8030453O22Rik	0.785223	0.752782	0.540236	0.612456	chr6	39504447	39521420	lncRNA
ENSMUSG00000042684	Npl	0.785019	0.0462327	0.0108815	2.54648	chr1	153378761	153425791	protein_coding
ENSMUSG00000027201	Myef2	0.784945	0.00266825	0.000381065	3.55286	chr2	124926548	124965581	protein_coding
ENSMUSG00000071714	Csf2rb2	0.784669	4.71042e-09	2.35033e-10	6.33651	chr15	78166707	78189921	protein_coding
ENSMUSG00000097564	C430014B12Rik	0.784497	1	0.627497	0.485253	chr1	82669649	82702890	lncRNA
ENSMUSG00000097835	Gm26910	0.784234	0.55948	0.319636	0.995207	chr18	67906761	67907927	lncRNA
ENSMUSG00000033379	Atp6v0b	0.782712	1.70972e-06	1.23098e-07	5.28883	chr4	117741523	117744530	protein_coding
ENSMUSG00000035637	Grhpr	0.780026	0.00836429	0.00142187	3.19017	chr4	44981395	44990734	protein_coding
ENSMUSG00000100865	Gm9320	0.77996	0.0975695	0.0277004	2.2015	chr17	71159752	71183307	transcribed_processed_pseudogene
ENSMUSG00000046591	Ticrr	0.779732	1	0.648305	0.456119	chr7	79309944	79347896	protein_coding
ENSMUSG00000116733	6330408M09Rik	0.779732	1	0.648305	0.456119	chr16	22946540	22947672	lncRNA
ENSMUSG00000031278	Acsl4	0.77959	3.14914e-08	1.74125e-09	6.02027	chrX	141100989	141173531	protein_coding
ENSMUSG00000087203	Gm13986	0.777709	0.666456	0.432312	0.785241	chr2	117687769	117941683	lncRNA
ENSMUSG00000091337	Eid1	0.776827	0.181551	0.0621949	1.8649	chr2	125515015	125516705	protein_coding
ENSMUSG00000099375	Gm28187	0.776791	0.539275	0.299515	1.03747	chr1	101820683	101822816	lncRNA
ENSMUSG00000002489	Tiam1	0.776545	0.0136298	0.00250867	3.02229	chr16	89583999	89940657	protein_coding
ENSMUSG00000026005	Rpe	0.776301	2.33516e-06	1.70545e-07	5.22887	chr1	66739990	66758964	protein_coding
ENSMUSG00000032243	Itga11	0.775748	0.676959	0.443766	0.765848	chr9	62585108	62691264	protein_coding
ENSMUSG00000097585	E230029C05Rik	0.7757	1	0.618341	0.498202	chr7	89629906	89717979	lncRNA
ENSMUSG00000020841	Cpd	0.774998	9.57584e-06	7.83593e-07	4.93941	chr11	76669250	76737844	protein_coding
ENSMUSG00000037465	Klf10	0.774683	0.000217285	2.29203e-05	4.23436	chr15	38291707	38300950	protein_coding
ENSMUSG00000103711	Tstd1	0.773931	0.696121	0.466093	0.72885	chr1	171246440	171247920	protein_coding
ENSMUSG00000021186	Fbln5	0.773017	1	0.651399	0.451819	chr12	101712824	101785314	protein_coding
ENSMUSG00000063524	Eno1	0.772648	4.64914e-08	2.61531e-09	5.95408	chr4	150321178	150333336	protein_coding
ENSMUSG00000024097	Srsf7	0.772423	7.76881e-05	7.45411e-06	4.48029	chr17	80507509	80514736	protein_coding
ENSMUSG00000028156	Eif4e	0.772225	2.95666e-07	1.90146e-08	5.62074	chr3	138231940	138265457	protein_coding
ENSMUSG00000014592	Camta1	0.771646	0.146017	0.0464453	1.99132	chr4	151001779	151946333	protein_coding
ENSMUSG00000035004	Igsf6	0.771439	6.95731e-09	3.57431e-10	6.27157	chr7	120663290	120673795	protein_coding
ENSMUSG00000031709	Tbc1d9	0.769725	3.92928e-07	2.57053e-08	5.56842	chr8	83891981	83999563	protein_coding
ENSMUSG00000031843	Mphosph6	0.769686	0.0171583	0.00327616	2.94056	chr8	118518384	118528682	protein_coding
ENSMUSG00000087593	Gm16174	0.769613	0.698544	0.469741	0.722901	chr7	19550478	19552550	lncRNA
ENSMUSG00000035778	Ggta1	0.76905	9.20577e-08	5.43717e-09	5.83321	chr2	35290191	35353243	protein_coding
ENSMUSG00000046668	Cxxc5	0.768642	0.635114	0.39657	0.847762	chr18	35962450	35994741	protein_coding
ENSMUSG00000024754	Cemip2	0.768558	0.00499453	0.000784549	3.35819	chr19	21755706	21835724	protein_coding
ENSMUSG00000036825	Ssx2ip	0.768292	0.00457219	0.00071109	3.38527	chr3	146110397	146145899	protein_coding
ENSMUSG00000079225	Gm9531	0.768079	0.806812	0.618767	0.497599	chr9	81559651	81560730	transcribed_processed_pseudogene
ENSMUSG00000031441	Atp11a	0.76802	3.99689e-07	2.61772e-08	5.56525	chr8	12807014	12918728	protein_coding
ENSMUSG00000000957	Mmp14	0.767888	6.15256e-09	3.11994e-10	6.2927	chr14	54669069	54682821	protein_coding
ENSMUSG00000047878	A4galt	0.767798	0.731466	0.510426	0.658175	chr15	83110923	83135975	protein_coding
ENSMUSG00000074467	Gm10702	0.766741	0.773441	0.56981	0.568332	chr3	89260936	89262205	pseudogene
ENSMUSG00000040084	Bub1b	0.766641	0.148693	0.0475161	1.98167	chr2	118428692	118472072	protein_coding
ENSMUSG00000043833	2900005J15Rik	0.765223	0.308148	0.129519	1.516	chr5	25305929	25315107	lncRNA
ENSMUSG00000026525	Opn3	0.764957	0.412635	0.19804	1.28716	chr1	175489987	175520342	protein_coding
ENSMUSG00000038963	Slco4a1	0.764601	0.230742	0.0866819	1.71317	chr2	180098038	180116660	protein_coding
ENSMUSG00000021572	Cep72	0.764258	0.527188	0.288948	1.06043	chr13	74184619	74210418	protein_coding
ENSMUSG00000020782	Llgl2	0.763936	0.0968551	0.0274428	2.20516	chr11	115714875	115746606	protein_coding
ENSMUSG00000027583	Zbtb46	0.763731	0.771301	0.565546	0.574624	chr2	181029555	181101219	protein_coding
ENSMUSG00000027329	Spef1	0.76361	0.0832286	0.0227047	2.27837	chr2	131012181	131029202	protein_coding
ENSMUSG00000031337	Mtm1	0.763399	2.31831e-05	2.04789e-06	4.74864	chrX	70254373	70359297	protein_coding
ENSMUSG00000021069	Pygl	0.762858	1.74274e-07	1.0744e-08	5.71855	chr12	70237585	70278262	protein_coding
ENSMUSG00000075289	Carns1	0.762771	0.603673	0.363194	0.909296	chr19	4214323	4225478	protein_coding
ENSMUSG00000055866	Per2	0.762691	0.11044	0.0325003	2.1382	chr1	91343704	91387046	protein_coding
ENSMUSG00000019977	Hbs1l	0.762579	0.000602157	7.01507e-05	3.97577	chr10	21171878	21244797	protein_coding
ENSMUSG00000036402	Gng12	0.762364	8.16239e-08	4.77869e-09	5.8547	chr6	66873381	66998334	protein_coding
ENSMUSG00000045671	Spred2	0.762234	0.0015893	0.000210999	3.70547	chr11	19874375	19974026	protein_coding
ENSMUSG00000022489	Pde1b	0.762087	0.00461903	0.000719078	3.3822	chr15	103411461	103438479	protein_coding
ENSMUSG00000021996	Esd	0.761785	7.33127e-09	3.78269e-10	6.26274	chr14	74969737	74988205	protein_coding
ENSMUSG00000070343	Gm10288	0.76146	0.608444	0.367459	0.901243	chr3	146544566	146545102	processed_pseudogene
ENSMUSG00000029817	Tra2a	0.761102	0.000103785	1.02496e-05	4.41184	chr6	49220858	49240967	protein_coding
ENSMUSG00000031758	Cdyl2	0.760311	0.037771	0.0084376	2.63404	chr8	117301139	117459730	protein_coding
ENSMUSG00000060038	Dhps	0.759859	0.0015893	0.000210922	3.70556	chr8	85798386	85801791	protein_coding
ENSMUSG00000097195	Snhg5	0.759724	0.0408196	0.00933288	2.59961	chr9	88377321	88405615	lncRNA
ENSMUSG00000042302	Ehbp1	0.759621	0.0162127	0.00306565	2.96108	chr11	21955828	22292292	protein_coding
ENSMUSG00000079523	Tmsb10	0.759403	0.000158844	1.62742e-05	4.3107	chr6	72934330	72935731	protein_coding
ENSMUSG00000087579	Hectd2os	0.759349	0.617384	0.37692	0.883585	chr19	36544889	36683041	lncRNA
ENSMUSG00000005125	Ndrg1	0.75845	0.26284	0.103811	1.62665	chr15	66801167	66841489	protein_coding
ENSMUSG00000021822	Plau	0.757803	0.00250177	0.000354701	3.57168	chr14	20886728	20893453	protein_coding
ENSMUSG00000007458	M6pr	0.757489	6.3362e-09	3.2318e-10	6.28723	chr6	122285679	122294639	protein_coding
ENSMUSG00000110148	5830408C22Rik	0.756938	0.221524	0.0819417	1.73953	chr8	25591100	25600504	lncRNA
ENSMUSG00000033105	Lss	0.756667	4.09346e-05	3.74911e-06	4.62483	chr10	76367422	76392972	protein_coding
ENSMUSG00000054434	Tmem120b	0.756376	0.0253964	0.00526401	2.79042	chr5	123206478	123255812	protein_coding
ENSMUSG00000002346	Slc25a42	0.755173	0.302743	0.126424	1.52836	chr8	70636990	70664955	protein_coding
ENSMUSG00000039713	Plekhg5	0.754801	0.627692	0.388874	0.861661	chr4	152156955	152199857	protein_coding
ENSMUSG00000014301	Pam16	0.75462	0.0249786	0.00513678	2.79833	chr16	4434328	4442852	protein_coding
ENSMUSG00000115855	Gm34643	0.754413	0.0174697	0.0033537	2.93331	chr14	103250311	103261893	lncRNA
ENSMUSG00000025277	Abhd6	0.753371	0.426771	0.208117	1.25876	chr14	14413010	14466871	protein_coding
ENSMUSG00000109036	2210406H18Rik	0.751883	0.0016922	0.000226536	3.68742	chr7	120662075	120663182	TEC
ENSMUSG00000095762	Gm16378	0.751841	0.772709	0.56865	0.570041	chr8	123568470	123568811	processed_pseudogene
ENSMUSG00000073739	Gm16287	0.751463	0.591667	0.350854	0.932934	chr4	138902716	138907966	lncRNA
ENSMUSG00000025025	Mxi1	0.751356	0.198654	0.070266	1.81019	chr19	53298949	53364241	protein_coding
ENSMUSG00000022194	Pabpn1	0.750374	0.000202994	2.1287e-05	4.25095	chr14	55129957	55135626	protein_coding
ENSMUSG00000097148	Gm3839	0.750284	0.802393	0.611718	0.507623	chr14	11113047	11189038	protein_coding
ENSMUSG00000085636	Gm11769	0.748607	0.697065	0.467382	0.726745	chr11	120041388	120043167	lncRNA
ENSMUSG00000085628	Appbp2os	0.748173	0.558323	0.318576	0.997389	chr11	85125601	85129130	lncRNA
ENSMUSG00000011752	Pgam1	0.747594	6.05109e-07	4.05702e-08	5.48835	chr19	41900362	41907099	protein_coding
ENSMUSG00000031381	Piga	0.747428	0.0927033	0.0259375	2.22715	chrX	163202783	163216912	protein_coding
ENSMUSG00000037818	Abhd18	0.746541	0.128177	0.0392359	2.0617	chr3	40801405	40892573	protein_coding
ENSMUSG00000007617	Homer1	0.746491	0.00660335	0.00107778	3.26939	chr13	93436143	93541637	protein_coding
[truncated: 12,365 more rows]

## Sheet: Up_BCG 72h
ensembl_gene_id	logfc	fdr	pvalue	stat	chromosome_name	start_position	end_position	external_gene_name	gene_biotype
ENSMUSG00000074115	11.7151	5.09828e-05	4.73724e-06	4.5761	chr7	46389921	46392404	Saa1	protein_coding
ENSMUSG00000051748	10.2658	7.91233e-11	3.18601e-12	6.96926	chr11	83637766	83643468	Wfdc21	protein_coding
ENSMUSG00000033849	9.93891	3.68259e-10	1.59521e-11	6.73896	chr1	143516402	143530352	B3galt2	protein_coding
ENSMUSG00000019987	9.41107	2.80229e-08	1.54325e-09	6.03978	chr10	24791119	24803382	Arg1	protein_coding
ENSMUSG00000038067	9.40697	4.07483e-08	2.27417e-09	5.9769	chr11	98592089	98594455	Csf3	protein_coding
ENSMUSG00000095620	9.2544	5.26748e-09	2.65165e-10	6.31789	chr16	36041838	36077810	Csta2	protein_coding
ENSMUSG00000079597	8.212	0.0061326	0.000992784	3.29256	chr16	36004582	36008481	Cstdc4	protein_coding
ENSMUSG00000042265	8.13873	4.74329e-42	3.15565e-44	13.9498	chr17	48539796	48553952	Trem1	protein_coding
ENSMUSG00000027776	8.06444	2.73543e-06	2.01194e-07	5.19823	chr3	68597977	68605880	Il12a	protein_coding
ENSMUSG00000037095	7.91858	4.60927e-06	3.53668e-07	5.09234	chr17	56426678	56429001	Lrg1	protein_coding
ENSMUSG00000024798	7.88905	1.04668e-06	7.26518e-08	5.38449	chr19	35936134	36034907	Htr7	protein_coding
ENSMUSG00000032131	7.76398	1.84135e-06	1.32848e-07	5.27487	chr9	44184485	44199912	Abcg4	protein_coding
ENSMUSG00000015316	7.66073	1.36214e-05	1.14787e-06	4.86443	chr1	171594695	171628752	Slamf1	protein_coding
ENSMUSG00000054905	7.26117	2.61127e-05	2.32019e-06	4.72333	chr16	36270899	36275754	Stfa3	protein_coding
ENSMUSG00000106609	7.24758	1.87738e-05	1.62509e-06	4.7952	chr5	43941388	43943459	Gm43181	TEC
ENSMUSG00000062345	7.12438	0	0	47.2497	chr1	107439153	107463208	Serpinb2	protein_coding
ENSMUSG00000029379	7.02325	9.33743e-79	2.00167e-81	19.1121	chr5	90933962	90937459	Cxcl3	protein_coding
ENSMUSG00000086515	7.01265	0.000281492	3.05463e-05	4.16935	chr2	70333554	70339651	Erich2os	lncRNA
ENSMUSG00000032204	6.9724	2.84239e-13	8.78267e-15	7.75574	chr9	71017941	71075964	Aqp9	protein_coding
ENSMUSG00000044164	6.96122	0.000245919	2.62679e-05	4.20362	chr13	43769186	43824421	Rnf182	protein_coding
ENSMUSG00000027398	6.90974	0	0	38.7868	chr2	129206490	129213059	Il1b	protein_coding
ENSMUSG00000062480	6.90446	0.000869417	0.000105528	3.87752	chr17	13142700	13159487	Acat3	protein_coding
ENSMUSG00000023078	6.89218	0.000388452	4.35315e-05	4.08789	chr5	96104810	96108927	Cxcl13	protein_coding
ENSMUSG00000113701	6.83214	7.6855e-09	3.97683e-10	6.25493	chr13	15988133	16198016	B230303A05Rik	transcribed_processed_pseudogene
ENSMUSG00000025746	6.79912	9.21612e-21	1.60778e-22	9.76394	chr5	30218112	30224979	Il6	protein_coding
ENSMUSG00000028539	6.78536	7.68133e-13	2.47565e-14	7.62315	chr4	117783359	117786960	Artn	protein_coding
ENSMUSG00000111598	6.78134	0.000568817	6.58042e-05	3.99097	chr9	121344731	121365217	Gm47095	lncRNA
ENSMUSG00000063430	6.76844	0.000479472	5.47594e-05	4.03433	chr5	113638199	113727786	Wscd2	protein_coding
ENSMUSG00000031654	6.593	0.00106841	0.000133472	3.81996	chr8	88195033	88199237	Cbln1	protein_coding
ENSMUSG00000030747	6.56199	3.72391e-67	1.29379e-69	17.6364	chr7	98802865	98831926	Dgat2	protein_coding
ENSMUSG00000079298	6.54885	0.0011339	0.000142995	3.80293	chr6	128790669	128803294	Klrb1b	protein_coding
ENSMUSG00000050440	6.52753	0.00150627	0.000196857	3.72302	chr7	30641793	30643457	Hamp	protein_coding
ENSMUSG00000031780	6.52418	0.000235856	2.50711e-05	4.21416	chr8	95537081	95538664	Ccl17	protein_coding
ENSMUSG00000029005	6.50145	0.0173579	0.00332326	2.93614	chr4	148182894	148215155	Draxin	protein_coding
ENSMUSG00000000805	6.4925	0.00137892	0.000178073	3.74825	chr11	84848612	84856870	Car4	protein_coding
ENSMUSG00000053030	6.47937	0.00244844	0.000345511	3.57855	chr5	77352954	77359318	Spink2	protein_coding
ENSMUSG00000025491	6.46384	1.46678e-28	1.6047e-30	11.4831	chr7	140547134	140549738	Ifitm1	protein_coding
ENSMUSG00000029409	6.46105	0.00103387	0.000128776	3.82879	chr5	92357752	92363267	U90926	lncRNA
ENSMUSG00000000794	6.42965	1.84355e-07	1.14745e-08	5.70736	chr3	89427471	89582439	Kcnn3	protein_coding
ENSMUSG00000021675	6.33568	0.00300334	0.000439578	3.51511	chr13	95833361	95839247	F2rl2	protein_coding
ENSMUSG00000027360	6.31414	0.00041465	4.6677e-05	4.07167	chr2	126435587	126461219	Hdc	protein_coding
ENSMUSG00000062991	6.27273	1.50374e-81	2.77894e-84	19.4524	chr8	32304579	33374825	Nrg1	protein_coding
ENSMUSG00000030406	5.99305	1.99119e-05	1.72948e-06	4.78271	chr7	18889986	18900052	Gipr	protein_coding
ENSMUSG00000074039	5.94436	0.00781721	0.00131346	3.21302	chr9	114197371	114206297	4930520O04Rik	lncRNA
ENSMUSG00000103308	5.9375	0.00750968	0.00125013	3.22719	chr1	184342477	184361670	Gm37800	lncRNA
ENSMUSG00000026984	5.93522	0.00754637	0.00125736	3.22554	chr2	24105430	24115714	Il36a	protein_coding
ENSMUSG00000037477	5.79885	0.0114711	0.00204866	3.08309	chr19	4042752	4049512	Tbx10	protein_coding
ENSMUSG00000025383	5.7451	0.00225006	0.000311529	3.60552	chr10	128132008	128134621	Il23a	protein_coding
ENSMUSG00000051397	5.73997	0.0134551	0.0024716	3.0268	chr6	67511046	67512780	Tacstd2	protein_coding
ENSMUSG00000027562	5.69266	5.25804e-21	8.97846e-23	9.82283	chr3	14951333	14965830	Car2	protein_coding
ENSMUSG00000104348	5.6538	0.0171483	0.00327298	2.94086	chr1	192963579	192966151	Gm37691	TEC
ENSMUSG00000097828	5.64528	0.0199828	0.00395284	2.8819	chr13	99533432	99549384	6430562O15Rik	lncRNA
ENSMUSG00000031596	5.60652	1.13203e-143	5.85765e-147	25.816	chr8	41315433	41375345	Slc7a2	protein_coding
ENSMUSG00000047146	5.60546	5.98863e-08	3.41752e-09	5.91017	chr10	62640349	62744775	Tet1	protein_coding
ENSMUSG00000000983	5.58273	0.0199154	0.00393508	2.88332	chr11	83599841	83602174	Wfdc18	protein_coding
ENSMUSG00000021182	5.57688	0.0206239	0.00410099	2.87029	chr12	100877782	100995315	Ccdc88c	protein_coding
ENSMUSG00000117431	5.57562	9.29846e-08	5.49879e-09	5.83133	chr17	84305983	84320837	8430430B14Rik	lncRNA
ENSMUSG00000033834	5.56792	0.0239386	0.00488045	2.81482	chr13	61086306	61089798	Tpbpa	protein_coding
ENSMUSG00000041540	5.56485	0.025893	0.00538607	2.78299	chr6	143774151	144727703	Sox5	protein_coding
ENSMUSG00000038540	5.50695	2.00011e-10	8.48658e-12	6.83008	chr7	83234135	83274822	Tmc3	protein_coding
ENSMUSG00000028373	5.49872	0.024745	0.00507412	2.80229	chr4	65299040	66322848	Astn2	protein_coding
ENSMUSG00000020407	5.49391	1.07529e-33	9.06142e-36	12.4846	chr11	9068103	9086170	Upp1	protein_coding
ENSMUSG00000087684	5.48618	0.028676	0.00606461	2.74427	chr2	167669613	167675566	1200007C13Rik	lncRNA
ENSMUSG00000074805	5.48334	5.29521e-05	4.94371e-06	4.56716	chr2	129211817	129217668	Il1bos	lncRNA
ENSMUSG00000021614	5.42563	5.1131e-213	1.51186e-216	31.4093	chr13	89803431	89890628	Vcan	protein_coding
ENSMUSG00000111752	5.40952	0.0309473	0.00662045	2.71536	chr10	85056806	85102256	Gm38575	lncRNA
ENSMUSG00000025321	5.40649	4.79642e-11	1.87914e-12	7.04317	chr12	119121757	119202537	Itgb8	protein_coding
ENSMUSG00000026235	5.40609	5.76381e-38	4.30326e-40	13.2536	chr1	77343822	77491725	Epha4	protein_coding
ENSMUSG00000041046	5.22953	0.0097203	0.00169286	3.13941	chr11	6608521	6627475	Ramp3	protein_coding
ENSMUSG00000026822	5.2091	0.000175549	1.80895e-05	4.28725	chr2	32274645	32278264	Lcn2	protein_coding
ENSMUSG00000041538	5.1479	3.68496e-10	1.59896e-11	6.73862	chr17	34457877	34473388	H2-Ob	protein_coding
ENSMUSG00000027399	5.14786	1.38334e-234	3.06773e-238	32.9597	chr2	129141530	129151892	Il1a	protein_coding
ENSMUSG00000057465	5.12826	0.0187552	0.00366426	2.90571	chr7	46401214	46403737	Saa2	protein_coding
ENSMUSG00000050578	5.1139	2.46594e-14	6.83566e-16	8.07342	chr9	7272514	7283331	Mmp13	protein_coding
ENSMUSG00000005763	5.11141	3.57561e-06	2.69598e-07	5.14355	chr1	165616250	165704846	Cd247	protein_coding
ENSMUSG00000046908	5.08511	0.000465953	5.30431e-05	4.0418	chr14	56003419	56005951	Ltb4r1	protein_coding
ENSMUSG00000042284	5.0646	4.09663e-142	2.42261e-145	25.6717	chr13	115089632	115238500	Itga1	protein_coding
ENSMUSG00000057135	5.06004	6.62747e-11	2.6406e-12	6.99563	chr11	70681758	70703412	Scimp	protein_coding
ENSMUSG00000097418	4.99195	3.50208e-09	1.71894e-10	6.38456	chr16	84500055	84512133	Mir155hg	lncRNA
ENSMUSG00000029084	4.95173	3.1934e-33	2.8091e-35	12.3942	chr5	44025895	44069717	Cd38	protein_coding
ENSMUSG00000037991	4.87127	0.000745139	8.86808e-05	3.91964	chr16	10652923	10710830	Rmi2	protein_coding
ENSMUSG00000032315	4.85191	3.32462e-05	3.00563e-06	4.67043	chr9	57595211	57611107	Cyp1a1	protein_coding
ENSMUSG00000028965	4.84871	9.9682e-33	9.21071e-35	12.2986	chr4	150999019	151030559	Tnfrsf9	protein_coding
ENSMUSG00000040298	4.83937	0.0248571	0.00510226	2.80051	chr7	130375799	130427629	Btbd16	protein_coding
ENSMUSG00000022303	4.82198	2.28089e-13	6.98025e-15	7.78484	chr15	39609326	39624334	Dcstamp	protein_coding
ENSMUSG00000086695	4.81151	0.0265697	0.00555041	2.77322	chrX	168768797	168769935	Gm15247	lncRNA
ENSMUSG00000057933	4.79995	0.0307945	0.0065855	2.71711	chr9	78238300	78263070	Gsta2	protein_coding
ENSMUSG00000030162	4.78251	5.29655e-12	1.8989e-13	7.35573	chr6	129462207	129484128	Olr1	protein_coding
ENSMUSG00000042064	4.77895	0.0292214	0.00620372	2.73682	chr2	69869470	70259542	Myo3b	protein_coding
ENSMUSG00000020108	4.70571	4.36773e-08	2.45055e-09	5.96472	chr10	59785491	59787656	Ddit4	protein_coding
ENSMUSG00000118038	4.63145	0.000111781	1.11054e-05	4.39445	chr19	29044636	29075918	Gm9895	lncRNA
ENSMUSG00000005089	4.62836	1.79211e-18	3.76227e-20	9.19465	chr2	102489004	102621129	Slc1a2	protein_coding
ENSMUSG00000018500	4.59207	6.82584e-83	1.11006e-85	19.6169	chr11	62139810	62157279	Adora2b	protein_coding
ENSMUSG00000002100	4.58404	0.00215409	0.000297127	3.61779	chr2	90948489	90966861	Mybpc3	protein_coding
ENSMUSG00000021070	4.56463	0.0445161	0.0103526	2.56383	chr12	105529485	105561496	Bdkrb2	protein_coding
ENSMUSG00000113960	4.54317	0.0452408	0.0105745	2.55646	chr13	15956249	15977215	4933412O06Rik	lncRNA
ENSMUSG00000026072	4.52217	8.08032e-36	6.27169e-38	12.8744	chr1	40264240	40356417	Il1r1	protein_coding
ENSMUSG00000112758	4.48267	0.00420862	0.000643985	3.41238	chr10	24803456	24806403	Gm36172	lncRNA
ENSMUSG00000041754	4.47935	1.20702e-06	8.4227e-08	5.35783	chr17	48554805	48565869	Trem3	protein_coding
ENSMUSG00000048217	4.44827	0.00407483	0.000621707	3.42196	chr11	102036339	102040303	Nags	protein_coding
ENSMUSG00000029102	4.44554	4.10836e-09	2.02867e-10	6.35915	chr5	35198853	35205805	Hgfac	protein_coding
ENSMUSG00000039431	4.43906	9.20577e-08	5.43501e-09	5.83327	chr8	41004136	41087840	Mtmr7	protein_coding
ENSMUSG00000018916	4.42342	2.75792e-09	1.33126e-10	6.42356	chr11	54138097	54140493	Csf2	protein_coding
ENSMUSG00000096351	4.3876	3.02459e-05	2.70532e-06	4.69201	chr4	156331423	156340717	Samd11	protein_coding
ENSMUSG00000027315	4.32829	8.57336e-118	6.97124e-121	23.3791	chr2	119067843	119080008	Spint1	protein_coding
ENSMUSG00000025889	4.31577	4.29633e-05	3.93809e-06	4.61462	chr6	60708559	60806839	Snca	protein_coding
ENSMUSG00000115946	4.30556	8.45413e-08	4.96199e-09	5.84844	chr15	76150661	76154039	Mirt2	lncRNA
ENSMUSG00000022304	4.30554	0.000585448	6.79878e-05	3.98322	chr15	39631883	39720866	Dpys	protein_coding
ENSMUSG00000032532	4.30258	3.55504e-19	6.88514e-21	9.3755	chr9	121318890	121324760	Cck	protein_coding
ENSMUSG00000070524	4.27769	1.57762e-13	4.7114e-15	7.83439	chr1	170734842	170740510	Fcrlb	protein_coding
ENSMUSG00000027380	4.27575	0.00834455	0.00141749	3.19107	chr2	127680796	127965793	Acoxl	protein_coding
ENSMUSG00000059921	4.26627	5.07535e-05	4.71218e-06	4.57721	chr3	141170977	141540685	Unc5c	protein_coding
ENSMUSG00000028356	4.19802	0.0115192	0.00206066	3.08135	chr4	63061512	63073036	Ambp	protein_coding
ENSMUSG00000029373	4.19232	8.8442e-05	8.57746e-06	4.45024	chr5	90920294	90921242	Pf4	protein_coding
ENSMUSG00000024743	4.19022	0.0105489	0.00185589	3.11238	chr19	10366454	10430544	Syt7	protein_coding
ENSMUSG00000043613	4.18828	4.50502e-11	1.76164e-12	7.05216	chr9	7445822	7455975	Mmp3	protein_coding
ENSMUSG00000107480	4.15616	0.0107809	0.00190228	3.10508	chr7	3538127	3539595	Gm44165	TEC
ENSMUSG00000120851	4.1302	4.17656e-13	1.31521e-14	7.70434	chr11	117867035	117871681		lncRNA
ENSMUSG00000028128	4.11489	6.71568e-35	5.41106e-37	12.7069	chr3	121517186	121528697	F3	protein_coding
ENSMUSG00000078810	4.11279	0.00193526	0.000263938	3.64834	chr7	4366964	4400743	Gp6	protein_coding
ENSMUSG00000029380	4.105	2.97039e-06	2.21111e-07	5.18065	chr5	91039100	91040974	Cxcl1	protein_coding
ENSMUSG00000031382	4.09134	0.00233847	0.000327054	3.59287	chrX	163219990	163242166	Asb11	protein_coding
ENSMUSG00000044461	4.08283	0.0156291	0.00293913	2.97403	chr14	59862757	59869109	Shisa2	protein_coding
ENSMUSG00000013415	4.07859	0.00225195	0.000311957	3.60516	chr11	95847989	95896766	Igf2bp1	protein_coding
ENSMUSG00000039109	4.07426	1.44968e-09	6.80477e-11	6.5249	chr13	37051152	37234220	F13a1	protein_coding
ENSMUSG00000040380	4.05207	0.000284237	3.08847e-05	4.16684	chr14	56116370	56121849	Cbln3	protein_coding
ENSMUSG00000115739	4.04952	0.0185787	0.0036229	2.90926	chr15	39876199	39878174	Gm49254	TEC
ENSMUSG00000053338	4.04013	7.35204e-82	1.25127e-84	19.4933	chr7	3535016	3551140	Tarm1	protein_coding
ENSMUSG00000020826	4.03592	1.88888e-17	4.24468e-19	8.9304	chr11	78811613	78851080	Nos2	protein_coding
ENSMUSG00000021123	4.03205	1.18719e-07	7.14347e-09	5.78752	chr12	79255688	79269439	Rdh12	protein_coding
ENSMUSG00000053113	4.00726	2.37555e-13	7.2875e-15	7.77939	chr11	117856905	117860873	Socs3	protein_coding
ENSMUSG00000042641	3.99148	6.10932e-14	1.76126e-15	7.95709	chr1	153655127	153719888	Rgsl1	protein_coding
ENSMUSG00000034586	3.97903	0.00272523	0.00039142	3.5458	chr11	115238533	115258582	Hid1	protein_coding
ENSMUSG00000027800	3.97679	2.55625e-26	3.17453e-28	11.0167	chr3	57193032	57209409	Tm4sf1	protein_coding
ENSMUSG00000046080	3.9179	2.42948e-05	2.15327e-06	4.73848	chr6	129385825	129401726	Clec9a	protein_coding
ENSMUSG00000042417	3.91558	0.00370158	0.000556071	3.45218	chr13	113124336	113127311	Ccno	protein_coding
ENSMUSG00000031779	3.85036	1.4851e-11	5.53291e-13	7.21152	chr8	95472218	95478327	Ccl22	protein_coding
ENSMUSG00000022584	3.83831	8.14093e-16	2.04964e-17	8.49094	chr15	74980007	74983819	Ly6c2	protein_coding
ENSMUSG00000025804	3.82702	4.46654e-153	1.98102e-156	26.6462	chr9	123762161	123768729	Ccr1	protein_coding
ENSMUSG00000038521	3.82616	3.57496e-86	4.75674e-89	20.0073	chr6	124507304	124519318	C1s1	protein_coding
ENSMUSG00000032281	3.81697	1.28997e-05	1.08151e-06	4.8762	chr9	54512161	54569154	Acsbg1	protein_coding
ENSMUSG00000040606	3.80975	0.00608049	0.000983	3.29535	chr4	141829701	142205056	Kazn	protein_coding
ENSMUSG00000109424	3.80744	0.0353389	0.00780287	2.66048	chr7	19580898	19581534	Gm44658	lncRNA
ENSMUSG00000037944	3.80574	2.82431e-12	9.83331e-14	7.44312	chr11	99035022	99045903	Ccr7	protein_coding
ENSMUSG00000047293	3.80563	0.0355664	0.00786625	2.65776	chr16	58537796	58539433	Gpr15	protein_coding
ENSMUSG00000028780	3.79722	0.00247362	0.000349735	3.57537	chr5	17779279	17935266	Sema3c	protein_coding
ENSMUSG00000044309	3.79397	8.36776e-06	6.7855e-07	4.9674	chr15	77409052	77417516	Apol7c	protein_coding
ENSMUSG00000103907	3.78568	0.00126944	0.000161871	3.77211	chr3	50354731	50358732	Gm37498	TEC
ENSMUSG00000102037	3.78436	2.4799e-49	1.28321e-51	15.1153	chr9	88838953	88844472	Bcl2a1a	protein_coding
ENSMUSG00000095834	3.76581	0.0105185	0.00184747	3.11372	chr16	3548374	3548886	Tdgf1-ps1	processed_pseudogene
ENSMUSG00000032380	3.76258	0.00233201	0.000325805	3.59387	chr9	66065505	66179524	Dapk2	protein_coding
ENSMUSG00000032487	3.76232	9.50484e-183	3.51303e-186	29.1007	chr1	149975782	149983978	Ptgs2	protein_coding
ENSMUSG00000053965	3.75288	6.78244e-19	1.35368e-20	9.30391	chr3	122522596	122653023	Pde5a	protein_coding
ENSMUSG00000032363	3.74272	1.58191e-19	3.01695e-21	9.46214	chr9	90045122	90090124	Adamts7	protein_coding
ENSMUSG00000013584	3.73616	0.000134664	1.3568e-05	4.35074	chr9	71123071	71203525	Aldh1a2	protein_coding
ENSMUSG00000038037	3.71095	1.32414e-06	9.3183e-08	5.33954	chr16	10600104	10603400	Socs1	protein_coding
ENSMUSG00000029378	3.70384	0.0465403	0.010978	2.5434	chr5	91287458	91296291	Areg	protein_coding
ENSMUSG00000050357	3.67374	0.0431005	0.00996906	2.5769	chr8	106412906	106424819	Carmil2	protein_coding
ENSMUSG00000025867	3.65771	4.68767e-20	8.48965e-22	9.5938	chr13	54519162	54531730	Cplx2	protein_coding
ENSMUSG00000048826	3.64666	0.0498098	0.0119317	2.51416	chr17	14415314	14424566	Dact2	protein_coding
ENSMUSG00000005824	3.64238	6.32164e-28	7.23119e-30	11.3522	chr17	57496492	57501177	Tnfsf14	protein_coding
ENSMUSG00000107985	3.64114	0.0488826	0.0116414	2.52283	chr7	3499873	3523536	Gm35037	lncRNA
ENSMUSG00000057722	3.63693	0.0498155	0.011942	2.51385	chr4	101574601	101672549	Lepr	protein_coding
ENSMUSG00000015314	3.6165	2.35124e-35	1.85972e-37	12.7902	chr1	171745082	171780737	Slamf6	protein_coding
ENSMUSG00000044716	3.61087	6.03349e-14	1.73494e-15	7.95896	chr5	35214110	35245183	Dok7	protein_coding
ENSMUSG00000020623	3.60057	0.000792045	9.47316e-05	3.9037	chr11	110289948	110416348	Map2k6	protein_coding
ENSMUSG00000058427	3.58358	2.83275e-14	7.91528e-16	8.0555	chr5	91051730	91053797	Cxcl2	protein_coding
ENSMUSG00000050953	3.58227	0.00430297	0.000661922	3.40488	chr10	56253426	56278609	Gja1	protein_coding
ENSMUSG00000045502	3.57069	6.12855e-44	3.94133e-46	14.259	chr5	124001633	124003562	Hcar2	protein_coding
ENSMUSG00000000562	3.54153	0.00681656	0.0011156	3.25962	chr3	105778174	105816242	Adora3	protein_coding
ENSMUSG00000056145	3.5248	4.77502e-56	2.15313e-58	16.1105	chr3	106946820	106961663	AI504432	lncRNA
ENSMUSG00000040026	3.52167	5.63652e-08	3.20825e-09	5.92057	chr7	46361422	46365124	Saa3	protein_coding
ENSMUSG00000033213	3.51035	1.41695e-72	4.08495e-75	18.3384	chr2	122478906	122483111	AA467197	protein_coding
ENSMUSG00000041324	3.49034	3.10138e-78	6.87768e-81	19.0476	chr13	16186436	16206206	Inhba	protein_coding
ENSMUSG00000097113	3.48535	0.0015773	0.000208822	3.7081	chr1	136598507	136618544	Gm19705	lncRNA
ENSMUSG00000021367	3.48526	7.56747e-07	5.1632e-08	5.4456	chr13	42454952	42461466	Edn1	protein_coding
ENSMUSG00000023349	3.47477	4.47553e-137	2.97751e-140	25.2117	chr6	123206802	123223980	Clec4n	protein_coding
ENSMUSG00000047959	3.46203	6.71126e-25	9.07866e-27	10.7106	chr3	106943485	106945386	Kcna3	protein_coding
ENSMUSG00000074500	3.44187	9.72216e-10	4.4845e-11	6.58712	chr9	18366871	18389564	Zfp558	protein_coding
ENSMUSG00000026679	3.42342	0.00776596	0.00130311	3.21529	chr2	21185542	21210176	Enkur	protein_coding
ENSMUSG00000016529	3.40174	0.000197093	2.06155e-05	4.25812	chr1	130947582	130952711	Il10	protein_coding
ENSMUSG00000045573	3.38909	1.76144e-13	5.28641e-15	7.8199	chr4	4133531	4138819	Penk	protein_coding
ENSMUSG00000021643	3.38835	4.40063e-60	1.78914e-62	16.6814	chr13	100244520	100251079	Serf1	protein_coding
ENSMUSG00000026558	3.38434	1.7442e-101	1.80506e-104	21.7059	chr1	167050452	167112889	Uck2	protein_coding
ENSMUSG00000050737	3.3703	2.68105e-09	1.28424e-10	6.42903	chr2	30779483	30819875	Ptges	protein_coding
ENSMUSG00000005800	3.36572	1.8213e-84	2.82727e-87	19.8026	chr9	7558457	7568486	Mmp8	protein_coding
ENSMUSG00000092035	3.36275	0.00158907	0.000210733	3.70579	chr6	4747306	4760517	Peg10	protein_coding
ENSMUSG00000087263	3.3575	0.0136778	0.00252263	3.02061	chrX	168762043	168768228	Gm15726	lncRNA
ENSMUSG00000026885	3.32934	0.00392949	0.000594884	3.43394	chr2	35641253	35869925	Ttll11	protein_coding
ENSMUSG00000043079	3.29953	1.46461e-19	2.76075e-21	9.47142	chr18	60727045	60793214	Synpo	protein_coding
ENSMUSG00000032827	3.28399	1.35702e-13	4.03253e-15	7.85391	chr6	4902917	5165661	Ppp1r9a	protein_coding
ENSMUSG00000079018	3.28244	0.0290306	0.00615462	2.73943	chr15	74915867	74920679	Ly6c1	protein_coding
ENSMUSG00000032420	3.27981	2.64088e-15	6.96921e-17	8.34755	chr9	88209250	88254145	Nt5e	protein_coding
ENSMUSG00000050370	3.27911	3.26932e-05	2.94355e-06	4.67472	chr19	34451178	34452564	Ch25h	protein_coding
ENSMUSG00000020205	3.27727	1.31513e-34	1.06937e-36	12.6535	chr10	111342147	111344506	Phlda1	protein_coding
ENSMUSG00000031444	3.26033	3.13565e-122	2.3179e-125	23.8153	chr8	13087308	13106676	F10	protein_coding
ENSMUSG00000082976	3.22862	0.000899866	0.000109889	3.86765	chr8	21390622	21392643	Gm15056	protein_coding
ENSMUSG00000032578	3.21906	8.17356e-28	9.48587e-30	11.3285	chr9	107173225	107179983	Cish	protein_coding
ENSMUSG00000074874	3.21867	4.95595e-10	2.19076e-11	6.69271	chr13	61043164	61045261	Ctla2b	protein_coding
ENSMUSG00000097924	3.20724	1.82707e-07	1.13584e-08	5.70909	chr6	61149277	61157794	A730020E08Rik	lncRNA
ENSMUSG00000050994	3.19595	0.000263272	2.83492e-05	4.18634	chr10	10211447	10348070	Adgb	protein_coding
ENSMUSG00000117399	3.1811	0.00288829	0.000419683	3.52739	chr17	83341023	83385855	Gm19689	lncRNA
ENSMUSG00000020303	3.16408	0.00323286	0.000477441	3.4931	chr11	31307307	31320074	Stc2	protein_coding
ENSMUSG00000023903	3.16149	0.015767	0.00297203	2.97062	chr17	23847285	23864251	Mmp25	protein_coding
ENSMUSG00000030214	3.15877	3.7993e-08	2.11197e-09	5.98895	chr6	136589068	136638926	Plbd1	protein_coding
ENSMUSG00000044719	3.14234	0.00150772	0.000197226	3.72254	chr18	36817976	36828978	E230025N22Rik	protein_coding
ENSMUSG00000039578	3.13662	4.23189e-19	8.22728e-21	9.35669	chr6	61157308	62359849	Ccser1	protein_coding
ENSMUSG00000026981	3.11335	1.21682e-84	1.79897e-87	19.8254	chr2	24226865	24241506	Il1rn	protein_coding
ENSMUSG00000120808	3.11243	0.000813892	9.7525e-05	3.89667	chr9	123680356	123682450		lncRNA
ENSMUSG00000099974	3.107	4.15067e-34	3.43639e-36	12.5615	chr9	88605338	88613967	Bcl2a1d	protein_coding
ENSMUSG00000030410	3.10119	3.98984e-11	1.55724e-12	7.06929	chr7	18810152	18816701	Dmwd	protein_coding
ENSMUSG00000023868	3.0957	8.23484e-06	6.65337e-07	4.97122	chr17	8744204	9205480	Pde10a	protein_coding
ENSMUSG00000048498	3.09231	0.000279751	3.0316e-05	4.17108	chr11	114942743	114957500	Cd300e	protein_coding
ENSMUSG00000030742	3.08191	1.327e-12	4.40438e-14	7.54846	chr7	125962996	125968742	Lat	protein_coding
ENSMUSG00000027313	3.08103	1.34775e-06	9.49444e-08	5.33614	chr2	119181710	119184862	Chac1	protein_coding
ENSMUSG00000031871	3.07414	0.0311551	0.00667181	2.7128	chr8	104828257	104871143	Cdh5	protein_coding
ENSMUSG00000031760	3.07147	0.00274886	0.000395627	3.54298	chr8	94879235	94880774	Mt3	protein_coding
ENSMUSG00000048772	3.04612	0.0349036	0.00769106	2.66534	chr4	117109148	117125779	Tmem53	protein_coding
ENSMUSG00000044258	3.03048	0.000420329	4.74144e-05	4.06802	chr13	61081969	61084439	Ctla2a	protein_coding
ENSMUSG00000004113	3.02154	4.69903e-05	4.34542e-06	4.59414	chr2	24493899	24653164	Cacna1b	protein_coding
ENSMUSG00000026068	3.01917	0.011063	0.00196023	3.09619	chr1	40554522	40590865	Il18rap	protein_coding
ENSMUSG00000006342	3.0185	2.03652e-11	7.69267e-13	7.16652	chr10	75472540	75479842	Susd2	protein_coding
ENSMUSG00000029372	3.01295	0.0231047	0.00467627	2.82853	chr5	90916377	90917922	Ppbp	protein_coding
ENSMUSG00000008845	3.01247	7.32105e-09	3.77201e-10	6.26318	chr6	124281615	124307486	Cd163	protein_coding
ENSMUSG00000031762	3.00288	9.96326e-11	4.06544e-12	6.93489	chr8	94899292	94900196	Mt2	protein_coding
ENSMUSG00000030159	3.00115	5.2877e-05	4.93279e-06	4.56763	chr6	129374260	129386298	Clec1b	protein_coding
ENSMUSG00000102099	2.99948	0.038166	0.00854277	2.62983	chr13	35351910	35372000	1700011B04Rik	lncRNA
ENSMUSG00000029314	2.99753	6.38588e-06	5.04149e-07	5.02473	chr5	100993579	101046968	Gpat3	protein_coding
ENSMUSG00000070942	2.99602	3.25082e-49	1.70615e-51	15.0966	chr1	40363770	40406722	Il1rl2	protein_coding
ENSMUSG00000070803	2.97916	0.0102668	0.00180018	3.12136	chr4	120523769	120525017	Cited4	protein_coding
ENSMUSG00000025203	2.96025	1.04554e-88	1.31389e-91	20.2989	chr19	44282113	44295303	Scd2	protein_coding
ENSMUSG00000032024	2.95727	2.62323e-95	2.90867e-98	21.0386	chr9	40597258	40696615	Clmp	protein_coding
ENSMUSG00000037071	2.95665	2.32948e-06	1.69958e-07	5.22951	chr19	44382894	44396318	Scd1	protein_coding
ENSMUSG00000046447	2.95572	0.00227665	0.00031723	3.60081	chr4	138181625	138187434	Camk2n1	protein_coding
ENSMUSG00000069792	2.93665	1.89599e-63	7.42809e-66	17.1403	chr11	83594817	83597094	Wfdc17	protein_coding
ENSMUSG00000084997	2.92895	0.0459967	0.0108056	2.54892	chr3	103710445	103715755	Gm15471	lncRNA
ENSMUSG00000018927	2.91629	1.94698e-56	8.63533e-59	16.1669	chr11	83478708	83483913	Ccl6	protein_coding
ENSMUSG00000059325	2.91336	1.21038e-06	8.45516e-08	5.35714	chr5	77234835	77262968	Hopx	protein_coding
ENSMUSG00000055202	2.89952	0.0386991	0.00869642	2.62376	chr17	33014650	33028905	Zfp811	protein_coding
ENSMUSG00000039013	2.88353	0.00324354	0.000479289	3.49207	chr7	43000765	43008955	Siglecf	protein_coding
ENSMUSG00000032561	2.8748	7.35204e-82	1.30432e-84	19.4912	chr9	104165450	104214947	Acpp	protein_coding
ENSMUSG00000030785	2.86544	3.10533e-05	2.78672e-06	4.68594	chr7	127804607	127805559	Cox6a2	protein_coding
ENSMUSG00000098050	2.8633	9.14031e-16	2.33102e-17	8.47598	chr8	41306865	41308064	Gm5345	processed_pseudogene
ENSMUSG00000024867	2.85883	5.01485e-06	3.88124e-07	5.07469	chr19	24272158	24533236	Pip5k1b	protein_coding
ENSMUSG00000001588	2.84941	9.44691e-08	5.60055e-09	5.82827	chr11	69772393	69786365	Acap1	protein_coding
ENSMUSG00000021765	2.84712	0.00987206	0.00172294	3.13425	chr13	114588826	114595487	Fst	protein_coding
ENSMUSG00000045725	2.83764	4.0217e-07	2.63694e-08	5.56398	chr6	54302820	54307186	Prr15	protein_coding
ENSMUSG00000028347	2.81507	6.86838e-34	5.73719e-36	12.5209	chr4	48585174	48663131	Tmeff1	protein_coding
ENSMUSG00000051832	2.80542	0.040158	0.0091341	2.60699	chr11	83472882	83514519	E230016K23Rik	lncRNA
ENSMUSG00000018930	2.79712	6.45903e-42	4.34486e-44	13.927	chr11	83553410	83555509	Ccl4	protein_coding
ENSMUSG00000029377	2.77416	0.00179748	0.000242922	3.66961	chr5	91222481	91241505	Ereg	protein_coding
ENSMUSG00000051177	2.76146	5.05503e-05	4.68958e-06	4.57822	chr2	134627987	135317178	Plcb1	protein_coding
ENSMUSG00000052942	2.75986	3.50005e-24	4.96754e-26	10.5521	chr19	28236251	28657477	Glis3	protein_coding
ENSMUSG00000120744	2.75843	0.0359442	0.00796251	2.65366	chr16	49674861	49675662		lncRNA
ENSMUSG00000120878	2.74534	8.26931e-07	5.65428e-08	5.4294	chr19	11370206	11370682		lncRNA
ENSMUSG00000022018	2.73394	6.37545e-10	2.84652e-11	6.6543	chr14	79526196	79539085	Rgcc	protein_coding
ENSMUSG00000044927	2.71577	9.91171e-11	4.03707e-12	6.93588	chr6	87957403	87958619	H1f10	protein_coding
ENSMUSG00000058152	2.7143	0.0149913	0.0027948	2.98945	chr18	59308473	59669071	Chsy3	protein_coding
ENSMUSG00000120223	2.69974	0.0090895	0.00156889	3.16163	chr4	125039332	125195333		lncRNA
ENSMUSG00000120680	2.69799	0.00559372	0.000893556	3.32206	chr9	121425615	121426280		lncRNA
ENSMUSG00000035493	2.67208	3.326e-109	3.19618e-112	22.5116	chr13	56757336	56787375	Tgfbi	protein_coding
ENSMUSG00000032035	2.66805	0.0166256	0.00315109	2.9526	chr9	32547517	32669116	Ets1	protein_coding
ENSMUSG00000097804	2.66358	0.0343853	0.00754453	2.6718	chr3	7677765	7755061	Gm16685	lncRNA
ENSMUSG00000021125	2.64333	6.35784e-71	1.9739e-73	18.1264	chr12	79177551	79203075	Arg2	protein_coding
ENSMUSG00000107546	2.63646	1.03559e-06	7.18057e-08	5.38659	chr6	72989026	72997343	Gm20560	lncRNA
ENSMUSG00000037418	2.62968	2.09274e-35	1.63979e-37	12.8	chr19	9962538	9978997	Best1	protein_coding
ENSMUSG00000040841	2.62716	0.0136298	0.00250874	3.02228	chr7	18828519	18832474	Six5	protein_coding
ENSMUSG00000030203	2.6224	1.95702e-26	2.38696e-28	11.0424	chr6	134692431	134769588	Dusp16	protein_coding
ENSMUSG00000037161	2.5998	7.59834e-06	6.07732e-07	4.98874	chr3	51295833	51304159	Mgarp	protein_coding
ENSMUSG00000054598	2.5951	0.00429244	0.000659985	3.40568	chr5	66136701	66161628	9130230L23Rik	lncRNA
ENSMUSG00000050075	2.58098	0.0319465	0.0068867	2.70227	chr3	59003869	59009242	Gpr171	protein_coding
ENSMUSG00000050896	2.57746	0.000132576	1.33184e-05	4.35481	chr2	84702268	84717054	Rtn4rl2	protein_coding
ENSMUSG00000043421	2.5769	2.5744e-34	2.11235e-36	12.6	chr6	29272487	29275445	Hilpda	protein_coding
ENSMUSG00000034394	2.56684	2.96722e-14	8.31296e-16	8.0495	chr11	4207557	4222514	Lif	protein_coding
ENSMUSG00000014164	2.5639	0.00129421	0.000166082	3.7657	chr13	58148042	58261406	Klhl3	protein_coding
ENSMUSG00000024789	2.56274	8.49078e-66	3.13822e-68	17.4553	chr19	29229228	29290480	Jak2	protein_coding
ENSMUSG00000024785	2.56107	2.74931e-33	2.3778e-35	12.4076	chr19	29078775	29121329	Rcl1	protein_coding
ENSMUSG00000087366	2.56055	1.20985e-08	6.40341e-10	6.18017	chr4	94939771	95055555	Junos	lncRNA
ENSMUSG00000031488	2.55923	4.21473e-59	1.80702e-61	16.5427	chr8	27628801	27664674	Rab11fip1	protein_coding
ENSMUSG00000020027	2.54865	2.08734e-13	6.34165e-15	7.79696	chr10	95221224	95253042	Socs2	protein_coding
ENSMUSG00000074141	2.54462	2.94809e-06	2.19015e-07	5.18243	chr7	44465811	44490233	Il4i1	protein_coding
ENSMUSG00000019122	2.52382	9.9842e-67	3.54259e-69	17.5794	chr11	83463745	83469462	Ccl9	protein_coding
ENSMUSG00000001663	2.51638	0.04503	0.0105152	2.55841	chr10	75619647	75634418	Gstt1	protein_coding
ENSMUSG00000017314	2.51599	0.00500808	0.000787788	3.35705	chr11	101947841	101979341	Mpp2	protein_coding
ENSMUSG00000032207	2.51386	0.0470792	0.011126	2.53872	chr9	70705410	70859508	Lipc	protein_coding
ENSMUSG00000118024	2.51098	0.00988214	0.00172543	3.13383	chr18	83825742	83846159	Gm50419	lncRNA
ENSMUSG00000032902	2.50039	6.76835e-20	1.2408e-21	9.55459	chr3	104545984	104565778	Slc16a1	protein_coding
ENSMUSG00000028214	2.499	3.11477e-27	3.75301e-29	11.2073	chr4	11704457	11714752	Gem	protein_coding
ENSMUSG00000117171	2.49615	7.8885e-06	6.35022e-07	4.98025	chr17	28393631	28396656	C230013L11Rik	lncRNA
ENSMUSG00000003352	2.49532	8.69536e-10	3.99159e-11	6.60439	chr15	98528721	98542410	Cacnb3	protein_coding
ENSMUSG00000022687	2.49462	5.65021e-10	2.51436e-11	6.67253	chr16	44305412	44379260	Boc	protein_coding
ENSMUSG00000016194	2.49323	0.000938018	0.000115103	3.85633	chr1	192903942	192946383	Hsd11b1	protein_coding
ENSMUSG00000053395	2.48923	0.000977614	0.00012054	3.84503	chr7	3439199	3464164	Cacng8	protein_coding
ENSMUSG00000003541	2.47609	4.7338e-09	2.3725e-10	6.33506	chr17	36132576	36133815	Ier3	protein_coding
ENSMUSG00000051379	2.47327	6.30508e-33	5.63953e-35	12.3382	chr2	140492834	140513389	Flrt3	protein_coding
ENSMUSG00000024401	2.46867	4.62283e-75	1.26437e-77	18.6499	chr17	35418357	35420983	Tnf	protein_coding
ENSMUSG00000028583	2.46535	1.03551e-77	2.37291e-80	18.9827	chr4	142994001	143026134	Pdpn	protein_coding
ENSMUSG00000051367	2.46091	2.70928e-09	1.30177e-10	6.42696	chr12	73086789	73100661	Six1	protein_coding
ENSMUSG00000020077	2.45959	9.67649e-60	4.00564e-62	16.6332	chr10	62329612	62363230	Srgn	protein_coding
ENSMUSG00000074604	2.45829	6.14733e-20	1.12241e-21	9.56496	chr3	51567781	51590098	Mgst2	protein_coding
ENSMUSG00000025591	2.45481	2.88327e-76	7.0334e-79	18.8038	chr8	66925770	66939182	Tma16	protein_coding
ENSMUSG00000032724	2.44829	1.25505e-21	2.06887e-23	9.96968	chr2	103396655	103548768	Abtb2	protein_coding
ENSMUSG00000027737	2.44827	2.65888e-77	6.28948e-80	18.9314	chr3	49846975	50398063	Slc7a11	protein_coding
ENSMUSG00000044103	2.44739	8.20816e-10	3.74974e-11	6.61364	chr2	24076488	24083580	Il36g	protein_coding
ENSMUSG00000029082	2.43903	1.28385e-80	2.5624e-83	19.3382	chr5	43976227	44001328	Bst1	protein_coding
ENSMUSG00000019944	2.43444	3.128e-08	1.72724e-09	6.02158	chr10	68987264	69127621	Rhobtb1	protein_coding
ENSMUSG00000030789	2.43371	1.53518e-27	1.80436e-29	11.272	chr7	127728719	127749829	Itgax	protein_coding
ENSMUSG00000032715	2.43263	8.14229e-16	2.05844e-17	8.49045	chr2	152179342	152185952	Trib3	protein_coding
ENSMUSG00000097754	2.42989	9.89743e-05	9.73062e-06	4.42307	chr1	150034794	150040836	Ptgs2os2	lncRNA
ENSMUSG00000074345	2.42982	3.45241e-06	2.59543e-07	5.15068	chr9	53930689	53975672	Tnfaip8l3	protein_coding
ENSMUSG00000089665	2.4187	4.59214e-18	9.84419e-20	9.09066	chr8	3721188	3722362	Fcor	protein_coding
ENSMUSG00000003955	2.41666	0.000133602	1.34412e-05	4.3528	chr16	35864131	35891964	Fam162a	protein_coding
ENSMUSG00000026463	2.41255	0.0231695	0.00469381	2.82733	chr1	133627195	133728779	Atp2b4	protein_coding
ENSMUSG00000004151	2.40865	9.23574e-26	1.17427e-27	10.8983	chr12	38829379	38920483	Etv1	protein_coding
ENSMUSG00000054675	2.40502	3.41222e-09	1.66979e-10	6.389	chr5	113931790	113938577	Tmem119	protein_coding
ENSMUSG00000112237	2.40423	0.00233317	0.000326141	3.5936	chr10	122820979	122822460	D630033A02Rik	transcribed_processed_pseudogene
ENSMUSG00000024548	2.4031	0.000171641	1.76234e-05	4.29305	chr18	78793595	79152606	Setbp1	protein_coding
ENSMUSG00000004609	2.39935	9.84251e-70	3.12853e-72	17.9737	chr7	43173640	43193852	Cd33	protein_coding
ENSMUSG00000005950	2.39358	6.14159e-06	4.82592e-07	5.03311	chr11	73051247	73063511	P2rx5	protein_coding
ENSMUSG00000046223	2.39176	1.75621e-55	8.04887e-58	16.0287	chr7	24161909	24175393	Plaur	protein_coding
ENSMUSG00000036661	2.38865	5.50254e-14	1.57413e-15	7.97099	chr15	73384409	73444091	Dennd3	protein_coding
ENSMUSG00000027611	2.38779	8.21244e-72	2.48899e-74	18.2399	chr2	155593037	155597391	Procr	protein_coding
ENSMUSG00000031647	2.3877	3.04271e-06	2.26718e-07	5.17598	chr8	61085861	61129763	Mfap3l	protein_coding
ENSMUSG00000120076	2.37935	1.78862e-07	1.10797e-08	5.71331	chr8	81675585	81707521		lncRNA
ENSMUSG00000009376	2.37926	5.48768e-26	6.85555e-28	10.9472	chr6	17463799	17573979	Met	protein_coding
ENSMUSG00000021356	2.37561	0.000426632	4.822e-05	4.06409	chr13	30933209	30950959	Irf4	protein_coding
ENSMUSG00000070691	2.37441	6.8979e-20	1.26965e-21	9.55221	chr4	134847963	134905301	Runx3	protein_coding
ENSMUSG00000036098	2.37164	0.000710994	8.40915e-05	3.93243	chr19	10185636	10218112	Myrf	protein_coding
ENSMUSG00000063234	2.37	5.18056e-49	2.83384e-51	15.0631	chr15	103216662	103219039	Gpr84	protein_coding
ENSMUSG00000068697	2.36933	0.00390757	0.000591277	3.43558	chr14	20699175	20706608	Myoz1	protein_coding
ENSMUSG00000038357	2.35866	9.22724e-05	9.01033e-06	4.43965	chr9	109676447	109678685	Camp	protein_coding
ENSMUSG00000015968	2.358	7.03428e-17	1.63273e-18	8.78014	chr14	29761896	30213412	Cacna1d	protein_coding
ENSMUSG00000038235	2.33675	8.58716e-12	3.14211e-13	7.28816	chr1	171265103	171292171	F11r	protein_coding
ENSMUSG00000037913	2.32935	1.53239e-11	5.72042e-13	7.20699	chr5	65211689	65249475	Tmem156	protein_coding
ENSMUSG00000042700	2.32641	1.08374e-07	6.48098e-09	5.80385	chr12	82216094	82498560	Sipa1l1	protein_coding
ENSMUSG00000115869	2.32013	0.0404839	0.00922919	2.60345	chr16	24004770	24081909	Gm31814	lncRNA
ENSMUSG00000028480	2.31128	7.99302e-26	1.01035e-27	10.912	chr4	43957401	43979118	Glipr2	protein_coding
ENSMUSG00000049723	2.29788	2.46483e-75	6.55926e-78	18.685	chr9	7344381	7369499	Mmp12	protein_coding
ENSMUSG00000032688	2.29712	1.26636e-51	6.17826e-54	15.4629	chr18	65564009	65612138	Malt1	protein_coding
ENSMUSG00000028076	2.29214	1.51914e-31	1.47108e-33	12.0728	chr3	86903141	86906748	Cd1d1	protein_coding
ENSMUSG00000020359	2.28542	1.40614e-10	5.86239e-12	6.88295	chr11	51475584	51495316	Phykpl	protein_coding
ENSMUSG00000064147	2.27278	0.000585227	6.79189e-05	3.98346	chr17	29333119	29367954	Rab44	protein_coding
ENSMUSG00000027281	2.26989	4.96e-32	4.72974e-34	12.1658	chr2	136733138	136913870	Slx4ip	protein_coding
ENSMUSG00000101389	2.26706	2.35541e-31	2.31571e-33	12.0354	chr19	11352887	11370154	Ms4a4a	protein_coding
ENSMUSG00000041293	2.26401	7.58588e-05	7.26737e-06	4.4857	chr17	43581220	43635628	Adgrf1	protein_coding
ENSMUSG00000079659	2.2489	8.6717e-45	5.38456e-47	14.3972	chr5	9150668	9210986	Tmem243	protein_coding
ENSMUSG00000079343	2.24477	0.0168209	0.00319805	2.94803	chr6	124601584	124613044	C1s2	protein_coding
ENSMUSG00000021699	2.2426	0.000174966	1.8014e-05	4.28818	chr13	108586482	110089995	Pde4d	protein_coding
ENSMUSG00000042622	2.24086	1.0038e-31	9.64617e-34	12.1074	chr15	79230821	79243276	Maff	protein_coding
ENSMUSG00000033644	2.23729	7.95109e-06	6.41236e-07	4.97837	chr14	70609926	70666832	Piwil2	protein_coding
ENSMUSG00000073421	2.23473	9.80038e-68	3.26003e-70	17.7142	chr17	34476663	34488393	H2-Ab1	protein_coding
ENSMUSG00000076441	2.23189	1.00655e-67	3.42263e-70	17.7114	chr2	31360219	31410684	Ass1	protein_coding
ENSMUSG00000003355	2.22965	0.00199593	0.000273336	3.63934	chr15	98622247	98626079	Fkbp11	protein_coding
ENSMUSG00000039693	2.22751	5.19526e-18	1.12907e-19	9.07574	chr4	48539935	48561919	Msantd3	protein_coding
ENSMUSG00000035105	2.22624	0.0445161	0.0103557	2.56372	chr12	54225767	54250646	Egln3	protein_coding
ENSMUSG00000052270	2.22176	1.03324e-53	4.96458e-56	15.7705	chr17	18108086	18114214	Fpr2	protein_coding
ENSMUSG00000037172	2.21833	1.11623e-14	3.0282e-16	8.1722	chr6	40378309	40413069	Dennd11	protein_coding
ENSMUSG00000076431	2.21279	1.06246e-09	4.93219e-11	6.57297	chr13	29132902	29137696	Sox4	protein_coding
ENSMUSG00000004296	2.20935	0.00755008	0.00125853	3.22527	chr11	44290890	44304860	Il12b	protein_coding
ENSMUSG00000026773	2.2068	0.000457994	5.20355e-05	4.04629	chr2	11476244	11558888	Pfkfb3	protein_coding
ENSMUSG00000021831	2.19882	0.000608368	7.10092e-05	3.97288	chr14	45520544	45556228	Ero1a	protein_coding
ENSMUSG00000047867	2.18715	0.045046	0.0105223	2.55818	chr6	48678516	48685159	Gimap6	protein_coding
ENSMUSG00000028885	2.18566	1.70264e-45	1.03205e-47	14.511	chr4	132460277	132484563	Smpdl3b	protein_coding
ENSMUSG00000031443	2.18374	5.70009e-06	4.45794e-07	5.04829	chr8	13076034	13085809	F7	protein_coding
ENSMUSG00000022864	2.18012	6.96627e-15	1.85383e-16	8.23118	chr16	78337226	78373596	D16Ertd472e	protein_coding
ENSMUSG00000022479	2.17668	0.0187132	0.00365467	2.90653	chr15	97752306	97808511	Vdr	protein_coding
ENSMUSG00000027306	2.17373	0.00235406	0.00032993	3.59059	chr2	119448779	119481725	Nusap1	protein_coding
ENSMUSG00000040152	2.16874	9.47297e-47	5.53197e-49	14.7104	chr2	117942357	117957614	Thbs1	protein_coding
ENSMUSG00000027834	2.16346	2.79424e-13	8.61324e-15	7.75822	chr3	75464854	75550802	Serpini1	protein_coding
ENSMUSG00000017002	2.16183	8.8904e-05	8.62884e-06	4.44896	chr2	164195990	164231015	Slpi	protein_coding
ENSMUSG00000036136	2.16162	0.0197707	0.00390386	2.88583	chr12	31123860	31130250	Fam110c	protein_coding
ENSMUSG00000056749	2.15929	4.24187e-30	4.35852e-32	11.7907	chr13	53121245	53135109	Nfil3	protein_coding
ENSMUSG00000033420	2.15334	5.25804e-21	8.95631e-23	9.82308	chr6	87110835	87312803	Antxr1	protein_coding
ENSMUSG00000032786	2.15053	9.62457e-33	8.82205e-35	12.3021	chr9	106110654	106125853	Alas1	protein_coding
ENSMUSG00000018334	2.14999	1.8923e-21	3.1473e-23	9.92793	chr11	78904266	79037233	Ksr1	protein_coding
ENSMUSG00000024087	2.14988	1.68355e-25	2.16542e-27	10.8425	chr17	80008966	80022490	Cyp1b1	protein_coding
ENSMUSG00000026630	2.13653	0.042599	0.00980932	2.58248	chr1	190830044	190841142	Batf3	protein_coding
ENSMUSG00000019256	2.13265	3.35797e-13	1.04254e-14	7.73396	chr12	35547973	35585037	Ahr	protein_coding
ENSMUSG00000112219	2.13186	0.0122636	0.00221647	3.05958	chr10	10106480	10110594	Gm31904	lncRNA
ENSMUSG00000042734	2.12643	0.0177518	0.00342599	2.92668	chr12	81678023	81714331	Ttc9	protein_coding
ENSMUSG00000000982	2.12376	1.41992e-45	8.5019e-48	14.5243	chr11	83538670	83540181	Ccl3	protein_coding
ENSMUSG00000026185	2.12316	0.0174684	0.00335215	2.93345	chr1	72897091	72914043	Igfbp5	protein_coding
ENSMUSG00000055602	2.11879	0.00227128	0.000315979	3.60184	chr17	13279991	13301368	Tcp10b	protein_coding
ENSMUSG00000112573	2.11448	0.00271718	0.000389861	3.54685	chr10	10146146	10172673	Gm48324	lncRNA
ENSMUSG00000058290	2.11256	1.97346e-06	1.42816e-07	5.26159	chr15	102204701	102232792	Espl1	protein_coding
ENSMUSG00000028417	2.09816	2.44178e-05	2.16598e-06	4.73729	chr4	53779705	53788712	Tal2	protein_coding
ENSMUSG00000111116	2.09051	9.40818e-05	9.20093e-06	4.43515	chr10	44473885	44478170	Gm48065	lncRNA
ENSMUSG00000021338	2.08946	1.73652e-27	2.05384e-29	11.2606	chr13	24196327	24464778	Carmil1	protein_coding
ENSMUSG00000109953	2.08293	0.00943126	0.00163631	3.14936	chr8	27769469	27771098	5430430B14Rik	TEC
ENSMUSG00000026204	2.07894	0.00776596	0.00130313	3.21529	chr1	75223671	75241146	Ptprn	protein_coding
ENSMUSG00000051726	2.07845	0.00204773	0.000280791	3.63241	chr12	17222101	17226889	Kcnf1	protein_coding
ENSMUSG00000031520	2.07591	3.28188e-10	1.40465e-11	6.75743	chr8	54530641	54640131	Vegfc	protein_coding
ENSMUSG00000030103	2.06634	1.08137e-30	1.09512e-32	11.9065	chr6	108637590	108643886	Bhlhe40	protein_coding
ENSMUSG00000017607	2.06459	0.00268337	0.000383424	3.55124	chr11	98956504	98980132	Tns4	protein_coding
ENSMUSG00000011256	2.04281	1.67492e-08	9.02583e-10	6.12575	chr11	45946819	46038170	Adam19	protein_coding
ENSMUSG00000050350	2.04262	8.33069e-05	8.04865e-06	4.46389	chr14	122148665	122153193	Gpr18	protein_coding
ENSMUSG00000036273	2.04193	4.8855e-35	3.90031e-37	12.7325	chr15	91557378	91700323	Lrrk2	protein_coding
ENSMUSG00000062785	2.0401	0.00652339	0.00106328	3.27322	chr7	44240088	44254178	Kcnc3	protein_coding
ENSMUSG00000022863	2.03585	7.64302e-14	2.23166e-15	7.92774	chr16	78129525	78174080	Btg3	protein_coding
ENSMUSG00000044244	2.03579	8.978e-05	8.74041e-06	4.4462	chr9	100339772	100368841	Il20rb	protein_coding
ENSMUSG00000058173	2.03362	0.0246284	0.00504839	2.80393	chr9	15404728	15456556	Smco4	protein_coding
ENSMUSG00000020178	2.02486	4.11378e-13	1.2924e-14	7.70657	chr10	75152711	75170618	Adora2a	protein_coding
ENSMUSG00000035373	2.02029	4.54659e-10	1.98964e-11	6.70678	chr11	81936538	81938351	Ccl7	protein_coding
ENSMUSG00000051335	2.01981	7.25429e-08	4.21487e-09	5.87553	chr13	43348721	43457648	Gfod1	protein_coding
ENSMUSG00000022094	2.01504	1.00301e-18	2.03152e-20	9.26067	chr14	70540918	70588874	Slc39a14	protein_coding
ENSMUSG00000051444	2.01427	0.00875696	0.00150373	3.17396	chr3	37366703	37375602	Bbs12	protein_coding
ENSMUSG00000031004	2.01399	2.30726e-25	3.00176e-27	10.8126	chr7	135291513	135318090	Mki67	protein_coding
ENSMUSG00000016283	1.99989	1.46482e-30	1.49427e-32	11.8805	chr17	37791742	37794443	H2-M2	protein_coding
ENSMUSG00000023045	1.99616	0.00455325	0.00070749	3.38666	chr15	102058961	102071904	Soat2	protein_coding
ENSMUSG00000109244	1.99534	2.0488e-05	1.78406e-06	4.77646	chr7	87960686	87965072	Gm44751	lncRNA
ENSMUSG00000056054	1.98085	9.59612e-14	2.80904e-15	7.89911	chr3	90576285	90577342	S100a8	protein_coding
ENSMUSG00000095930	1.97782	0.0166372	0.00315452	2.95227	chr13	120171630	120217418	Nim1k	protein_coding
ENSMUSG00000040562	1.95963	1.48331e-18	3.10302e-20	9.21534	chr3	107889018	107893769	Gstm2	protein_coding
ENSMUSG00000024665	1.95911	2.00823e-19	3.87455e-21	9.43595	chr19	10040129	10079110	Fads2	protein_coding
ENSMUSG00000056220	1.95646	4.16557e-28	4.68041e-30	11.3902	chr1	149705369	149837041	Pla2g4a	protein_coding
ENSMUSG00000014846	1.95483	0.0224218	0.00450989	2.8401	chr8	106194125	106198158	Tppp3	protein_coding
ENSMUSG00000026832	1.95419	3.96398e-13	1.23948e-14	7.71191	chr2	58019149	58085544	Cytip	protein_coding
ENSMUSG00000030498	1.9526	3.02835e-10	1.2939e-11	6.76932	chr7	51511763	51644723	Gas2	protein_coding
ENSMUSG00000061878	1.95087	0.000726276	8.62211e-05	3.92642	chr11	116421751	116427501	Sphk1	protein_coding
ENSMUSG00000097855	1.95049	6.61079e-10	2.95648e-11	6.64872	chr19	29442150	29500572	A930007I19Rik	lncRNA
ENSMUSG00000039911	1.9461	4.67883e-07	3.10239e-08	5.53556	chr4	149980740	150039500	Spsb1	protein_coding
ENSMUSG00000005672	1.93639	0.0174484	0.00334444	2.93417	chr5	75735576	75817382	Kit	protein_coding
ENSMUSG00000035385	1.93634	2.76308e-25	3.65605e-27	10.7945	chr11	81926397	81928279	Ccl2	protein_coding
ENSMUSG00000038059	1.93219	1.41365e-24	1.95411e-26	10.6394	chr18	60607263	60635059	Smim3	protein_coding
ENSMUSG00000039646	1.9275	4.69935e-06	3.6234e-07	5.08775	chr16	4457805	4468666	Vasn	protein_coding
ENSMUSG00000114055	1.92388	6.32164e-28	7.24316e-30	11.3521	chr13	94425956	94431514	Gm32089	lncRNA
ENSMUSG00000092021	1.92362	0.0196124	0.00386942	2.88862	chr5	105470908	105494338	Gbp11	protein_coding
ENSMUSG00000120697	1.90745	0.00188566	0.000256264	3.65592	chr12	25237501	25239096		lncRNA
ENSMUSG00000028572	1.89057	0.00721285	0.00119219	3.24074	chr4	95855477	95913650	Hook1	protein_coding
ENSMUSG00000004791	1.88994	0.0425181	0.00978407	2.58337	chr12	85213409	85224564	Pgf	protein_coding
ENSMUSG00000068129	1.88888	6.46734e-07	4.36001e-08	5.47561	chr2	150412335	150420864	Cst7	protein_coding
ENSMUSG00000045031	1.88695	0.0404619	0.00922117	2.60374	chr3	37361898	37366857	Cetn4	protein_coding
ENSMUSG00000023991	1.88607	6.31277e-41	4.29313e-43	13.7624	chr17	48178058	48235570	Foxp4	protein_coding
ENSMUSG00000078566	1.8782	0.0187072	0.00365072	2.90686	chr7	138492565	138511248	Bnip3	protein_coding
ENSMUSG00000075297	1.86943	0.032528	0.00704068	2.69491	chr10	22034485	22164748	H60b	protein_coding
ENSMUSG00000021591	1.86388	4.62751e-25	6.19144e-27	10.746	chr13	75987987	75998273	Glrx	protein_coding
ENSMUSG00000020122	1.863	0.000626143	7.32691e-05	3.96541	chr11	16702203	16868158	Egfr	protein_coding
ENSMUSG00000034612	1.8599	2.01621e-21	3.3683e-23	9.92116	chr10	82821332	83031734	Chst11	protein_coding
ENSMUSG00000003863	1.85972	1.01017e-05	8.29609e-07	4.92827	chr7	44988546	45016443	Ppfia3	protein_coding
ENSMUSG00000058755	1.85917	5.88477e-20	1.07012e-21	9.5699	chr11	4186420	4191026	Osm	protein_coding
ENSMUSG00000022534	1.85686	8.40726e-20	1.55368e-21	9.53127	chr16	3525082	3535961	Mefv	protein_coding
ENSMUSG00000054843	1.84585	1.83008e-32	1.71806e-34	12.2482	chr19	57599466	58121775	Atrnl1	protein_coding
ENSMUSG00000024334	1.83859	8.02429e-05	7.71704e-06	4.47289	chr17	34311314	34314208	H2-Oa	protein_coding
ENSMUSG00000021493	1.83707	3.63099e-23	5.42179e-25	10.3252	chr13	55643608	55661489	Pdlim7	protein_coding
ENSMUSG00000026110	1.83669	3.00707e-31	3.00084e-33	12.014	chr1	37478421	37580097	Mgat4a	protein_coding
ENSMUSG00000021569	1.83336	9.21954e-10	4.23903e-11	6.59547	chr13	74059466	74085903	Trip13	protein_coding
ENSMUSG00000031722	1.83172	6.95702e-05	6.6032e-06	4.50609	chr8	110301760	110305804	Hp	protein_coding
ENSMUSG00000043336	1.82868	2.05733e-31	2.00745e-33	12.0472	chr16	57173456	57393489	Filip1l	protein_coding
ENSMUSG00000074227	1.82575	7.69919e-06	6.17506e-07	4.98566	chr7	28955748	28981337	Spint2	protein_coding
ENSMUSG00000030516	1.8241	0.00282596	0.00040923	3.53406	chr7	64945913	65177529	Tjp1	protein_coding
ENSMUSG00000058624	1.81703	1.34982e-24	1.8559e-26	10.6442	chr19	21368671	21450809	Gda	protein_coding
ENSMUSG00000029135	1.8162	1.59572e-33	1.3683e-35	12.4517	chr5	32293145	32315186	Fosl2	protein_coding
ENSMUSG00000120333	1.81468	0.0108147	0.00191038	3.10382	chr16	91130921	91164032		lncRNA
ENSMUSG00000030790	1.812	0.00101466	0.000125933	3.83428	chr7	110226868	110229027	Adm	protein_coding
ENSMUSG00000085586	1.80497	1.2807e-05	1.07073e-06	4.87817	chr11	97535010	97551193	Gm11613	lncRNA
ENSMUSG00000028542	1.80055	5.06635e-10	2.24331e-11	6.68924	chr4	117691703	117732395	Slc6a9	protein_coding
ENSMUSG00000039607	1.78915	0.00141156	0.000183018	3.74137	chr9	116401814	117701749	Rbms3	protein_coding
ENSMUSG00000022586	1.78822	2.00544e-42	1.31937e-44	14.0118	chr15	74851383	74855279	Ly6i	protein_coding
ENSMUSG00000022816	1.78236	5.85529e-14	1.67937e-15	7.96299	chr16	37597235	37656876	Fstl1	protein_coding
ENSMUSG00000107355	1.77368	4.17024e-12	1.47968e-13	7.38897	chr5	31714166	31728817	AI839979	lncRNA
ENSMUSG00000034765	1.7709	1.12456e-06	7.83897e-08	5.3708	chr19	53517540	53530862	Dusp5	protein_coding
ENSMUSG00000039753	1.75797	1.83347e-28	2.03297e-30	11.4626	chr5	43901957	43978980	Fbxl5	protein_coding
ENSMUSG00000003038	1.75238	1.28584e-24	1.75843e-26	10.6492	chr4	133692049	133695961	Hmgn2	protein_coding
ENSMUSG00000029223	1.74848	7.55907e-28	8.71685e-30	11.3359	chr5	66833434	66844577	Uchl1	protein_coding
ENSMUSG00000017057	1.74581	4.55788e-23	6.87321e-25	10.3024	chrX	35375763	35434912	Il13ra1	protein_coding
ENSMUSG00000020377	1.74557	1.39735e-07	8.49068e-09	5.75842	chr11	50127288	50129443	Ltc4s	protein_coding
ENSMUSG00000029103	1.73523	1.40581e-40	9.76832e-43	13.7028	chr5	35248845	35263110	Lrpap1	protein_coding
ENSMUSG00000018476	1.73029	0.00421975	0.000646463	3.41133	chr11	69289334	69304501	Kdm6b	protein_coding
ENSMUSG00000026656	1.72473	8.22724e-41	5.65592e-43	13.7424	chr1	170786186	170804116	Fcgr2b	protein_coding
ENSMUSG00000024186	1.72432	0.0219229	0.0043982	2.84809	chr17	26421925	26430298	Rgs11	protein_coding
ENSMUSG00000026994	1.71639	0.0141437	0.00262111	3.009	chr2	65913110	65955338	Galnt3	protein_coding
ENSMUSG00000102715	1.71525	1.00657e-09	4.65042e-11	6.58172	chr3	50470848	50561675	Gm6209	lncRNA
ENSMUSG00000096140	1.71314	0.000479749	5.48264e-05	4.03404	chr17	43845079	43854530	Ankrd66	protein_coding
ENSMUSG00000063568	1.71166	0.00221041	0.000305876	3.61027	chr6	52745782	53045616	Jazf1	protein_coding
ENSMUSG00000037989	1.70873	3.90926e-05	3.57174e-06	4.63486	chr13	49189779	49301490	Wnk2	protein_coding
ENSMUSG00000032013	1.70781	0.00225632	0.000312896	3.60438	chr9	43222145	43247412	Trim29	protein_coding
ENSMUSG00000021360	1.70447	1.18419e-13	3.50144e-15	7.8716	chr13	41013230	41114368	Gcnt2	protein_coding
ENSMUSG00000026637	1.7033	1.89038e-11	7.09869e-13	7.17752	chr1	191729166	191776868	Traf5	protein_coding
ENSMUSG00000024247	1.68028	2.5094e-11	9.51598e-13	7.13733	chr17	83522721	83532499	Pkdcc	protein_coding
ENSMUSG00000098274	1.66986	0.0117053	0.0021	3.07571	chr16	55786638	55791798	Rpl24	protein_coding
ENSMUSG00000029376	1.6658	5.73556e-07	3.83699e-08	5.49819	chr5	91078976	91169227	Mthfd2l	protein_coding
ENSMUSG00000024486	1.66296	0.00105721	0.000131761	3.82314	chr18	36637980	36648858	Hbegf	protein_coding
ENSMUSG00000025757	1.6629	7.8691e-30	8.20183e-32	11.7373	chr3	40699814	40750538	Hspa4l	protein_coding
ENSMUSG00000022218	1.66083	0.00740068	0.0012287	3.23213	chr14	55937466	55951383	Tgm1	protein_coding
ENSMUSG00000017737	1.65913	0.0325334	0.00704633	2.69465	chr2	164782700	164797770	Mmp9	protein_coding
ENSMUSG00000026833	1.65145	1.56007e-17	3.48272e-19	8.95226	chr2	28083004	28120748	Olfm1	protein_coding
ENSMUSG00000013974	1.63344	3.0104e-22	4.65089e-24	10.1169	chr8	3715754	3719259	Mcemp1	protein_coding
ENSMUSG00000056592	1.63284	3.73198e-07	2.43042e-08	5.57818	chr7	43211680	43224885	Zfp658	protein_coding
ENSMUSG00000053101	1.63126	2.69105e-25	3.54086e-27	10.7974	chr13	19933852	20008427	Gpr141	protein_coding
ENSMUSG00000025044	1.6221	2.10109e-38	1.55314e-40	13.3298	chr8	40034726	40095714	Msr1	protein_coding
ENSMUSG00000029752	1.62151	1.34427e-13	3.9847e-15	7.85541	chr6	7675169	7693254	Asns	protein_coding
ENSMUSG00000078452	1.62037	0.0110415	0.00195561	3.09689	chr10	22236451	22250038	Raet1d	protein_coding
ENSMUSG00000108006	1.61876	0.0194302	0.00382773	2.89202	chr6	87254727	87256732	Gm44418	lncRNA
ENSMUSG00000121011	1.61806	0.0112357	0.00199664	3.09073	chr6	124297846	124298604		lncRNA
ENSMUSG00000035356	1.61232	0.00199593	0.000273392	3.63929	chr16	55631738	55659262	Nfkbiz	protein_coding
ENSMUSG00000035678	1.61204	4.51645e-16	1.11175e-17	8.56174	chr17	57412325	57414757	Tnfsf9	protein_coding
ENSMUSG00000050860	1.60959	0.0231047	0.00467615	2.82854	chr11	95715325	95722966	Phospho1	protein_coding
ENSMUSG00000054855	1.60009	0.000166994	1.71216e-05	4.29946	chr15	98561302	98575342	Rnd1	protein_coding
ENSMUSG00000024912	1.59952	0.00017179	1.76513e-05	4.2927	chr19	5497575	5505974	Fosl1	protein_coding
ENSMUSG00000028527	1.59914	1.26483e-12	4.18868e-14	7.555	chr4	101276474	101324192	Ak4	protein_coding
ENSMUSG00000120737	1.5959	0.00179748	0.000243022	3.6695	chr7	19013105	19014239		lncRNA
ENSMUSG00000115783	1.59536	2.99277e-16	7.25626e-18	8.61078	chr7	144468202	144468374	Bc1	lncRNA
ENSMUSG00000063889	1.59117	1.93751e-12	6.61686e-14	7.49526	chr18	3266048	3337748	Crem	protein_coding
ENSMUSG00000092569	1.58789	7.09568e-05	6.75054e-06	4.50141	chr18	75491711	75500160	Gm20544	lncRNA
ENSMUSG00000021728	1.58396	2.30045e-26	2.83986e-28	11.0267	chr13	117345072	117410951	Emb	protein_coding
ENSMUSG00000029553	1.58026	9.87388e-14	2.89764e-15	7.89524	chr6	16833372	16898440	Tfec	protein_coding
ENSMUSG00000027221	1.5798	0.00142847	0.000185316	3.73824	chr2	92430052	92445595	Chst1	protein_coding
ENSMUSG00000008318	1.57969	1.17815e-08	6.21823e-10	6.1848	chr7	100495054	100512653	Relt	protein_coding
ENSMUSG00000034271	1.57791	6.98778e-14	2.03001e-15	7.9395	chr12	85645801	85686652	Jdp2	protein_coding
ENSMUSG00000027832	1.57627	0.0379346	0.00848537	2.63212	chr3	66127331	66133226	Ptx3	protein_coding
ENSMUSG00000051439	1.57613	7.58636e-24	1.10476e-25	10.4767	chr18	36858120	36859851	Cd14	protein_coding
ENSMUSG00000058056	1.57444	7.63772e-13	2.45031e-14	7.62447	chr8	61964467	62355724	Palld	protein_coding
ENSMUSG00000029413	1.57365	9.57514e-20	1.78366e-21	9.51693	chr5	92405518	92426029	Naaa	protein_coding
ENSMUSG00000022221	1.57297	1.61023e-08	8.66533e-10	6.13223	chr14	56022452	56026322	Ripk3	protein_coding
ENSMUSG00000108825	1.57163	0.039421	0.00892498	2.61491	chr7	83282579	83285025	Gm45838	TEC
ENSMUSG00000039470	1.57074	0.0388995	0.00875587	2.62144	chr8	40876856	40963309	Zdhhc2	protein_coding
ENSMUSG00000025076	1.56541	8.13261e-11	3.28839e-12	6.96481	chr19	56385561	56430776	Casp7	protein_coding
ENSMUSG00000029095	1.56186	0.000899836	0.000109819	3.86781	chr5	35915224	36042317	Ablim2	protein_coding
ENSMUSG00000086712	1.56132	0.0016677	0.000222517	3.69198	chr4	53261356	53270232	Mexis	lncRNA
ENSMUSG00000008193	1.55528	0.00415562	0.000634955	3.41623	chr7	44175417	44181495	Spib	protein_coding
ENSMUSG00000024525	1.55256	2.35119e-07	1.49124e-08	5.66257	chr18	67422256	67455542	Impa2	protein_coding
ENSMUSG00000079293	1.54774	0.00294053	0.000428863	3.52165	chr6	129438554	129449742	Clec7a	protein_coding
ENSMUSG00000036362	1.54747	6.27119e-09	3.18473e-10	6.28951	chr3	59115313	59118303	P2ry13	protein_coding
ENSMUSG00000062248	1.54282	0.000266676	2.87611e-05	4.18306	chr13	51799268	51804696	Cks2	protein_coding
ENSMUSG00000023330	1.5426	2.58773e-06	1.9014e-07	5.20873	chr2	125994061	126007199	Dtwd1	protein_coding
ENSMUSG00000026875	1.54111	3.2473e-22	5.04089e-24	10.109	chr2	34831762	34851784	Traf1	protein_coding
ENSMUSG00000024953	1.54016	8.2523e-21	1.43354e-22	9.77557	chr19	6884065	6887474	Prdx5	protein_coding
ENSMUSG00000034488	1.53844	0.0371592	0.00827347	2.6407	chr13	88969591	89471342	Edil3	protein_coding
ENSMUSG00000046245	1.53819	2.25174e-25	2.91288e-27	10.8153	chr5	137820214	137834543	Pilra	protein_coding
ENSMUSG00000031112	1.53282	0.046722	0.0110243	2.54193	chrX	49929924	49981974	Stk26	protein_coding
ENSMUSG00000053219	1.53143	1.44143e-06	1.02396e-07	5.32242	chr10	22034468	22250038	Raet1e	protein_coding
ENSMUSG00000032997	1.52361	1.01358e-05	8.33338e-07	4.92739	chr1	75451213	75455951	Chpf	protein_coding
ENSMUSG00000046687	1.5204	0.045008	0.0105034	2.5588	chr10	61906902	61908141	Gm5424	processed_pseudogene
ENSMUSG00000102895	1.51855	6.6277e-06	5.23902e-07	5.01735	chr3	50529635	50530966	5830415G21Rik	TEC
ENSMUSG00000045362	1.51547	2.01152e-14	5.51652e-16	8.09954	chr7	143161396	143182459	Tnfrsf26	protein_coding
ENSMUSG00000024590	1.50917	0.00543324	0.000862699	3.33185	chr18	56840885	56886496	Lmnb1	protein_coding
ENSMUSG00000000730	1.50569	0.00152993	0.000201539	3.71708	chr10	77877781	77899456	Dnmt3l	protein_coding
ENSMUSG00000022895	1.5029	3.09622e-27	3.70778e-29	11.2084	chr16	95502942	95522095	Ets2	protein_coding
ENSMUSG00000021990	1.50091	5.29622e-10	2.349e-11	6.6825	chr14	60871450	61002005	Spata13	protein_coding
ENSMUSG00000073910	1.4991	3.30035e-09	1.61017e-10	6.39455	chr4	34949074	35157484	Mob3b	protein_coding
ENSMUSG00000042498	1.49532	6.0553e-06	4.75364e-07	5.036	chrX	138381116	138455331	Radx	protein_coding
ENSMUSG00000029915	1.49015	9.21402e-24	1.34859e-25	10.4579	chr6	40551828	40562755	Clec5a	protein_coding
ENSMUSG00000021759	1.48772	2.13996e-05	1.87769e-06	4.76616	chr13	112937326	113004428	Plpp1	protein_coding
ENSMUSG00000007655	1.48388	1.10527e-12	3.63576e-14	7.5734	chr6	17306334	17341451	Cav1	protein_coding
ENSMUSG00000073802	1.48237	0.00704535	0.00115825	3.24897	chr4	89224536	89229276	Cdkn2b	protein_coding
ENSMUSG00000055632	1.47101	0.0117366	0.00210647	3.0748	chr2	31204427	31350750	Hmcn2	protein_coding
ENSMUSG00000071847	1.46818	0.0430202	0.00993751	2.578	chr18	63055302	63094250	Apcdd1	protein_coding
ENSMUSG00000049866	1.46569	5.84416e-22	9.2881e-24	10.0489	chr1	88600847	88629943	Arl4c	protein_coding
ENSMUSG00000022901	1.46534	1.56281e-19	2.96897e-21	9.46382	chr16	36424231	36486443	Cd86	protein_coding
ENSMUSG00000027646	1.45046	3.04151e-14	8.56605e-16	8.04583	chr2	157260364	157313782	Src	protein_coding
ENSMUSG00000103103	1.44746	0.0338007	0.00738328	2.67904	chr9	108444667	108446855	4833445I07Rik	lncRNA
ENSMUSG00000097296	1.43621	0.0386991	0.00869527	2.62381	chr8	84935549	84936238	Gm26532	lncRNA
ENSMUSG00000110697	1.43293	0.0484644	0.0115106	2.5268	chr8	127539378	127634965	Gm31718	lncRNA
ENSMUSG00000050914	1.43244	0.000246912	2.63923e-05	4.20255	chr8	46449939	46458744	Ankrd37	protein_coding
ENSMUSG00000027333	1.42728	5.0566e-18	1.08772e-19	9.0798	chr2	131333416	131367842	Smox	protein_coding
ENSMUSG00000056671	1.42241	0.000230658	2.44162e-05	4.22013	chr18	42008665	42084307	Prelid2	protein_coding
ENSMUSG00000022150	1.41656	2.12053e-26	2.60207e-28	11.0346	chr15	6329269	6470193	Dab2	protein_coding
ENSMUSG00000003849	1.41639	4.90762e-10	2.16577e-11	6.69439	chr8	108114857	108129838	Nqo1	protein_coding
ENSMUSG00000026579	1.41504	0.0487925	0.0116066	2.52388	chr1	163979407	164047846	F5	protein_coding
ENSMUSG00000030231	1.41451	2.73626e-06	2.01457e-07	5.19799	chr6	140369780	140542836	Plekha5	protein_coding
ENSMUSG00000031765	1.41402	3.71887e-16	9.07175e-18	8.58515	chr8	94905710	94906955	Mt1	protein_coding
ENSMUSG00000033316	1.41194	0.0299241	0.0063706	2.72807	chr5	110692221	110769246	Galnt9	protein_coding
ENSMUSG00000026131	1.40764	6.22015e-19	1.23226e-20	9.3139	chr1	33947306	34347742	Dst	protein_coding
ENSMUSG00000027347	1.40299	5.12929e-05	4.76985e-06	4.57466	chr2	117110474	117173482	Rasgrp1	protein_coding
ENSMUSG00000038527	1.39782	5.45759e-11	2.15431e-12	7.02411	chr6	124470072	124487602	C1rl	protein_coding
ENSMUSG00000035914	1.39674	0.000281345	3.05095e-05	4.16963	chr9	58431581	58462720	Cd276	protein_coding
ENSMUSG00000041957	1.39611	0.00726741	0.00120336	3.23808	chr16	16031182	16090576	Pkp2	protein_coding
ENSMUSG00000026923	1.39567	1.61878e-16	3.82917e-18	8.68375	chr2	26347915	26406675	Notch1	protein_coding
ENSMUSG00000036053	1.39543	8.66293e-15	2.31814e-16	8.20436	chr2	52747872	53023816	Fmnl2	protein_coding
ENSMUSG00000002997	1.39397	3.64376e-14	1.03699e-15	8.0224	chr12	32008475	32111295	Prkar2b	protein_coding
ENSMUSG00000036019	1.39391	0.0136483	0.00251517	3.02151	chr10	105023524	105410312	Tmtc2	protein_coding
ENSMUSG00000028645	1.3933	2.46569e-16	5.94186e-18	8.63366	chr4	118965908	118995180	Slc2a1	protein_coding
ENSMUSG00000028647	1.38901	2.41519e-06	1.76926e-07	5.22208	chr4	123798625	123806062	Mycbp	protein_coding
ENSMUSG00000078122	1.38635	3.57959e-07	2.32589e-08	5.58583	chrX	95283498	95287267	F630028O10Rik	lncRNA
ENSMUSG00000031482	1.38117	1.16288e-05	9.64006e-07	4.89885	chr8	22865567	22888613	Slc25a15	protein_coding
ENSMUSG00000064215	1.37882	1.44082e-15	3.73837e-17	8.42083	chr12	103400470	103406498	Ifi27	protein_coding
ENSMUSG00000052125	1.37722	0.000132796	1.33503e-05	4.35428	chr12	33161710	33197611	F730043M19Rik	lncRNA
ENSMUSG00000071713	1.37561	4.52685e-20	8.16493e-22	9.59782	chr15	78209952	78238047	Csf2rb	protein_coding
ENSMUSG00000042677	1.37433	5.53291e-11	2.18813e-12	7.02194	chr4	125012216	125021633	Zc3h12a	protein_coding
ENSMUSG00000027907	1.36789	7.43307e-21	1.28573e-22	9.78658	chr3	93427795	93433594	S100a11	protein_coding
ENSMUSG00000053398	1.36107	7.3318e-05	7.0077e-06	4.49345	chr3	98220486	98247306	Phgdh	protein_coding
ENSMUSG00000039943	1.36088	7.0374e-11	2.81434e-12	6.9867	chr2	135500931	135856513	Plcb4	protein_coding
ENSMUSG00000080316	1.35926	3.81336e-12	1.35024e-13	7.40114	chr17	18047420	18063271	Spaca6	protein_coding
ENSMUSG00000041268	1.35889	1.13068e-18	2.33716e-20	9.2457	chr9	54272442	54408910	Dmxl2	protein_coding
ENSMUSG00000089929	1.35465	2.07519e-06	1.50638e-07	5.25178	chr9	89081262	89089880	Bcl2a1b	protein_coding
ENSMUSG00000049093	1.35368	6.87898e-05	6.52405e-06	4.50865	chr6	67399916	67468839	Il23r	protein_coding
ENSMUSG00000071454	1.3526	6.49415e-12	2.34746e-13	7.32735	chr12	3622381	3831796	Dtnb	protein_coding
ENSMUSG00000037868	1.34827	3.40455e-06	2.55693e-07	5.15348	chr10	67371305	67378018	Egr2	protein_coding
ENSMUSG00000032883	1.3435	1.13621e-11	4.20788e-13	7.2487	chr1	78635542	78685460	Acsl3	protein_coding
ENSMUSG00000023911	1.34274	0.0471369	0.0111431	2.53818	chr17	23995890	24005055	Flywch2	protein_coding
ENSMUSG00000098098	1.34273	0.00336982	0.000500284	3.4806	chr18	61747529	61780560	Bvht	lncRNA
ENSMUSG00000048216	1.33953	0.000137075	1.38311e-05	4.34653	chr6	13834457	13839941	Gpr85	protein_coding
ENSMUSG00000055639	1.33907	0.00255681	0.000363449	3.56529	chr14	98024289	98407201	Dach1	protein_coding
ENSMUSG00000117679	1.33762	3.81826e-06	2.90152e-07	5.12973	chr18	36804207	36812419	Apbb3	protein_coding
ENSMUSG00000034640	1.33697	1.44666e-17	3.20815e-19	8.96132	chr3	65435831	65462939	Tiparp	protein_coding
ENSMUSG00000117234	1.33568	1.9221e-07	1.19918e-08	5.69984	chr17	22286245	22288869	Gm7818	processed_pseudogene
ENSMUSG00000036469	1.32961	1.22156e-20	2.14911e-22	9.73448	chr8	66070552	66924289	Marchf1	protein_coding
ENSMUSG00000036478	1.32415	5.4332e-24	7.87188e-26	10.5088	chr10	96452868	96458671	Btg1	protein_coding
ENSMUSG00000049658	1.32206	8.48892e-17	1.98292e-18	8.75826	chr13	100154502	100240578	Bdp1	protein_coding
ENSMUSG00000045038	1.31905	3.177e-06	2.3743e-07	5.16736	chr17	86475213	86965347	Prkce	protein_coding
ENSMUSG00000004698	1.31746	0.004053	0.000617177	3.42395	chr12	34097579	34967094	Hdac9	protein_coding
ENSMUSG00000036390	1.31719	1.13068e-18	2.34026e-20	9.24555	chr6	67012080	67014441	Gadd45a	protein_coding
ENSMUSG00000018417	1.31701	0.00134143	0.000172537	3.75616	chr1	51788924	51955230	Myo1b	protein_coding
ENSMUSG00000021575	1.31681	2.01408e-12	6.89326e-14	7.48989	chr13	74359237	74440450	Ahrr	protein_coding
ENSMUSG00000035107	1.31393	7.9007e-13	2.56387e-14	7.61863	chr16	58228806	58290090	Dcbld2	protein_coding
ENSMUSG00000004947	1.31388	5.12615e-07	3.40948e-08	5.51899	chr5	136023654	136061726	Dtx2	protein_coding
ENSMUSG00000050212	1.31304	4.4145e-08	2.48006e-09	5.96276	chr4	126041537	126043668	Eva1b	protein_coding
ENSMUSG00000028525	1.31291	1.17872e-11	4.37403e-13	7.24345	chr4	101944740	102464456	Pde4b	protein_coding
ENSMUSG00000045551	1.30705	5.28101e-13	1.67862e-14	7.67312	chr17	18096733	18104202	Fpr1	protein_coding
ENSMUSG00000046727	1.30587	0.0378435	0.0084622	2.63305	chr18	36475573	36536150	Cystm1	protein_coding
ENSMUSG00000024044	1.2958	0.000834425	0.000100664	3.88899	chr17	69382678	69596984	Epb41l3	protein_coding
ENSMUSG00000026748	1.29423	6.00478e-06	4.70954e-07	5.03778	chr2	16361115	16760650	Plxdc2	protein_coding
ENSMUSG00000030748	1.29253	4.84982e-10	2.13309e-11	6.69661	chr7	125151292	125178646	Il4ra	protein_coding
ENSMUSG00000121091	1.28823	0.000563293	6.51235e-05	3.99343	chr8	66925056	66925493		lncRNA
ENSMUSG00000002980	1.2827	0.0153403	0.00287347	2.98096	chr7	19490056	19504941	Bcam	protein_coding
ENSMUSG00000034795	1.27748	1.78223e-05	1.53614e-06	4.80648	chr14	77274212	77349697	Ccdc122	protein_coding
ENSMUSG00000085148	1.27739	2.48978e-07	1.58464e-08	5.65214	chr11	75352365	75357502	Mir22hg	lncRNA
ENSMUSG00000029552	1.27144	6.87589e-16	1.72304e-17	8.51109	chr6	17065148	17105827	Tes	protein_coding
ENSMUSG00000035513	1.26912	0.0349036	0.00769386	2.66522	chr2	29084553	29143017	Ntng2	protein_coding
ENSMUSG00000038518	1.26844	1.36647e-08	7.30304e-10	6.15938	chr13	44882950	45075119	Jarid2	protein_coding
ENSMUSG00000028517	1.25967	2.98452e-14	8.38349e-16	8.04847	chr4	105014544	105089961	Plpp3	protein_coding
ENSMUSG00000044968	1.24977	1.42961e-05	1.21001e-06	4.85399	chr5	21867899	21906394	Napepld	protein_coding
ENSMUSG00000052155	1.24972	1.1304e-05	9.33368e-07	4.90519	chr2	48704121	48793281	Acvr2a	protein_coding
ENSMUSG00000034110	1.24942	7.10022e-05	6.76537e-06	4.50094	chr5	130173702	130184647	Kctd7	protein_coding
ENSMUSG00000029186	1.24807	8.5882e-12	3.14884e-13	7.28787	chr5	52898916	52926682	Pi4k2b	protein_coding
ENSMUSG00000016496	1.24803	3.75747e-21	6.33281e-23	9.85795	chr19	29344855	29365495	Cd274	protein_coding
ENSMUSG00000049090	1.24558	1.05994e-14	2.85984e-16	8.17909	chr18	84106188	84115653	Zadh2	protein_coding
ENSMUSG00000001348	1.24345	3.39415e-13	1.05628e-14	7.73229	chr9	22038023	22047007	Acp5	protein_coding
ENSMUSG00000037447	1.24186	7.75331e-09	4.01764e-10	6.25334	chr1	36346814	36363110	Arid5a	protein_coding
ENSMUSG00000033565	1.24092	0.00283226	0.000410979	3.53293	chr15	76963190	77191204	Rbfox2	protein_coding
ENSMUSG00000066441	1.23827	7.48171e-15	1.99652e-16	8.22229	chr12	79221111	79239067	Rdh11	protein_coding
ENSMUSG00000037613	1.23779	4.88661e-11	1.92029e-12	7.04015	chr7	143219546	143239609	Tnfrsf23	protein_coding
ENSMUSG00000022562	1.23766	0.0167411	0.00317917	2.94986	chr15	76180801	76212215	Oplah	protein_coding
ENSMUSG00000079470	1.23425	0.00368033	0.000552267	3.45403	chr1	78635755	78649229	Utp14b	protein_coding
ENSMUSG00000031958	1.23266	0.0282477	0.00595107	2.75047	chr8	112350417	112357006	Ldhd	protein_coding
ENSMUSG00000026866	1.23257	0.0251053	0.00518488	2.79532	chr2	43445341	43572734	Kynu	protein_coding
ENSMUSG00000022505	1.23133	9.47371e-05	9.27903e-06	4.43333	chr16	10099613	10131832	Emp2	protein_coding
ENSMUSG00000030109	1.23083	4.12726e-10	1.80003e-11	6.72139	chr6	121320035	121342734	Slc6a12	protein_coding
ENSMUSG00000053641	1.22886	7.91233e-11	3.18763e-12	6.96919	chr9	64718622	64826949	Dennd4a	protein_coding
ENSMUSG00000033306	1.22653	1.12137e-09	5.23053e-11	6.56422	chr16	24212257	24811328	Lpp	protein_coding
ENSMUSG00000025161	1.22524	5.22323e-13	1.65253e-14	7.67513	chr11	120839306	120851694	Slc16a3	protein_coding
ENSMUSG00000047415	1.22507	8.87213e-07	6.09926e-08	5.41587	chr12	100842941	100874457	Gpr68	protein_coding
ENSMUSG00000032691	1.22486	3.11804e-14	8.8277e-16	8.04215	chr11	59432394	59457782	Nlrp3	protein_coding
ENSMUSG00000022102	1.22386	5.569e-09	2.81167e-10	6.30882	chr14	71003476	71015935	Dok2	protein_coding
ENSMUSG00000025959	1.22337	8.68101e-12	3.18928e-13	7.28615	chr1	64068606	64161441	Klf7	protein_coding
ENSMUSG00000109251	1.22301	0.00716158	0.00118266	3.24303	chr7	143181761	143224351	E230032D23Rik	lncRNA
ENSMUSG00000001473	1.22262	3.29534e-10	1.41507e-11	6.75635	chr18	67523787	67535819	Tubb6	protein_coding
ENSMUSG00000022564	1.21698	1.59654e-11	5.9717e-13	7.20113	chr15	76130964	76134104	Grina	protein_coding
ENSMUSG00000045664	1.20924	7.42208e-09	3.83503e-10	6.2606	chr19	5965664	5974844	Cdc42ep2	protein_coding
ENSMUSG00000041895	1.20546	4.721e-09	2.3591e-10	6.33593	chr11	109464157	109502793	Wipi1	protein_coding
ENSMUSG00000090231	1.20179	5.38815e-10	2.39376e-11	6.67973	chr17	35075350	35081494	Cfb	protein_coding
ENSMUSG00000046794	1.20106	3.38088e-06	2.53666e-07	5.15497	chr8	35842893	35855293	Ppp1r3b	protein_coding
ENSMUSG00000041762	1.20099	0.000139239	1.40906e-05	4.34244	chr2	73171850	73216916	Gpr155	protein_coding
ENSMUSG00000090137	1.2002	0.000371058	4.14176e-05	4.09943	chr8	70960913	70963451	Uba52	protein_coding
ENSMUSG00000060703	1.19692	6.66709e-17	1.53765e-18	8.78688	chr2	60082337	60114832	Cd302	protein_coding
ENSMUSG00000042298	1.19592	0.000192588	2.00873e-05	4.26392	chr11	62172299	62219277	Ttc19	protein_coding
ENSMUSG00000019850	1.19543	2.73774e-14	7.62958e-16	8.06	chr10	18876658	18891405	Tnfaip3	protein_coding
ENSMUSG00000075229	1.1947	7.75432e-05	7.43447e-06	4.48085	chr16	35892055	35912490	Ccdc58	protein_coding
ENSMUSG00000028111	1.19006	4.72375e-07	3.13566e-08	5.53369	chr3	95406567	95416673	Ctsk	protein_coding
ENSMUSG00000052837	1.18988	6.98677e-18	1.53391e-19	9.04231	chr8	85701113	85705347	Junb	protein_coding
ENSMUSG00000044447	1.18879	1.02729e-11	3.78931e-13	7.26288	chr14	67989584	68170891	Dock5	protein_coding
ENSMUSG00000024220	1.18647	1.31925e-10	5.47088e-12	6.89279	chr17	28396103	28424860	Zfp523	protein_coding
ENSMUSG00000026074	1.18577	1.93727e-19	3.72331e-21	9.44013	chr1	39940073	40065470	Map4k4	protein_coding
ENSMUSG00000015243	1.18526	1.12071e-18	2.30305e-20	9.24727	chr4	53030787	53159895	Abca1	protein_coding
ENSMUSG00000020069	1.18157	1.8053e-07	1.11964e-08	5.71153	chr10	62850443	62859996	Hnrnph3	protein_coding
ENSMUSG00000041736	1.17891	8.81056e-12	3.24339e-13	7.28389	chr15	83447793	83458404	Tspo	protein_coding
ENSMUSG00000030142	1.1779	9.47188e-19	1.90446e-20	9.26756	chr6	123258748	123266829	Clec4e	protein_coding
ENSMUSG00000040010	1.17744	0.00859799	0.00147262	3.18003	chr8	122607889	122634433	Slc7a5	protein_coding
ENSMUSG00000022822	1.17677	3.9918e-20	7.17037e-22	9.61121	chr16	20150053	20245144	Abcc5	protein_coding
ENSMUSG00000037493	1.17429	0.00029159	3.17498e-05	4.16054	chr9	54452078	54467502	Cib2	protein_coding
ENSMUSG00000074677	1.16988	1.94038e-11	7.30082e-13	7.17368	chr3	15849309	15902692	Sirpb1c	protein_coding
ENSMUSG00000005813	1.16455	1.77042e-13	5.32643e-15	7.81895	chr3	138164717	138195276	Metap1	protein_coding
ENSMUSG00000019832	1.16214	1.90499e-16	4.53434e-18	8.66452	chr10	10420746	10434009	Rab32	protein_coding
ENSMUSG00000042289	1.16085	0.0235524	0.00478953	2.82086	chr7	127399776	127402974	Hsd3b7	protein_coding
ENSMUSG00000029821	1.16014	0.00145947	0.00018977	3.73226	chr6	50165868	50240842	Gsdme	protein_coding
ENSMUSG00000044674	1.15808	3.24985e-07	2.09242e-08	5.60418	chr5	4803839	4808035	Fzd1	protein_coding
ENSMUSG00000039701	1.15721	7.51259e-05	7.19161e-06	4.48794	chr3	122725142	122778159	Usp53	protein_coding
ENSMUSG00000062070	1.15721	3.96406e-11	1.54132e-12	7.07072	chrX	105230706	105247305	Pgk1	protein_coding
ENSMUSG00000020592	1.15195	2.92037e-18	6.19563e-20	9.14086	chr12	8821323	8843715	Sdc1	protein_coding
ENSMUSG00000003865	1.14871	1.42979e-07	8.70898e-09	5.75413	chr7	45084268	45106043	Gys1	protein_coding
ENSMUSG00000039747	1.14861	6.38838e-16	1.58671e-17	8.52064	chr5	136176313	136199567	Orai2	protein_coding
ENSMUSG00000038412	1.1484	7.22228e-07	4.917e-08	5.45429	chr9	121677629	121687428	Higd1a	protein_coding
ENSMUSG00000013089	1.14692	0.000514414	5.90799e-05	4.01646	chr16	22200059	22258469	Etv5	protein_coding
ENSMUSG00000023067	1.14279	5.57018e-12	2.00111e-13	7.34872	chr17	29309950	29319701	Cdkn1a	protein_coding
ENSMUSG00000029581	1.13812	0.0101156	0.00176994	3.12635	chr5	142946098	142958940	Fscn1	protein_coding
ENSMUSG00000028671	1.13547	0.0016646	0.000221979	3.69259	chr4	135691038	135695489	Gale	protein_coding
ENSMUSG00000054091	1.1339	1.37939e-12	4.59866e-14	7.54283	chr3	122717852	122719833	1810037I17Rik	protein_coding
ENSMUSG00000005667	1.13269	7.60897e-13	2.43545e-14	7.62526	chr6	83282673	83302890	Mthfd2	protein_coding
ENSMUSG00000078453	1.13212	6.8492e-13	2.18721e-14	7.63911	chr10	17887008	17899036	Abracl	protein_coding
ENSMUSG00000056501	1.13155	9.40535e-13	3.07301e-14	7.59521	chr2	167530835	167532338	Cebpb	protein_coding
ENSMUSG00000024772	1.13149	5.19526e-18	1.12888e-19	9.07576	chr19	6326755	6350126	Ehd1	protein_coding
ENSMUSG00000047139	1.1282	2.77168e-07	1.78045e-08	5.63208	chr10	43454280	43460261	Cd24a	protein_coding
ENSMUSG00000095440	1.12684	0.00291929	0.000424686	3.52425	chr15	100948075	100976448	Fignl2	protein_coding
ENSMUSG00000090958	1.12614	0.0345222	0.00758682	2.66993	chr7	98138490	98151388	Lrrc32	protein_coding
ENSMUSG00000074813	1.12571	0.000188995	1.96428e-05	4.26891	chr2	128020239	128344685	Morrbid	lncRNA
ENSMUSG00000023262	1.12468	0.0189243	0.00370429	2.9023	chr9	106310180	106315518	Acy1	protein_coding
ENSMUSG00000042364	1.12167	1.86478e-10	7.88481e-12	6.84063	chr13	113728715	113755100	Snx18	protein_coding
ENSMUSG00000022744	1.11725	6.28161e-09	3.19467e-10	6.28902	chr16	58548273	58554614	Cldnd1	protein_coding
ENSMUSG00000004270	1.11553	1.41874e-09	6.64905e-11	6.52837	chr6	124639990	124681381	Lpcat3	protein_coding
ENSMUSG00000026701	1.1149	8.81015e-15	2.36405e-16	8.20201	chr1	161067682	161078789	Prdx6	protein_coding
ENSMUSG00000025355	1.11466	7.6499e-13	2.45986e-14	7.62397	chr10	128626779	128636693	Mmp19	protein_coding
ENSMUSG00000028982	1.11312	0.000218949	2.31282e-05	4.23233	chr4	149828493	149858734	Slc25a33	protein_coding
ENSMUSG00000040339	1.11072	2.84765e-09	1.37878e-10	6.41822	chr3	108878313	108934923	Fam102b	protein_coding
ENSMUSG00000031490	1.10936	8.31661e-12	3.03696e-13	7.29275	chr8	27750357	27766702	Eif4ebp1	protein_coding
ENSMUSG00000035828	1.10778	1.79279e-09	8.48154e-11	6.4918	chr15	88746389	88749929	Pim3	protein_coding
ENSMUSG00000045237	1.10679	1.70195e-05	1.45688e-06	4.81706	chrX	69429483	69433023	Eola1	protein_coding
ENSMUSG00000081723	1.10575	1.19561e-07	7.21185e-09	5.78592	chr7	4277188	4285644	Gm15931	unprocessed_pseudogene
ENSMUSG00000039478	1.10306	0.00402133	0.000611761	3.42635	chr8	40760499	40839349	Micu3	protein_coding
ENSMUSG00000095788	1.10224	2.20073e-08	1.20058e-09	6.08017	chr3	15436713	15491580	Sirpb1a	protein_coding
ENSMUSG00000041313	1.10195	1.04652e-05	8.61787e-07	4.92083	chr5	148264220	148336714	Slc7a1	protein_coding
ENSMUSG00000095028	1.10164	1.17123e-08	6.16939e-10	6.18604	chr3	15560811	15640125	Sirpb1b	protein_coding
ENSMUSG00000019960	1.1006	3.58127e-05	3.25354e-06	4.65413	chr10	99099093	99103351	Dusp6	protein_coding
ENSMUSG00000048234	1.09509	1.77304e-17	3.97126e-19	8.93776	chr1	39590377	39616486	Rnf149	protein_coding
ENSMUSG00000029185	1.09455	5.18341e-05	4.82401e-06	4.5723	chr5	65127414	65199229	Fam114a1	protein_coding
ENSMUSG00000023150	1.09307	1.7799e-11	6.67068e-13	7.18602	chr1	151220228	151240173	Ivns1abp	protein_coding
ENSMUSG00000034266	1.09058	0.000231915	2.45664e-05	4.21875	chr12	85733443	85755861	Batf	protein_coding
ENSMUSG00000034220	1.08813	6.46795e-07	4.3652e-08	5.4754	chr1	92759367	92788501	Gpc1	protein_coding
ENSMUSG00000060591	1.08744	6.33051e-10	2.82178e-11	6.65558	chr7	140534750	140535900	Ifitm2	protein_coding
ENSMUSG00000120343	1.08708	0.0168209	0.00319722	2.94811	chr11	20691718	20692910		lncRNA
ENSMUSG00000029449	1.08536	0.0166972	0.00316837	2.95091	chr5	123241107	123270755	Rhof	protein_coding
ENSMUSG00000006818	1.08115	6.32904e-15	1.67957e-16	8.24299	chr17	13225733	13258950	Sod2	protein_coding
ENSMUSG00000063229	1.07933	4.32695e-12	1.53848e-13	7.38379	chr7	46490899	46505051	Ldha	protein_coding
ENSMUSG00000008398	1.07767	2.53692e-12	8.81398e-14	7.45756	chr10	93083276	93146997	Elk3	protein_coding
ENSMUSG00000031605	1.0767	2.82769e-08	1.55933e-09	6.03811	chr8	65192709	65302669	Klhl2	protein_coding
ENSMUSG00000047193	1.07566	0.0110208	0.00195113	3.09757	chr9	6928503	7184446	Dync2h1	protein_coding
ENSMUSG00000001630	1.07335	0.000202994	2.12927e-05	4.25089	chr6	146626493	146680310	Stk38l	protein_coding
ENSMUSG00000042766	1.07174	0.00919808	0.00159035	3.15767	chr3	89141484	89153616	Trim46	protein_coding
ENSMUSG00000030878	1.07064	0.00240764	0.000338507	3.5839	chr7	120556259	120581535	Cdr2	protein_coding
ENSMUSG00000121107	1.07041	0.00160746	0.000213527	3.70245	chr8	123170365	123173215	9330133O14Rik	lncRNA
ENSMUSG00000030786	1.06872	1.96203e-13	5.94641e-15	7.80508	chr7	127661812	127717663	Itgam	protein_coding
ENSMUSG00000030560	1.06849	2.89305e-16	6.99311e-18	8.61502	chr7	87927293	87960096	Ctsc	protein_coding
ENSMUSG00000049719	1.06288	0.0126459	0.00229492	3.04915	chr9	110673574	110685590	Prss46	protein_coding
ENSMUSG00000096768	1.06189	6.2416e-05	5.86966e-06	4.53103	chrY	90796007	90827734	Gm47283	lncRNA
ENSMUSG00000029534	1.05974	0.000481108	5.50173e-05	4.03322	chr6	17692932	17943024	St7	protein_coding
ENSMUSG00000020057	1.05824	4.13475e-15	1.09421e-16	8.29409	chr10	88158666	88214942	Dram1	protein_coding
ENSMUSG00000044339	1.05713	0.0272591	0.00571458	2.76372	chr5	114261987	114266279	Alkbh2	protein_coding
ENSMUSG00000031373	1.0556	0.0185337	0.00360865	2.91049	chrX	162759818	162810993	Car5b	protein_coding
ENSMUSG00000059743	1.05468	2.5587e-11	9.74075e-13	7.13412	chr3	89000895	89009266	Fdps	protein_coding
ENSMUSG00000060586	1.05387	1.35418e-05	1.14016e-06	4.86576	chr17	34524841	34535648	H2-Eb1	protein_coding
ENSMUSG00000106874	1.05173	5.19219e-07	3.45813e-08	5.5165	chr6	18842933	18848532	Gm20186	lncRNA
ENSMUSG00000028862	1.04711	0.0498098	0.011937	2.514	chr4	132968129	132980240	Map3k6	protein_coding
ENSMUSG00000001247	1.04577	0.00275788	0.000397332	3.54185	chr7	30657195	30672889	Lsr	protein_coding
ENSMUSG00000022971	1.04498	3.40613e-07	2.20412e-08	5.59517	chr16	91169671	91202477	Ifnar2	protein_coding
ENSMUSG00000024190	1.04084	2.28872e-05	2.02005e-06	4.75141	chr17	26724564	26781102	Dusp1	protein_coding
ENSMUSG00000027995	1.03961	1.01904e-14	2.74195e-16	8.18417	chr3	83743579	83749074	Tlr2	protein_coding
ENSMUSG00000028859	1.03941	0.0212011	0.00422988	2.86049	chr4	125918343	125938233	Csf3r	protein_coding
ENSMUSG00000001627	1.03851	7.80546e-13	2.5272e-14	7.62049	chr12	40251566	40298503	Ifrd1	protein_coding
ENSMUSG00000021982	1.03708	6.39216e-08	3.67616e-09	5.89814	chr14	59796837	59835408	Cdadc1	protein_coding
ENSMUSG00000043432	1.03607	0.00198845	0.000271928	3.64067	chr7	4150914	4153373	Leng9	protein_coding
ENSMUSG00000120328	1.03492	0.0126747	0.00230202	3.04822	chr13	52699620	52722133		lncRNA
ENSMUSG00000061143	1.03491	0.0286653	0.00606022	2.74451	chr3	51593328	52012497	Maml3	protein_coding
ENSMUSG00000032000	1.03438	3.28116e-09	1.59838e-10	6.39568	chr9	7848700	7873187	Birc3	protein_coding
ENSMUSG00000021687	1.03436	3.0053e-09	1.45955e-10	6.40954	chr13	94337818	94422365	Scamp1	protein_coding
ENSMUSG00000023947	1.03347	3.50101e-13	1.09213e-14	7.72804	chr17	45866629	45874095	Nfkbie	protein_coding
ENSMUSG00000032965	1.03332	8.66695e-10	3.97214e-11	6.60511	chr16	49519596	49585489	Ift57	protein_coding
ENSMUSG00000024236	1.03179	1.04605e-08	5.45912e-10	6.2053	chr18	4920540	5119299	Svil	protein_coding
ENSMUSG00000071369	1.02783	8.43865e-05	8.15919e-06	4.46096	chr10	19810218	20018499	Map3k5	protein_coding
ENSMUSG00000022369	1.02532	0.0475081	0.0112449	2.535	chr15	55420804	55489819	Mtbp	protein_coding
ENSMUSG00000021298	1.02519	3.85326e-06	2.93096e-07	5.12783	chr12	112814493	112831848	Gpr132	protein_coding
ENSMUSG00000009292	1.02449	7.82805e-05	7.51673e-06	4.47851	chr10	77743556	77806397	Trpm2	protein_coding
ENSMUSG00000066800	1.02374	6.88087e-12	2.49233e-13	7.31932	chr1	153625172	153639967	Rnasel	protein_coding
ENSMUSG00000036867	1.02348	3.9055e-07	2.55209e-08	5.56968	chr9	63860358	63929341	Smad6	protein_coding
ENSMUSG00000046982	1.02341	6.61342e-08	3.81318e-09	5.8921	chr18	84029752	84105831	Tshz1	protein_coding
ENSMUSG00000026385	1.02207	2.94069e-11	1.12384e-12	7.11442	chr1	120041010	120048808	Dbi	protein_coding
ENSMUSG00000041220	1.02131	0.00690562	0.00113324	3.25517	chr3	129326004	129432144	Elovl6	protein_coding
ENSMUSG00000039232	1.0195	6.67901e-09	3.42146e-10	6.27837	chr10	12813953	12840042	Stx11	protein_coding
ENSMUSG00000023832	1.01609	4.70191e-05	4.35156e-06	4.59384	chr17	13161777	13179634	Acat2	protein_coding
ENSMUSG00000020227	1.01472	4.63003e-09	2.29995e-10	6.33985	chr10	119977553	120038035	Irak3	protein_coding
ENSMUSG00000028152	1.01392	6.16036e-06	4.85434e-07	5.03198	chr3	138447956	138613666	Tspan5	protein_coding
ENSMUSG00000035235	1.01376	2.8131e-06	2.07739e-07	5.19228	chr14	61835696	61843395	Trim13	protein_coding
ENSMUSG00000054708	1.01296	0.000666162	7.83103e-05	3.94951	chr10	81464374	81483444	Ankrd24	protein_coding
ENSMUSG00000025939	1.01162	4.24244e-07	2.78795e-08	5.55426	chr1	16611014	16689713	Ube2w	protein_coding
ENSMUSG00000075010	1.01054	9.20577e-08	5.4366e-09	5.83323	chr19	11021557	11033245	AW112010	lncRNA
ENSMUSG00000021365	1.01009	0.000548596	6.33027e-05	4.00015	chr13	41463057	41640838	Nedd9	protein_coding
ENSMUSG00000040511	1.0071	6.64507e-08	3.83634e-09	5.8911	chr7	19637503	19655085	Pvr	protein_coding
ENSMUSG00000022514	1.00699	7.85611e-05	7.54949e-06	4.47758	chr16	26400454	26548867	Il1rap	protein_coding
ENSMUSG00000027952	1.00659	1.16288e-05	9.64481e-07	4.89875	chr3	89361848	89376320	Pmvk	protein_coding
ENSMUSG00000040268	1.00485	1.45519e-12	4.86209e-14	7.53557	chr7	130467486	130515042	Plekha1	protein_coding
ENSMUSG00000091575	1.00161	0.0252995	0.00523832	2.792	chr3	106389298	106393229	2010016I18Rik	lncRNA
ENSMUSG00000079414	1.00154	0.0091246	0.0015763	3.16026	chr17	57398336	57412963	Gm11110	lncRNA
ENSMUSG00000038291	1.00145	6.91959e-06	5.49864e-07	5.00804	chr8	46486298	46605196	Snx25	protein_coding

## Sheet: Down_BCG 72h
ensembl_gene_id	logfc	fdr	pvalue	stat	chromosome_name	start_position	end_position	external_gene_name	gene_biotype
ENSMUSG00000086763	-7.48425	7.25263e-06	5.7901e-07	-4.99809	chr6	32488008	32492511	Plxna4os1	lncRNA
ENSMUSG00000015854	-7.13337	6.09209e-19	1.20239e-20	-9.3165	chr3	87265188	87278380	Cd5l	protein_coding
ENSMUSG00000046323	-6.53188	0.00121972	0.000154809	-3.78322	chr6	122603369	122607231	Dppa3	protein_coding
ENSMUSG00000042793	-6.27064	0.00279197	0.000403275	-3.53793	chr1	134911039	135033014	Lgr6	protein_coding
ENSMUSG00000114761	-6.20847	0.00349661	0.000522889	-3.46875	chr19	12516952	12518187	Gm47242	lncRNA
ENSMUSG00000022469	-6.08358	9.49002e-07	6.5521e-08	-5.40304	chr15	97642651	97665853	Rapgef3	protein_coding
ENSMUSG00000111118	-5.84133	8.41472e-09	4.37282e-10	-6.2401	chr19	12506119	12507904	Gm6545	processed_pseudogene
ENSMUSG00000109876	-5.76036	0.00247362	0.000349796	-3.57532	chr8	83808887	83813586	Gm45449	lncRNA
ENSMUSG00000030651	-5.55768	0.0221465	0.00444796	-2.84451	chr7	101226177	101234807	Art2b	protein_coding
ENSMUSG00000121481	-5.53618	0.00468529	0.000730431	-3.37789	chr9	48315096	48343280		lncRNA
ENSMUSG00000094562	-5.52816	0.0252562	0.00522374	-2.7929	chr14	53994813	53995378	Trav13-4-dv7	TR_V_gene
ENSMUSG00000097827	-5.43314	0.0329103	0.0071377	-2.69035	chr15	100357621	100366572	5330439K02Rik	lncRNA
ENSMUSG00000021579	-5.39837	0.000148303	1.50846e-05	-4.32745	chr13	74507697	74512124	Lrrc14b	protein_coding
ENSMUSG00000062488	-5.16646	9.42426e-74	2.64727e-76	-18.4866	chr19	34585370	34590801	Ifit3b	protein_coding
ENSMUSG00000045875	-5.08364	1.31986e-28	1.42445e-30	-11.4934	chr14	66872700	67008617	Adra1a	protein_coding
ENSMUSG00000048142	-5.06952	0.00025819	2.77314e-05	-4.19134	chr5	34153328	34163260	Nat8l	protein_coding
ENSMUSG00000045322	-4.75805	7.43307e-21	1.28226e-22	-9.78685	chr9	106099797	106104082	Tlr9	protein_coding
ENSMUSG00000066677	-4.71698	8.57329e-06	6.96485e-07	-4.96234	chr1	173501241	173525961	Ifi208	protein_coding
ENSMUSG00000020911	-4.59112	0.0491222	0.0117141	-2.52064	chr11	100031636	100039491	Krt19	protein_coding
ENSMUSG00000068246	-4.53222	6.78369e-13	2.16127e-14	-7.64065	chr15	77613239	77620582	Apol9b	protein_coding
ENSMUSG00000035852	-4.49943	4.33565e-08	2.42614e-09	-5.96635	chr10	79656823	79666324	Misp	protein_coding
ENSMUSG00000111094	-4.48935	0.00385588	0.00058317	-3.43932	chr9	120698226	120702926	Gm34425	lncRNA
ENSMUSG00000054072	-4.38443	6.3566e-09	3.2469e-10	-6.28651	chr18	60509099	60525706	Iigp1	protein_coding
ENSMUSG00000074896	-4.29497	1.27072e-110	1.12719e-113	-22.6594	chr19	34560931	34566131	Ifit3	protein_coding
ENSMUSG00000036526	-4.2596	6.82604e-05	6.46879e-06	-4.51046	chr5	140858745	140986337	Card11	protein_coding
ENSMUSG00000097597	-4.23006	7.92414e-10	3.61413e-11	-6.61909	chr10	8760381	8762622	Gm26674	lncRNA
ENSMUSG00000033470	-4.21292	9.13204e-05	8.90852e-06	-4.4421	chr14	73263043	73286554	Cysltr2	protein_coding
ENSMUSG00000018339	-4.21225	3.87474e-39	2.80695e-41	-13.4568	chr11	54793279	54801203	Gpx3	protein_coding
ENSMUSG00000050232	-4.1765	1.25453e-07	7.57653e-09	-5.77762	chrX	100775141	100777875	Cxcr3	protein_coding
ENSMUSG00000022494	-4.04928	0.0185407	0.00361272	-2.91014	chr16	11801977	12088766	Shisa9	protein_coding
ENSMUSG00000010021	-4.03987	0.00239647	0.00033676	-3.58525	chr11	114656214	114681565	Kif19a	protein_coding
ENSMUSG00000094796	-3.97737	4.65488e-08	2.62198e-09	-5.95367	chr13	120761928	120770315	BC147527	protein_coding
ENSMUSG00000073491	-3.94504	4.66209e-79	9.64952e-82	-19.1502	chr1	173393849	173426840	Ifi213	protein_coding
ENSMUSG00000090942	-3.93289	3.27812e-13	1.01533e-14	-7.73732	chr18	60426452	60436088	F830016B08Rik	protein_coding
ENSMUSG00000024013	-3.92774	6.90022e-21	1.18336e-22	-9.79497	chr17	29579888	29598635	Fgd2	protein_coding
ENSMUSG00000045932	-3.86891	1.93397e-19	3.70269e-21	-9.44071	chr19	34528094	34553819	Ifit2	protein_coding
ENSMUSG00000067591	-3.84929	0.000271312	2.93212e-05	-4.17867	chr6	130300252	130314537	Klra3	protein_coding
ENSMUSG00000004552	-3.82147	2.39819e-08	1.31361e-09	-6.06572	chr1	131566044	131603243	Ctse	protein_coding
ENSMUSG00000090125	-3.74409	1.62142e-05	1.38434e-06	-4.82725	chr4	124550600	124554448	Pou3f1	protein_coding
ENSMUSG00000037849	-3.71685	1.00642e-65	3.79414e-68	-17.4444	chr1	173296051	173318607	Ifi206	protein_coding
ENSMUSG00000038370	-3.6851	1.94563e-13	5.88235e-15	-7.80645	chr1	171000831	171023837	Pcp4l1	protein_coding
ENSMUSG00000003418	-3.66973	0.0488826	0.0116394	-2.52289	chr2	13655832	13798875	St8sia6	protein_coding
ENSMUSG00000002104	-3.65736	0.0127181	0.00231227	-3.04688	chr2	90865965	90876074	Rapsn	protein_coding
ENSMUSG00000087362	-3.61412	0.0127181	0.00231273	-3.04682	chr2	84331089	84361718	Gm13710	lncRNA
ENSMUSG00000044703	-3.56746	1.82808e-23	2.71617e-25	-10.3913	chr14	59514362	59534971	Phf11a	protein_coding
ENSMUSG00000110235	-3.54319	0.000102828	1.01475e-05	-4.41401	chr13	97696405	97720504	Gm5086	lncRNA
ENSMUSG00000031129	-3.53788	6.73914e-36	5.18089e-38	-12.8892	chr9	94551962	95112498	Slc9a9	protein_coding
ENSMUSG00000078763	-3.5276	4.13092e-49	2.22913e-51	-15.0789	chr11	83007675	83013496	Slfn1	protein_coding
ENSMUSG00000078921	-3.51228	4.1846e-45	2.56743e-47	-14.4484	chr11	48948021	48955033	Tgtp2	protein_coding
ENSMUSG00000025154	-3.4954	4.04332e-51	2.00253e-53	-15.3869	chr19	41755027	41790486	Arhgap19	protein_coding
ENSMUSG00000050103	-3.4868	1.74011e-09	8.21949e-11	-6.49653	chr12	37291640	37632201	Agmo	protein_coding
ENSMUSG00000037664	-3.46674	6.82867e-08	3.95243e-09	-5.88617	chr7	143012076	143014787	Cdkn1c	protein_coding
ENSMUSG00000023274	-3.46194	7.1036e-07	4.8257e-08	-5.45762	chr6	124841655	124865184	Cd4	protein_coding
ENSMUSG00000117444	-3.40963	2.16608e-05	1.90541e-06	-4.76321	chr17	75079137	75126930	Gm50020	lncRNA
ENSMUSG00000070858	-3.38759	0.000362162	4.01837e-05	-4.10642	chr5	34140777	34142357	Gm1673	protein_coding
ENSMUSG00000028370	-3.38228	0.00286112	0.000415379	-3.53012	chr4	65042411	65275746	Pappa	protein_coding
ENSMUSG00000107761	-3.37526	1.30857e-05	1.09886e-06	-4.87305	chr6	125060400	125060992	2010008C14Rik	TEC
ENSMUSG00000039304	-3.35295	5.54022e-07	3.70061e-08	-5.50457	chr3	27371177	27396576	Tnfsf10	protein_coding
ENSMUSG00000024677	-3.34962	6.69798e-57	2.92121e-59	-16.2335	chr19	11493876	11508620	Ms4a6b	protein_coding
ENSMUSG00000036862	-3.34681	4.97011e-06	3.84295e-07	-5.07658	chr7	105402197	105436861	Dchs1	protein_coding
ENSMUSG00000021880	-3.32875	0.00152867	0.000200802	-3.718	chr14	51361365	51369644	Rnase6	protein_coding
ENSMUSG00000004347	-3.28057	0.000991179	0.000122652	-3.84076	chr6	56046789	56629472	Pde1c	protein_coding
ENSMUSG00000079339	-3.26955	1.82958e-16	4.34133e-18	-8.66947	chr19	34570291	34579356	Ifit1bl1	protein_coding
ENSMUSG00000000386	-3.2572	6.95567e-51	3.49635e-53	-15.3508	chr16	97248235	97264107	Mx1	protein_coding
ENSMUSG00000071042	-3.25593	2.35294e-12	8.10517e-14	-7.4686	chr17	75742891	75836049	Rasgrp3	protein_coding
ENSMUSG00000008136	-3.2317	0.00614536	0.000995305	-3.29185	chr1	43162234	43236144	Fhl2	protein_coding
ENSMUSG00000029650	-3.20821	1.50795e-24	2.10676e-26	-10.6324	chr5	147815247	147831625	Slc46a3	protein_coding
ENSMUSG00000002985	-3.20501	8.14093e-16	2.05208e-17	-8.49081	chr7	19430034	19433113	Apoe	protein_coding
ENSMUSG00000117239	-3.15897	0.00977819	0.00170439	-3.13742	chr17	13561503	13566142	Gpr31c	transcribed_processed_pseudogene
ENSMUSG00000028037	-3.14841	5.18477e-55	2.45288e-57	-15.9593	chr3	151436559	151455597	Ifi44	protein_coding
ENSMUSG00000025330	-3.13865	6.60371e-08	3.8027e-09	-5.89255	chr4	140473176	140501547	Padi4	protein_coding
ENSMUSG00000058163	-3.13805	7.84796e-46	4.64102e-48	-14.5657	chr11	48778249	48793041	Gm5431	protein_coding
ENSMUSG00000031385	-3.12541	0.000118186	1.18029e-05	-4.3812	chrX	72800696	72816120	Plxnb3	protein_coding
ENSMUSG00000036896	-3.11363	4.07315e-81	7.82835e-84	-19.3993	chr4	136617115	136620376	C1qc	protein_coding
ENSMUSG00000031327	-3.10507	0.0111869	0.0019855	-3.09239	chrX	102400082	102439698	Chic1	protein_coding
ENSMUSG00000059994	-3.06432	1.25523e-07	7.59003e-09	-5.77732	chr3	87283694	87310241	Fcrl1	protein_coding
ENSMUSG00000069793	-3.06234	1.58267e-40	1.11143e-42	-13.6934	chr11	82869216	82882656	Slfn9	protein_coding
ENSMUSG00000024675	-3.00617	2.32316e-09	1.10594e-10	-6.45171	chr19	11382134	11404610	Ms4a4c	protein_coding
ENSMUSG00000030064	-2.99634	2.66564e-72	7.88185e-75	-18.3027	chr6	97263828	97594502	Frmd4b	protein_coding
ENSMUSG00000000204	-2.98229	1.50921e-33	1.28296e-35	-12.4569	chr11	83066012	83081042	Slfn4	protein_coding
ENSMUSG00000004951	-2.96233	0.00246427	0.000348109	-3.57659	chr5	135916773	135918417	Hspb1	protein_coding
ENSMUSG00000073555	-2.95401	3.10235e-28	3.46286e-30	-11.4164	chr18	60345152	60380892	Gm4951	protein_coding
ENSMUSG00000116655	-2.95265	0.0105121	0.00184553	-3.11403	chr17	15372421	15393320	Gm35455	lncRNA
ENSMUSG00000067714	-2.93054	1.66237e-12	5.60349e-14	-7.51703	chr6	125044883	125059435	Lpar5	protein_coding
ENSMUSG00000001349	-2.91336	0.0325044	0.00703285	-2.69528	chr9	22010512	22020926	Cnn1	protein_coding
ENSMUSG00000030117	-2.91317	9.36278e-33	8.44367e-35	-12.3057	chr6	122582362	122587046	Gdf3	protein_coding
ENSMUSG00000085129	-2.90385	3.18704e-05	2.8624e-06	-4.68045	chr2	166289371	166301152	5031425F14Rik	lncRNA
ENSMUSG00000022885	-2.89855	1.14337e-47	6.42345e-50	-14.8553	chr16	23043490	23179100	St6gal1	protein_coding
ENSMUSG00000066026	-2.88986	4.71056e-55	2.19371e-57	-15.9663	chr4	144619397	144654779	Dhrs3	protein_coding
ENSMUSG00000024803	-2.86428	0.0147012	0.00273529	-2.99602	chr19	36089361	36097499	Ankrd1	protein_coding
ENSMUSG00000086851	-2.85548	0.017199	0.00328775	-2.93947	chr11	53455515	53458140	A430108G06Rik	lncRNA
ENSMUSG00000048852	-2.85295	0.00443038	0.00068476	-3.39561	chr11	48795483	48883053	Gm12185	protein_coding
ENSMUSG00000052512	-2.829	1.49872e-24	2.08279e-26	-10.6334	chr7	48558464	49259838	Nav2	protein_coding
ENSMUSG00000056492	-2.79456	0.020515	0.00407632	-2.87219	chr17	43671342	43770448	Adgrf5	protein_coding
ENSMUSG00000027322	-2.79078	7.6589e-90	9.05842e-93	-20.43	chr2	130911140	130928685	Siglec1	protein_coding
ENSMUSG00000035835	-2.77031	0.0463072	0.0109059	-2.5457	chr10	79696309	79710468	Plppr3	protein_coding
ENSMUSG00000085213	-2.75673	7.10022e-05	6.76167e-06	-4.50106	chr4	150651326	150653178	Gm13091	lncRNA
ENSMUSG00000048058	-2.75452	5.7242e-36	4.35831e-38	-12.9025	chr2	101780548	102016730	Ldlrad3	protein_coding
ENSMUSG00000106219	-2.72881	3.28827e-05	2.9679e-06	-4.67303	chr5	64202321	64207571	5830416I19Rik	lncRNA
ENSMUSG00000040613	-2.69964	4.1025e-49	2.18347e-51	-15.0803	chr6	122554751	122579403	Apobec1	protein_coding
ENSMUSG00000036887	-2.69507	7.62839e-76	1.97364e-78	-18.749	chr4	136623228	136626114	C1qa	protein_coding
ENSMUSG00000037224	-2.69274	1.31176e-07	7.95121e-09	-5.76949	chr5	34352237	34445793	Zfyve28	protein_coding
ENSMUSG00000031451	-2.68192	1.43483e-64	5.51531e-67	-17.2908	chr8	13515374	13544490	Gas6	protein_coding
ENSMUSG00000020641	-2.65539	4.89997e-44	3.115e-46	-14.2754	chr12	26492745	26506451	Rsad2	protein_coding
ENSMUSG00000038390	-2.65498	2.34504e-37	1.76814e-39	-13.1471	chr6	124835407	124840946	Gpr162	protein_coding
ENSMUSG00000021624	-2.64303	7.64053e-11	3.06683e-12	-6.97463	chr13	102830066	102876137	Cd180	protein_coding
ENSMUSG00000034652	-2.63793	5.09434e-61	2.03352e-63	-16.8108	chr11	114780867	114795480	Cd300a	protein_coding
ENSMUSG00000090222	-2.6261	1.8834e-07	1.17365e-08	-5.70351	chr1	173604095	173625836	Ifi203-ps	unprocessed_pseudogene
ENSMUSG00000035041	-2.61691	0.0410804	0.0094016	-2.59709	chr10	80920158	80934708	Creb3l3	protein_coding
ENSMUSG00000024781	-2.60988	4.48243e-76	1.12657e-78	-18.7788	chr19	34469718	34504874	Lipa	protein_coding
ENSMUSG00000027358	-2.60721	1.11313e-12	3.66984e-14	-7.57219	chr2	133394079	133404805	Bmp2	protein_coding
ENSMUSG00000026170	-2.60665	3.51006e-16	8.53644e-18	-8.59214	chr1	74752733	74777051	Cyp27a1	protein_coding
ENSMUSG00000069893	-2.59735	2.00008e-16	4.77548e-18	-8.65861	chr11	48836977	48870225	9930111J21Rik1	protein_coding
ENSMUSG00000036905	-2.5905	6.78147e-86	9.52454e-89	-19.9727	chr4	136607440	136613498	C1qb	protein_coding
ENSMUSG00000031144	-2.57504	0.00143266	0.000185967	-3.73735	chrX	7504710	7519495	Syp	protein_coding
ENSMUSG00000023826	-2.57324	0.00199867	0.000273915	-3.6388	chr17	11059271	12282248	Prkn	protein_coding
ENSMUSG00000097572	-2.56701	0.00600946	0.000969741	-3.29916	chr9	122124935	122139994	Gm26797	lncRNA
ENSMUSG00000027318	-2.56443	1.17686e-13	3.47109e-15	-7.87269	chr2	130892511	130905734	Adam33	protein_coding
ENSMUSG00000032661	-2.54865	6.22874e-11	2.47713e-12	-7.00459	chr5	120891163	120915726	Oas3	protein_coding
ENSMUSG00000111818	-2.53481	0.00330173	0.00048911	-3.48665	chr9	65427864	65437149	Gm17749	lncRNA
ENSMUSG00000031098	-2.5044	0.0249954	0.00514674	-2.7977	chr7	141988587	141994133	Syt8	protein_coding
ENSMUSG00000047747	-2.46623	3.70378e-33	3.28543e-35	-12.3816	chr8	83589985	83817897	Rnf150	protein_coding
ENSMUSG00000018986	-2.46576	6.05444e-22	9.7118e-24	-10.0445	chr11	83082156	83105980	Slfn3	protein_coding
ENSMUSG00000071324	-2.44023	0.0265652	0.00554751	-2.77339	chr10	41790986	41894438	Armc2	protein_coding
ENSMUSG00000101581	-2.43431	0.0479207	0.0113575	-2.5315	chr9	96647615	96664530	C430002N11Rik	lncRNA
ENSMUSG00000069892	-2.43279	2.85929e-05	2.55324e-06	-4.70383	chr11	48906701	48942069	9930111J21Rik2	protein_coding
ENSMUSG00000041058	-2.42918	2.24727e-68	7.30928e-71	-17.7981	chr4	19608303	19708993	Wwp1	protein_coding
ENSMUSG00000027848	-2.42491	1.06623e-14	2.88469e-16	-8.17805	chr3	103629538	103645317	Olfml3	protein_coding
ENSMUSG00000028194	-2.41689	0.0353232	0.00779679	-2.66075	chr3	145464430	145600032	Ddah1	protein_coding
ENSMUSG00000001095	-2.41321	0.0352964	0.00778828	-2.66111	chr11	78287913	78313043	Slc13a2	protein_coding
ENSMUSG00000019966	-2.39419	4.5166e-09	2.23359e-10	-6.34436	chr10	99851492	99936278	Kitl	protein_coding
ENSMUSG00000034459	-2.38974	9.01273e-07	6.20925e-08	-5.41267	chr19	34618271	34627409	Ifit1	protein_coding
ENSMUSG00000034614	-2.38432	0.0186949	0.00364694	-2.90719	chr11	3280401	3292971	Pik3ip1	protein_coding
ENSMUSG00000091649	-2.37405	9.22923e-29	9.89236e-31	-11.5248	chr14	59558413	59578800	Phf11b	protein_coding
ENSMUSG00000023367	-2.37016	2.04108e-17	4.60179e-19	-8.92146	chr6	48817853	48824005	Tmem176a	protein_coding
ENSMUSG00000041827	-2.36555	3.3971e-05	3.07617e-06	-4.66567	chr5	115061299	115075974	Oasl1	protein_coding
ENSMUSG00000087477	-2.35632	0.0493573	0.0117847	-2.51853	chr5	115055374	115061336	Gm13822	lncRNA
ENSMUSG00000055322	-2.35287	8.18385e-13	2.66181e-14	-7.61379	chr1	73949390	74163608	Tns1	protein_coding
ENSMUSG00000062980	-2.35156	0.00728447	0.00120726	-3.23716	chr6	21985915	22256403	Cped1	protein_coding
ENSMUSG00000086109	-2.35076	0.0325044	0.0070324	-2.69531	chr2	6476811	6483430	Gm13391	lncRNA
ENSMUSG00000045868	-2.34952	1.26962e-14	3.45374e-16	-8.15632	chr7	105755763	105814533	Gvin1	protein_coding
ENSMUSG00000078606	-2.34931	8.7311e-19	1.74906e-20	-9.27664	chr7	105544346	105603174	Gvin2	protein_coding
ENSMUSG00000029919	-2.34518	1.14385e-44	7.18709e-47	-14.3773	chr6	65094277	65121892	Hpgds	protein_coding
ENSMUSG00000032402	-2.31841	3.30241e-11	1.27429e-12	-7.09707	chr9	63554049	63665276	Smad3	protein_coding
ENSMUSG00000020638	-2.31255	2.56987e-25	3.36241e-27	-10.8021	chr12	26519203	26529836	Cmpk2	protein_coding
ENSMUSG00000072109	-2.30669	0.00962381	0.00167321	-3.14283	chr1	85083667	85091756	A530040E14Rik	lncRNA
ENSMUSG00000020053	-2.29492	3.45191e-59	1.45446e-61	-16.5558	chr10	87694127	87772904	Igf1	protein_coding
ENSMUSG00000070047	-2.29481	0.010323	0.0018108	-3.11963	chr8	45388484	45505294	Fat1	protein_coding
ENSMUSG00000044456	-2.29229	4.04189e-27	4.89998e-29	-11.1837	chr12	102249307	102357114	Rin3	protein_coding
ENSMUSG00000024140	-2.29081	6.42928e-16	1.60162e-17	-8.51956	chr17	87061128	87140838	Epas1	protein_coding
ENSMUSG00000049871	-2.28	7.82588e-10	3.55774e-11	-6.62142	chr16	3762871	3794496	Nlrc3	protein_coding
ENSMUSG00000078616	-2.27453	6.95856e-14	2.01638e-15	-7.94033	chr7	104031272	104050044	Trim30c	protein_coding
ENSMUSG00000053835	-2.25697	1.98901e-32	1.88197e-34	-12.2408	chr17	36316587	36331452	H2-T24	protein_coding
ENSMUSG00000059824	-2.24997	0.0289236	0.00612553	-2.74098	chr7	45354512	45359627	Dbp	protein_coding
ENSMUSG00000031824	-2.24954	9.23887e-25	1.25662e-26	-10.6804	chr8	120840891	120892045	6430548M08Rik	protein_coding
ENSMUSG00000120140	-2.24945	3.1924e-06	2.38817e-07	-5.16627	chr7	101186993	101232039	Gm19765	lncRNA
ENSMUSG00000068245	-2.24752	2.39984e-06	1.75624e-07	-5.22345	chr14	59584856	59602919	Phf11d	protein_coding
ENSMUSG00000032890	-2.24014	0.0193349	0.00380752	-2.89368	chr4	120712013	120753776	Rims3	protein_coding
ENSMUSG00000041992	-2.23837	6.01055e-22	9.59697e-24	-10.0457	chr12	117480099	117723472	Rapgef5	protein_coding
ENSMUSG00000040552	-2.23012	1.924e-66	6.96896e-69	-17.541	chr6	122824097	122833120	C3ar1	protein_coding
ENSMUSG00000032725	-2.21841	1.45213e-17	3.23102e-19	-8.96054	chr7	101489195	101506401	Folr2	protein_coding
ENSMUSG00000027111	-2.20015	6.03305e-28	6.8233e-30	-11.3573	chr2	71575960	71688760	Itga6	protein_coding
ENSMUSG00000057346	-2.19032	0.04589	0.0107669	-2.55017	chr15	77287989	77295335	Apol9a	protein_coding
ENSMUSG00000062515	-2.1896	2.94576e-06	2.18624e-07	-5.18276	chr3	10269148	10273636	Fabp4	protein_coding
ENSMUSG00000027843	-2.18649	1.14874e-13	3.37963e-15	-7.87602	chr3	103767111	103819563	Ptpn22	protein_coding
ENSMUSG00000025498	-2.17271	1.00213e-06	6.92629e-08	-5.39307	chr7	140842619	140846394	Irf7	protein_coding
ENSMUSG00000074505	-2.15887	0.00118674	0.000150272	-3.79062	chr9	15821485	16412581	Fat3	protein_coding
ENSMUSG00000027219	-2.14931	4.01427e-16	9.82202e-18	-8.57601	chr2	122256958	122291618	Slc28a2	protein_coding
ENSMUSG00000073489	-2.14171	6.6223e-44	4.30782e-46	-14.2528	chr1	173574859	173594509	Ifi204	protein_coding
ENSMUSG00000027293	-2.14005	1.78397e-47	1.01542e-49	-14.8246	chr2	119919656	119985087	Ehd4	protein_coding
ENSMUSG00000017493	-2.13407	9.47297e-47	5.51807e-49	-14.7105	chr11	98932070	98945218	Igfbp4	protein_coding
ENSMUSG00000055435	-2.13328	2.9744e-31	2.94625e-33	-12.0155	chr8	116409681	116434533	Maf	protein_coding
ENSMUSG00000037370	-2.12907	3.78566e-07	2.46818e-08	-5.5755	chr10	24513812	24588057	Enpp1	protein_coding
ENSMUSG00000070427	-2.1253	1.05228e-21	1.71906e-23	-9.98806	chr7	101664092	101667897	Il18bp	protein_coding
ENSMUSG00000024397	-2.12493	3.75642e-21	6.30327e-23	-9.85842	chr17	35389967	35395044	Aif1	protein_coding
ENSMUSG00000025993	-2.11544	1.3331e-12	4.43447e-14	-7.54757	chr1	45947228	45965683	Slc40a1	protein_coding
ENSMUSG00000031274	-2.11337	9.8888e-05	9.71482e-06	-4.42343	chrX	140258381	140472230	Col4a5	protein_coding
ENSMUSG00000035863	-2.09226	3.13769e-09	1.52617e-10	-6.40274	chr10	79629406	79656730	Palm	protein_coding
ENSMUSG00000029810	-2.08879	5.16767e-29	5.50078e-31	-11.5753	chr6	48810752	48818430	Tmem176b	protein_coding
ENSMUSG00000068196	-2.08757	0.000386438	4.32772e-05	-4.08925	chr16	57444621	57575100	Col8a1	protein_coding
ENSMUSG00000039206	-2.0784	5.03576e-24	7.2216e-26	-10.5169	chr5	143450339	143491697	Daglb	protein_coding
ENSMUSG00000085501	-2.07822	0.00572692	0.000917374	-3.31471	chr11	120126060	120126948	Gm11772	lncRNA
ENSMUSG00000032750	-2.07471	3.76724e-05	3.43084e-06	-4.64318	chrX	74010449	74129064	Gab3	protein_coding
ENSMUSG00000029298	-2.06957	1.30146e-17	2.87652e-19	-8.97334	chr5	105225496	105287405	Gbp9	protein_coding
ENSMUSG00000109729	-2.05937	0.0101156	0.00176965	-3.12639	chr8	62374780	62381062	Gm45418	lncRNA
ENSMUSG00000067818	-2.05008	0.000829449	9.98184e-05	-3.89103	chr2	156617340	156623578	Myl9	protein_coding
ENSMUSG00000042029	-2.04984	6.04997e-25	8.13937e-27	-10.7207	chr12	116369022	116427351	Ncapg2	protein_coding
ENSMUSG00000074417	-2.041	3.98984e-11	1.55479e-12	-7.06951	chr7	3887241	3901119	Pira12	protein_coding
ENSMUSG00000002900	-2.04011	0.00415023	0.000633824	-3.41671	chr12	31315233	31379643	Lamb1	protein_coding
ENSMUSG00000070390	-2.02866	6.9947e-10	3.15403e-11	-6.63919	chr11	71043928	71121559	Nlrp1b	protein_coding
ENSMUSG00000023959	-2.02123	0.0253263	0.00524574	-2.79154	chr17	44445659	44591059	Clic5	protein_coding
ENSMUSG00000072769	-2.01615	0.000197094	2.06448e-05	-4.2578	chr5	108515635	108526108	Gm10419	lncRNA
ENSMUSG00000052688	-2.01333	2.82021e-39	2.02218e-41	-13.481	chr1	131616433	131643177	Rab7b	protein_coding
ENSMUSG00000003153	-2.01319	0.00707159	0.00116318	-3.24776	chr6	122704768	122778599	Slc2a3	protein_coding
ENSMUSG00000028195	-2.01017	6.15822e-08	3.52341e-09	-5.90514	chr3	145352731	145355736	Ccn1	protein_coding
ENSMUSG00000026764	-2.00648	0.000285424	3.10363e-05	-4.16573	chr2	49509310	49664790	Kif5c	protein_coding
ENSMUSG00000073242	-2.00077	0.00491324	0.000769963	-3.36337	chr12	3909293	3912244	Dnmt3aos	lncRNA
ENSMUSG00000110388	-1.99071	0.00309073	0.000453512	-3.50681	chr8	79952559	79959853	Gm30329	lncRNA
ENSMUSG00000031925	-1.98842	2.23924e-12	7.69696e-14	-7.4754	chr9	13298306	13620684	Maml2	protein_coding
ENSMUSG00000029718	-1.98635	0.0430125	0.0099201	-2.5786	chr5	137603365	137612046	Pcolce	protein_coding
ENSMUSG00000022797	-1.98148	3.37053e-31	3.38847e-33	-12.0039	chr16	32427738	32451612	Tfrc	protein_coding
ENSMUSG00000054510	-1.97604	2.51114e-18	5.29033e-20	-9.15793	chr2	77878840	78132796	Gm14461	lncRNA
ENSMUSG00000005718	-1.97407	0.000217966	2.30083e-05	-4.2335	chr16	4362525	4377718	Tfap4	protein_coding
ENSMUSG00000041552	-1.9709	0.0381045	0.00852618	-2.63049	chrX	154356451	154406810	Ptchd1	protein_coding
ENSMUSG00000035273	-1.96967	1.82795e-50	9.32352e-53	-15.2871	chr5	100827350	100867582	Hpse	protein_coding
ENSMUSG00000003545	-1.96202	0.026273	0.00547872	-2.77745	chr7	19036621	19043976	Fosb	protein_coding
ENSMUSG00000037217	-1.96195	1.25931e-08	6.6897e-10	-6.17326	chrX	20726750	20787243	Syn1	protein_coding
ENSMUSG00000030107	-1.95849	3.44512e-22	5.39892e-24	-10.1022	chr6	121222865	121247876	Usp18	protein_coding
ENSMUSG00000040987	-1.95206	3.89076e-05	3.55196e-06	-4.63601	chr7	18573891	18599327	Mill2	protein_coding
ENSMUSG00000107622	-1.94834	0.00501633	0.000789456	-3.35647	chr6	89246493	89262707	4930512J16Rik	lncRNA
ENSMUSG00000079363	-1.94376	0.00413046	0.0006305	-3.41814	chr5	105263633	105287452	Gbp4	protein_coding
ENSMUSG00000020312	-1.92508	0.00121495	0.000154113	-3.78435	chr10	79453885	79473752	Shc2	protein_coding
ENSMUSG00000046031	-1.91295	0.000949052	0.000116527	-3.85332	chr10	34002063	34003980	Calhm6	protein_coding
ENSMUSG00000121008	-1.90534	0.0015684	0.000207411	-3.70981	chr6	82979797	82981945		lncRNA
ENSMUSG00000121398	-1.90154	1.68692e-08	9.10299e-10	-6.12439	chr11	82918956	82930868	Slfn10-ps	lncRNA
ENSMUSG00000006411	-1.89983	2.24968e-13	6.85148e-15	-7.78719	chr1	171197667	171216166	Nectin4	protein_coding
ENSMUSG00000028497	-1.88914	5.94832e-30	6.15586e-32	-11.7616	chr4	88314381	88357165	Hacd4	protein_coding
ENSMUSG00000073490	-1.88839	6.56925e-26	8.25526e-28	-10.9303	chr1	173550993	173569313	Ifi207	protein_coding
ENSMUSG00000032788	-1.87934	1.97105e-38	1.44245e-40	-13.3353	chr10	78272578	78300809	Pdxk	protein_coding
ENSMUSG00000105867	-1.8751	0.00298861	0.000437201	-3.51655	chr5	108513939	108515788	Gm42517	protein_coding
ENSMUSG00000064373	-1.87354	4.05967e-48	2.2507e-50	-14.9255	chr15	3298029	3309990	Selenop	protein_coding
ENSMUSG00000004891	-1.87227	0.0156291	0.00293885	-2.97406	chr3	87878385	87887758	Nes	protein_coding
ENSMUSG00000033857	-1.87154	0.000372567	4.16411e-05	-4.09818	chr11	118367655	118380035	Engase	protein_coding
ENSMUSG00000002227	-1.86807	7.04209e-14	2.05099e-15	-7.93822	chr3	104702152	104725879	Mov10	protein_coding
ENSMUSG00000121501	-1.86276	0.00832936	0.00141306	-3.19197	chr7	106103436	106106935		lncRNA
ENSMUSG00000043263	-1.85776	4.83343e-06	3.73369e-07	-5.08206	chr1	173458483	173475494	Ifi209	protein_coding
ENSMUSG00000015852	-1.8383	1.38423e-08	7.40821e-10	-6.15711	chr3	87158065	87171045	Fcrls	protein_coding
ENSMUSG00000091243	-1.83748	0.00097811	0.000120673	-3.84475	chr16	65612143	65663254	Vgll3	protein_coding
ENSMUSG00000004709	-1.83193	0.000425421	4.80517e-05	-4.06491	chr1	171386761	171437314	Cd244a	protein_coding
ENSMUSG00000029366	-1.83051	1.32798e-23	1.96331e-25	-10.4222	chr5	88912855	88931140	Dck	protein_coding
ENSMUSG00000036552	-1.8301	6.21711e-14	1.79693e-15	-7.95461	chr17	15261470	15310306	Ermard	protein_coding
ENSMUSG00000052160	-1.82551	1.29523e-32	1.20638e-34	-12.2768	chr12	112727089	112735424	Pld4	protein_coding
ENSMUSG00000020388	-1.82415	2.17107e-12	7.4466e-14	-7.47975	chr11	53945754	53959840	Pdlim4	protein_coding
ENSMUSG00000100280	-1.82002	0.0392742	0.0088692	-2.61706	chr1	34507915	34512275	Gm28417	lncRNA
ENSMUSG00000021423	-1.81991	2.7759e-33	2.42132e-35	-12.4061	chr13	37529184	37603012	Ly86	protein_coding
ENSMUSG00000023961	-1.81424	2.49965e-20	4.43462e-22	-9.66055	chr17	44407199	44416700	Enpp4	protein_coding
ENSMUSG00000000440	-1.81418	1.73004e-05	1.48604e-06	-4.8131	chr6	115337912	115467360	Pparg	protein_coding
ENSMUSG00000004707	-1.80988	1.25608e-27	1.46704e-29	-11.2902	chr1	171416192	171434978	Ly9	protein_coding
ENSMUSG00000049744	-1.80944	5.6767e-08	3.23532e-09	-5.91919	chr2	43638836	44285965	Arhgap15	protein_coding
ENSMUSG00000109715	-1.8077	1.54037e-08	8.2666e-10	-6.13972	chr11	75421102	75423897	Gm45606	lncRNA
ENSMUSG00000085890	-1.80355	0.00269752	0.000385844	-3.54958	chr11	69572964	69590214	Tnfsf13os	lncRNA
ENSMUSG00000039899	-1.80118	5.57178e-12	2.00581e-13	-7.34841	chr5	21577640	21583372	Fgl2	protein_coding
ENSMUSG00000032377	-1.79788	6.57684e-09	3.36426e-10	-6.28099	chr9	92339426	92374509	Plscr4	protein_coding
ENSMUSG00000022791	-1.79309	4.66618e-07	3.09055e-08	-5.53623	chr16	32462692	32502311	Tnk2	protein_coding
ENSMUSG00000026938	-1.78879	0.00150772	0.00019727	-3.72249	chr2	25514678	25518042	Fcna	protein_coding
ENSMUSG00000028278	-1.78054	2.22783e-15	5.84625e-17	-8.36829	chr4	32983037	33022180	Rragd	protein_coding
ENSMUSG00000082292	-1.77368	2.70359e-14	7.51441e-16	-8.06186	chr11	58078565	58079838	Gm12250	processed_pseudogene
ENSMUSG00000039236	-1.77048	7.79147e-12	2.82792e-13	-7.30235	chr7	78563172	78570144	Isg20	protein_coding
ENSMUSG00000023341	-1.7697	1.54581e-10	6.46754e-12	-6.86895	chr16	97336508	97362100	Mx2	protein_coding
ENSMUSG00000054404	-1.76538	8.98109e-20	1.66636e-21	-9.524	chr11	82842175	82855666	Slfn5	protein_coding
ENSMUSG00000063286	-1.76483	1.74344e-27	2.07492e-29	-11.2597	chr7	106103599	106110878	Gvin-ps7	transcribed_unprocessed_pseudogene
ENSMUSG00000030930	-1.76195	0.00123941	0.000157765	-3.77852	chr7	131837509	131918957	Chst15	protein_coding
ENSMUSG00000043903	-1.76049	1.70799e-05	1.46457e-06	-4.81601	chr8	122985359	122999389	Zfp469	protein_coding
ENSMUSG00000039501	-1.76003	9.3853e-33	8.53335e-35	-12.3048	chr2	166877713	166904935	Znfx1	protein_coding
ENSMUSG00000033207	-1.75037	3.30638e-07	2.1337e-08	-5.6008	chr19	23279973	23425806	Mamdc2	protein_coding
ENSMUSG00000035539	-1.74794	0.0457195	0.0107126	-2.55194	chr4	45890303	45950774	Ccdc180	protein_coding
ENSMUSG00000090272	-1.74779	4.63459e-05	4.27898e-06	-4.59735	chr1	173676692	173708447	Mndal	protein_coding
ENSMUSG00000039485	-1.74508	0.0149913	0.00279358	-2.98958	chr10	34173438	34177316	Tspyl4	protein_coding
ENSMUSG00000002885	-1.74419	1.046e-21	1.70107e-23	-9.98911	chr8	84449880	84467955	Adgre5	protein_coding
ENSMUSG00000021363	-1.73864	0.00433835	0.000668647	-3.40212	chr13	41178484	41233182	Mak	protein_coding
ENSMUSG00000025037	-1.73764	5.30978e-19	1.04013e-20	-9.33188	chrX	16485937	16554057	Maoa	protein_coding
ENSMUSG00000032875	-1.73067	0.0393857	0.00890604	-2.61564	chr7	100518959	100581314	Arhgef17	protein_coding
ENSMUSG00000032076	-1.72933	3.68016e-20	6.58337e-22	-9.62	chr9	47441471	47769413	Cadm1	protein_coding
ENSMUSG00000116895	-1.72826	0.0322609	0.0069684	-2.69835	chr17	15230438	15242711	Gm3435	protein_coding
ENSMUSG00000032589	-1.7267	0.000367152	4.09273e-05	-4.10218	chr9	107973221	108067583	Bsn	protein_coding
ENSMUSG00000078153	-1.72523	3.96727e-08	2.2112e-09	-5.98148	chr11	48836181	48837017	Psme2b	protein_coding
ENSMUSG00000021886	-1.71937	5.11186e-24	7.36852e-26	-10.515	chr12	98234894	98242903	Gpr65	protein_coding
ENSMUSG00000089715	-1.71928	8.87189e-06	7.22055e-07	-4.95534	chr15	79708097	79718889	Cbx6	protein_coding
ENSMUSG00000039031	-1.7189	3.02608e-18	6.44228e-20	-9.13664	chr10	26629417	26794644	Arhgap18	protein_coding
ENSMUSG00000002944	-1.7164	1.55513e-25	1.98875e-27	-10.8503	chr5	17986688	18093799	Cd36	protein_coding
ENSMUSG00000020865	-1.71555	1.38874e-15	3.59298e-17	-8.42547	chr11	94234121	94283823	Abcc3	protein_coding
ENSMUSG00000031398	-1.71349	0.0281425	0.00592474	-2.75192	chrX	73372672	73388295	Plxna3	protein_coding
ENSMUSG00000028019	-1.69874	0.00640473	0.00104063	-3.27931	chr3	80943723	81121347	Pdgfc	protein_coding
ENSMUSG00000031502	-1.69465	2.74186e-07	1.75724e-08	-5.63435	chr8	11248423	11362826	Col4a1	protein_coding
ENSMUSG00000019866	-1.69265	3.23593e-18	6.91296e-20	-9.12901	chr10	43826632	44024849	Crybg1	protein_coding
ENSMUSG00000032332	-1.69217	2.0872e-06	1.51664e-07	-5.25053	chr9	79506273	79626113	Col12a1	protein_coding
ENSMUSG00000005397	-1.67925	0.000257843	2.76751e-05	-4.1918	chr13	13612136	13686854	Nid1	protein_coding
ENSMUSG00000022014	-1.67751	1.53563e-19	2.90599e-21	-9.46606	chr14	78141679	78240097	Epsti1	protein_coding
ENSMUSG00000020709	-1.67609	5.4928e-23	8.32366e-25	-10.284	chr11	80044931	80069784	Adap2	protein_coding
ENSMUSG00000074785	-1.6733	6.15126e-23	9.36693e-25	-10.2726	chr10	94626728	94780697	Plxnc1	protein_coding
ENSMUSG00000026594	-1.67316	0.0485395	0.0115393	-2.52593	chr1	156631736	156767196	Ralgps2	protein_coding
ENSMUSG00000017830	-1.67202	3.93603e-21	6.66286e-23	-9.85285	chr11	100585710	100595097	Dhx58	protein_coding
ENSMUSG00000062960	-1.67195	2.68577e-09	1.28849e-10	-6.42852	chr5	76093487	76139118	Kdr	protein_coding
ENSMUSG00000022788	-1.67106	1.42796e-21	2.36445e-23	-9.95641	chr16	16234781	16418413	Fgd4	protein_coding
ENSMUSG00000028339	-1.67081	0.0498098	0.0119356	-2.51404	chr4	47208161	47313167	Col15a1	protein_coding
ENSMUSG00000050379	-1.66957	1.18593e-05	9.8623e-07	-4.89437	chrX	36174979	36255447	Septin6	protein_coding
ENSMUSG00000034265	-1.66935	3.57789e-20	6.37398e-22	-9.62332	chr17	5542832	5804086	Zdhhc14	protein_coding
ENSMUSG00000026640	-1.66797	1.0611e-12	3.48261e-14	-7.57899	chr1	194300526	194499177	Plxna2	protein_coding
ENSMUSG00000117465	-1.6646	0.0484157	0.0114919	-2.52737	chr18	30400302	30405186	Gm49980	lncRNA
ENSMUSG00000073678	-1.65908	1.52709e-22	2.34798e-24	-10.1836	chr1	54512153	54596843	Pgap1	protein_coding
ENSMUSG00000089809	-1.65732	1.65079e-15	4.29537e-17	-8.40454	chr5	99365285	99876924	Rasgef1b	protein_coding
ENSMUSG00000021190	-1.65573	7.46206e-40	5.29537e-42	-13.5795	chr12	102360343	102406072	Lgmn	protein_coding
ENSMUSG00000021453	-1.6539	2.35119e-07	1.49296e-08	-5.66237	chr13	52000714	52002504	Gadd45g	protein_coding
ENSMUSG00000037731	-1.65225	2.18385e-24	3.08334e-26	-10.5968	chr4	132509154	132523698	Themis2	protein_coding
ENSMUSG00000033880	-1.64956	0.000189563	1.97158e-05	-4.26809	chr11	118283577	118292918	Lgals3bp	protein_coding
ENSMUSG00000060224	-1.64113	0.014106	0.00261203	-3.01005	chr19	42714297	42741214	Pyroxd2	protein_coding
ENSMUSG00000050390	-1.63979	1.05855e-18	2.16749e-20	-9.25375	chr4	129113371	129155197	C77080	protein_coding
ENSMUSG00000028364	-1.63493	1.64717e-07	1.00939e-08	-5.72914	chr4	63878022	63965252	Tnc	protein_coding
ENSMUSG00000047821	-1.62986	0.000109211	1.08339e-05	-4.39982	chr11	62711057	62741634	Trim16	protein_coding
ENSMUSG00000033777	-1.62276	3.17693e-29	3.35822e-31	-11.6175	chrX	105186810	105204099	Tlr13	protein_coding
ENSMUSG00000026674	-1.6207	0.0399247	0.00907263	-2.60931	chr1	169799876	169938331	Ddr2	protein_coding
ENSMUSG00000000732	-1.614	4.6793e-09	2.32789e-10	-6.33799	chr10	77905136	77919747	Icosl	protein_coding
ENSMUSG00000023885	-1.61064	0.000439127	4.97297e-05	-4.05689	chr17	14885762	14914497	Thbs2	protein_coding
ENSMUSG00000074419	-1.60962	0.000136513	1.37644e-05	-4.34759	chr7	3819780	3828686	Pira13	protein_coding
ENSMUSG00000093622	-1.60753	0.00896138	0.00154347	-3.16638	chr17	71141571	71143189	Gm20703	lncRNA
ENSMUSG00000041773	-1.60631	3.22593e-11	1.24001e-12	-7.10084	chr13	97377613	97389542	Enc1	protein_coding
ENSMUSG00000030427	-1.59367	0.000196573	2.05466e-05	-4.25887	chr7	3911279	3918502	Lilra6	protein_coding
ENSMUSG00000005043	-1.58697	1.88692e-15	4.93768e-17	-8.38817	chr11	119234251	119246362	Sgsh	protein_coding
ENSMUSG00000031639	-1.58693	2.03991e-14	5.62452e-16	-8.09719	chr8	45848702	45864117	Tlr3	protein_coding
ENSMUSG00000053559	-1.58593	1.53032e-05	1.30204e-06	-4.83944	chr15	100519220	100534821	Smagp	protein_coding
ENSMUSG00000030102	-1.58421	2.55069e-11	9.6914e-13	-7.13482	chr6	108190057	108528070	Itpr1	protein_coding
ENSMUSG00000017466	-1.5838	9.03465e-30	9.48345e-32	-11.7251	chr11	118191887	118246566	Timp2	protein_coding
ENSMUSG00000066877	-1.58053	1.82615e-08	9.93532e-10	-6.11045	chr1	43483739	43609675	Nck2	protein_coding
ENSMUSG00000046879	-1.56924	2.09057e-17	4.72883e-19	-8.91844	chr11	48752795	48762510	Irgm1	protein_coding
ENSMUSG00000039157	-1.56695	5.30495e-08	3.01168e-09	-5.93096	chr2	32425344	32459768	Fam102a	protein_coding
ENSMUSG00000028464	-1.56681	0.00112498	0.000141455	-3.80561	chr4	43514711	43523765	Tpm2	protein_coding
ENSMUSG00000004207	-1.56566	4.24181e-24	6.05167e-26	-10.5335	chr10	60113449	60138376	Psap	protein_coding
ENSMUSG00000034247	-1.56168	1.00632e-21	1.6291e-23	-9.99339	chr11	103255101	103303513	Plekhm1	protein_coding
ENSMUSG00000074743	-1.55937	0.002342	0.000327721	-3.59234	chr2	148246386	148250108	Thbd	protein_coding
ENSMUSG00000033450	-1.55926	2.76413e-05	2.46214e-06	-4.71124	chr17	8144832	8153729	Tagap	protein_coding
ENSMUSG00000027078	-1.55785	1.61787e-16	3.81506e-18	-8.68417	chr2	84629172	84640679	Ube2l6	protein_coding
ENSMUSG00000028328	-1.55593	0.00483139	0.000755708	-3.36853	chr4	46038935	46116032	Tmod1	protein_coding
ENSMUSG00000020473	-1.55156	1.03927e-09	4.81682e-11	-6.57649	chr11	5811947	5822088	Aebp1	protein_coding
ENSMUSG00000063445	-1.55136	0.00087943	0.000107003	-3.87414	chr16	4527923	4537220	Nmral1	protein_coding
ENSMUSG00000037568	-1.54459	0.000191325	1.99132e-05	-4.26586	chr1	190679843	190711493	Vash2	protein_coding
ENSMUSG00000074361	-1.54385	0.0267702	0.00559822	-2.77043	chr7	15968510	15978079	C5ar2	protein_coding
ENSMUSG00000031097	-1.53834	0.0257243	0.00534718	-2.78534	chr7	141995545	141998147	Tnni2	protein_coding
ENSMUSG00000070034	-1.53639	1.6267e-14	4.44914e-16	-8.12567	chr1	85504620	85526538	Sp110	protein_coding
ENSMUSG00000034157	-1.53445	7.00694e-17	1.62121e-18	-8.78094	chr12	86993817	87012136	Cipc	protein_coding
ENSMUSG00000027698	-1.53342	1.6425e-24	2.30689e-26	-10.6239	chr3	27237114	27338757	Nceh1	protein_coding
ENSMUSG00000031216	-1.53332	3.3234e-14	9.43366e-16	-8.03401	chrX	98046854	98118334	Stard8	protein_coding
ENSMUSG00000024900	-1.53307	1.42781e-19	2.68083e-21	-9.47448	chr19	3372334	3435733	Cpt1a	protein_coding
ENSMUSG00000035208	-1.53196	3.41961e-22	5.33366e-24	-10.1034	chr11	82892984	82911636	Slfn8	protein_coding
ENSMUSG00000031903	-1.52563	1.48331e-18	3.09517e-20	-9.21561	chr8	106877031	106891347	Pla2g15	protein_coding
ENSMUSG00000072115	-1.52404	0.00100628	0.00012467	-3.83676	chr14	51328607	51339466	Ang	protein_coding
ENSMUSG00000069874	-1.5234	2.01607e-16	4.84346e-18	-8.657	chr11	58090444	58113608	Irgm2	protein_coding
ENSMUSG00000026365	-1.51571	4.37511e-10	1.91136e-11	-6.71264	chr1	140012446	140111502	Cfh	protein_coding
ENSMUSG00000026657	-1.51488	1.00676e-17	2.21773e-19	-9.00194	chr2	4022528	4618854	Frmd4a	protein_coding
ENSMUSG00000037921	-1.51412	1.31543e-15	3.39358e-17	-8.43215	chr8	62381121	62491278	Ddx60	protein_coding
ENSMUSG00000031565	-1.50801	1.07523e-06	7.47922e-08	-5.37926	chr8	26003670	26065734	Fgfr1	protein_coding
ENSMUSG00000026012	-1.50598	1.17123e-08	6.17304e-10	-6.18595	chr1	60755959	60812518	Cd28	protein_coding
ENSMUSG00000070327	-1.50551	2.00222e-16	4.79538e-18	-8.65814	chr11	119283926	119378244	Rnf213	protein_coding
ENSMUSG00000037712	-1.50485	0.00335804	0.000498196	-3.48172	chr14	45696252	45767575	Fermt2	protein_coding
ENSMUSG00000026536	-1.50088	1.55083e-12	5.2046e-14	-7.52668	chr1	173723911	173740612	Ifi211	protein_coding
ENSMUSG00000015947	-1.50067	1.32312e-28	1.43774e-30	-11.4926	chr3	96190225	96201285	Fcgr1	protein_coding
ENSMUSG00000061353	-1.49679	0.0135818	0.0024969	-3.02372	chr6	117145496	117158328	Cxcl12	protein_coding
ENSMUSG00000099398	-1.49284	4.08829e-13	1.28137e-14	-7.70767	chr19	11278613	11291818	Ms4a14	protein_coding
ENSMUSG00000019768	-1.49222	0.0254254	0.00527191	-2.78993	chr10	4561593	4955614	Esr1	protein_coding
ENSMUSG00000021676	-1.4849	4.33494e-22	6.82541e-24	-10.0792	chr13	95763682	96028991	Iqgap2	protein_coding
ENSMUSG00000025743	-1.48328	1.77344e-28	1.9533e-30	-11.4661	chr4	130519848	130553630	Sdc3	protein_coding
ENSMUSG00000026712	-1.48321	4.95501e-17	1.12814e-18	-8.82162	chr2	14234203	14336868	Mrc1	protein_coding
ENSMUSG00000022665	-1.48305	0.037117	0.00826132	-2.6412	chr16	44913765	44948440	Ccdc80	protein_coding
ENSMUSG00000046186	-1.48239	0.000775314	9.24439e-05	-3.90961	chr9	78522828	78623535	Cd109	protein_coding
ENSMUSG00000014158	-1.47684	0.00108053	0.000135306	-3.8166	chr5	114760213	114796482	Trpv4	protein_coding
ENSMUSG00000052477	-1.47636	1.1596e-08	6.09461e-10	-6.18796	chr1	84970411	85248287	C130026I21Rik	protein_coding
ENSMUSG00000008496	-1.47603	0.00748438	0.00124482	-3.22841	chr7	24786769	24879151	Pou2f2	protein_coding
ENSMUSG00000037852	-1.47471	0.000953174	0.000117174	-3.85196	chr8	65045576	65146088	Cpe	protein_coding
ENSMUSG00000070348	-1.47208	0.00274555	0.000394946	-3.54344	chr7	144483668	144493662	Ccnd1	protein_coding
ENSMUSG00000026389	-1.46864	4.00757e-10	1.7419e-11	-6.72617	chr1	120118487	120200435	Steap3	protein_coding
ENSMUSG00000052889	-1.46348	4.55788e-23	6.86563e-25	-10.3025	chr7	121887974	122233625	Prkcb	protein_coding
ENSMUSG00000033149	-1.46068	0.0335865	0.00732655	-2.68162	chr16	45566606	45773961	Phldb2	protein_coding
ENSMUSG00000029156	-1.45675	1.92043e-08	1.04624e-09	-6.10219	chr5	73790092	73805133	Sgcb	protein_coding
ENSMUSG00000039853	-1.45562	1.3341e-14	3.63899e-16	-8.15001	chr4	46493781	46536141	Trim14	protein_coding
ENSMUSG00000034656	-1.45264	7.60362e-10	3.45108e-11	-6.62591	chr8	85065268	85366875	Cacna1a	protein_coding
ENSMUSG00000026042	-1.44633	6.43431e-12	2.32107e-13	-7.32887	chr1	45413481	45542442	Col5a2	protein_coding
ENSMUSG00000020102	-1.44304	6.80315e-10	3.05759e-11	-6.64377	chr10	125055139	125225334	Slc16a7	protein_coding
ENSMUSG00000029561	-1.43887	0.000997357	0.00012349	-3.83909	chr5	115034997	115050295	Oasl2	protein_coding
ENSMUSG00000022637	-1.43589	2.2187e-14	6.13391e-16	-8.08663	chr16	51851588	52028411	Cblb	protein_coding
ENSMUSG00000032596	-1.43379	6.01425e-19	1.18258e-20	-9.31827	chr9	107852704	107861259	Uba7	protein_coding
ENSMUSG00000024913	-1.43354	6.86016e-09	3.51933e-10	-6.27398	chr19	3634828	3736564	Lrp5	protein_coding
ENSMUSG00000026222	-1.43232	7.31859e-17	1.70414e-18	-8.77532	chr1	85577709	85637719	Sp100	protein_coding
ENSMUSG00000061132	-1.4286	1.74508e-15	4.55361e-17	-8.39769	chr19	40917371	40982978	Blnk	protein_coding
ENSMUSG00000061175	-1.42255	1.15154e-23	1.69394e-25	-10.4362	chr3	79363281	79475103	Fnip2	protein_coding
ENSMUSG00000028763	-1.42058	0.0156385	0.00294205	-2.97373	chr4	137196080	137297941	Hspg2	protein_coding
ENSMUSG00000078920	-1.41579	1.89532e-13	5.71621e-15	-7.81006	chr11	48967414	48987801	Ifi47	protein_coding
ENSMUSG00000057137	-1.41577	2.57824e-18	5.45075e-20	-9.1547	chr6	34840081	34851881	Tmem140	protein_coding
ENSMUSG00000001166	-1.41308	2.2287e-05	1.96379e-06	-4.75712	chr5	120938259	120950579	Oas1c	protein_coding
ENSMUSG00000023066	-1.41248	0.0078477	0.00131917	-3.21178	chr18	88989914	89149140	Rttn	protein_coding
ENSMUSG00000027204	-1.41113	0.0119902	0.00215732	-3.06767	chr2	125142514	125349913	Fbn1	protein_coding
ENSMUSG00000049086	-1.40873	0.00129229	0.000165658	-3.76634	chr2	25596751	25597733	Bmyc	protein_coding
ENSMUSG00000038886	-1.40653	2.1891e-20	3.86749e-22	-9.67456	chr7	79998845	80021123	Man2a2	protein_coding
ENSMUSG00000027959	-1.4047	0.000268006	2.89244e-05	-4.18177	chr3	116388631	116424653	Sass6	protein_coding
ENSMUSG00000018819	-1.39944	1.30758e-10	5.41282e-12	-6.89431	chr7	142014546	142048604	Lsp1	protein_coding
ENSMUSG00000031303	-1.39888	0.000449108	5.09263e-05	-4.05133	chrX	158771429	158906347	Map3k15	protein_coding
ENSMUSG00000034522	-1.39674	0.00440443	0.000680134	-3.39746	chr14	65595838	65636379	Zfp395	protein_coding
ENSMUSG00000044629	-1.39332	5.28706e-05	4.92829e-06	-4.56782	chr11	17001586	17029371	Cnrip1	protein_coding
ENSMUSG00000055541	-1.38972	1.1286e-20	1.97722e-22	-9.74295	chr7	4006401	4066203	Lair1	protein_coding
ENSMUSG00000048120	-1.38658	4.35067e-13	1.37325e-14	-7.69882	chr19	40600810	40730046	Entpd1	protein_coding
ENSMUSG00000040522	-1.38594	1.00238e-21	1.61531e-23	-9.99423	chrX	166025692	166047325	Tlr8	protein_coding
ENSMUSG00000039908	-1.38543	1.18035e-08	6.23854e-10	-6.18428	chr11	119246383	119271905	Slc26a11	protein_coding
ENSMUSG00000026126	-1.37993	5.23238e-14	1.49298e-15	-7.97752	chr1	34498843	34514814	Ptpn18	protein_coding
ENSMUSG00000022408	-1.3776	0.000850762	0.000102949	-3.88353	chr15	80556048	80584626	Fam83f	protein_coding
ENSMUSG00000037411	-1.37678	0.00851144	0.00145213	-3.18408	chr5	137090358	137101122	Serpine1	protein_coding
ENSMUSG00000066621	-1.37581	5.05847e-18	1.09186e-19	-9.07939	chr5	144131260	144160433	Tecpr1	protein_coding
ENSMUSG00000021939	-1.37479	1.08439e-22	1.65929e-24	-10.2173	chr14	63359911	63383372	Ctsb	protein_coding
ENSMUSG00000020023	-1.37182	1.08777e-11	4.02042e-13	-7.25487	chr10	94147811	94426818	Tmcc3	protein_coding
ENSMUSG00000029570	-1.37135	1.41454e-09	6.61887e-11	-6.52905	chr5	140593075	140601300	Lfng	protein_coding
ENSMUSG00000034422	-1.36924	5.69593e-17	1.30865e-18	-8.80499	chr16	35653244	35691914	Parp14	protein_coding
ENSMUSG00000041801	-1.36597	0.00101797	0.000126494	-3.83319	chr1	135693857	135696874	Phlda3	protein_coding
ENSMUSG00000014361	-1.3655	1.1393e-15	2.93079e-17	-8.44929	chr2	128540876	128644814	Mertk	protein_coding
ENSMUSG00000032216	-1.36404	0.000234895	2.49168e-05	-4.21555	chr9	72569628	72657134	Nedd4	protein_coding
ENSMUSG00000027750	-1.3586	2.68108e-07	1.71432e-08	-5.63861	chr3	54268530	54298458	Postn	protein_coding
ENSMUSG00000034416	-1.35676	0.0434711	0.0100773	-2.57317	chr8	117722418	117809188	Pkd1l2	protein_coding
ENSMUSG00000025932	-1.35667	6.8134e-07	4.62352e-08	-5.46521	chr1	14239178	14380459	Eya1	protein_coding
ENSMUSG00000059089	-1.35511	0.00985145	0.00171861	-3.13499	chr1	170846489	170857330	Fcgr4	protein_coding
ENSMUSG00000096054	-1.35485	2.21116e-08	1.2079e-09	-6.07919	chr10	4970917	5501482	Syne1	protein_coding
ENSMUSG00000045094	-1.35355	1.38356e-05	1.16797e-06	-4.861	chr18	61624728	61669665	Arhgef37	protein_coding
ENSMUSG00000025375	-1.35269	9.20577e-08	5.4235e-09	-5.83363	chr11	119898139	119937993	Aatk	protein_coding
ENSMUSG00000022995	-1.34908	0.00371495	0.000558835	-3.45084	chr1	181723949	181847555	Enah	protein_coding
ENSMUSG00000033174	-1.34829	0.00106259	0.000132589	-3.8216	chr6	88701394	88805342	Mgll	protein_coding
ENSMUSG00000026360	-1.34737	1.62486e-12	5.46506e-14	-7.5203	chr1	143875076	143879899	Rgs2	protein_coding
ENSMUSG00000032122	-1.34685	1.00873e-18	2.05056e-20	-9.25967	chr9	37138881	37167034	Slc37a2	protein_coding
ENSMUSG00000052336	-1.34667	0.00152993	0.000201352	-3.71731	chr9	119730682	119898945	Cx3cr1	protein_coding
ENSMUSG00000041633	-1.3464	1.98813e-05	1.72536e-06	-4.78319	chrX	152468150	152479387	Kctd12b	protein_coding
ENSMUSG00000042106	-1.34444	0.0134241	0.00246294	-3.02786	chr9	107861422	107863078	Inka1	protein_coding
ENSMUSG00000040296	-1.34418	5.69593e-17	1.30946e-18	-8.80492	chr4	40203773	40239828	Rigi	protein_coding
ENSMUSG00000066235	-1.33987	0.0361617	0.00802465	-2.65103	chr9	121810672	121826176	Pomgnt2	protein_coding
ENSMUSG00000025324	-1.33571	5.6749e-05	5.30659e-06	-4.55229	chr7	58305914	58479168	Atp10a	protein_coding
ENSMUSG00000056144	-1.33211	8.08088e-12	2.93894e-13	-7.29717	chr7	103893664	103911441	Trim34a	protein_coding
ENSMUSG00000000693	-1.33176	0.000321941	3.53164e-05	-4.13616	chr6	83011154	83029543	Loxl3	protein_coding
ENSMUSG00000046152	-1.33027	0.00295658	0.00043186	-3.51981	chr8	31677359	31751766	Fut10	protein_coding
ENSMUSG00000029816	-1.32716	0.00166273	0.000221607	-3.69302	chr6	49013480	49047863	Gpnmb	protein_coding
ENSMUSG00000019997	-1.32311	1.19238e-10	4.90948e-12	-6.90817	chr10	24471340	24474581	Ccn2	protein_coding
ENSMUSG00000027435	-1.32282	9.8806e-16	2.53442e-17	-8.46624	chr2	148278560	148285483	Cd93	protein_coding
ENSMUSG00000030223	-1.31921	3.36529e-12	1.18279e-13	-7.4187	chr6	137229317	137440231	Ptpro	protein_coding
ENSMUSG00000038178	-1.31111	1.21902e-21	2.00046e-23	-9.97302	chr11	75422520	75468401	Slc43a2	protein_coding
ENSMUSG00000038332	-1.30967	1.21464e-10	5.01011e-12	-6.90529	chr10	41685931	41784420	Sesn1	protein_coding
ENSMUSG00000027514	-1.30916	8.75309e-11	3.55869e-12	-6.95368	chr2	173048405	173060716	Zbp1	protein_coding
ENSMUSG00000064080	-1.30831	3.10234e-06	2.31621e-07	-5.17198	chr6	91189437	91249522	Fbln2	protein_coding
ENSMUSG00000033781	-1.29743	1.01358e-05	8.33912e-07	-4.92726	chr13	3684032	3703822	Asb13	protein_coding
ENSMUSG00000042726	-1.29484	6.27687e-18	1.36877e-19	-9.05475	chr5	121509788	121523695	Trafd1	protein_coding
ENSMUSG00000064043	-1.29135	1.22911e-06	8.59506e-08	-5.35417	chr17	47451801	47672883	Trerf1	protein_coding
ENSMUSG00000027330	-1.2904	1.82206e-06	1.31321e-07	-5.27699	chr2	131028869	131040417	Cdc25b	protein_coding
ENSMUSG00000022108	-1.29001	4.56042e-25	6.06797e-27	-10.7478	chr14	73599666	73622729	Itm2b	protein_coding
ENSMUSG00000060012	-1.28876	1.29279e-16	3.03893e-18	-8.70999	chr14	64884714	65047066	Kif13b	protein_coding
ENSMUSG00000038058	-1.28668	4.06091e-07	2.66565e-08	-5.56209	chr6	54900934	54949597	Nod1	protein_coding
ENSMUSG00000029798	-1.28668	1.7386e-09	8.19949e-11	-6.49689	chr6	57557985	57641617	Herc6	protein_coding
ENSMUSG00000032010	-1.28598	0.0459454	0.0107867	-2.54953	chr9	43978318	44006924	Usp2	protein_coding
ENSMUSG00000024600	-1.2859	0.0314298	0.00675619	-2.70863	chr18	58689329	58745845	Slc27a6	protein_coding
ENSMUSG00000003420	-1.28331	8.55406e-07	5.86796e-08	-5.42278	chr7	44742414	44753275	Fcgrt	protein_coding
ENSMUSG00000026489	-1.28035	1.77921e-10	7.49668e-12	-6.84785	chr1	179992803	180027167	Coq8a	protein_coding
ENSMUSG00000028494	-1.27568	5.04545e-22	7.98142e-24	-10.0639	chr4	86566623	86588297	Plin2	protein_coding
ENSMUSG00000039994	-1.27405	0.0389862	0.00878611	-2.62027	chr10	128067934	128088810	Timeless	protein_coding
ENSMUSG00000093765	-1.27272	1.80474e-05	1.5582e-06	-4.80362	chr12	116066389	116102268	Gm20658	lncRNA
ENSMUSG00000031391	-1.27236	0.00499795	0.000785826	-3.35774	chrX	72897384	72939711	L1cam	protein_coding
ENSMUSG00000034714	-1.26963	3.54361e-11	1.37522e-12	-7.08652	chr11	114566257	114611803	Ttyh2	protein_coding
ENSMUSG00000026896	-1.26621	1.42867e-11	5.31208e-13	-7.21707	chr2	62426142	62476599	Ifih1	protein_coding
ENSMUSG00000070323	-1.26371	0.00114483	0.000144457	-3.80041	chr9	7571397	7581886	Mmp27	protein_coding
ENSMUSG00000001555	-1.26271	0.0492042	0.0117409	-2.51984	chr11	100306523	100315650	Fkbp10	protein_coding
ENSMUSG00000035064	-1.26238	0.0124071	0.002247	-3.05548	chr7	120442054	120506673	Eef2k	protein_coding
ENSMUSG00000027533	-1.26129	1.53944e-12	5.155e-14	-7.52793	chr3	10077608	10081667	Fabp5	protein_coding
ENSMUSG00000022091	-1.25962	0.000352786	3.9013e-05	-4.11325	chr14	70417917	70449438	Sorbs3	protein_coding
ENSMUSG00000041695	-1.2595	1.82707e-07	1.13495e-08	-5.70922	chr11	110956990	110967647	Kcnj2	protein_coding
ENSMUSG00000036565	-1.25824	9.50876e-16	2.43202e-17	-8.47104	chr5	140606333	140634786	Ttyh3	protein_coding
ENSMUSG00000025810	-1.25821	2.0293e-14	5.58027e-16	-8.09815	chr8	129085085	129229844	Nrp1	protein_coding
ENSMUSG00000037997	-1.25681	2.74324e-09	1.32214e-10	-6.4246	chr6	127423803	127471224	Parp11	protein_coding
ENSMUSG00000027544	-1.25558	2.17858e-05	1.91802e-06	-4.76188	chr2	168318330	168443577	Nfatc2	protein_coding
ENSMUSG00000024066	-1.25351	9.48889e-19	1.91489e-20	-9.26698	chr17	74190890	74257191	Xdh	protein_coding
ENSMUSG00000029864	-1.25321	0.0226886	0.00457529	-2.83551	chr6	42222869	42227381	Gstk1	protein_coding
ENSMUSG00000035783	-1.25138	2.11076e-07	1.33093e-08	-5.68205	chr19	34218490	34232990	Acta2	protein_coding
ENSMUSG00000020387	-1.25083	3.09238e-14	8.73218e-16	-8.04348	chr11	51704282	51748480	Jade2	protein_coding
ENSMUSG00000046718	-1.24974	3.50253e-11	1.35669e-12	-7.0884	chr8	71986899	71990100	Bst2	protein_coding
ENSMUSG00000040687	-1.24876	1.95087e-11	7.35469e-13	-7.17267	chr2	90967705	91014182	Madd	protein_coding
ENSMUSG00000067212	-1.24794	1.49757e-13	4.46126e-15	-7.84124	chr17	36340665	36343747	H2-T23	protein_coding
ENSMUSG00000073412	-1.24607	4.67688e-12	1.66636e-13	-7.37316	chr17	35404071	35407415	Lst1	protein_coding
ENSMUSG00000026321	-1.2417	1.69596e-08	9.17686e-10	-6.12311	chr1	105708443	105775709	Tnfrsf11a	protein_coding
ENSMUSG00000002107	-1.23941	5.23265e-16	1.29578e-17	-8.54407	chr2	6544505	7514374	Celf2	protein_coding
ENSMUSG00000024036	-1.23476	0.00571654	0.000915288	-3.31535	chr17	31505766	31569713	Slc37a1	protein_coding
ENSMUSG00000050777	-1.23436	0.000892534	0.00010873	-3.87024	chr1	119995107	120001804	Tmem37	protein_coding
ENSMUSG00000073411	-1.23429	1.04611e-18	2.13429e-20	-9.2554	chr17	35481706	35486475	H2-D1	protein_coding
ENSMUSG00000020707	-1.23184	1.39076e-06	9.84883e-08	-5.32949	chr11	80074677	80090583	Rnf135	protein_coding
ENSMUSG00000024151	-1.2252	0.000279441	3.02618e-05	-4.17149	chr17	87979758	88031141	Msh2	protein_coding
ENSMUSG00000000149	-1.22471	4.32272e-16	1.06087e-17	-8.56714	chr5	140744163	140816186	Gna12	protein_coding
ENSMUSG00000079020	-1.22169	4.55335e-09	2.25513e-10	-6.34288	chr15	73449273	73517611	Slc45a4	protein_coding
ENSMUSG00000021876	-1.22053	1.96491e-09	9.33943e-11	-6.47727	chr14	51328534	51343608	Rnase4	protein_coding
ENSMUSG00000023992	-1.22041	1.23898e-18	2.57357e-20	-9.23539	chr17	48653429	48661175	Trem2	protein_coding
ENSMUSG00000040033	-1.21521	1.15399e-12	3.81308e-14	-7.56722	chr10	128106428	128128718	Stat2	protein_coding
ENSMUSG00000029468	-1.21502	1.85747e-12	6.32979e-14	-7.50107	chr5	122781974	122829495	P2rx7	protein_coding
ENSMUSG00000027187	-1.21095	5.21296e-19	1.01731e-20	-9.33423	chr2	103284194	103315505	Cat	protein_coding
ENSMUSG00000022587	-1.2106	2.25565e-13	6.88635e-15	-7.78655	chr15	74826900	74831752	Ly6e	protein_coding
ENSMUSG00000074578	-1.21025	2.78313e-09	1.34548e-10	-6.42194	chr2	166904854	166907783	Zfas1	lncRNA
ENSMUSG00000121092	-1.20579	0.000333911	3.67529e-05	-4.127	chr8	129231424	129231957		lncRNA
ENSMUSG00000005514	-1.2056	5.47478e-17	1.25052e-18	-8.81008	chr5	135698887	135764180	Por	protein_coding
ENSMUSG00000021384	-1.20395	2.80617e-10	1.19689e-11	-6.78059	chr13	49384166	49402182	Susd3	protein_coding
ENSMUSG00000038776	-1.2037	7.00273e-05	6.65176e-06	-4.50454	chr1	180803775	180848469	Ephx1	protein_coding
ENSMUSG00000089942	-1.20137	8.45518e-13	2.75631e-14	-7.60928	chr7	3839811	3848050	Pira2	protein_coding
ENSMUSG00000021262	-1.19851	1.39782e-10	5.81737e-12	-6.88405	chr12	108520979	108654775	Evl	protein_coding
ENSMUSG00000021226	-1.19776	0.0182814	0.0035487	-2.91572	chr12	84034635	84040647	Acot2	protein_coding
ENSMUSG00000040483	-1.19607	1.69691e-10	7.11228e-12	-6.85538	chr11	72192455	72204559	Xaf1	protein_coding
ENSMUSG00000040855	-1.19511	6.53278e-05	6.16191e-06	-4.52076	chrX	161194950	161426645	Reps2	protein_coding
ENSMUSG00000007891	-1.19253	8.36076e-16	2.12604e-17	-8.48669	chr7	141929648	141941775	Ctsd	protein_coding
ENSMUSG00000049502	-1.19242	5.23071e-13	1.65876e-14	-7.67465	chr16	35746881	35759521	Dtx3l	protein_coding
ENSMUSG00000000631	-1.19211	4.88661e-11	1.92531e-12	-7.03979	chr11	77654072	77756806	Myo18a	protein_coding
ENSMUSG00000023104	-1.19124	1.81319e-09	8.59148e-11	-6.48986	chr5	134610220	134630659	Rfc2	protein_coding
ENSMUSG00000034947	-1.18626	1.04024e-16	2.43759e-18	-8.73495	chr11	101473068	101482614	Tmem106a	protein_coding
ENSMUSG00000038884	-1.18567	2.04981e-05	1.78646e-06	-4.77619	chr9	20779938	20785603	Shfl	protein_coding
ENSMUSG00000076435	-1.1795	0.00336982	0.000500441	-3.48052	chr11	94447928	94492697	Acsf2	protein_coding
ENSMUSG00000035692	-1.17853	4.97018e-09	2.49832e-10	-6.32709	chr4	156283912	156285253	Isg15	protein_coding
ENSMUSG00000049119	-1.17572	0.0447097	0.010412	-2.56184	chr4	5644090	6108223	Fam110b	protein_coding
ENSMUSG00000060519	-1.1755	6.88183e-11	2.74703e-12	-6.99009	chr1	156481187	156501926	Tor3a	protein_coding
ENSMUSG00000027763	-1.17219	6.5395e-18	1.43088e-19	-9.04991	chr3	60380251	60537171	Mbnl1	protein_coding
ENSMUSG00000043300	-1.16936	0.000383852	4.29308e-05	-4.09111	chr3	69481491	69506293	B3galnt1	protein_coding
ENSMUSG00000034708	-1.16761	1.10071e-19	2.05853e-21	-9.50202	chr11	102321141	102327874	Grn	protein_coding
ENSMUSG00000030921	-1.1662	2.50272e-12	8.65814e-14	-7.45991	chr7	104058232	104114400	Trim30a	protein_coding
ENSMUSG00000038179	-1.1653	1.18776e-10	4.88167e-12	-6.90898	chr1	171459971	171480603	Slamf7	protein_coding
ENSMUSG00000032085	-1.16493	0.000196183	2.04913e-05	-4.25947	chr9	45840917	45847356	Tagln	protein_coding
ENSMUSG00000079017	-1.16447	0.0243366	0.00497057	-2.80893	chr12	103408426	103409939	Ifi27l2a	protein_coding
ENSMUSG00000026421	-1.16068	8.117e-12	2.95807e-13	-7.29629	chr1	135647799	135679970	Csrp1	protein_coding
ENSMUSG00000036986	-1.15844	3.09582e-12	1.08473e-13	-7.43015	chr9	58125359	58157069	Pml	protein_coding
ENSMUSG00000022856	-1.15843	0.0430202	0.0099361	-2.57805	chr16	21753076	21766302	Tmem41a	protein_coding
ENSMUSG00000019872	-1.14942	6.67886e-19	1.32807e-20	-9.30594	chr10	57670431	57687926	Smpdl3a	protein_coding
ENSMUSG00000025934	-1.14933	3.46024e-10	1.49633e-11	-6.74826	chr1	21310813	21335885	Gsta3	protein_coding
ENSMUSG00000078853	-1.14881	6.21188e-08	3.5587e-09	-5.9035	chr11	58090382	58098417	Igtp	protein_coding
ENSMUSG00000029605	-1.14861	0.000355136	3.92991e-05	-4.11156	chr5	120950700	120962228	Oas1b	protein_coding
ENSMUSG00000020100	-1.14601	1.04713e-08	5.47253e-10	-6.20492	chr10	60547851	60588573	Slc29a3	protein_coding
ENSMUSG00000066861	-1.1454	1.01332e-08	5.28082e-10	-6.21052	chr5	121014205	121025676	Oas1g	protein_coding
ENSMUSG00000044340	-1.14491	1.65302e-07	1.0142e-08	-5.72834	chr1	106099482	106321980	Phlpp1	protein_coding
ENSMUSG00000032741	-1.14413	3.45559e-11	1.33595e-12	-7.09053	chr5	120672218	120726738	Tpcn1	protein_coding
ENSMUSG00000024663	-1.14039	5.64275e-11	2.23574e-12	-7.01893	chr19	9979033	10015744	Rab3il1	protein_coding
ENSMUSG00000028082	-1.13996	6.57787e-05	6.21416e-06	-4.51897	chr3	85878416	86037833	Sh3d19	protein_coding
ENSMUSG00000039959	-1.13985	1.12137e-09	5.22823e-11	-6.56429	chr5	135435385	135573974	Hip1	protein_coding
ENSMUSG00000019194	-1.13386	9.20651e-06	7.49968e-07	-4.94796	chr7	30815949	30826428	Scn1b	protein_coding
ENSMUSG00000029819	-1.13084	4.87615e-12	1.74457e-13	-7.36704	chr6	49799690	49806487	Npy	protein_coding
ENSMUSG00000039997	-1.12775	0.0176725	0.00340308	-2.92877	chr1	173747973	173770238	Ifi203	protein_coding
ENSMUSG00000056153	-1.12767	4.7093e-09	2.34629e-10	-6.33677	chr18	88683348	88945605	Socs6	protein_coding
ENSMUSG00000015846	-1.12377	2.46621e-12	8.51361e-14	-7.46213	chr2	27566452	27652969	Rxra	protein_coding
ENSMUSG00000031503	-1.12207	0.00261051	0.000372048	-3.55916	chr8	11362805	11499287	Col4a2	protein_coding
ENSMUSG00000029189	-1.12099	1.28323e-05	1.07378e-06	-4.87761	chr5	53264425	53371269	Sel1l3	protein_coding
ENSMUSG00000020101	-1.11887	2.6405e-09	1.26287e-10	-6.43158	chr10	60182630	60208463	Vsir	protein_coding
ENSMUSG00000053897	-1.1186	0.00255398	0.000362858	-3.56572	chr3	135531040	135594333	Slc39a8	protein_coding
ENSMUSG00000056116	-1.11454	1.73547e-10	7.29956e-12	-6.85166	chr17	36348020	36353639	H2-T22	protein_coding
ENSMUSG00000059456	-1.11185	8.26751e-16	2.09621e-17	-8.48833	chr14	66390706	66518501	Ptk2b	protein_coding
ENSMUSG00000038578	-1.11084	0.000494825	5.66225e-05	-4.02646	chr4	59314683	59438633	Susd1	protein_coding
ENSMUSG00000033249	-1.10911	0.0250646	0.00516744	-2.79641	chr8	105996433	106002477	Hsf4	protein_coding
ENSMUSG00000009418	-1.109	8.41419e-11	3.40847e-12	-6.95976	chr1	135362318	135615843	Nav1	protein_coding
ENSMUSG00000033083	-1.1078	0.00751274	0.0012512	-3.22694	chr14	101679796	101846627	Tbc1d4	protein_coding
ENSMUSG00000024535	-1.10681	8.23962e-06	6.66332e-07	-4.97093	chr18	53378734	53523992	Snx24	protein_coding
ENSMUSG00000034487	-1.10485	0.000108291	1.07346e-05	-4.40182	chr9	53295325	53313167	Poglut3	protein_coding
ENSMUSG00000039652	-1.10431	0.0202088	0.00400053	-2.87812	chr19	36998691	37186000	Cpeb3	protein_coding
ENSMUSG00000052776	-1.10283	3.46024e-10	1.49559e-11	-6.74833	chr5	121034319	121045584	Oas1a	protein_coding
ENSMUSG00000031453	-1.10068	4.79979e-12	1.7137e-13	-7.36942	chr8	13616948	13727603	Rasa3	protein_coding
ENSMUSG00000026355	-1.10011	3.30732e-07	2.13675e-08	-5.60055	chr1	128259327	128287401	Mcm6	protein_coding
ENSMUSG00000048965	-1.10011	0.00110188	0.000138305	-3.81118	chr7	143332100	143338237	Mrgpre	protein_coding
ENSMUSG00000047735	-1.09541	2.3216e-15	6.10948e-17	-8.36309	chr6	3372257	3399572	Samd9l	protein_coding
ENSMUSG00000074158	-1.09502	0.0304712	0.00650734	-2.72106	chr7	42258950	42292012	Zfp976	protein_coding
ENSMUSG00000031375	-1.09369	8.28782e-07	5.67306e-08	-5.42881	chrX	72527208	72539539	Bgn	protein_coding
ENSMUSG00000027639	-1.092	6.62182e-16	1.65448e-17	-8.5158	chr2	156939453	156977185	Samhd1	protein_coding
ENSMUSG00000059013	-1.09041	3.86734e-07	2.52429e-08	-5.57159	chr2	32611067	32645524	Sh2d3c	protein_coding
ENSMUSG00000082419	-1.08819	0.0176529	0.003398	-2.92923	chr11	82918326	82918823	Gm11425	processed_pseudogene
ENSMUSG00000038507	-1.08712	1.95225e-09	9.2648e-11	-6.47849	chr6	39063344	39095283	Parp12	protein_coding
ENSMUSG00000042500	-1.08622	0.000137254	1.38593e-05	-4.34608	chr4	126383334	126427265	Ago4	protein_coding
ENSMUSG00000039741	-1.08509	0.046031	0.0108202	-2.54845	chr11	120123773	120183108	Bahcc1	protein_coding
ENSMUSG00000034041	-1.08375	2.72347e-09	1.3106e-10	-6.42594	chr8	85428078	85431569	Lyl1	protein_coding
ENSMUSG00000020143	-1.08132	2.1794e-11	8.24848e-13	-7.15696	chr11	34176815	34674719	Dock2	protein_coding
ENSMUSG00000098973	-1.08109	4.69335e-06	3.6116e-07	-5.08837	chr9	110110355	110110477	Mir6236	miRNA
ENSMUSG00000024887	-1.07971	2.78625e-08	1.53235e-09	-6.04092	chr19	31959997	32085611	Asah2	protein_coding
ENSMUSG00000005142	-1.07832	2.60041e-17	5.90128e-19	-8.89388	chr8	85809899	85824911	Man2b1	protein_coding
ENSMUSG00000043939	-1.07816	0.00678097	0.00110827	-3.26149	chr17	48456296	48474443	A530064D06Rik	protein_coding
ENSMUSG00000047003	-1.07813	0.00828961	0.0014057	-3.19348	chr15	75488528	75501676	Zfp41	protein_coding
ENSMUSG00000030966	-1.07785	2.08099e-07	1.30908e-08	-5.68488	chr7	102207128	102214693	Trim21	protein_coding
ENSMUSG00000039852	-1.07516	3.01185e-11	1.15549e-12	-7.11059	chr4	150366103	150706423	Rere	protein_coding
ENSMUSG00000036833	-1.07221	1.48243e-09	6.96946e-11	-6.52131	chr2	24866045	24944069	Pnpla7	protein_coding
ENSMUSG00000005410	-1.07116	0.0407582	0.00930979	-2.60046	chr8	75836197	75855067	Mcm5	protein_coding
ENSMUSG00000071669	-1.06963	0.000186971	1.94186e-05	-4.27147	chr16	11140772	11573336	Snx29	protein_coding
ENSMUSG00000031133	-1.06944	1.82868e-10	7.71865e-12	-6.84368	chrX	56276845	56384089	Arhgef6	protein_coding
ENSMUSG00000057596	-1.06847	8.21364e-10	3.75831e-11	-6.61331	chr7	104119221	104157056	Trim30d	protein_coding
ENSMUSG00000031367	-1.06422	3.45793e-10	1.49022e-11	-6.74885	chrX	162692013	162716662	Ap1s2	protein_coding
ENSMUSG00000033355	-1.06409	1.16468e-07	6.99945e-09	-5.79094	chr16	23339041	23432972	Rtp4	protein_coding
ENSMUSG00000020340	-1.06277	1.36367e-06	9.62336e-08	-5.3337	chr11	46084677	46203686	Cyfip2	protein_coding
ENSMUSG00000038893	-1.06204	0.00730757	0.00121163	-3.23613	chr11	95227844	95272698	Fam117a	protein_coding
ENSMUSG00000031971	-1.06077	0.0329946	0.00715843	-2.68938	chr8	124567570	124586948	Ccsap	protein_coding
ENSMUSG00000092564	-1.0573	0.00278156	0.000401398	-3.53916	chr17	34126150	34128341	BC051226	lncRNA
ENSMUSG00000074063	-1.05205	5.92474e-06	4.64239e-07	-5.04053	chr8	120160863	120172995	Osgin1	protein_coding
ENSMUSG00000029291	-1.05097	1.02739e-10	4.19978e-12	-6.93029	chr5	88712899	88799251	Rufy3	protein_coding
ENSMUSG00000035439	-1.04893	2.11502e-07	1.33517e-08	-5.6815	chr8	71701205	71725578	Haus8	protein_coding
ENSMUSG00000032245	-1.04846	3.48925e-09	1.71006e-10	-6.38535	chr9	62746067	62759288	Cln6	protein_coding
ENSMUSG00000016087	-1.04723	5.569e-09	2.80806e-10	-6.30902	chr9	32333500	32454157	Fli1	protein_coding
ENSMUSG00000060260	-1.04589	1.14223e-07	6.84762e-09	-5.79462	chr7	138828398	138849819	Pwwp2b	protein_coding
ENSMUSG00000041112	-1.04437	2.27845e-07	1.4434e-08	-5.66816	chr13	20274766	20792523	Elmo1	protein_coding
ENSMUSG00000061533	-1.04407	0.00713607	0.00117686	-3.24443	chr12	90965266	91351183	Cep128	protein_coding
ENSMUSG00000035735	-1.04259	0.000463936	5.27793e-05	-4.04297	chr19	10222629	10282241	Dagla	protein_coding
ENSMUSG00000097101	-1.04184	0.0143566	0.00266286	-3.00419	chr13	64396451	64419666	1810034E14Rik	lncRNA
ENSMUSG00000024277	-1.03971	7.24225e-10	3.27636e-11	-6.63358	chr18	23885390	24026918	Mapre2	protein_coding
ENSMUSG00000030272	-1.03918	4.6075e-10	2.0197e-11	-6.70459	chr6	113311085	113320945	Camk1	protein_coding
ENSMUSG00000018774	-1.03917	4.77679e-09	2.39757e-10	-6.33344	chr11	69555039	69556979	Cd68	protein_coding
ENSMUSG00000031431	-1.03876	1.96764e-06	1.42249e-07	-5.26232	chrX	139440277	139501408	Tsc22d3	protein_coding
ENSMUSG00000001506	-1.03821	6.12341e-05	5.75314e-06	-4.53526	chr11	94827050	94843868	Col1a1	protein_coding
ENSMUSG00000037321	-1.03784	7.96516e-11	3.2148e-12	-6.968	chr17	34406527	34416199	Tap1	protein_coding
ENSMUSG00000030122	-1.03504	4.88661e-11	1.9248e-12	-7.03983	chr6	124890644	124897066	Ptms	protein_coding
ENSMUSG00000078517	-1.03454	1.21874e-05	1.01622e-06	-4.88847	chr4	139079898	139106041	Emc1	protein_coding
ENSMUSG00000061411	-1.03189	2.3549e-06	1.72161e-07	-5.22713	chr2	153249382	153371891	Nol4l	protein_coding
ENSMUSG00000025232	-1.03133	4.56457e-16	1.12697e-17	-8.56017	chr9	59446823	59472392	Hexa	protein_coding
ENSMUSG00000005583	-1.02968	5.87769e-07	3.93642e-08	-5.49368	chr13	83652153	83815199	Mef2c	protein_coding
ENSMUSG00000038024	-1.02787	7.46443e-11	2.99063e-12	-6.97816	chr4	86666792	86768840	Dennd4c	protein_coding
ENSMUSG00000023022	-1.02749	1.15954e-08	6.0857e-10	-6.18819	chr15	99676351	99773337	Lima1	protein_coding
ENSMUSG00000018395	-1.02745	1.70264e-06	1.22336e-07	-5.28997	chr11	53458206	53492794	Kif3a	protein_coding
ENSMUSG00000001281	-1.02741	9.36078e-07	6.45595e-08	-5.40569	chr15	102124430	102140379	Itgb7	protein_coding
ENSMUSG00000027230	-1.02571	0.0080068	0.00135242	-3.20462	chr2	91812673	91854847	Creb3l1	protein_coding
ENSMUSG00000001270	-1.02566	1.30396e-07	7.89429e-09	-5.7707	chr12	111635795	111638772	Ckb	protein_coding
ENSMUSG00000028439	-1.02555	1.24028e-10	5.12507e-12	-6.90207	chr4	41517691	41569538	Fam219a	protein_coding
ENSMUSG00000039202	-1.02545	4.68701e-08	2.64354e-09	-5.95233	chr7	78922947	79015256	Abhd2	protein_coding
ENSMUSG00000032554	-1.02262	1.71409e-10	7.19694e-12	-6.85369	chr9	103081200	103107643	Trf	protein_coding
ENSMUSG00000041115	-1.02073	5.00371e-08	2.82587e-09	-5.94141	chrX	150927193	151008232	Iqsec2	protein_coding
ENSMUSG00000030774	-1.02067	1.32136e-06	9.28901e-08	-5.34011	chr7	97437748	97561588	Pak1	protein_coding
ENSMUSG00000039318	-1.02052	3.33966e-10	1.43678e-11	-6.75415	chr1	184936314	185018956	Rab3gap2	protein_coding
ENSMUSG00000024642	-1.01998	9.36698e-08	5.54624e-09	-5.82989	chr19	14425514	14575415	Tle4	protein_coding
ENSMUSG00000017417	-1.01751	1.43062e-06	1.01417e-07	-5.32417	chr11	97814064	97877270	Plxdc1	protein_coding
ENSMUSG00000027955	-1.01594	0.000425009	4.79738e-05	-4.06529	chr3	79791840	79853587	Gask1b	protein_coding
ENSMUSG00000029560	-1.01138	7.86823e-10	3.58282e-11	-6.62038	chr5	140326054	140375017	Snx8	protein_coding
ENSMUSG00000044583	-1.01049	1.55191e-08	8.34002e-10	-6.13832	chrX	166087925	166113554	Tlr7	protein_coding
ENSMUSG00000061758	-1.00932	4.66043e-07	3.0833e-08	-5.53664	chr6	34361153	34373885	Akr1b10	protein_coding
ENSMUSG00000024052	-1.00826	1.53142e-10	6.39603e-12	-6.87054	chr17	71489555	71556812	Lpin2	protein_coding
ENSMUSG00000003206	-1.00792	3.29534e-10	1.41528e-11	-6.75633	chr17	56259640	56264022	Ebi3	protein_coding
ENSMUSG00000029455	-1.00702	2.98304e-12	1.04301e-13	-7.43534	chr5	121704090	121731887	Aldh2	protein_coding
ENSMUSG00000056602	-1.00552	0.00714259	0.00117846	-3.24404	chr5	150042110	150421218	Fry	protein_coding
ENSMUSG00000032046	-1.00504	2.97718e-12	1.03875e-13	-7.43588	chr2	150674413	150746661	Abhd12	protein_coding
ENSMUSG00000044037	-1.00454	5.793e-06	4.53488e-07	-5.04501	chr9	110708938	110729598	Als2cl	protein_coding
ENSMUSG00000026814	-1.00311	1.72974e-07	1.0651e-08	-5.72002	chr2	32536607	32572681	Eng	protein_coding
ENSMUSG00000020589	-1.00052	1.62739e-07	9.94864e-09	-5.7316	chr12	12312140	12430966	Cyria	protein_coding

## Sheet: RAW_SKO 72h
ensembl_gene_id	external_gene_name	logfc	fdr	pvalue	stat	chromosome_name	start_position	end_position	gene_biotype
ENSMUSG00000033849	B3galt2	8.72324	8.04092e-08	5.2353e-09	5.83951	chr1	143516402	143530352	protein_coding
ENSMUSG00000027776	Il12a	8.28035	6.17729e-07	4.47258e-08	5.4711	chr3	68597977	68605880	protein_coding
ENSMUSG00000095620	Csta2	7.87469	8.29048e-07	6.11966e-08	5.41527	chr16	36041838	36077810	protein_coding
ENSMUSG00000051748	Wfdc21	7.61702	1.04633e-05	9.01216e-07	4.91207	chr11	83637766	83643468	protein_coding
ENSMUSG00000038067	Csf3	7.5117	3.60596e-22	8.23136e-24	10.0608	chr11	98592089	98594455	protein_coding
ENSMUSG00000019987	Arg1	7.24722	7.13482e-199	1.00743e-201	30.3043	chr10	24791119	24803382	protein_coding
ENSMUSG00000024798	Htr7	7.03597	2.13875e-05	1.95286e-06	4.75824	chr19	35936134	36034907	protein_coding
ENSMUSG00000015316	Slamf1	6.69719	0.000390501	4.42944e-05	4.08386	chr1	171594695	171628752	protein_coding
ENSMUSG00000074115	Saa1	6.57402	0.000609628	7.2593e-05	3.96762	chr7	46389921	46392404	protein_coding
ENSMUSG00000042265	Trem1	6.31069	1.62503e-25	3.35255e-27	10.8024	chr17	48539796	48553952	protein_coding
ENSMUSG00000029379	Cxcl3	6.30634	0	0	52.634	chr5	90933962	90937459	protein_coding
ENSMUSG00000025746	Il6	6.28673	5.60968e-63	3.87239e-65	17.044	chr5	30218112	30224979	protein_coding
ENSMUSG00000027398	Il1b	6.12838	0	0	78.0655	chr2	129206490	129213059	protein_coding
ENSMUSG00000054905	Stfa3	6.11257	0.000552746	6.52559e-05	3.99295	chr16	36270899	36275754	protein_coding
ENSMUSG00000062345	Serpinb2	6.06777	0	0	56.3902	chr1	107439153	107463208	protein_coding
ENSMUSG00000029005	Draxin	6.01102	0.000760033	9.30664e-05	3.90799	chr4	148182894	148215155	protein_coding
ENSMUSG00000032204	Aqp9	5.88423	1.55228e-09	8.56021e-11	6.49041	chr9	71017941	71075964	protein_coding
ENSMUSG00000087684	1200007C13Rik	5.8414	1	0.00106762	3.27207	chr2	167669613	167675566	lncRNA
ENSMUSG00000050440	Hamp	5.6972	1	0.00172416	3.13404	chr7	30641793	30643457	protein_coding
ENSMUSG00000063430	Wscd2	5.6562	1	0.0024274	3.03225	chr5	113638199	113727786	protein_coding
ENSMUSG00000000794	Kcnn3	5.59415	8.32216e-06	7.08963e-07	4.95889	chr3	89427471	89582439	protein_coding
ENSMUSG00000103308	Gm37800	5.46009	1	0.00392109	2.88444	chr1	184342477	184361670	lncRNA
ENSMUSG00000029409	U90926	5.4467	3.77698e-40	4.53308e-42	13.5909	chr5	92357752	92363267	lncRNA
ENSMUSG00000037095	Lrg1	5.36801	1	0.00535182	2.78506	chr17	56426678	56429001	protein_coding
ENSMUSG00000062991	Nrg1	5.36749	1.90981e-63	1.30337e-65	17.1076	chr8	32304579	33374825	protein_coding
ENSMUSG00000027360	Hdc	5.25432	0.0068213	0.00109586	3.26468	chr2	126435587	126461219	protein_coding
ENSMUSG00000038721	Hoxb7	5.24564	1	0.00704935	2.6945	chr11	96177449	96180988	protein_coding
ENSMUSG00000097028	Ptgs2os	5.20962	1	0.00767425	2.66608	chr1	149950624	149975714	lncRNA
ENSMUSG00000044164	Rnf182	5.18472	1	0.00909022	2.60864	chr13	43769186	43824421	protein_coding
ENSMUSG00000106609	Gm43181	5.18304	0.00844455	0.00139705	3.19526	chr5	43941388	43943459	TEC
ENSMUSG00000026984	Il36a	5.13814	1	0.00972763	2.58536	chr2	24105430	24115714	protein_coding
ENSMUSG00000022197	Pdzd2	5.10257	0.010394	0.00177093	3.12618	chr15	12359797	12740010	protein_coding
ENSMUSG00000026822	Lcn2	5.0366	1.29e-233	1.3155e-236	32.8456	chr2	32274645	32278264	protein_coding
ENSMUSG00000013523	Bcas1	5.00789	1	0.0134494	2.47164	chr2	170188911	170269765	protein_coding
ENSMUSG00000066363	Serpina3f	4.97961	1	0.0139932	2.45744	chr12	104180803	104187388	protein_coding
ENSMUSG00000020407	Upp1	4.91016	5.36389e-31	8.62565e-33	11.9264	chr11	9068103	9086170	protein_coding
ENSMUSG00000030747	Dgat2	4.89106	2.33613e-37	3.04202e-39	13.106	chr7	98802865	98831926	protein_coding
ENSMUSG00000027399	Il1a	4.80738	0	0	52.0098	chr2	129141530	129151892	protein_coding
ENSMUSG00000021614	Vcan	4.70589	4.75019e-251	4.09885e-254	34.0497	chr13	89803431	89890628	protein_coding
ENSMUSG00000050108	Bpifc	4.66118	0.0354068	0.00741291	2.6777	chr10	85795204	85847759	protein_coding
ENSMUSG00000025491	Ifitm1	4.63259	7.59015e-21	1.87551e-22	9.74832	chr7	140547134	140549738	protein_coding
ENSMUSG00000107715	Gm44135	4.57349	0.0376417	0.00796948	2.65336	chr6	129673081	129673448	TEC
ENSMUSG00000032131	Abcg4	4.55935	0.0374573	0.00792456	2.65527	chr9	44184485	44199912	protein_coding
ENSMUSG00000113701	B230303A05Rik	4.48511	0.00232309	0.000323643	3.5956	chr13	15988133	16198016	transcribed_processed_pseudogene
ENSMUSG00000020826	Nos2	4.47627	4.22825e-282	2.32176e-285	36.0994	chr11	78811613	78851080	protein_coding
ENSMUSG00000041046	Ramp3	4.43073	0.0494704	0.0111258	2.53872	chr11	6608521	6627475	protein_coding
ENSMUSG00000117431	8430430B14Rik	4.41024	0.000187833	1.9965e-05	4.26528	chr17	84305983	84320837	lncRNA
ENSMUSG00000097418	Mir155hg	4.39455	3.89848e-07	2.75842e-08	5.55612	chr16	84500055	84512133	lncRNA
ENSMUSG00000031780	Ccl17	4.37665	1	0.0135637	2.46861	chr8	95537081	95538664	protein_coding
ENSMUSG00000037991	Rmi2	4.33303	0.00442891	0.000673995	3.39994	chr16	10652923	10710830	protein_coding
ENSMUSG00000028539	Artn	4.23588	0.000421033	4.80548e-05	4.06489	chr4	117783359	117786960	protein_coding
ENSMUSG00000112758	Gm36172	4.23103	0.0057196	0.000902717	3.31921	chr10	24803456	24806403	lncRNA
ENSMUSG00000031596	Slc7a2	4.20025	2.72637e-176	4.91894e-179	28.5304	chr8	41315433	41375345	protein_coding
ENSMUSG00000038540	Tmc3	4.17332	5.18792e-41	6.0637e-43	13.7374	chr7	83234135	83274822	protein_coding
ENSMUSG00000055102	Zfp819	4.12354	1	0.0235135	2.26499	chr7	43256593	43267709	protein_coding
ENSMUSG00000009093	Gstt4	4.121	1	0.0253873	2.23546	chr10	75650777	75658377	protein_coding
ENSMUSG00000029084	Cd38	4.11243	1.40943e-193	2.10066e-196	29.8978	chr5	44025895	44069717	protein_coding
ENSMUSG00000047146	Tet1	4.06988	0.000904733	0.000113482	3.8598	chr10	62640349	62744775	protein_coding
ENSMUSG00000005089	Slc1a2	4.04876	2.07457e-14	7.58356e-16	8.06074	chr2	102489004	102621129	protein_coding
ENSMUSG00000026235	Epha4	4.03437	1.06988e-18	2.94579e-20	9.22091	chr1	77343822	77491725	protein_coding
ENSMUSG00000031549	Ido2	4.01535	1	0.0294314	2.17766	chr8	25021908	25066349	protein_coding
ENSMUSG00000120851		3.93711	2.91008e-15	1.0067e-16	8.30399	chr11	117867035	117871681	lncRNA
ENSMUSG00000074805	Il1bos	3.92783	0.0182406	0.00338112	2.93078	chr2	129211817	129217668	lncRNA
ENSMUSG00000057933	Gsta2	3.91359	1	0.0348403	2.11021	chr9	78238300	78263070	protein_coding
ENSMUSG00000030162	Olr1	3.84697	9.13032e-38	1.16027e-39	13.1789	chr6	129462207	129484128	protein_coding
ENSMUSG00000041754	Trem3	3.82475	6.39528e-05	6.2207e-06	4.51875	chr17	48554805	48565869	protein_coding
ENSMUSG00000039385	Cdh6	3.80206	1	0.0432065	2.02171	chr15	13028787	13173761	protein_coding
ENSMUSG00000118038	Gm9895	3.78292	0.00563065	0.000888236	3.32373	chr19	29044636	29075918	lncRNA
ENSMUSG00000003665	Has1	3.77866	1	0.0454582	2.00039	chr17	18063585	18075467	protein_coding
ENSMUSG00000046908	Ltb4r1	3.77091	0.0341629	0.00710432	2.69191	chr14	56003419	56005951	protein_coding
ENSMUSG00000110500	Gm32568	3.76684	1	0.0475203	1.98163	chr8	66947711	66949598	lncRNA
ENSMUSG00000057135	Scimp	3.74786	2.0659e-05	1.87986e-06	4.76593	chr11	70681758	70703412	protein_coding
ENSMUSG00000062480	Acat3	3.72804	0.034431	0.00717627	2.68855	chr17	13142700	13159487	protein_coding
ENSMUSG00000102099	1700011B04Rik	3.72049	0.000839435	0.000104501	3.8799	chr13	35351910	35372000	lncRNA
ENSMUSG00000020926	Adam11	3.65591	1	0.0549894	1.91896	chr11	102652265	102671088	protein_coding
ENSMUSG00000026072	Il1r1	3.64482	1.20645e-28	2.21454e-30	11.4552	chr1	40264240	40356417	protein_coding
ENSMUSG00000018500	Adora2b	3.64169	7.00692e-58	5.55145e-60	16.3351	chr11	62139810	62157279	protein_coding
ENSMUSG00000029321	Slc10a6	3.6298	1	0.0587774	1.88985	chr5	103753577	103777269	protein_coding
ENSMUSG00000108060	4921529L05Rik	3.6298	1	0.0587774	1.88985	chr6	53955676	53995015	lncRNA
ENSMUSG00000042284	Itga1	3.62846	2.40082e-90	1.14881e-92	20.4183	chr13	115089632	115238500	protein_coding
ENSMUSG00000053338	Tarm1	3.61196	8.43681e-87	4.16943e-89	20.0139	chr7	3535016	3551140	protein_coding
ENSMUSG00000018916	Csf2	3.60955	2.06337e-06	1.60726e-07	5.23983	chr11	54138097	54140493	protein_coding
ENSMUSG00000025889	Snca	3.59993	0.00207287	0.000283581	3.62985	chr6	60708559	60806839	protein_coding
ENSMUSG00000046168	Kcnrg	3.57692	1	0.0665893	1.83444	chr14	61844906	61850275	protein_coding
ENSMUSG00000000782	Tcf7	3.5633	1	0.0682707	1.82322	chr11	52143198	52174158	protein_coding
ENSMUSG00000069170	Adgrv1	3.54932	1	0.0685344	1.82148	chr13	81243187	81781273	protein_coding
ENSMUSG00000078810	Gp6	3.5427	0.0106203	0.00181447	3.11903	chr7	4366964	4400743	protein_coding
ENSMUSG00000055202	Zfp811	3.5386	0.000107233	1.08848e-05	4.39881	chr17	33014650	33028905	protein_coding
ENSMUSG00000121429		3.5355	1	0.0709494	1.8058	chr10	21950136	21978158	lncRNA
ENSMUSG00000053113	Socs3	3.5347	0	0	40.5572	chr11	117856905	117860873	protein_coding
ENSMUSG00000005800	Mmp8	3.5126	1.39238e-99	5.46115e-102	21.4417	chr9	7558457	7568486	protein_coding
ENSMUSG00000115739	Gm49254	3.5099	0.0577765	0.0134561	2.47146	chr15	39876199	39878174	TEC
ENSMUSG00000095704	Gm8221	3.50814	1	0.0721386	1.79824	chr15	77506034	77510837	unprocessed_pseudogene
ENSMUSG00000031779	Ccl22	3.49461	2.23503e-58	1.73571e-60	16.4059	chr8	95472218	95478327	protein_coding
ENSMUSG00000016028	Celsr1	3.4344	1	0.0840106	1.72788	chr15	85783130	85918404	protein_coding
ENSMUSG00000015314	Slamf6	3.43084	3.39469e-41	3.94112e-43	13.7685	chr1	171745082	171780737	protein_coding
ENSMUSG00000027505	Fam209	3.41927	1	0.0852863	1.7208	chr2	172314440	172316251	protein_coding
ENSMUSG00000067610	Klri1	3.41927	1	0.0852863	1.7208	chr6	129674181	129694095	protein_coding
ENSMUSG00000027315	Spint1	3.39206	8.4556e-95	3.64808e-97	20.9183	chr2	119067843	119080008	protein_coding
ENSMUSG00000109232	Gm44577	3.39065	1	0.086737	1.71287	chr18	32595632	32642117	lncRNA
ENSMUSG00000024743	Syt7	3.38484	0.0701396	0.0171333	2.38384	chr19	10366454	10430544	protein_coding
ENSMUSG00000006342	Susd2	3.3681	3.06876e-21	7.41433e-23	9.8421	chr10	75472540	75479842	protein_coding
ENSMUSG00000042417	Ccno	3.35133	0.0267244	0.00525977	2.79068	chr13	113124336	113127311	protein_coding
ENSMUSG00000025804	Ccr1	3.34031	1.26408e-66	8.03187e-69	17.5329	chr9	123762161	123768729	protein_coding
ENSMUSG00000013415	Igf2bp1	3.32523	0.0251863	0.00490765	2.81303	chr11	95847989	95896766	protein_coding
ENSMUSG00000032380	Dapk2	3.30484	0.0110475	0.00190221	3.10509	chr9	66065505	66179524	protein_coding
ENSMUSG00000051855	Mest	3.29467	1	0.114215	1.57953	chr6	30723546	30748464	protein_coding
ENSMUSG00000045573	Penk	3.28358	1.32332e-15	4.48443e-17	8.39948	chr4	4133531	4138819	protein_coding
ENSMUSG00000092384	Gm4189	3.27848	1	0.109537	1.60028	chr10	127125564	127126657	lncRNA
ENSMUSG00000041750	Cd1d2	3.25954	1	0.109696	1.59956	chr3	86893858	86897087	protein_coding
ENSMUSG00000064125	Prr36	3.25954	1	0.109696	1.59956	chr8	4259543	4267459	protein_coding
ENSMUSG00000037944	Ccr7	3.2552	3.17998e-10	1.66383e-11	6.73284	chr11	99035022	99045903	protein_coding
ENSMUSG00000042064	Myo3b	3.2427	1	0.113983	1.58054	chr2	69869470	70259542	protein_coding
ENSMUSG00000016194	Hsd11b1	3.23551	1.09627e-08	6.52703e-10	6.17715	chr1	192903942	192946383	protein_coding
ENSMUSG00000106783	Chaer1	3.22554	1	0.120592	1.55229	chr5	77283791	77288173	lncRNA
ENSMUSG00000044309	Apol7c	3.222	0.000146183	1.52054e-05	4.32569	chr15	77409052	77417516	protein_coding
ENSMUSG00000030214	Plbd1	3.21929	2.81816e-10	1.46788e-11	6.75104	chr6	136589068	136638926	protein_coding
ENSMUSG00000053965	Pde5a	3.21032	1.5522e-16	4.89477e-18	8.6558	chr3	122522596	122653023	protein_coding
ENSMUSG00000038037	Socs1	3.2086	9.71643e-64	6.55486e-66	17.1476	chr16	10600104	10603400	protein_coding
ENSMUSG00000035385	Ccl2	3.18195	4.64003e-53	4.11298e-55	15.6364	chr11	81926397	81928279	protein_coding
ENSMUSG00000032363	Adamts7	3.17536	4.44049e-17	1.36196e-18	8.80051	chr9	90045122	90090124	protein_coding
ENSMUSG00000019982	Myb	3.16209	0.0423545	0.00920316	2.60441	chr10	21000834	21036883	protein_coding
ENSMUSG00000025321	Itgb8	3.1542	3.93615e-08	2.46395e-09	5.96383	chr12	119121757	119202537	protein_coding
ENSMUSG00000021123	Rdh12	3.15279	0.00018063	1.91286e-05	4.27483	chr12	79255688	79269439	protein_coding
ENSMUSG00000034586	Hid1	3.14589	0.041812	0.00904265	2.61044	chr11	115238533	115258582	protein_coding
ENSMUSG00000023868	Pde10a	3.13264	1.67296e-07	1.13254e-08	5.70958	chr17	8744204	9205480	protein_coding
ENSMUSG00000095834	Tdgf1-ps1	3.13257	0.0534546	0.012265	2.50443	chr16	3548374	3548886	processed_pseudogene
ENSMUSG00000028965	Tnfrsf9	3.132	1.07448e-11	4.85489e-13	7.2293	chr4	150999019	151030559	protein_coding
ENSMUSG00000102037	Bcl2a1a	3.12128	2.06379e-44	2.20172e-46	14.2996	chr9	88838953	88844472	protein_coding
ENSMUSG00000033213	AA467197	3.11906	2.84539e-94	1.24994e-96	20.8595	chr2	122478906	122483111	protein_coding
ENSMUSG00000025867	Cplx2	3.1007	6.22157e-15	2.20595e-16	8.21032	chr13	54519162	54531730	protein_coding
ENSMUSG00000025656	Arhgef9	3.10006	1	0.041781	2.03569	chrX	94092541	94240462	protein_coding
ENSMUSG00000115946	Mirt2	3.06387	0.00160354	0.000212958	3.70313	chr15	76150661	76154039	lncRNA
ENSMUSG00000000562	Adora3	3.03725	0.0214053	0.00406345	2.87319	chr3	105778174	105816242	protein_coding
ENSMUSG00000022584	Ly6c2	3.0315	1.38683e-248	1.30546e-251	33.8802	chr15	74980007	74983819	protein_coding
ENSMUSG00000031382	Asb11	3.02481	0.077184	0.0193444	2.33883	chrX	163219990	163242166	protein_coding
ENSMUSG00000028356	Ambp	3.02174	1	0.0494959	1.96429	chr4	63061512	63073036	protein_coding
ENSMUSG00000023903	Mmp25	2.99458	0.0110023	0.00189356	3.10644	chr17	23847285	23864251	protein_coding
ENSMUSG00000029380	Cxcl1	2.9848	3.35052e-117	1.07759e-119	23.2619	chr5	91039100	91040974	protein_coding
ENSMUSG00000097113	Gm19705	2.9817	0.010922	0.00187803	3.10887	chr1	136598507	136618544	lncRNA
ENSMUSG00000041324	Inhba	2.97966	1.70681e-223	1.87443e-226	32.1266	chr13	16186436	16206206	protein_coding
ENSMUSG00000040287	Stac3	2.97419	1	0.0632049	1.85775	chr10	127337555	127344692	protein_coding
ENSMUSG00000004296	Il12b	2.97286	7.92662e-08	5.15466e-09	5.8421	chr11	44290890	44304860	protein_coding
ENSMUSG00000050350	Gpr18	2.95016	4.22826e-19	1.1443e-20	9.32176	chr14	122148665	122153193	protein_coding
ENSMUSG00000084997	Gm15471	2.93559	0.0310337	0.00631482	2.73097	chr3	103710445	103715755	lncRNA
ENSMUSG00000029378	Areg	2.92848	1	0.0611481	1.87242	chr5	91287458	91296291	protein_coding
ENSMUSG00000109424	Gm44658	2.91781	1	0.0627569	1.86091	chr7	19580898	19581534	lncRNA
ENSMUSG00000038521	C1s1	2.88149	4.84117e-71	2.96212e-73	18.104	chr6	124507304	124519318	protein_coding
ENSMUSG00000046080	Clec9a	2.88053	0.00940652	0.00158054	3.15947	chr6	129385825	129401726	protein_coding
ENSMUSG00000051726	Kcnf1	2.87991	1.14329e-09	6.22408e-11	6.53825	chr12	17222101	17226889	protein_coding
ENSMUSG00000001663	Gstt1	2.86789	0.00534367	0.000836259	3.34051	chr10	75619647	75634418	protein_coding
ENSMUSG00000042641	Rgsl1	2.85177	3.29219e-06	2.64449e-07	5.14717	chr1	153655127	153719888	protein_coding
ENSMUSG00000032532	Cck	2.83106	1.68824e-07	1.14421e-08	5.70784	chr9	121318890	121324760	protein_coding
ENSMUSG00000050737	Ptges	2.82422	2.85698e-215	3.58579e-218	31.528	chr2	30779483	30819875	protein_coding
ENSMUSG00000016529	Il10	2.81741	0.00220934	0.000306063	3.61011	chr1	130947582	130952711	protein_coding
ENSMUSG00000047293	Gpr15	2.81718	1	0.0774448	1.76571	chr16	58537796	58539433	protein_coding
ENSMUSG00000050953	Gja1	2.81116	2.08979e-21	4.99988e-23	9.88166	chr10	56253426	56278609	protein_coding
ENSMUSG00000020108	Ddit4	2.80793	9.34075e-32	1.44346e-33	12.0743	chr10	59785491	59787656	protein_coding
ENSMUSG00000050295	Foxc1	2.80279	1	0.0712664	1.80378	chr13	31990616	31996459	protein_coding
ENSMUSG00000035211	Xrra1	2.79452	1	0.083891	1.72854	chr7	99508323	99567029	protein_coding
ENSMUSG00000044005	Gls2	2.79452	1	0.083891	1.72854	chr10	128030326	128045873	protein_coding
ENSMUSG00000048498	Cd300e	2.79115	1.76651e-22	3.9493e-24	10.1329	chr11	114942743	114957500	protein_coding
ENSMUSG00000059921	Unc5c	2.78101	0.0289495	0.00579536	2.75914	chr3	141170977	141540685	protein_coding
ENSMUSG00000047959	Kcna3	2.77565	3.90211e-16	1.27336e-17	8.54608	chr3	106943485	106945386	protein_coding
ENSMUSG00000032487	Ptgs2	2.77251	7.30661e-256	5.73157e-259	34.3761	chr1	149975782	149983978	protein_coding
ENSMUSG00000040380	Cbln3	2.76235	0.0571641	0.0132911	2.47587	chr14	56116370	56121849	protein_coding
ENSMUSG00000120046	Gm33318	2.74812	1	0.0962048	1.66354	chr6	37419442	37424343	lncRNA
ENSMUSG00000040026	Saa3	2.73098	2.28161e-90	1.07387e-92	20.4216	chr7	46361422	46365124	protein_coding
ENSMUSG00000039431	Mtmr7	2.7237	0.0161096	0.0029305	2.97494	chr8	41004136	41087840	protein_coding
ENSMUSG00000023349	Clec4n	2.71513	1.47012e-221	1.72982e-224	31.9856	chr6	123206802	123223980	protein_coding
ENSMUSG00000096086	Gm4761	2.71401	0.063921	0.0152231	2.42703	chr6	67391415	67391996	processed_pseudogene
ENSMUSG00000021643	Serf1	2.71011	7.09575e-61	5.39919e-63	16.7528	chr13	100244520	100251079	protein_coding
ENSMUSG00000041538	H2-Ob	2.70273	0.0334905	0.00691984	2.70068	chr17	34457877	34473388	protein_coding
ENSMUSG00000070942	Il1rl2	2.69688	3.29594e-53	2.89571e-55	15.6587	chr1	40363770	40406722	protein_coding
ENSMUSG00000064354	mt-Co2	2.69476	1	0.0898701	1.69608	chrMT	7013	7696	protein_coding
ENSMUSG00000115869	Gm31814	2.67865	0.00413107	0.000623161	3.42133	chr16	24004770	24081909	lncRNA
ENSMUSG00000058427	Cxcl2	2.67703	9.52708e-273	6.72605e-276	35.4912	chr5	91051730	91053797	protein_coding
ENSMUSG00000032561	Acpp	2.67317	2.59963e-204	3.46672e-207	30.7161	chr9	104165450	104214947	protein_coding
ENSMUSG00000045502	Hcar2	2.67267	1.55346e-25	3.19271e-27	10.8069	chr5	124001633	124003562	protein_coding
ENSMUSG00000120077		2.67008	1	0.0911052	1.6896	chr18	4908916	4912273	lncRNA
ENSMUSG00000045053	Kcng3	2.66386	0.0724983	0.017863	2.36845	chr17	83893386	83939324	protein_coding
ENSMUSG00000029373	Pf4	2.65965	7.74534e-142	1.88348e-144	25.5918	chr5	90920294	90921242	protein_coding
ENSMUSG00000066809	Gm10180	2.65547	1	0.101188	1.63912	chr9	25012700	25012777	processed_pseudogene
ENSMUSG00000026558	Uck2	2.65391	1.35362e-105	4.67204e-108	22.0823	chr1	167050452	167112889	protein_coding
ENSMUSG00000082976	Gm15056	2.65389	0.0111661	0.00192962	3.10086	chr8	21390622	21392643	protein_coding
ENSMUSG00000026981	Il1rn	2.65143	1.88326e-174	3.54552e-177	28.3802	chr2	24226865	24241506	protein_coding
ENSMUSG00000120744		2.63966	0.366764	0.15881	1.40908	chr16	49674861	49675662	lncRNA
ENSMUSG00000028128	F3	2.63744	1.3991e-15	4.75221e-17	8.39267	chr3	121517186	121528697	protein_coding
ENSMUSG00000092021	Gbp11	2.62815	6.47946e-06	5.41819e-07	5.01088	chr5	105470908	105494338	protein_coding
ENSMUSG00000039055	Eme1	2.62132	0.110876	0.0310502	2.15643	chr11	94535822	94544790	protein_coding
ENSMUSG00000048826	Dact2	2.61797	1	0.105278	1.61979	chr17	14415314	14424566	protein_coding
ENSMUSG00000020205	Phlda1	2.60121	4.30542e-31	6.82221e-33	11.9459	chr10	111342147	111344506	protein_coding
ENSMUSG00000087263	Gm15726	2.59228	0.103199	0.0280746	2.19624	chrX	168762043	168768228	lncRNA
ENSMUSG00000028076	Cd1d1	2.58443	1.81358e-105	6.40187e-108	22.0681	chr3	86903141	86906748	protein_coding
ENSMUSG00000097924	A730020E08Rik	2.58376	0.000115283	1.17471e-05	4.38223	chr6	61149277	61157794	lncRNA
ENSMUSG00000120808		2.58168	0.00912021	0.00152582	3.16973	chr9	123680356	123682450	lncRNA
ENSMUSG00000002100	Mybpc3	2.57802	1	0.114079	1.58012	chr2	90948489	90966861	protein_coding
ENSMUSG00000056145	AI504432	2.5433	1.31859e-35	1.81012e-37	12.7923	chr3	106946820	106961663	lncRNA
ENSMUSG00000079018	Ly6c1	2.53946	0.130945	0.0387659	2.06666	chr15	74915867	74920679	protein_coding
ENSMUSG00000001333	Sync	2.5377	1	0.116372	1.57018	chr4	129181410	129202352	protein_coding
ENSMUSG00000047867	Gimap6	2.5287	0.00400775	0.000602357	3.43055	chr6	48678516	48685159	protein_coding
ENSMUSG00000104392	Gm37962	2.5241	1	0.120472	1.55279	chr9	100991004	100993037	TEC
ENSMUSG00000103907	Gm37498	2.51754	0.107638	0.029816	2.17253	chr3	50354731	50358732	TEC
ENSMUSG00000001493	Meox1	2.51036	1	0.127624	1.52354	chr11	101768336	101785200	protein_coding
ENSMUSG00000029275	Gfi1	2.51016	1	0.126576	1.52774	chr5	107864523	107873902	protein_coding
ENSMUSG00000097530	Kansl2-ps	2.51016	1	0.126576	1.52774	chr7	72322566	72324026	processed_pseudogene
ENSMUSG00000120878		2.50796	4.84099e-66	3.15189e-68	17.455	chr19	11370206	11370682	lncRNA
ENSMUSG00000113494	Gm48102	2.49629	1	0.152339	1.43132	chr13	94430525	94437758	lncRNA
ENSMUSG00000032024	Clmp	2.48975	5.09408e-135	1.39859e-137	24.9669	chr9	40597258	40696615	protein_coding
ENSMUSG00000026679	Enkur	2.4878	0.115339	0.0326438	2.13644	chr2	21185542	21210176	protein_coding
ENSMUSG00000117399	Gm19689	2.48645	0.0419035	0.00907559	2.60919	chr17	83341023	83385855	lncRNA
ENSMUSG00000029608	Rph3a	2.48614	0.00231229	0.000321777	3.59711	chr5	121078562	121148155	protein_coding
ENSMUSG00000022304	Dpys	2.47733	1	0.0842516	1.72653	chr15	39631883	39720866	protein_coding
ENSMUSG00000050370	Ch25h	2.4761	0.00394485	0.000591357	3.43555	chr19	34451178	34452564	protein_coding
ENSMUSG00000073607	Gm10548	2.46666	1	0.153248	1.42815	chr18	34340828	34354825	transcribed_processed_pseudogene
ENSMUSG00000112104	Gm35722	2.45198	0.150142	0.0460508	1.99493	chr10	100543397	100577497	lncRNA
ENSMUSG00000044719	E230025N22Rik	2.44913	0.0289495	0.00579406	2.75921	chr18	36817976	36828978	protein_coding
ENSMUSG00000114055	Gm32089	2.43823	3.63753e-87	1.76912e-89	20.0566	chr13	94425956	94431514	lncRNA
ENSMUSG00000026463	Atp2b4	2.43601	0.00889148	0.00148075	3.17843	chr1	133627195	133728779	protein_coding
ENSMUSG00000040152	Thbs1	2.42638	6.08371e-281	3.81783e-284	36.0218	chr2	117942357	117957614	protein_coding
ENSMUSG00000031444	F10	2.41468	1.02379e-129	2.97147e-132	24.4715	chr8	13087308	13106676	protein_coding
ENSMUSG00000027562	Car2	2.41465	0.013255	0.00234781	3.0423	chr3	14951333	14965830	protein_coding
ENSMUSG00000030474	Siglece	2.41351	2.52794e-72	1.52691e-74	18.2666	chr7	43300494	43309585	protein_coding
ENSMUSG00000039578	Ccser1	2.40723	3.25961e-12	1.40633e-13	7.39573	chr6	61157308	62359849	protein_coding
ENSMUSG00000099974	Bcl2a1d	2.40401	4.51344e-31	7.18724e-33	11.9415	chr9	88605338	88613967	protein_coding
ENSMUSG00000078783	Gm9733	2.39803	1	0.0773805	1.76609	chr3	15361611	15397362	protein_coding
ENSMUSG00000087004	Gm14154	2.39724	1	0.548811	0.599542	chr2	151789193	151792561	lncRNA
ENSMUSG00000090069	E430024P14Rik	2.39199	1	0.149513	1.44125	chr17	8099938	8165258	lncRNA
ENSMUSG00000025203	Scd2	2.38659	9.06978e-179	1.49408e-181	28.7326	chr19	44282113	44295303	protein_coding
ENSMUSG00000029530	Ccr9	2.3789	1	0.159658	1.40622	chr9	123507504	123613395	protein_coding
ENSMUSG00000027800	Tm4sf1	2.37752	9.40457e-11	4.64769e-12	6.91594	chr3	57193032	57209409	protein_coding
ENSMUSG00000030406	Gipr	2.37689	1	0.156026	1.41857	chr7	18889986	18900052	protein_coding
ENSMUSG00000028289	Epha7	2.35329	1	0.0940823	1.67425	chr4	28813131	28967499	protein_coding
ENSMUSG00000035373	Ccl7	2.3397	2.26405e-22	5.09713e-24	10.1079	chr11	81936538	81938351	protein_coding
ENSMUSG00000101389	Ms4a4a	2.33877	1.88718e-134	5.32934e-137	24.9134	chr19	11352887	11370154	protein_coding
ENSMUSG00000035493	Tgfbi	2.33859	8.65692e-293	4.07449e-296	36.7785	chr13	56757336	56787375	protein_coding
ENSMUSG00000022303	Dcstamp	2.33604	0.0227107	0.00434876	2.85169	chr15	39609326	39624334	protein_coding
ENSMUSG00000019944	Rhobtb1	2.33042	2.23368e-09	1.24405e-10	6.43386	chr10	68987264	69127621	protein_coding
ENSMUSG00000070524	Fcrlb	2.32241	0.00402368	0.000605068	3.42933	chr1	170734842	170740510	protein_coding
ENSMUSG00000032578	Cish	2.32154	1.78558e-16	5.67273e-18	8.63896	chr9	107173225	107179983	protein_coding
ENSMUSG00000097804	Gm16685	2.31768	0.0746665	0.0185671	2.35411	chr3	7677765	7755061	lncRNA
ENSMUSG00000106099	Gm42664	2.31504	1	0.184644	1.32659	chr3	119536857	119540095	lncRNA
ENSMUSG00000032420	Nt5e	2.3139	6.36265e-08	4.08771e-09	5.8806	chr9	88209250	88254145	protein_coding
ENSMUSG00000005763	Cd247	2.31068	1	0.0963421	1.66285	chr1	165616250	165704846	protein_coding
ENSMUSG00002074885	Gm55805	2.30353	1	0.0958565	1.66528	chr6	87258131	87258242	rRNA
ENSMUSG00000050994	Adgb	2.29847	4.12099e-43	4.55804e-45	14.0871	chr10	10211447	10348070	protein_coding
ENSMUSG00000050578	Mmp13	2.29493	7.28552e-30	1.25731e-31	11.7012	chr9	7272514	7283331	protein_coding
ENSMUSG00000028583	Pdpn	2.29017	4.12616e-139	1.10048e-141	25.342	chr4	142994001	143026134	protein_coding
ENSMUSG00000052942	Glis3	2.27783	1.63711e-22	3.64716e-24	10.1406	chr19	28236251	28657477	protein_coding
ENSMUSG00000051177	Plcb1	2.26926	0.000206022	2.20861e-05	4.24269	chr2	134627987	135317178	protein_coding
ENSMUSG00000005824	Tnfsf14	2.25562	4.86773e-09	2.80272e-10	6.30932	chr17	57496492	57501177	protein_coding
ENSMUSG00000120223		2.25436	0.0337481	0.00697757	2.69791	chr4	125039332	125195333	lncRNA
ENSMUSG00000037071	Scd1	2.24133	2.07248e-08	1.25994e-09	6.07242	chr19	44382894	44396318	protein_coding
ENSMUSG00000054675	Tmem119	2.24103	1.85853e-10	9.52006e-12	6.81358	chr5	113931790	113938577	protein_coding
ENSMUSG00000103845	Gm19026	2.24037	3.99294e-18	1.14639e-19	9.07408	chr1	6499879	6511520	processed_pseudogene
ENSMUSG00000029082	Bst1	2.23983	1.05434e-173	2.06766e-176	28.3181	chr5	43976227	44001328	protein_coding
ENSMUSG00000021367	Edn1	2.23899	0.0092223	0.0015467	3.16578	chr13	42454952	42461466	protein_coding
ENSMUSG00000074874	Ctla2b	2.2385	5.60892e-05	5.42061e-06	4.54781	chr13	61043164	61045261	protein_coding
ENSMUSG00000029372	Ppbp	2.23644	0.10797	0.0299653	2.17055	chr5	90916377	90917922	protein_coding
ENSMUSG00000101493	2810405F17Rik	2.22995	1	0.193258	1.301	chr4	137114575	137115754	lncRNA
ENSMUSG00000057054	Inca1	2.22416	0.139341	0.0418964	2.03455	chr11	70579187	70590981	protein_coding
ENSMUSG00000004609	Cd33	2.2182	2.3079e-140	5.97433e-143	25.4565	chr7	43173640	43193852	protein_coding
ENSMUSG00000026185	Igfbp5	2.21799	0.00504531	0.00078086	3.35949	chr1	72897091	72914043	protein_coding
ENSMUSG00000041782	Lad1	2.2147	0.0719064	0.0176777	2.3723	chr1	135746336	135761080	protein_coding
ENSMUSG00000009376	Met	2.21232	2.34967e-53	2.04592e-55	15.6808	chr6	17463799	17573979	protein_coding
ENSMUSG00000050503	Fbxl22	2.20899	1	0.118316	1.56188	chr9	66415657	66421891	protein_coding
ENSMUSG00000107985	Gm35037	2.2014	1	0.206395	1.26354	chr7	3499873	3523536	lncRNA
ENSMUSG00000096351	Samd11	2.19333	0.257501	0.0947552	1.67083	chr4	156331423	156340717	protein_coding
ENSMUSG00000022687	Boc	2.19249	6.82004e-09	4.00172e-10	6.25396	chr16	44305412	44379260	protein_coding
ENSMUSG00000085786	Gm15987	2.19093	0.107164	0.0296324	2.17497	chr6	128913346	128952034	lncRNA
ENSMUSG00000030785	Cox6a2	2.18626	0.00491404	0.000757459	3.36789	chr7	127804607	127805559	protein_coding
ENSMUSG00000051832	E230016K23Rik	2.18588	0.165444	0.0522625	1.94097	chr11	83472882	83514519	lncRNA
ENSMUSG00000052270	Fpr2	2.18203	1.18924e-159	2.51879e-162	27.1502	chr17	18108086	18114214	protein_coding
ENSMUSG00000042567	Nek10	2.18142	1	0.0803177	1.74885	chr14	7457704	7666348	protein_coding
ENSMUSG00000074345	Tnfaip8l3	2.17738	1.0599e-05	9.15396e-07	4.90901	chr9	53930689	53975672	protein_coding
ENSMUSG00000074604	Mgst2	2.17099	1.03767e-18	2.84894e-20	9.2245	chr3	51567781	51590098	protein_coding
ENSMUSG00000098534	Gm27167	2.16954	1	0.237336	1.18167	chr8	87629081	87646050	lncRNA
ENSMUSG00000086922	Gm13835	2.15395	0.231394	0.0819715	1.73936	chr6	31118914	31119598	processed_pseudogene
ENSMUSG00000027456	Sdcbp2	2.15012	1	0.237176	1.18208	chr2	151414542	151431925	protein_coding
ENSMUSG00000050357	Carmil2	2.13965	1	0.235867	1.18538	chr8	106412906	106424819	protein_coding
ENSMUSG00000018927	Ccl6	2.13586	1.001e-191	1.57045e-194	29.7533	chr11	83478708	83483913	protein_coding
ENSMUSG00000087611	4930458D05Rik	2.13256	1	0.156438	1.41715	chr5	100988663	100995033	lncRNA
ENSMUSG00000117255	Gm49864	2.13144	1	0.240793	1.17301	chr17	29018468	29020597	lncRNA
ENSMUSG00000120666		2.13144	1	0.240793	1.17301	chr8	35155829	35157046	lncRNA
ENSMUSG00000021591	Glrx	2.12745	1.21155e-85	6.08248e-88	19.8798	chr13	75987987	75998273	protein_coding
ENSMUSG00000043421	Hilpda	2.12675	2.22868e-44	2.39512e-46	14.2937	chr6	29272487	29275445	protein_coding
ENSMUSG00000027015	Cybrd1	2.12088	1	0.230169	1.19992	chr2	70948267	70973270	protein_coding
ENSMUSG00000086773	Gm16192	2.12088	1	0.230169	1.19992	chr8	41492793	41495090	lncRNA
ENSMUSG00000090207	4930524O07Rik	2.12088	1	0.230169	1.19992	chr9	106768746	106772381	lncRNA
ENSMUSG00000051703	Tmem198	2.1199	0.191839	0.0634637	1.85593	chr1	75456176	75462349	protein_coding
ENSMUSG00000120804		2.11958	0.0787613	0.0198571	2.32904	chr10	60226552	60227807	lncRNA
ENSMUSG00000120076		2.11774	0.00197064	0.000268513	3.64392	chr8	81675585	81707521	lncRNA
ENSMUSG00000072972	Adam4	2.11316	1	0.247856	1.15557	chr12	81466217	81468720	protein_coding
ENSMUSG00000120919		2.10264	1	0.22993	1.20054	chr6	38527698	38528225	lncRNA
ENSMUSG00000054598	9130230L23Rik	2.10246	0.0318747	0.00652347	2.72024	chr5	66136701	66161628	lncRNA
ENSMUSG00000003355	Fkbp11	2.09978	0.000944261	0.000119107	3.84796	chr15	98622247	98626079	protein_coding
ENSMUSG00000050195	Scd4	2.09952	1	0.145643	1.45509	chr19	44321531	44335182	protein_coding
ENSMUSG00000019122	Ccl9	2.09502	3.76259e-145	8.85453e-148	25.889	chr11	83463745	83469462	protein_coding
ENSMUSG00000025591	Tma16	2.08925	7.82279e-142	1.96368e-144	25.5902	chr8	66925770	66939182	protein_coding
ENSMUSG00000095889	Ighv1-58	2.08623	0.190174	0.0628193	1.86047	chr12	115275786	115276219	IG_V_gene
ENSMUSG00000038738	Shank1	2.08453	1	0.233417	1.1916	chr7	43959677	44009996	protein_coding
ENSMUSG00000040017	Saa4	2.08453	1	0.233417	1.1916	chr7	46377422	46382027	protein_coding
ENSMUSG00000063234	Gpr84	2.08154	6.18193e-76	3.49152e-78	18.7186	chr15	103216662	103219039	protein_coding
ENSMUSG00000059325	Hopx	2.08098	0.0026456	0.000374593	3.55737	chr5	77234835	77262968	protein_coding
ENSMUSG00000105556	Gm43080	2.07688	1	0.276439	1.08835	chr3	36023533	36026175	TEC
ENSMUSG00000028347	Tmeff1	2.07639	2.56875e-30	4.292e-32	11.792	chr4	48585174	48663131	protein_coding
ENSMUSG00000024789	Jak2	2.07385	3.55182e-153	7.8013e-156	26.5948	chr19	29229228	29290480	protein_coding
ENSMUSG00000022441	Efcab6	2.06622	1	0.240317	1.17419	chr15	83750913	83949580	protein_coding
ENSMUSG00000044757	Gm6430	2.06622	1	0.240317	1.17419	chr1	96952406	96953653	processed_pseudogene
ENSMUSG00000108470	Gm4598	2.06622	1	0.240317	1.17419	chr7	24360719	24362534	lncRNA
ENSMUSG00000031762	Mt2	2.06526	3.20524e-61	2.36345e-63	16.8019	chr8	94899292	94900196	protein_coding
ENSMUSG00000024827	Gldc	2.06151	1	0.101342	1.63838	chr19	30075847	30152829	protein_coding
ENSMUSG00000035435	Abca17	2.05904	1	0.195336	1.29496	chr17	24483233	24570042	protein_coding
ENSMUSG00000029102	Hgfac	2.05896	0.121849	0.0351967	2.10609	chr5	35198853	35205805	protein_coding
ENSMUSG00000116504	I730030J21Rik	2.05595	1	0.252842	1.14347	chr15	100628349	100630630	lncRNA
ENSMUSG00000031488	Rab11fip1	2.04996	8.72447e-73	5.20129e-75	18.3253	chr8	27628801	27664674	protein_coding
ENSMUSG00000028978	Nos3	2.04739	1	0.251228	1.14737	chr5	24569808	24589472	protein_coding
ENSMUSG00000117171	C230013L11Rik	2.04691	0.000346284	3.86813e-05	4.11522	chr17	28393631	28396656	lncRNA
ENSMUSG00000024867	Pip5k1b	2.04488	0.00473802	0.00072661	3.37934	chr19	24272158	24533236	protein_coding
ENSMUSG00000028885	Smpdl3b	2.04007	8.91989e-118	2.79884e-120	23.3197	chr4	132460277	132484563	protein_coding
ENSMUSG00000031380	Vegfd	2.03755	1	0.256584	1.1345	chrX	163156374	163185646	protein_coding
ENSMUSG00000053475	Tnfaip6	2.03755	1	0.256584	1.1345	chr2	51928021	51946698	protein_coding
ENSMUSG00000110537	Gm4316	2.03755	1	0.256584	1.1345	chr8	123891994	123905504	lncRNA
ENSMUSG00000112267	Gm47903	2.03755	1	0.256584	1.1345	chr10	66725450	66727391	lncRNA
ENSMUSG00000074500	Zfp558	2.02783	0.00504832	0.000781722	3.35919	chr9	18366871	18389564	protein_coding
ENSMUSG00000067058	Rps15a-ps5	2.02753	1	0.268398	1.10676	chr5	105945187	105945579	processed_pseudogene
ENSMUSG00000044244	Il20rb	2.02675	2.18582e-06	1.71121e-07	5.22825	chr9	100339772	100368841	protein_coding
ENSMUSG00000048216	Gpr85	2.02342	1.55959e-16	4.93029e-18	8.65497	chr6	13834457	13839941	protein_coding
ENSMUSG00000086108	Gm5602	2.02203	0.0744506	0.0184725	2.35601	chr7	130463015	130468060	lncRNA
ENSMUSG00000028480	Glipr2	2.02058	1.19724e-26	2.39486e-28	11.0421	chr4	43957401	43979118	protein_coding
ENSMUSG00000000632	Sez6	2.01835	1	0.264092	1.11677	chr11	77821626	77869874	protein_coding
ENSMUSG00000047462	Gpr141b	2.01835	1	0.264092	1.11677	chr13	19911596	19917121	protein_coding
ENSMUSG00000107480	Gm44165	2.01835	1	0.264092	1.11677	chr7	3538127	3539595	TEC
ENSMUSG00000021338	Carmil1	2.01812	1.03705e-38	1.29346e-40	13.3434	chr13	24196327	24464778	protein_coding
ENSMUSG00000055188	Rbm3os	2.00995	1	0.182858	1.33201	chrX	8011668	8014203	lncRNA
ENSMUSG00000008845	Cd163	2.00903	0.000152051	1.58635e-05	4.31634	chr6	124281615	124307486	protein_coding
ENSMUSG00000021125	Arg2	2.0033	1.00444e-61	7.32768e-64	16.8712	chr12	79177551	79203075	protein_coding
ENSMUSG00000038357	Camp	1.99239	0.000772866	9.48804e-05	3.90332	chr9	109676447	109678685	protein_coding
ENSMUSG00000040717	Il17rd	1.99046	1	0.126101	1.52966	chr14	26760898	26829243	protein_coding
ENSMUSG00000048772	Tmem53	1.98227	1	0.122607	1.54392	chr4	117109148	117125779	protein_coding
ENSMUSG00000039109	F13a1	1.97857	6.82004e-09	3.99946e-10	6.25405	chr13	37051152	37234220	protein_coding
ENSMUSG00000045551	Fpr1	1.97697	3.07207e-171	6.2656e-174	28.1159	chr17	18096733	18104202	protein_coding
ENSMUSG00000107546	Gm20560	1.97494	0.000373321	4.20821e-05	4.09574	chr6	72989026	72997343	lncRNA
ENSMUSG00000029314	Gpat3	1.96726	0.00644686	0.00102774	3.28282	chr5	100993579	101046968	protein_coding
ENSMUSG00000104786	Gm43573	1.96302	1	0.183855	1.32898	chr3	148694788	148709667	lncRNA
ENSMUSG00000027188	Pamr1	1.95454	1	0.188952	1.31368	chr2	102380357	102473386	protein_coding
ENSMUSG00000120737		1.95123	1.97807e-06	1.53616e-07	5.24817	chr7	19013105	19014239	lncRNA
ENSMUSG00000004113	Cacna1b	1.94854	0.0331438	0.0068348	2.70479	chr2	24493899	24653164	protein_coding
ENSMUSG00000030159	Clec1b	1.94571	0.0348415	0.00727551	2.68396	chr6	129374260	129386298	protein_coding
ENSMUSG00000028780	Sema3c	1.94491	3.50025e-07	2.4437e-08	5.57724	chr5	17779279	17935266	protein_coding
ENSMUSG00000032281	Acsbg1	1.93374	0.0744506	0.0184671	2.35612	chr9	54512161	54569154	protein_coding
ENSMUSG00000076431	Sox4	1.93346	1.46565e-08	8.82975e-10	6.12924	chr13	29132902	29137696	protein_coding
ENSMUSG00000118365	Gm41724	1.93262	0.21546	0.0743482	1.78446	chr18	52661733	52710397	lncRNA
ENSMUSG00000030498	Gas2	1.9308	7.28902e-13	2.97896e-14	7.59923	chr7	51511763	51644723	protein_coding
ENSMUSG00000031289	Il13ra2	1.92947	0.201522	0.0679118	1.82559	chrX	146166472	146212188	protein_coding
ENSMUSG00000042498	Radx	1.92876	2.46631e-15	8.47382e-17	8.32443	chrX	138381116	138455331	protein_coding
ENSMUSG00000044716	Dok7	1.9281	0.00116052	0.000149389	3.79208	chr5	35214110	35245183	protein_coding
ENSMUSG00000022586	Ly6i	1.92759	2.41919e-145	5.50335e-148	25.9074	chr15	74851383	74855279	protein_coding
ENSMUSG00000028214	Gem	1.92415	5.30853e-27	1.04938e-28	11.1159	chr4	11704457	11714752	protein_coding
ENSMUSG00000003541	Ier3	1.9234	1.86687e-125	5.71134e-128	24.0657	chr17	36132576	36133815	protein_coding
ENSMUSG00000098050	Gm5345	1.92302	1.23253e-06	9.30098e-08	5.33988	chr8	41306865	41308064	processed_pseudogene
ENSMUSG00000027313	Chac1	1.92286	0.0179254	0.00331286	2.93711	chr2	119181710	119184862	protein_coding
ENSMUSG00000031520	Vegfc	1.91977	9.46255e-11	4.68377e-12	6.91484	chr8	54530641	54640131	protein_coding
ENSMUSG00000003863	Ppfia3	1.91639	1.57924e-07	1.06538e-08	5.71998	chr7	44988546	45016443	protein_coding
ENSMUSG00000035270	Impg2	1.91573	1	0.209913	1.2538	chr16	56024676	56094119	protein_coding
ENSMUSG00000030410	Dmwd	1.90554	1.46728e-05	1.28565e-06	4.84196	chr7	18810152	18816701	protein_coding
ENSMUSG00000021759	Plpp1	1.90007	4.23438e-12	1.84681e-13	7.35944	chr13	112937326	113004428	protein_coding
ENSMUSG00000014846	Tppp3	1.89899	0.0143697	0.00256553	3.0155	chr8	106194125	106198158	protein_coding
ENSMUSG00000053395	Cacng8	1.89508	0.0198657	0.00373066	2.90008	chr7	3439199	3464164	protein_coding
ENSMUSG00000090622	A930033H14Rik	1.8933	0.190865	0.0630926	1.85854	chr10	69045592	69048928	lncRNA
ENSMUSG00000043079	Synpo	1.88826	2.68563e-06	2.13659e-07	5.18704	chr18	60727045	60793214	protein_coding
ENSMUSG00000025089	Gfra1	1.88811	1	0.150203	1.43881	chr19	58224036	58444341	protein_coding
ENSMUSG00000097754	Ptgs2os2	1.88595	0.00411382	0.000620236	3.42261	chr1	150034794	150040836	lncRNA
ENSMUSG00000020642	Rnf144a	1.88227	0.000175427	1.85225e-05	4.28199	chr12	26350963	26465253	protein_coding
ENSMUSG00000020623	Map2k6	1.87422	2.59517e-05	2.39404e-06	4.71695	chr11	110289948	110416348	protein_coding
ENSMUSG00000032715	Trib3	1.87061	5.47582e-11	2.65887e-12	6.99467	chr2	152179342	152185952	protein_coding
ENSMUSG00000036136	Fam110c	1.86901	0.0502346	0.0113804	2.5308	chr12	31123860	31130250	protein_coding
ENSMUSG00000027323	Rad51	1.86756	1	0.187932	1.31672	chr2	118943274	118977926	protein_coding
ENSMUSG00000030203	Dusp16	1.85924	2.69268e-30	4.52019e-32	11.7876	chr6	134692431	134769588	protein_coding
ENSMUSG00000087701	Gm13493	1.85814	1	0.243512	1.16625	chr2	51761138	51761630	processed_pseudogene
ENSMUSG00000076441	Ass1	1.85732	1.27159e-126	3.79042e-129	24.178	chr2	31360219	31410684	protein_coding
ENSMUSG00000034394	Lif	1.85661	1.62873e-08	9.86332e-10	6.11161	chr11	4207557	4222514	protein_coding
ENSMUSG00000045725	Prr15	1.85569	0.00469634	0.000718007	3.38261	chr6	54302820	54307186	protein_coding
ENSMUSG00000036362	P2ry13	1.85398	1.22463e-25	2.49767e-27	10.8294	chr3	59115313	59118303	protein_coding
ENSMUSG00000049804	Armcx4	1.85214	0.253661	0.0927393	1.68112	chrX	133587268	133597506	protein_coding
ENSMUSG00000056054	S100a8	1.84455	1.58339e-21	3.75104e-23	9.91041	chr3	90576285	90577342	protein_coding
ENSMUSG00000062432	Cyp26c1	1.84365	1	0.252563	1.14415	chr19	37674029	37681846	protein_coding
ENSMUSG00000120680		1.84258	0.129275	0.0380078	2.07477	chr9	121425615	121426280	lncRNA
ENSMUSG00000033420	Antxr1	1.84057	3.30113e-30	5.64518e-32	11.7689	chr6	87110835	87312803	protein_coding
ENSMUSG00000040703	Cyp2s1	1.83799	0.303181	0.120055	1.55454	chr7	25501900	25516338	protein_coding
ENSMUSG00000111828	D830035M03Rik	1.83799	1	0.173678	1.36048	chr9	120319598	120321613	lncRNA
ENSMUSG00000086862	Gm13546	1.83731	1	0.224993	1.21336	chr2	58054003	58067075	lncRNA
ENSMUSG00000003352	Cacnb3	1.83331	1.92526e-05	1.7398e-06	4.78151	chr15	98528721	98542410	protein_coding
ENSMUSG00000024785	Rcl1	1.83076	1.97499e-28	3.65624e-30	11.4117	chr19	29078775	29121329	protein_coding
ENSMUSG00000094568	Smarce1-ps1	1.82637	1	0.172918	1.36289	chr8	42110630	42111706	processed_pseudogene
ENSMUSG00000026204	Ptprn	1.8262	0.0195233	0.00365564	2.90644	chr1	75223671	75241146	protein_coding
ENSMUSG00000027347	Rasgrp1	1.8251	1.51838e-12	6.36032e-14	7.50044	chr2	117110474	117173482	protein_coding
ENSMUSG00000026579	F5	1.82074	0.000461527	5.31835e-05	4.04118	chr1	163979407	164047846	protein_coding
ENSMUSG00000020178	Adora2a	1.81975	3.50963e-14	1.31598e-15	7.99309	chr10	75152711	75170618	protein_coding
ENSMUSG00000036273	Lrrk2	1.81919	4.36618e-48	4.34974e-50	14.8814	chr15	91557378	91700323	protein_coding
ENSMUSG00000111877	Gm6477	1.81899	0.344234	0.143652	1.46233	chr10	39074534	39075297	processed_pseudogene
ENSMUSG00000019874	Fabp7	1.81848	0.00727685	0.00117989	3.2437	chr10	57660977	57664546	protein_coding
ENSMUSG00000022534	Mefv	1.81779	4.71252e-39	5.72984e-41	13.404	chr16	3525082	3535961	protein_coding
ENSMUSG00000042700	Sipa1l1	1.81544	1.50871e-55	1.26633e-57	16.0006	chr12	82216094	82498560	protein_coding
ENSMUSG00000058934	Igf1os	1.80511	1	0.231645	1.19613	chr10	87662239	87699243	lncRNA
ENSMUSG00000031647	Mfap3l	1.80314	3.41834e-51	3.21777e-53	15.3562	chr8	61085861	61129763	protein_coding
ENSMUSG00000111116	Gm48065	1.80015	0.000657058	7.90655e-05	3.94722	chr10	44473885	44478170	lncRNA
ENSMUSG00000013584	Aldh1a2	1.79338	0.286988	0.111268	1.59252	chr9	71123071	71203525	protein_coding
ENSMUSG00000090273	Prr22	1.79329	1	0.252252	1.1449	chr17	57077250	57079208	protein_coding
ENSMUSG00000111147	Gm33699	1.79329	1	0.252252	1.1449	chr9	60939494	60966398	lncRNA
ENSMUSG00000090230	Gm16315	1.79096	0.200667	0.0675225	1.82818	chr10	81137535	81138766	lncRNA
ENSMUSG00000086714	0610009E02Rik	1.79044	1	0.237544	1.18115	chr2	26335708	26349408	lncRNA
ENSMUSG00000089665	Fcor	1.78945	2.66659e-11	1.23068e-12	7.10188	chr8	3721188	3722362	protein_coding
ENSMUSG00000098111	Gm4654	1.78504	0.249619	0.0907191	1.69162	chr14	103607901	103608882	processed_pseudogene
ENSMUSG00000034898	Filip1	1.77981	0.0837512	0.0214371	2.3002	chr9	79712376	79920133	protein_coding
ENSMUSG00000112941	Gm48623	1.77909	1	0.177155	1.34957	chr13	54455978	54466823	lncRNA
ENSMUSG00000042708	Shcbp1l	1.77644	1	0.183258	1.33079	chr1	153300908	153328320	protein_coding
ENSMUSG00000044927	H1f10	1.77618	0.000159387	1.67163e-05	4.30476	chr6	87957403	87958619	protein_coding
ENSMUSG00000118024	Gm50419	1.77509	0.128483	0.0377245	2.07784	chr18	83825742	83846159	lncRNA
ENSMUSG00000074141	Il4i1	1.77211	0.00175176	0.000234469	3.67865	chr7	44465811	44490233	protein_coding
ENSMUSG00000046223	Plaur	1.77083	1.38406e-67	8.57707e-70	17.6596	chr7	24161909	24175393	protein_coding
ENSMUSG00000048895	Cdk5r1	1.76539	1	0.18446	1.32715	chr11	80367849	80372010	protein_coding
ENSMUSG00000004151	Etv1	1.75904	1.93825e-18	5.41274e-20	9.15546	chr12	38829379	38920483	protein_coding
ENSMUSG00000070407	Hs3st3b1	1.75426	1	0.266097	1.11209	chr11	63776618	63813116	protein_coding
ENSMUSG00000032724	Abtb2	1.75386	1.07735e-14	3.84525e-16	8.14334	chr2	103396655	103548768	protein_coding
ENSMUSG00000044471	Lncpint	1.75093	0.280368	0.107392	1.61003	chr6	31059500	31197423	lncRNA
ENSMUSG00000024548	Setbp1	1.74997	0.010729	0.00183558	3.11562	chr18	78793595	79152606	protein_coding
ENSMUSG00000038235	F11r	1.74738	7.14301e-07	5.22782e-08	5.44338	chr1	171265103	171292171	protein_coding
ENSMUSG00000026773	Pfkfb3	1.74501	4.09245e-99	1.63724e-101	21.3905	chr2	11476244	11558888	protein_coding
ENSMUSG00000085189	Gm11963	1.74264	1	0.192885	1.30209	chr11	5448659	5456757	lncRNA
ENSMUSG00000108006	Gm44418	1.73894	0.0011828	0.000152443	3.78706	chr6	87254727	87256732	lncRNA
ENSMUSG00000022015	Tnfsf11	1.73817	1	0.275798	1.08981	chr14	78514885	78545483	protein_coding
ENSMUSG00000027281	Slx4ip	1.73776	2.7885e-33	4.13419e-35	12.3632	chr2	136733138	136913870	protein_coding
ENSMUSG00000112567	Gm32899	1.73085	1	0.289495	1.05923	chr12	31308650	31308856	processed_pseudogene
ENSMUSG00000032311	Nrg4	1.72978	0.0759334	0.0189357	2.34679	chr9	55127506	55234128	protein_coding
ENSMUSG00000100147	1700047M11Rik	1.72945	0.327932	0.134357	1.49714	chr1	182115506	182130890	lncRNA
ENSMUSG00000040809	Chil3	1.72882	0.142204	0.0429375	2.02432	chr3	106054870	106074880	protein_coding
ENSMUSG00000024136	Dnase1l2	1.72288	0.18009	0.058429	1.89247	chr17	24659055	24662079	protein_coding
ENSMUSG00000058755	Osm	1.72191	9.26468e-26	1.87503e-27	10.8556	chr11	4186420	4191026	protein_coding
ENSMUSG00000032514	Ttc21a	1.71653	0.224502	0.0785265	1.7593	chr9	119766672	119796859	protein_coding
ENSMUSG00000017737	Mmp9	1.70769	2.34166e-20	5.96986e-22	9.63005	chr2	164782700	164797770	protein_coding
ENSMUSG00000051379	Flrt3	1.70611	1.86506e-19	5.01816e-21	9.4088	chr2	140492834	140513389	protein_coding
ENSMUSG00000027737	Slc7a11	1.69945	5.588e-112	1.84104e-114	22.7391	chr3	49846975	50398063	protein_coding
ENSMUSG00000032827	Ppp1r9a	1.69856	0.00500322	0.000773952	3.36195	chr6	4902917	5165661	protein_coding
ENSMUSG00000118008	Gm36913	1.69792	0.400719	0.182285	1.33375	chr19	9901928	9905898	lncRNA
ENSMUSG00000039693	Msantd3	1.69569	1.28937e-12	5.35045e-14	7.52307	chr4	48539935	48561919	protein_coding
ENSMUSG00000056592	Zfp658	1.69287	2.66659e-11	1.23205e-12	7.10173	chr7	43211680	43224885	protein_coding
ENSMUSG00000031377	Bmx	1.69199	1	0.284334	1.07064	chrX	162975838	163041189	protein_coding
ENSMUSG00000120333		1.68948	0.0111225	0.0019186	3.10255	chr16	91130921	91164032	lncRNA
ENSMUSG00000084817	Gm5526	1.68571	0.0515506	0.0117352	2.52001	chr1	45896492	45896914	processed_pseudogene
ENSMUSG00000055976	Cldn23	1.68236	1	0.317413	0.999789	chr8	36291866	36293713	protein_coding
ENSMUSG00000096001	2610528A11Rik	1.68236	1	0.317413	0.999789	chr14	36824097	36835979	protein_coding
ENSMUSG00000062939	Stat4	1.68065	0.00582017	0.000920416	3.31379	chr1	52026307	52146348	protein_coding
ENSMUSG00000026832	Cytip	1.68023	2.92708e-12	1.25368e-13	7.41098	chr2	58019149	58085544	protein_coding
ENSMUSG00000000730	Dnmt3l	1.6788	8.36154e-06	7.1363e-07	4.95762	chr10	77877781	77899456	protein_coding
ENSMUSG00000020831	0610010K14Rik	1.6778	1	0.282194	1.0754	chr11	70126032	70128740	protein_coding
ENSMUSG00000114585	Gm32401	1.6778	1	0.282194	1.0754	chr13	41640558	41698043	lncRNA
ENSMUSG00000022864	D16Ertd472e	1.67687	3.49828e-12	1.51204e-13	7.38609	chr16	78337226	78373596	protein_coding
ENSMUSG00000024665	Fads2	1.67677	1.00495e-34	1.41897e-36	12.6313	chr19	10040129	10079110	protein_coding
ENSMUSG00000017002	Slpi	1.67575	4.555e-100	1.67936e-102	21.4965	chr2	164195990	164231015	protein_coding
ENSMUSG00000015968	Cacna1d	1.67252	2.21688e-17	6.72994e-19	8.87927	chr14	29761896	30213412	protein_coding
ENSMUSG00000040841	Six5	1.66825	0.23668	0.0848096	1.72344	chr7	18828519	18832474	protein_coding
ENSMUSG00000055602	Tcp10b	1.66804	0.019125	0.00357356	2.91354	chr17	13279991	13301368	protein_coding
ENSMUSG00000027326	Knl1	1.66178	1	0.291051	1.05582	chr2	118877600	118935982	protein_coding
ENSMUSG00000028626	Col9a2	1.66178	1	0.291051	1.05582	chr4	120896582	120912519	protein_coding
ENSMUSG00000085763	Smc2os	1.66178	1	0.291051	1.05582	chr4	52430285	52438965	lncRNA
ENSMUSG00000018930	Ccl4	1.65788	3.13213e-33	4.66822e-35	12.3534	chr11	83553410	83555509	protein_coding
ENSMUSG00000043336	Filip1l	1.65716	2.69535e-48	2.66406e-50	14.9142	chr16	57173456	57393489	protein_coding
ENSMUSG00000027834	Serpini1	1.65613	5.13345e-09	2.95974e-10	6.30087	chr3	75464854	75550802	protein_coding
ENSMUSG00000013974	Mcemp1	1.65519	2.59355e-35	3.58068e-37	12.7392	chr8	3715754	3719259	protein_coding
ENSMUSG00000031443	F7	1.65371	0.00128091	0.000166955	3.76439	chr8	13076034	13085809	protein_coding
ENSMUSG00000046245	Pilra	1.64678	6.1336e-82	3.22365e-84	19.4448	chr5	137820214	137834543	protein_coding
ENSMUSG00000030321	Efcab12	1.6443	1	0.290191	1.0577	chr6	115787690	115815373	protein_coding
ENSMUSG00000059060	Rad51b	1.6443	1	0.290191	1.0577	chr12	79344056	79861464	protein_coding
ENSMUSG00000087589	D430040D24Rik	1.6443	1	0.290191	1.0577	chr1	36596782	36604694	lncRNA
ENSMUSG00000026700	Tnfsf4	1.64022	0.119839	0.0345095	2.11407	chr1	161222980	161245981	protein_coding
ENSMUSG00000029086	Prom1	1.63986	1	0.312923	1.00911	chr5	44150962	44259374	protein_coding
ENSMUSG00000079343	C1s2	1.63869	0.132864	0.0395216	2.05871	chr6	124601584	124613044	protein_coding
ENSMUSG00000020717	Pecam1	1.63487	0.131802	0.0391126	2.063	chr11	106545043	106641454	protein_coding
ENSMUSG00000043613	Mmp3	1.63386	0.146475	0.0445929	2.00847	chr9	7445822	7455975	protein_coding
ENSMUSG00000099775	Gm5960	1.62623	1	0.220674	1.22474	chr15	74942961	74946487	unprocessed_pseudogene
ENSMUSG00000049093	Il23r	1.62567	1.07991e-09	5.86208e-11	6.54721	chr6	67399916	67468839	protein_coding
ENSMUSG00000051515	Fam181b	1.62442	0.159675	0.0498514	1.96124	chr7	92729073	92731074	protein_coding
ENSMUSG00000032315	Cyp1a1	1.62381	1	0.315308	1.00415	chr9	57595211	57611107	protein_coding
ENSMUSG00000024087	Cyp1b1	1.62339	2.67644e-31	4.178e-33	11.9866	chr17	80008966	80022490	protein_coding
ENSMUSG00000027931	Npr1	1.62327	0.260948	0.0966172	1.66148	chr3	90357898	90373173	protein_coding
ENSMUSG00000056749	Nfil3	1.62109	8.59142e-41	1.01765e-42	13.6998	chr13	53121245	53135109	protein_coding
ENSMUSG00000112237	D630033A02Rik	1.62021	0.0802886	0.0203178	2.32043	chr10	122820979	122822460	transcribed_processed_pseudogene
ENSMUSG00000024401	Tnf	1.6126	1.20916e-82	6.26018e-85	19.5287	chr17	35418357	35420983	protein_coding
ENSMUSG00000102518	Gm38339	1.61095	1	0.199065	1.28422	chr1	80124690	80126518	TEC
ENSMUSG00000030187	Klra2	1.60584	1.00478e-17	2.99511e-19	8.96889	chr6	131196186	131224325	protein_coding
ENSMUSG00000016283	H2-M2	1.60494	3.28323e-83	1.67406e-85	19.596	chr17	37791742	37794443	protein_coding
ENSMUSG00000021214	Akr1c18	1.60445	0.262928	0.0977834	1.6557	chr13	4182614	4200653	protein_coding
ENSMUSG00000040562	Gstm2	1.60196	6.7891e-18	1.99178e-19	9.01372	chr3	107889018	107893769	protein_coding
ENSMUSG00000027611	Procr	1.60016	4.65037e-73	2.69946e-75	18.3609	chr2	155593037	155597391	protein_coding
ENSMUSG00000032902	Slc16a1	1.59983	1.66991e-14	6.01261e-16	8.08906	chr3	104545984	104565778	protein_coding
ENSMUSG00000117234	Gm7818	1.59837	1.95942e-14	7.1165e-16	8.0685	chr17	22286245	22288869	processed_pseudogene
ENSMUSG00000053101	Gpr141	1.59136	6.41338e-64	4.27626e-66	17.1724	chr13	19933852	20008427	protein_coding
ENSMUSG00000120898		1.58984	1	0.330981	0.972141	chr12	100798249	100803688	lncRNA
ENSMUSG00000096140	Ankrd66	1.58672	0.000470024	5.41995e-05	4.03674	chr17	43845079	43854530	protein_coding
ENSMUSG00000035513	Ntng2	1.58555	0.000516847	6.06123e-05	4.01041	chr2	29084553	29143017	protein_coding
ENSMUSG00000020077	Srgn	1.58341	1.6813e-13	6.56801e-15	7.79253	chr10	62329612	62363230	protein_coding
ENSMUSG00000021356	Irf4	1.58071	0.044297	0.00972949	2.5853	chr13	30933209	30950959	protein_coding
ENSMUSG00000029377	Ereg	1.57969	0.210935	0.0722977	1.79724	chr5	91222481	91241505	protein_coding
ENSMUSG00000046447	Camk2n1	1.57864	0.280569	0.107554	1.60929	chr4	138181625	138187434	protein_coding
ENSMUSG00000051367	Six1	1.57519	0.000891275	0.000111584	3.86391	chr12	73086789	73100661	protein_coding
ENSMUSG00000004902	Slc25a18	1.5732	1	0.352926	0.92893	chr6	120750539	120771297	protein_coding
ENSMUSG00000045326	Fndc7	1.57169	0.182614	0.0595199	1.88433	chr3	108760994	108797324	protein_coding
ENSMUSG00000031004	Mki67	1.56466	2.22803e-50	2.11478e-52	15.2336	chr7	135291513	135318090	protein_coding
ENSMUSG00000025150	Cbr2	1.56312	1	0.263904	1.11721	chr11	120620315	120622940	protein_coding
ENSMUSG00000046687	Gm5424	1.55401	0.020396	0.00384625	2.8905	chr10	61906902	61908141	processed_pseudogene
ENSMUSG00000000982	Ccl3	1.55386	6.64935e-63	4.64223e-65	17.0334	chr11	83538670	83540181	protein_coding
ENSMUSG00000000317	Bcl6b	1.55009	1	0.271165	1.10038	chr11	70114954	70120624	protein_coding
ENSMUSG00000048349	Pou4f1	1.54988	1	0.260484	1.12525	chr14	104699112	104705435	protein_coding
ENSMUSG00000026885	Ttll11	1.54781	1	0.217688	1.2327	chr2	35641253	35869925	protein_coding
ENSMUSG00000078780	Gm5150	1.54143	8.62838e-14	3.28945e-15	7.8794	chr3	16001034	16060601	protein_coding
ENSMUSG00000074210	E130208F15Rik	1.53822	1	0.215864	1.2376	chr7	30021165	30022897	protein_coding
ENSMUSG00000039911	Spsb1	1.53772	9.86745e-06	8.48105e-07	4.92396	chr4	149980740	150039500	protein_coding
ENSMUSG00000120941		1.53767	0.419215	0.195336	1.29496	chr3	95431531	95432103	lncRNA
ENSMUSG00000093579	Gm20036	1.5375	1	0.220094	1.22628	chr12	101879499	101881594	lncRNA
ENSMUSG00000031927	1700012B09Rik	1.53654	1	0.36667	0.902729	chr9	14667883	14682326	protein_coding
ENSMUSG00000101172	Gm28535	1.53654	1	0.36667	0.902729	chr1	93233673	93245034	lncRNA
ENSMUSG00000121050		1.53654	1	0.36667	0.902729	chr9	62252176	62254041	lncRNA
ENSMUSG00000120848		1.53419	1	0.340732	0.952721	chr9	21401650	21401792	lncRNA
ENSMUSG00000090136	Gm10177	1.52631	1	0.260769	1.12457	chr9	37164218	37164661	transcribed_processed_pseudogene
ENSMUSG00000044258	Ctla2a	1.52553	0.183825	0.0600732	1.88026	chr13	61081969	61084439	protein_coding
ENSMUSG00000020330	Hmmr	1.52463	0.038032	0.00807085	2.64909	chr11	40592222	40624249	protein_coding
ENSMUSG00000112880	Gm20337	1.52348	1	0.241485	1.17128	chr12	80988323	80992173	lncRNA
ENSMUSG00000025044	Msr1	1.52169	7.32173e-96	3.04402e-98	21.0364	chr8	40034726	40095714	protein_coding
ENSMUSG00000032786	Alas1	1.51715	3.10258e-104	1.11954e-106	21.9383	chr9	106110654	106125853	protein_coding
ENSMUSG00000021831	Ero1a	1.51698	6.43041e-82	3.43009e-84	19.4416	chr14	45520544	45556228	protein_coding
[truncated: 13,586 more rows]

## Sheet: up_SKO 72h
ensembl_gene_id	logfc	fdr	pvalue	stat	chromosome_name	start_position	end_position	external_gene_name	gene_biotype
[truncated: 497 more rows]

[truncated: 13 more sheets: Down_SKO 72h, RAW_DKO 72h, Up_DKO 72h, Down_DKO 72h, RAW_TKOD 72h, Up_TKOD 72h, Down_TKOD 72h, RAW_TKOZ 72h, Up_TKOZ 72h, down_TKOZ 72h, RAW_QKO 72h, Up_QKO 72h, Down_QKO 72h]
