# Supplementary material for: Comparative transcriptomic analysis of mouse macrophages infected with live attenuated vaccine strains of Mycobacterium tuberculosis
Source: Front Immunol. 2025 Jul 11;16:1583439. doi: 10.3389/fimmu.2025.1583439 (PMC12289490; doi:10.3389/fimmu.2025.1583439)
Supplement: Supplementary file 5 [file DataSheet5.xlsx]

## Sheet: Cytokine mmu04060
Gene	BCG_vs_H37rv_24h	SKO_vs_H37rv_24h	DKO_vs_H37rv_24h	TKOD_vs_H37rv_24h	TKOZ_vs_H37rv_24h	QKO_vs_H37rv_24h
Ackr3	0	0	0	0	0	0
Acvr1	-0.748458	-0.117132	0.110502	-0.172041	0.0999119	-0.00702166
Acvr1b	0.0893343	0.308309	0.473215	0.224568	0.187052	0.234037
Acvr2a	0.0790582	0.17486	0.586584	0.0124455	0.222682	0.113478
Acvr2b	-0.707548	-0.665387	-0.75052	-0.6007	-0.757797	-0.314088
Acvrl1	-0.179552	0.059782	-0.019086	0.0437497	0.0622683	-0.003368
Bmp10	0	-1.59614	-0.736365	0.141143	-2.17464	-0.781953
Bmp2	-3.4557	-1.50715	-2.01283	-1.95157	-1.02851	-1.49058
Bmp5	0	0	0	0	0	0
Bmpr1a	-0.557546	-0.173813	-0.0649321	-0.551085	-0.110669	-0.10534
Bmpr2	-0.88485	-0.204608	0.56755	-0.433714	0.498922	0.561253
Ccl12	0.692155	-0.544361	-0.960817	-0.689132	-0.734106	-1.11549
Ccl17	6.077	3.45828	0	0	0	0
Ccl2	2.44342	1.48576	1.50749	0.537866	-0.210212	-0.269225
Ccl20	5.26469	0	4.34817	0	0	0
Ccl22	1.73276	1.69321	1.59498	1.18501	0.847405	0.0243962
Ccl24	4.2283	2.81179	0	0	0	0
Ccl25	0.0540109	-0.201968	-0.310549	-0.253056	-0.499277	-0.187785
Ccl27a	0.387099	-0.951094	-1.44059	-0.949861	-1.41209	-0.901411
Ccl3	1.13282	1.1705	1.05329	0.756341	0.0297215	-0.222078
Ccl4	1.81564	1.05996	0.855913	0.4107	-0.0198016	-0.339326
Ccl5	-0.399365	0.452584	-0.157133	0.816457	-0.757901	-0.975147
Ccl6	2.84283	0.0464372	-0.604868	-0.8749	-0.800241	-0.662747
Ccl7	2.513	1.17198	1.25338	0.0977608	-0.1719	-0.297011
Ccl8	0.329569	-0.743013	-1.85869	-0.659338	-1.3014	-0.81149
Ccl9	1.63698	-0.0119133	-0.501131	-0.67899	-0.854411	-0.792832
Ccr1	1.23614	0.350578	0.310285	-0.244116	-0.527873	-0.473992
Ccr2	1.08867	-0.0356591	-1.42366	-1.02817	-0.282128	0.348328
Ccr3	-2.98165	-0.680417	-2.5732	-1.06293	-0.186611	-0.201634
Ccr5	-0.460285	-0.837614	-1.26106	-0.982696	-0.735512	-0.472216
Ccr7	0.430488	1.03775	1.20244	1.23346	0.935227	0.390437
Ccr9	0	1.99878	2.19164	2.5194	2.02476	1.26224
Cd4	-0.550422	0.100146	-0.72389	-0.0573344	0.215462	-0.146759
Cd40	0.248226	0.602848	0.810581	0.726006	0.0517166	-0.41508
Clcf1	-1.01349	0.195014	0.220991	0.0433283	-1.09817	-0.535313
Crlf2	0.290289	0.138095	0.0635595	0.219816	0.205448	0.0853958
Csf1	0.120699	0.985538	1.20542	0.956766	0.742663	0.427322
Csf1r	-0.226203	0.0423411	-0.0303803	0.00675937	0.138075	0.0437834
Csf2	7.09872	5.21725	4.43167	0	0	0
Csf2ra	0.277934	0.146396	-0.119415	0.0510561	0.0262253	0.0113769
Csf2rb	0.315248	0.417557	0.442741	0.0161503	0.133439	-0.0470166
Csf2rb2	-0.392577	-0.0169771	-0.0490007	-0.200396	0.033896	-0.170421
Csf3	5.74278	4.48393	4.54869	2.47501	0.798413	0.908754
Csf3r	0.512647	-0.0689412	-0.454268	-0.57345	-0.369549	-0.134536
Ctf1	-0.539969	-0.934831	0	0	-1.26265	0
Cx3cl1	0.75988	0.962165	1.0653	1.18317	0.70292	-0.227737
Cx3cr1	-1.48601	-1.17185	-1.80533	-1.43861	-0.612939	-0.607592
Cxcl1	0.965161	1.47443	1.83318	1.13966	0.0854916	-0.266371
Cxcl10	-1.00421	-0.0752722	-0.352062	-0.148068	-0.481741	-1.16199
Cxcl11	-0.592141	-0.754375	-0.85799	0.0102962	-0.976596	-1.33212
Cxcl12	-0.586829	-0.505618	-1.48338	0.598208	-0.118054	-0.305198
Cxcl13	0	0	0	0	0	0
Cxcl14	-1.51182	-1.13267	-1.91756	-1.22458	-1.20384	-1.19877
Cxcl16	-0.0231282	-0.157123	-0.412437	-0.137188	-0.453311	-0.504812
Cxcl2	0.837408	1.35482	1.60408	1.11411	0.237941	-0.106953
Cxcl3	2.68765	2.60257	3.34231	2.01373	0.831315	0.285711
Cxcl5	0.46022	1.0183	1.26398	-0.424828	-1.08278	-0.0636963
Cxcl9	-0.987608	0.0398249	0.183047	1.55849	0.219097	-0.0468418
Cxcr1	1.61146	0	0	1.96263	1.93388	1.32974
Cxcr3	-0.744104	-0.928728	-1.53879	-0.886632	-0.430116	0.715136
Cxcr4	-0.814811	-1.19295	-1.45924	-1.04245	-0.721726	-0.399623
Cxcr5	0.461881	1.13875	1.09759	1.14968	0.433842	-0.34335
Ebi3	0.0884316	0.339566	0.154506	0.199658	0.0979927	-0.0415254
Eda2r	-0.864277	-0.749106	-1.23631	-1.26399	-0.507603	-0.551961
Fas	1.09939	0.529065	0.5896	0.667592	0.363565	0.414697
Gdf11	-1.12389	-0.142958	0.965949	-1.02307	-0.482968	0.00583545
Gdf15	0.371157	0.961832	1.16684	1.02898	0.76976	0.573839
Gdf3	-0.624342	-0.84773	-1.56289	-0.856947	-0.651718	-0.649926
Gdf9	-0.210663	-0.570956	-1.06033	-0.905155	-0.750752	0.162679
Ghr	0.261969	-0.16534	0.196393	0.790405	0.727678	0.871238
Ifnar1	-0.223733	-0.0357937	0.0392279	-0.200348	0.0521614	-0.0196028
Ifnar2	0.0812825	0.156312	0.0368915	-0.0101755	-0.00875513	-0.211019
Ifnb1	-1.67464	-0.630725	-0.0925292	0.130782	-1.09669	-0.774394
Ifngr1	0.192981	-0.00642072	-0.127162	-0.054704	0.103554	0.141757
Ifngr2	0.0892247	0.0725838	0.125793	0.096004	0.0143749	-0.00710827
Il10	0.591222	-1.17043	-0.585871	-0.801423	-1.59039	-1.30013
Il10ra	-0.0439459	-0.208981	-0.361256	-0.171207	-0.13136	-0.0703068
Il10rb	0.126002	0.138406	-0.341715	0.073878	-0.164961	-0.00435568
Il11	0	0	0	0	0	0
Il11ra1	0.478568	-0.182835	-0.251263	-0.120801	-0.443917	-0.424308
Il12a	0	2.395	3.18261	2.33033	1.71109	0
Il12b	0.832047	1.98792	2.12643	1.77611	1.29788	0.386726
Il12rb1	0.195273	1.02675	1.16595	1.02476	0.983683	0.538687
Il12rb2	0.296818	0.216481	0.268209	0.00998026	0.811041	0.897244
Il13ra1	0.722791	0.686028	0.914915	0.363168	0.397107	0.347877
Il13ra2	0	0	2.18345	0	0	0
Il15	0.402508	0.122655	0.102624	0.386532	-0.13013	-0.310036
Il15ra	-0.227347	0.265211	0.328385	0.481529	-0.0775366	-0.109181
Il16	-0.00178836	-0.104468	0.0846319	0.114879	0.161212	0.188483
Il17ra	-0.231622	0.241308	0.468494	0.0411878	0.13275	-0.0422701
Il17rc	0.703394	0.590068	0.546253	1.22637	1.14721	0.530475
Il18	0.597068	0.107721	-0.236063	0.0329338	-0.277594	-0.385048
Il18rap	0.632233	0.241722	-0.137869	-0.480998	-0.61233	0.213179
Il1a	3.34594	3.01678	3.22385	1.32548	0.333352	-0.0989769
Il1b	4.14543	2.58937	2.45477	0.408853	-0.640674	-0.191198
Il1r1	1.19426	0.908974	1.36806	0.347269	-0.0429415	0.475836
Il1r2	0	2.4714	2.33356	0	0	0
Il1rap	-0.300458	-0.0424765	-0.0109218	-0.552643	-0.188983	-0.260542
Il1rl1	0.551577	1.05887	0.164352	1.42666	-0.496665	0.10268
Il1rl2	2.02977	1.25714	1.70417	0.543642	0.300348	0.474294
Il1rn	0.566507	0.557507	0.72631	-0.170305	-0.322789	-0.74218
Il20rb	1.1332	0.36417	0.282214	0.33598	-0.252046	-0.167066
Il21r	-0.168687	0.111434	0.145259	-0.122903	-0.130571	-0.393663
Il23a	0	0	0	0	0	0
Il23r	-1.22042	0.138536	0.537472	0.241765	-0.432622	-0.748576
Il27	0.279526	0.776322	0.605981	0.956595	0.155955	-0.271353
Il27ra	0.703665	-0.200924	-0.443775	-0.431364	-0.679304	-0.790886
Il2ra	0.118048	1.28639	1.96176	1.98221	1.56713	0.643099
Il2rg	-0.224484	0.0780512	-0.0500636	0.140635	0.108941	-0.0968503
Il34	0	0	0	0	-0.999302	0
Il36a	0	0	0	0	0	0
Il36g	1.0828	1.63032	1.9585	1.63599	0.847427	0.462931
Il3ra	-0.143649	-0.0961708	-0.170053	-0.0721734	0.0280341	-0.0184633
Il4ra	0.446814	0.445254	0.533666	0.110735	0.191335	0.0880241
Il6	2.16769	2.59789	3.27012	1.91297	0.774333	0.923678
Il6ra	-0.49697	-0.332872	-0.422813	-0.521156	0.0430062	0.25643
Il6st	-0.522814	-0.13658	0.174151	-0.211531	0.385959	0.37076
Il7	-0.405378	0.282423	-0.375833	-0.239416	0.410675	-0.419605
Il7r	-1.24762	-0.27199	-0.223935	-0.100921	0.0496076	-0.134958
Inhba	0.475772	1.57875	2.47917	0.482114	0.712563	0.451225
Inhbb	-1.47987	-1.84436	-1.06949	-0.157534	-0.622046	-0.905671
Lepr	0	0	0	0	0	0
Lif	2.06532	1.823	2.08797	1.30519	1.15416	1.14224
Lifr	0.14152	-0.734373	-0.465204	-0.422799	-0.264846	0.152377
Lta	1.64187	1.18904	2.23532	1.72288	0	-0.429539
Ltb	2.39057	1.72067	0	1.47003	1.69498	0
Ltbr	0.0902449	0.184004	0.184881	0.252038	0.0612089	0.11777
Ngf	0.521096	0.449875	0.49245	0.637773	-0.454367	1.5334
Osm	0.852242	0.821589	0.889912	0.104151	-0.0478849	-0.115737
Osmr	0.069445	0.357209	0.17102	0.680315	0.0369311	-0.770343
Pf4	0.570851	-0.0848523	-0.454889	-0.0672579	-0.631137	-0.749091
Ppbp	0	0	0.381874	0	0.0800177	0
Rell1	-0.27435	-0.514927	-0.591849	-0.482324	-0.143898	-0.0293334
Rell2	0.396985	0.125822	-0.100921	-0.269155	0.874606	-0.179938
Relt	2.88268	1.2608	0.917987	0.4145	0.496576	0.272009
Tgfb1	-0.269388	0.250235	0.2323	0.0401841	0.472047	0.199278
Tgfb2	-0.574722	-0.00747354	0.407082	0.447725	-0.400779	0.995621
Tgfb3	-0.231079	-0.260171	-0.323358	0.119375	0.101558	-0.948426
Tgfbr1	-0.596792	-0.335816	-0.0912375	-0.529108	-0.0282512	0.113315
Tgfbr2	-0.253472	-0.172108	-0.120091	-0.311739	0.122592	0.17317
Tnf	0.71251	1.25755	1.21367	1.10366	0.315368	-0.0830162
Tnfrsf10b	-0.206477	0.47443	1.01753	0.512149	0.854803	0.748463
Tnfrsf11a	-1.03428	-0.258165	0.0686034	-0.383551	0.568199	0.461018
Tnfrsf11b	1.74022	1.23195	1.21274	1.93123	0.206338	0.713569
Tnfrsf12a	-0.0829911	-0.270638	-0.433892	-0.13974	-0.354969	-0.339504
Tnfrsf13b	1.03009	0.0171208	0.101557	-0.0138801	-0.273258	-0.243792
Tnfrsf14	-0.346463	-0.0948494	0.0398881	-0.206435	0.147543	0.106121
Tnfrsf1a	0.201319	0.192571	0.221949	0.232618	0.173457	0.13614
Tnfrsf1b	-0.377111	0.33611	0.458683	0.189874	0.226725	0.0356193
Tnfrsf21	-0.333142	-0.185402	0.116612	-0.244685	0.346296	0.349316
Tnfrsf4	0.258176	-0.0485124	-0.402943	-0.647752	-0.859047	-0.102406
Tnfrsf8	0.042832	0.338921	0.563756	0.428616	0.083405	0.0722936
Tnfrsf9	0.543163	0.32509	0.358745	0.344854	0.167893	-0.265235
Tnfsf10	-1.62796	-0.499817	-0.22453	-0.435189	0.022157	-0.350254
Tnfsf11	0	0	0	0	0	0
Tnfsf12	-0.255646	-0.405038	-0.903053	-0.565437	-0.495378	-0.456467
Tnfsf13	0.25705	-0.477753	-1.06337	-0.311643	-0.437755	-0.299219
Tnfsf13b	-0.654914	-0.24986	-0.69629	-0.432482	-0.162065	-0.201169
Tnfsf14	3.02335	0.397692	0.540435	-0.788879	-0.546988	0.388282
Tnfsf15	-0.871057	0.25582	0.458555	0.27728	0.0685646	-0.0372211
Tnfsf4	1.82251	2.12292	2.64509	2.02417	1.41454	1.18685
Tnfsf8	-0.875062	-0.840276	-1.29502	-0.571863	-0.237557	-0.304131
Tnfsf9	0.479616	1.00568	0.954883	0.67476	0.29935	0.229611

## Sheet: Chemokine mmu04062
Gene	BCG_vs_H37rv_24h	SKO_vs_H37rv_24h	DKO_vs_H37rv_24h	TKOD_vs_H37rv_24h	TKOZ_vs_H37rv_24h	QKO_vs_H37rv_24h
Adcy2	-0.397876	-0.380095	-0.292724	-0.334401	0.0664804	0.0403932
Adcy3	-1.83418	-0.651705	-1.32896	-0.684145	0.281472	-0.543247
Adcy4	0	0	0	0	0.714339	0
Adcy6	1.18208	1.3697	1.33199	1.78263	1.18967	1.21958
Adcy7	-0.0231041	-0.184254	-0.121577	-0.249908	-0.0163079	0.128695
Adcy9	-0.533952	-0.11924	0.10372	-0.492613	0.0958604	0.244449
Akt1	0.0986587	0.108044	0.132605	0.164557	0.152069	0.199748
Akt2	-0.316745	0.0625433	0.0872928	-0.104471	0.09595	0.050499
Akt3	-0.76262	-0.136256	0.0707884	-0.160196	0.106244	-0.0308524
Arrb1	-0.224661	0.0604167	0.124581	0.0614796	0.376216	0.483352
Arrb2	0.0443134	0.0273245	-0.15652	-0.0301337	-0.13035	-0.0412328
Bad	0.677324	-0.00614398	-0.150926	0.126257	-0.187402	-0.129995
Bcar1	-0.788053	0.290719	0.351055	0.446261	0.37049	2.65e-05
Braf	-0.302743	0.0728779	0.483207	-0.0852492	0.26642	0.320696
Ccl12	0.692155	-0.544361	-0.960817	-0.689132	-0.734106	-1.11549
Ccl17	6.077	3.45828	0	0	0	0
Ccl2	2.44342	1.48576	1.50749	0.537866	-0.210212	-0.269225
Ccl20	5.26469	0	4.34817	0	0	0
Ccl22	1.73276	1.69321	1.59498	1.18501	0.847405	0.0243962
Ccl24	4.2283	2.81179	0	0	0	0
Ccl25	0.0540109	-0.201968	-0.310549	-0.253056	-0.499277	-0.187785
Ccl27a	0.387099	-0.951094	-1.44059	-0.949861	-1.41209	-0.901411
Ccl3	1.13282	1.1705	1.05329	0.756341	0.0297215	-0.222078
Ccl4	1.81564	1.05996	0.855913	0.4107	-0.0198016	-0.339326
Ccl5	-0.399365	0.452584	-0.157133	0.816457	-0.757901	-0.975147
Ccl6	2.84283	0.0464372	-0.604868	-0.8749	-0.800241	-0.662747
Ccl7	2.513	1.17198	1.25338	0.0977608	-0.1719	-0.297011
Ccl8	0.329569	-0.743013	-1.85869	-0.659338	-1.3014	-0.81149
Ccl9	1.63698	-0.0119133	-0.501131	-0.67899	-0.854411	-0.792832
Ccr1	1.23614	0.350578	0.310285	-0.244116	-0.527873	-0.473992
Ccr2	1.08867	-0.0356591	-1.42366	-1.02817	-0.282128	0.348328
Ccr3	-2.98165	-0.680417	-2.5732	-1.06293	-0.186611	-0.201634
Ccr5	-0.460285	-0.837614	-1.26106	-0.982696	-0.735512	-0.472216
Ccr7	0.430488	1.03775	1.20244	1.23346	0.935227	0.390437
Ccr9	0	1.99878	2.19164	2.5194	2.02476	1.26224
Cdc42	0.0387763	-0.0827043	-0.137491	-0.0646526	-0.139357	-0.182282
Chuk	0.171427	0.0285519	0.0868899	0.0415184	-0.0617815	-0.133614
Crk	0.0394367	-0.180232	0.069977	-0.00643737	-0.0919303	-0.0921525
Crkl	-0.702692	0.149942	0.38265	0.00475488	0.309767	0.088603
Cx3cl1	0.75988	0.962165	1.0653	1.18317	0.70292	-0.227737
Cx3cr1	-1.48601	-1.17185	-1.80533	-1.43861	-0.612939	-0.607592
Cxcl1	0.965161	1.47443	1.83318	1.13966	0.0854916	-0.266371
Cxcl10	-1.00421	-0.0752722	-0.352062	-0.148068	-0.481741	-1.16199
Cxcl11	-0.592141	-0.754375	-0.85799	0.0102962	-0.976596	-1.33212
Cxcl12	-0.586829	-0.505618	-1.48338	0.598208	-0.118054	-0.305198
Cxcl13	0	0	0	0	0	0
Cxcl14	-1.51182	-1.13267	-1.91756	-1.22458	-1.20384	-1.19877
Cxcl16	-0.0231282	-0.157123	-0.412437	-0.137188	-0.453311	-0.504812
Cxcl2	0.837408	1.35482	1.60408	1.11411	0.237941	-0.106953
Cxcl3	2.68765	2.60257	3.34231	2.01373	0.831315	0.285711
Cxcl5	0.46022	1.0183	1.26398	-0.424828	-1.08278	-0.0636963
Cxcl9	-0.987608	0.0398249	0.183047	1.55849	0.219097	-0.0468418
Cxcr1	1.61146	0	0	1.96263	1.93388	1.32974
Cxcr3	-0.744104	-0.928728	-1.53879	-0.886632	-0.430116	0.715136
Cxcr4	-0.814811	-1.19295	-1.45924	-1.04245	-0.721726	-0.399623
Cxcr5	0.461881	1.13875	1.09759	1.14968	0.433842	-0.34335
Dock2	-0.655391	-0.224513	-0.181927	-0.31935	0.0730264	0.0917959
Elmo1	-0.224293	0.208284	0.404694	0.0786951	0.388439	0.382596
Fgr	0.232589	-0.131278	-0.542533	-0.430798	-0.0826725	-0.14121
Foxo3	-0.420588	-0.0416399	0.320381	-0.139619	0.297327	0.311885
Gnai1	0	0	0	0	0.594718	0
Gnai2	-0.0871135	-0.0464241	-0.296267	-0.118182	-0.115106	-0.173424
Gnai3	0.00288914	0.0900214	0.222215	0.117331	0.0913614	0.0338492
Gnaq	-0.279023	0.0330809	0.369854	-0.0165638	0.342675	0.302282
Gnb1	-0.248282	0.0570289	0.30743	0.0390013	0.157884	0.0777941
Gnb2	0.3695	0.205156	0.205006	0.210896	0.214539	0.113061
Gnb4	-0.668761	-0.368502	-0.502351	-0.18907	-0.148872	-0.612488
Gnb5	0.689073	0.275064	0.0542812	-0.0205164	-0.0338095	0.239509
Gng10	0.881518	-0.0554561	-0.103945	-0.0171769	-0.255621	-0.235356
Gng11	-0.270076	-0.575783	-0.799183	0.0967943	-0.392389	-0.738517
Gng12	0.572121	0.223821	0.330464	0.214015	0.0129342	-0.014456
Gng2	0.180883	-0.323895	-0.504092	-0.337524	-0.164146	-0.102533
Gng4	-0.71804	0.358625	0.898094	0.532972	0.335322	0.281516
Gng5	0.611885	0.0960771	-0.150589	0.12989	-0.231731	-0.312321
Gng7	-0.225113	-0.438933	-0.37315	-0.237651	-0.384426	-0.374112
Gng8	0.621882	-0.122347	-0.642837	-0.786292	0.415062	0.290839
Gngt2	0.921623	0.234531	-0.14413	0.252422	-0.36846	-0.372212
Grb2	0.00341956	-0.10838	-0.200521	-0.0604498	-0.0625943	-0.114078
Grk2	0.0138025	-0.0145613	-0.0342833	-0.0354843	0.0484881	0.0781362
Grk3	-0.0539922	-0.0205628	-0.0471792	0.00967277	0.0849792	0.305877
Grk4	-0.0408187	-0.300912	-0.664603	-0.84158	-0.436423	0.0524171
Grk5	-0.0639995	0.0990982	0.33863	0.0935628	0.312407	0.372827
Grk6	0.331403	0.0520257	0.153091	0.0284327	0.0339351	0.163171
Gsk3a	0.0808252	0.144916	0.0388658	0.116766	0.0345721	-0.0397477
Gsk3b	-0.838802	0.00406337	0.615048	-0.0344904	0.669826	0.594091
Hck	0.139956	0.249464	0.217684	0.262892	0.0743929	-0.0757276
Hras	0.698973	0.164806	0.115176	0.250099	-0.190877	-0.0807183
Ikbkb	-0.00448809	0.0952336	0.0582712	0.0339391	0.0194234	0.0335352
Ikbkg	-0.160506	0.0588641	0.231074	0.0135619	0.112368	-0.0364624
Jak2	0.157001	0.724268	0.931668	0.596149	0.303315	0.0165638
Jak3	0.210569	0.255394	0.1538	0.0670435	0.234612	0.143098
Kras	-0.228322	-0.0796229	0.10946	-0.115381	0.0284979	-0.0649645
Lyn	-0.273845	-0.011435	0.125832	-0.146011	0.269615	0.177158
Map2k1	-0.0224449	0.0888578	0.250794	0.156865	0.00473555	-0.109817
Mapk1	0.107962	0.00221393	0.143037	-0.0182891	0.0393474	0.0315599
Mapk3	0.121203	-0.0218497	-0.141101	-0.0244066	-0.111072	-0.0798446
Ncf1	0.0935576	0.069572	-0.0366301	0.0128886	-0.149342	-0.157277
Nfkb1	0.00356093	0.32458	0.478313	0.148122	0.207378	0.105489
Nfkbia	0.562354	0.367881	0.457327	0.398017	0.253813	0.132
Nfkbib	-0.0289733	0.340782	0.281806	0.407673	0.0485065	-0.149412
Nras	-0.172137	-0.0563955	0.00459865	-0.133313	-0.0432972	-0.0536895
Pak1	-0.237263	-0.339717	-0.567593	-0.402018	-0.341527	-0.213313
Pard3	-0.0144984	-0.340592	-0.0242645	-1.0216	0.300471	-1.30304
Pf4	0.570851	-0.0848523	-0.454889	-0.0672579	-0.631137	-0.749091
Pik3ca	-0.477672	0.0939763	0.365002	0.113715	0.250776	0.294951
Pik3cb	-0.385006	0.0947999	0.19909	0.0357493	0.179966	0.0325405
Pik3cd	0.0827104	0.173809	0.115083	0.127098	0.338216	0.325436
Pik3cg	-0.0849014	0.249857	0.612443	0.203138	0.441196	0.315816
Pik3r1	-0.862186	-0.00243548	0.413657	-0.150226	0.437187	0.240216
Pik3r2	-0.343734	-0.0995366	-0.251216	-0.182229	-0.0540077	0.0898488
Pik3r3	0.253706	-0.136621	-0.119437	-0.161595	0.254511	0.389925
Pik3r5	-0.2594	0.0783295	0.074801	-0.0583693	-0.029059	-0.0738855
Pik3r6	0.922879	0.63062	0.448908	0.331069	0.153495	0.211168
Plcb1	-0.212083	0	1.19204	-0.712368	-0.110805	1.36659
Plcb2	-0.191617	-0.18074	-0.303339	-0.222664	0.0657599	0.164291
Plcb3	0.0388829	0.0972236	0.0631702	-0.0303285	-0.058457	-0.0014936
Plcb4	-0.0175491	0.492625	0.785814	0.284281	0.199275	0.243026
Plcg1	-0.251006	0.140218	0.284209	-0.0508064	0.0195722	0.233717
Plcg2	-0.549109	-0.0302823	-0.0799299	-0.140467	0.126051	0.087932
Ppbp	0	0	0.381874	0	0.0800177	0
Prex1	-0.70298	-0.100845	0.0428309	-0.180209	0.174272	0.104595
Prkaca	-0.239655	-0.108331	0.314181	-0.144389	0.566485	0.536691
Prkacb	-0.264679	-0.135507	-0.0459186	-0.264155	0.213107	0.115648
Prkcb	-0.569619	0.158423	0.548008	0.0171836	0.601429	0.508506
Prkcd	0.658154	0.198314	0.1385	0.142019	0.175077	0.157071
Ptk2	-0.746238	-0.114556	0.296108	0.119355	0.0754922	-0.0761732
Ptk2b	-0.866567	-0.272738	-0.442082	-0.211292	-0.00577877	-0.153146
Pxn	0.0203785	0.379553	0.43794	0.374734	0.408904	0.245285
Rac1	0.113796	0.000312004	0.1149	-0.0943776	0.172211	0.1213
Rac2	0.188821	0.0934363	-0.160015	0.0575796	-0.0158026	-0.0996063
Rac3	0.867231	-0.452805	-1.7707	-0.228541	-0.108759	-0.794991
Raf1	0.267497	0.349065	0.540082	0.451541	0.242564	0.285143
Rap1a	0.70702	-0.0987193	-0.113406	-0.0816854	-0.180132	-0.183149
Rap1b	-0.146526	-0.104313	-0.0791602	-0.098625	-0.202468	-0.287823
Rasgrp2	1.00403	-0.631658	-0.346566	0.0767949	-0.0981356	0.516846
Rela	-0.239884	0.363921	0.37296	0.243931	0.40047	0.145259
Rhoa	-0.0325702	-0.0483428	-0.00693621	-0.0668155	-0.105439	-0.164065
Rock1	-0.851361	-0.0428709	0.218405	-0.230519	0.270905	0.0839898
Rock2	-0.412249	0.147327	0.304101	-0.0664743	0.19053	0.1187
Shc1	0.147018	0.156032	0.369167	0.162671	0.359929	0.315335
Shc2	-0.36293	-1.02213	-1.05173	-0.673924	-0.331003	-0.441168
Shc4	0.242349	-0.49049	-0.092713	-0.178777	0.482102	0.388069
Sos1	-0.915381	0.0436942	0.33508	-0.0526965	0.344685	0.220301
Sos2	-0.734838	-0.0328691	0.168771	-0.0131718	0.185634	0.213001
Src	0.694131	0.849479	1.18387	0.546613	0.516771	0.217049
Stat1	-0.933678	-0.139032	-0.381134	-0.0748814	-0.356107	-0.593883
Stat2	-0.969323	-0.0560002	-0.105719	0.0209882	-0.0290168	-0.0754377
Stat3	-0.0680635	0.309736	0.465142	0.278312	0.477825	0.384603
Stat5b	-0.123831	0.324138	0.5707	0.299863	0.573152	0.516703
Tiam1	-0.409481	-0.606498	-0.417385	-0.663851	0.12809	0.236461
Vav1	3.92e-05	0.0554055	0.00388195	0.0557819	0.0519982	-0.0649039
Vav2	-0.353882	-0.204051	-0.075614	-0.243714	0.10402	-0.00711558
Vav3	-0.826376	-0.42644	-0.318053	-0.534605	-0.0420288	0.0829481
Was	-0.0333416	0.0549326	-0.0744829	-0.00979035	0.0892845	0.00466805

## Sheet: NFkB mmu04064
Gene	BCG_vs_H37rv_24h	SKO_vs_H37rv_24h	DKO_vs_H37rv_24h	TKOD_vs_H37rv_24h	TKOZ_vs_H37rv_24h	QKO_vs_H37rv_24h
Atm	-0.996306	-0.393137	0.0146148	-0.319629	-0.0848774	-0.0220909
Bcl10	0.491979	0.237398	0.337767	0.198392	0.129516	0.211658
Bcl2	0.0235342	0.816621	1.37957	0.731733	0.821628	0.715667
Bcl2a1a	3.72385	2.33031	2.50912	1.4786	0.690888	-0.0302674
Bcl2a1b	2.50323	0.823976	0.484646	0.39701	-0.263548	-0.868634
Bcl2a1d	2.43071	1.37631	1.39351	0.788841	0.300316	-0.284074
Bcl2l1	-0.196602	-0.078165	-0.178016	-0.128671	-0.0133274	-0.140719
Birc2	-0.167375	0.030237	-0.195121	-0.0136667	-0.220556	-0.342147
Birc3	0.448855	0.478388	0.558028	0.35212	0.180635	0.152515
Blnk	-0.870351	-0.34561	-0.504027	-0.380898	-0.383656	-0.596918
Btk	0.00734295	-0.128875	-0.120523	-0.0939564	-0.134935	-0.0659522
Card11	-2.07225	-1.00233	-1.82703	-0.761085	0.0149566	0.09396
Card14	-2.00563	-1.80828	-2.30534	-1.04099	-1.19405	-0.214942
Ccl4	1.81564	1.05996	0.855913	0.4107	-0.0198016	-0.339326
Cd14	0.632646	0.41094	0.378701	0.0929995	-0.130887	-0.0935942
Cd40	0.248226	0.602848	0.810581	0.726006	0.0517166	-0.41508
Cflar	-0.5776	0.452391	1.03786	0.430316	0.580978	0.307426
Chuk	0.171427	0.0285519	0.0868899	0.0415184	-0.0617815	-0.133614
Csnk2a1	-0.210486	0.0896936	0.300863	0.0343143	0.184977	0.158133
Csnk2a2	-0.227221	0.144129	0.220239	0.045285	0.231354	0.205064
Csnk2b	0.15709	0.131271	-0.0841358	0.0529991	-0.0308151	-0.201938
Cxcl1	0.965161	1.47443	1.83318	1.13966	0.0854916	-0.266371
Cxcl12	-0.586829	-0.505618	-1.48338	0.598208	-0.118054	-0.305198
Cxcl2	0.837408	1.35482	1.60408	1.11411	0.237941	-0.106953
Cxcl3	2.68765	2.60257	3.34231	2.01373	0.831315	0.285711
Cyld	-0.191352	-0.0306852	0.138297	-0.0329351	0.0120693	-0.113266
Eda2r	-0.864277	-0.749106	-1.23631	-1.26399	-0.507603	-0.551961
Edaradd	-0.174412	-0.04092	-0.0669346	-0.212703	-1.039	1.06033
Erc1	-0.84513	-0.0173985	0.169834	-0.137498	0.251422	0.217278
Gadd45a	0.50603	0.441895	0.532554	0.291514	0.00229115	0.0549613
Gadd45b	-0.00846392	-0.132555	-0.508005	0.0493964	-0.48179	-0.545545
Gadd45g	-0.119304	-0.10868	-0.324142	0.354516	-0.091327	-0.0123226
Icam1	0.399946	0.704873	0.6205	0.651603	0.330246	0.0772738
Ikbkb	-0.00448809	0.0952336	0.0582712	0.0339391	0.0194234	0.0335352
Ikbkg	-0.160506	0.0588641	0.231074	0.0135619	0.112368	-0.0364624
Il1b	4.14543	2.58937	2.45477	0.408853	-0.640674	-0.191198
Il1r1	1.19426	0.908974	1.36806	0.347269	-0.0429415	0.475836
Irak1	-0.177002	0.0739706	-0.0506424	-0.00285399	-0.0259694	0.0305848
Irak4	-0.168146	0.00338217	-0.151524	-0.0820688	-0.0336224	0.0434289
Lat	1.87702	0.937352	0.467387	0.039983	0.523243	0.19605
Lbp	0	0	0	0	0	0
Lck	0.460385	0.0491646	0.659891	-0.102211	-0.380934	-0.138329
Lta	1.64187	1.18904	2.23532	1.72288	0	-0.429539
Ltb	2.39057	1.72067	0	1.47003	1.69498	0
Ltbr	0.0902449	0.184004	0.184881	0.252038	0.0612089	0.11777
Ly96	0.299638	-0.241921	-0.610354	-0.398074	-0.820736	-0.769295
Lyn	-0.273845	-0.011435	0.125832	-0.146011	0.269615	0.177158
Malt1	0.477156	0.89697	1.07598	0.666038	0.227676	-0.098395
Map3k14	-0.183339	0.27611	0.2899	0.234906	0.188509	0.0868478
Map3k7	-0.228566	0.049748	0.124048	0.0262125	0.0276492	0.0205235
Myd88	0.165887	0.0653295	0.102539	0.172786	-0.017581	0.0177254
Nfkb1	0.00356093	0.32458	0.478313	0.148122	0.207378	0.105489
Nfkb2	0.255209	0.472769	0.514926	0.300012	0.279498	0.153827
Nfkbia	0.562354	0.367881	0.457327	0.398017	0.253813	0.132
Parp1	-0.181181	-0.019466	0.0244571	-0.0761684	0.128256	0.125233
Pias4	0.0174509	0.140012	0.0809204	0.0955715	0.0341169	0.0113023
Pidd1	-0.528588	-0.253914	-0.498705	-0.181608	-0.267522	-0.450206
Plau	1.00136	0.671504	0.755772	0.215458	0.372121	-0.0429727
Plcg1	-0.251006	0.140218	0.284209	-0.0508064	0.0195722	0.233717
Plcg2	-0.549109	-0.0302823	-0.0799299	-0.140467	0.126051	0.087932
Ppp1r13l	-0.0792342	0.264057	0.147371	0.168165	0.352394	0.515121
Prkcb	-0.569619	0.158423	0.548008	0.0171836	0.601429	0.508506
Ptgs2	0.555178	1.63579	2.27864	1.09024	0.631755	0.21553
Rela	-0.239884	0.363921	0.37296	0.243931	0.40047	0.145259
Relb	0.561471	0.371502	0.396328	0.345113	0.234677	0.12604
Rigi	-1.02293	0.0016767	0.0378038	0.0357042	0.177128	-0.0729579
Ripk1	-0.370779	-0.0980822	-0.194638	-0.169431	-0.130093	-0.176649
Syk	-0.391376	0.123602	0.171363	-0.04457	0.133065	-0.00147803
Tab1	-0.318574	-0.0340204	-0.237219	-0.0942186	-0.0758262	-0.106594
Tab2	-0.581195	0.0152144	-0.0562703	-0.102493	0.00719535	-0.00939409
Tab3	-0.641862	0.147114	0.161077	-0.147343	0.116863	0.0723163
Ticam1	-0.457726	-0.0948666	-0.124984	0.0455803	0.114167	0.0692946
Ticam2	-0.118109	0.0325129	-0.0518006	0.152304	0.0806291	0.133311
Tirap	-0.427767	-0.0833933	-0.0386939	-0.170802	0.0471591	-0.0498469
Tlr4	-0.190301	0.00038249	0.338002	-0.282522	0.101213	0.130297
Tnf	0.71251	1.25755	1.21367	1.10366	0.315368	-0.0830162
Tnfaip3	-0.109208	0.624799	0.731324	0.50765	0.345542	0.0960397
Tnfrsf11a	-1.03428	-0.258165	0.0686034	-0.383551	0.568199	0.461018
Tnfrsf1a	0.201319	0.192571	0.221949	0.232618	0.173457	0.13614
Tnfsf11	0	0	0	0	0	0
Tnfsf13b	-0.654914	-0.24986	-0.69629	-0.432482	-0.162065	-0.201169
Tnfsf14	3.02335	0.397692	0.540435	-0.788879	-0.546988	0.388282
Tradd	0.534233	0.00998995	-0.000904318	0.238433	0.0399766	-0.0143225
Traf1	0.348982	0.560978	0.413354	0.58215	0.119537	-0.0171802
Traf2	0.0434	0.161333	0.227889	0.424367	0.120266	-0.0527118
Traf3	-0.397105	0.0864652	0.413361	0.14852	0.263481	0.195478
Traf5	0.74446	0.647288	0.741746	0.335846	0.200761	-0.142375
Traf6	-0.191958	0.245912	0.478158	0.0749415	0.151951	0.10324
Trim25	-1.12416	-0.0925865	0.198402	-0.0251751	0.210436	0.10837
Ube2i	0.149204	0.0054979	-0.0145362	0.0411275	-0.0770729	-0.0507674
Vcam1	-0.390889	1.08201	0.558622	0.909289	-0.331437	-0.7664
Xiap	-0.454659	-0.115959	0.292185	-0.200474	0.255274	0.264818

## Sheet: TLR mmu04620
Gene	BCG_vs_H37rv_24h	SKO_vs_H37rv_24h	DKO_vs_H37rv_24h	TKOD_vs_H37rv_24h	TKOZ_vs_H37rv_24h	QKO_vs_H37rv_24h
Akt1	0.0986587	0.108044	0.132605	0.164557	0.152069	0.199748
Akt2	-0.316745	0.0625433	0.0872928	-0.104471	0.09595	0.050499
Akt3	-0.76262	-0.136256	0.0707884	-0.160196	0.106244	-0.0308524
Casp8	-0.19016	-0.215382	-0.388213	-0.304028	-0.257059	-0.387328
Ccl3	1.13282	1.1705	1.05329	0.756341	0.0297215	-0.222078
Ccl4	1.81564	1.05996	0.855913	0.4107	-0.0198016	-0.339326
Ccl5	-0.399365	0.452584	-0.157133	0.816457	-0.757901	-0.975147
Cd14	0.632646	0.41094	0.378701	0.0929995	-0.130887	-0.0935942
Cd40	0.248226	0.602848	0.810581	0.726006	0.0517166	-0.41508
Cd80	0.372384	0.298888	0.215776	0.210304	-0.307594	-0.21237
Cd86	-0.169796	0.222405	0.242644	0.31176	-0.207097	-0.435838
Chuk	0.171427	0.0285519	0.0868899	0.0415184	-0.0617815	-0.133614
Ctsk	-0.317273	-0.402627	-0.464274	-0.168223	-0.336449	-0.435112
Cxcl10	-1.00421	-0.0752722	-0.352062	-0.148068	-0.481741	-1.16199
Cxcl11	-0.592141	-0.754375	-0.85799	0.0102962	-0.976596	-1.33212
Cxcl9	-0.987608	0.0398249	0.183047	1.55849	0.219097	-0.0468418
Fadd	-0.0651771	-0.0251146	-0.14568	0.037453	-0.194194	-0.132088
Fos	-0.764812	-0.769847	-1.19015	-0.986727	-0.666151	-0.442057
Ifnar1	-0.223733	-0.0357937	0.0392279	-0.200348	0.0521614	-0.0196028
Ifnar2	0.0812825	0.156312	0.0368915	-0.0101755	-0.00875513	-0.211019
Ifnb1	-1.67464	-0.630725	-0.0925292	0.130782	-1.09669	-0.774394
Ikbkb	-0.00448809	0.0952336	0.0582712	0.0339391	0.0194234	0.0335352
Ikbke	-0.187056	-0.0116885	-0.186876	-0.0408791	-0.116118	-0.170434
Ikbkg	-0.160506	0.0588641	0.231074	0.0135619	0.112368	-0.0364624
Il12a	0	2.395	3.18261	2.33033	1.71109	0
Il12b	0.832047	1.98792	2.12643	1.77611	1.29788	0.386726
Il1b	4.14543	2.58937	2.45477	0.408853	-0.640674	-0.191198
Il6	2.16769	2.59789	3.27012	1.91297	0.774333	0.923678
Irak1	-0.177002	0.0739706	-0.0506424	-0.00285399	-0.0259694	0.0305848
Irak4	-0.168146	0.00338217	-0.151524	-0.0820688	-0.0336224	0.0434289
Irf3	0.334974	-0.0228171	-0.227322	0.053533	-0.205919	-0.129301
Irf5	-0.00950067	0.0219273	-0.0716151	-0.011856	-0.0302174	-0.0717711
Irf7	-1.66701	-0.185585	-0.415967	0.127626	-0.39059	-0.565729
Irf9	-0.188715	0.00949232	-0.135426	-0.0409927	-0.0957598	-0.12276
Jak1	-0.462548	-0.0321152	0.130835	-0.089401	0.0795946	-0.0495621
Jun	-0.589444	-0.228355	-0.322256	-0.121828	0.00259832	-0.0197134
Lbp	0	0	0	0	0	0
Ly96	0.299638	-0.241921	-0.610354	-0.398074	-0.820736	-0.769295
Map2k1	-0.0224449	0.0888578	0.250794	0.156865	0.00473555	-0.109817
Map2k2	0.0767689	0.104836	0.057841	0.206611	0.047777	-0.0480459
Map2k3	-0.013561	0.0509228	0.0084472	-0.0691513	-0.0520828	-0.0508522
Map2k4	-0.0678637	0.0531706	0.142212	-0.0365704	-0.0825547	-0.105046
Map2k6	-0.212446	-1.6336	-1.22066	-1.09782	-0.0901589	0.40917
Map2k7	0.0983978	0.266133	-0.0159402	0.265964	0.100167	0.0485476
Map3k7	-0.228566	0.049748	0.124048	0.0262125	0.0276492	0.0205235
Map3k8	-0.0409977	-0.192314	-0.351467	-0.115732	-0.384885	-0.456752
Mapk1	0.107962	0.00221393	0.143037	-0.0182891	0.0393474	0.0315599
Mapk11	0.195485	0.431906	0.545888	0.17289	-0.0376197	0.259487
Mapk12	0.311102	0	0	0	-0.390175	0.127921
Mapk14	0.261918	0.231905	0.314816	0.128231	0.260394	0.23353
Mapk3	0.121203	-0.0218497	-0.141101	-0.0244066	-0.111072	-0.0798446
Mapk8	0.167063	0.244296	0.216325	0.152465	-0.00694542	0.070421
Mapk9	-0.026945	0.123501	0.29559	0.0977012	0.128	-0.0639719
Myd88	0.165887	0.0653295	0.102539	0.172786	-0.017581	0.0177254
Nfkb1	0.00356093	0.32458	0.478313	0.148122	0.207378	0.105489
Nfkbia	0.562354	0.367881	0.457327	0.398017	0.253813	0.132
Pik3ca	-0.477672	0.0939763	0.365002	0.113715	0.250776	0.294951
Pik3cb	-0.385006	0.0947999	0.19909	0.0357493	0.179966	0.0325405
Pik3cd	0.0827104	0.173809	0.115083	0.127098	0.338216	0.325436
Pik3r1	-0.862186	-0.00243548	0.413657	-0.150226	0.437187	0.240216
Pik3r2	-0.343734	-0.0995366	-0.251216	-0.182229	-0.0540077	0.0898488
Pik3r3	0.253706	-0.136621	-0.119437	-0.161595	0.254511	0.389925
Rac1	0.113796	0.000312004	0.1149	-0.0943776	0.172211	0.1213
Rela	-0.239884	0.363921	0.37296	0.243931	0.40047	0.145259
Ripk1	-0.370779	-0.0980822	-0.194638	-0.169431	-0.130093	-0.176649
Spp1	-0.0358836	-0.315171	-0.556764	-0.156427	-0.209727	-0.167988
Stat1	-0.933678	-0.139032	-0.381134	-0.0748814	-0.356107	-0.593883
Stat2	-0.969323	-0.0560002	-0.105719	0.0209882	-0.0290168	-0.0754377
Tab1	-0.318574	-0.0340204	-0.237219	-0.0942186	-0.0758262	-0.106594
Tab2	-0.581195	0.0152144	-0.0562703	-0.102493	0.00719535	-0.00939409
Tbk1	-0.0892999	0.0229781	0.127577	0.136891	-0.0519355	-0.0488538
Ticam1	-0.457726	-0.0948666	-0.124984	0.0455803	0.114167	0.0692946
Ticam2	-0.118109	0.0325129	-0.0518006	0.152304	0.0806291	0.133311
Tirap	-0.427767	-0.0833933	-0.0386939	-0.170802	0.0471591	-0.0498469
Tlr1	0.313624	0.226335	0.0311212	0.241644	-0.107361	-0.537861
Tlr2	0.414083	0.422826	0.574693	0.160134	0.207971	0.0976146
Tlr3	-1.40795	-0.162523	0.0350153	-0.0885288	0.115259	-0.19668
Tlr4	-0.190301	0.00038249	0.338002	-0.282522	0.101213	0.130297
Tlr5	0	0	0	0	0.891929	0
Tlr6	-0.036191	0.0588506	0.183292	0.115283	0.0531128	-0.0139558
Tlr7	-0.63541	-0.197821	-0.145706	-0.167444	-0.061835	-0.0803864
Tlr8	-1.02	-0.853798	-1.09959	-0.88174	-0.369712	-0.25579
Tlr9	-1.62545	-1.19624	-1.55767	-0.735087	-0.0182235	-0.0210617
Tnf	0.71251	1.25755	1.21367	1.10366	0.315368	-0.0830162
Tollip	-0.25406	0.0574977	0.297754	0.0731306	0.116391	0.0459432
Traf3	-0.397105	0.0864652	0.413361	0.14852	0.263481	0.195478
Traf6	-0.191958	0.245912	0.478158	0.0749415	0.151951	0.10324
Tyk2	0.0585084	0.395543	0.468888	0.468165	0.262294	0.215037

## Sheet: Il17mmu04657
Gene	BCG_vs_H37rv_24h	SKO_vs_H37rv_24h	DKO_vs_H37rv_24h	TKOD_vs_H37rv_24h	TKOZ_vs_H37rv_24h	QKO_vs_H37rv_24h
Anapc5	-0.192849	-0.0357082	-0.0698037	0.0621022	0.0723673	0.103124
Casp3	0.119962	0.0338317	-0.0300034	0.0693058	-0.137075	-0.211183
Casp8	-0.19016	-0.215382	-0.388213	-0.304028	-0.257059	-0.387328
Ccl12	0.692155	-0.544361	-0.960817	-0.689132	-0.734106	-1.11549
Ccl17	6.077	3.45828	0	0	0	0
Ccl2	2.44342	1.48576	1.50749	0.537866	-0.210212	-0.269225
Ccl20	5.26469	0	4.34817	0	0	0
Ccl7	2.513	1.17198	1.25338	0.0977608	-0.1719	-0.297011
Cebpb	0.583554	0.412065	0.82945	0.292805	0.535757	0.398847
Chuk	0.171427	0.0285519	0.0868899	0.0415184	-0.0617815	-0.133614
Csf2	7.09872	5.21725	4.43167	0	0	0
Csf3	5.74278	4.48393	4.54869	2.47501	0.798413	0.908754
Cxcl1	0.965161	1.47443	1.83318	1.13966	0.0854916	-0.266371
Cxcl10	-1.00421	-0.0752722	-0.352062	-0.148068	-0.481741	-1.16199
Cxcl2	0.837408	1.35482	1.60408	1.11411	0.237941	-0.106953
Cxcl3	2.68765	2.60257	3.34231	2.01373	0.831315	0.285711
Cxcl5	0.46022	1.0183	1.26398	-0.424828	-1.08278	-0.0636963
Elavl1	-0.428849	0.161709	0.855119	0.0254752	0.825003	0.562975
Fadd	-0.0651771	-0.0251146	-0.14568	0.037453	-0.194194	-0.132088
Fos	-0.764812	-0.769847	-1.19015	-0.986727	-0.666151	-0.442057
Fosb	-3.53505	-0.795537	-1.43577	-1.23644	-0.521336	-0.859601
Fosl1	-0.00557739	0.955887	0.996025	0.534478	0.651045	0.399437
Gsk3b	-0.838802	0.00406337	0.615048	-0.0344904	0.669826	0.594091
Hsp90aa1	-0.638327	0.23499	0.305033	0.235258	0.145559	-0.200647
Hsp90ab1	-0.269343	0.209975	0.153641	0.153241	0.16216	-0.0179769
Hsp90b1	-0.239637	0.127277	0.0835272	0.0339501	0.116864	-0.102419
Ikbkb	-0.00448809	0.0952336	0.0582712	0.0339391	0.0194234	0.0335352
Ikbke	-0.187056	-0.0116885	-0.186876	-0.0408791	-0.116118	-0.170434
Ikbkg	-0.160506	0.0588641	0.231074	0.0135619	0.112368	-0.0364624
Il17ra	-0.231622	0.241308	0.468494	0.0411878	0.13275	-0.0422701
Il17rc	0.703394	0.590068	0.546253	1.22637	1.14721	0.530475
Il1b	4.14543	2.58937	2.45477	0.408853	-0.640674	-0.191198
Il6	2.16769	2.59789	3.27012	1.91297	0.774333	0.923678
Jun	-0.589444	-0.228355	-0.322256	-0.121828	0.00259832	-0.0197134
Jund	0.448531	0.120126	0.187481	-0.0167525	0.24612	0.151485
Lcn2	0.725708	1.59491	1.94162	2.3502	0.844591	0.431273
Map3k7	-0.228566	0.049748	0.124048	0.0262125	0.0276492	0.0205235
Mapk1	0.107962	0.00221393	0.143037	-0.0182891	0.0393474	0.0315599
Mapk11	0.195485	0.431906	0.545888	0.17289	-0.0376197	0.259487
Mapk12	0.311102	0	0	0	-0.390175	0.127921
Mapk14	0.261918	0.231905	0.314816	0.128231	0.260394	0.23353
Mapk3	0.121203	-0.0218497	-0.141101	-0.0244066	-0.111072	-0.0798446
Mapk6	-0.486511	0.0864923	0.286129	-0.0403641	0.193966	0.137542
Mapk7	-0.196815	0.055217	0.056147	0.119718	0.147789	0.094828
Mapk8	0.167063	0.244296	0.216325	0.152465	-0.00694542	0.070421
Mapk9	-0.026945	0.123501	0.29559	0.0977012	0.128	-0.0639719
Mmp13	2.65113	1.40965	1.42667	0.598448	0.248605	-0.164322
Mmp3	5.36253	4.4284	3.42922	0	0	0
Mmp9	0.615705	0.50743	0.615462	0.258604	-0.151715	-0.761531
Nfkb1	0.00356093	0.32458	0.478313	0.148122	0.207378	0.105489
Nfkbia	0.562354	0.367881	0.457327	0.398017	0.253813	0.132
Ptgs2	0.555178	1.63579	2.27864	1.09024	0.631755	0.21553
Rela	-0.239884	0.363921	0.37296	0.243931	0.40047	0.145259
S100a8	1.1506	0.201483	0.145413	0.150253	-0.82277	-0.23346
S100a9	3.90633	1.43113	-0.18397	1.88438	1.20999	2.215
Srsf1	0.19772	0.0154228	0.326418	0.0211027	0.23134	0.238323
Tab2	-0.581195	0.0152144	-0.0562703	-0.102493	0.00719535	-0.00939409
Tab3	-0.641862	0.147114	0.161077	-0.147343	0.116863	0.0723163
Tbk1	-0.0892999	0.0229781	0.127577	0.136891	-0.0519355	-0.0488538
Tnf	0.71251	1.25755	1.21367	1.10366	0.315368	-0.0830162
Tnfaip3	-0.109208	0.624799	0.731324	0.50765	0.345542	0.0960397
Tradd	0.534233	0.00998995	-0.000904318	0.238433	0.0399766	-0.0143225
Traf2	0.0434	0.161333	0.227889	0.424367	0.120266	-0.0527118
Traf3	-0.397105	0.0864652	0.413361	0.14852	0.263481	0.195478
Traf3ip2	-0.339645	0.0467446	-0.243263	-0.359837	-0.165201	-0.262174
Traf4	0.303611	0.518429	0.130248	0.883373	-0.284036	0.159115
Traf5	0.74446	0.647288	0.741746	0.335846	0.200761	-0.142375
Traf6	-0.191958	0.245912	0.478158	0.0749415	0.151951	0.10324
Usp25	-0.882296	-0.00487088	0.222519	-0.0145522	0.16146	0.0372917

## Sheet: Th1 and Th2 mmu04658
Gene	BCG_vs_H37rv_24h	SKO_vs_H37rv_24h	DKO_vs_H37rv_24h	TKOD_vs_H37rv_24h	TKOZ_vs_H37rv_24h	QKO_vs_H37rv_24h
Cd247	2.16169	1.78051	1.84443	1.59399	0.5182	-0.754124
Cd4	-0.550422	0.100146	-0.72389	-0.0573344	0.215462	-0.146759
Chuk	0.171427	0.0285519	0.0868899	0.0415184	-0.0617815	-0.133614
Dll1	-1.31511	-0.0694034	-0.116093	0.10796	-0.593924	-2.11851
Dll4	0	0	0.887679	0.777924	0	0
Fos	-0.764812	-0.769847	-1.19015	-0.986727	-0.666151	-0.442057
Gata3	0	0.960532	1.66367	0.39319	1.62399	0.280062
H2-Aa	0.789419	0.425447	0.0464313	0.362806	-0.0143812	-0.302267
H2-Ab1	1.09004	0.466344	0.208032	0.241096	-0.256495	-0.460075
H2-DMa	0.495461	0.0996129	-0.437131	-0.103599	-0.425861	-0.403888
H2-DMb1	0.765461	0.18153	0.0398333	0.211511	-0.202063	-0.354814
H2-DMb2	0.856522	0.221605	-0.284292	-0.0486795	-0.03578	-0.0633656
H2-Eb1	0.83265	0.566154	0.305939	0.544795	0.375886	0.105286
H2-Eb2	1.01714	1.25829	0.92675	1.08525	1.29492	0.588833
H2-Oa	1.43932	1.06541	0.233927	0.891933	0.0304592	-0.0675136
H2-Ob	1.92228	0.782351	0.807001	-0.254004	-1.94849	-2.21007
Ifngr1	0.192981	-0.00642072	-0.127162	-0.054704	0.103554	0.141757
Ifngr2	0.0892247	0.0725838	0.125793	0.096004	0.0143749	-0.00710827
Ikbkb	-0.00448809	0.0952336	0.0582712	0.0339391	0.0194234	0.0335352
Ikbkg	-0.160506	0.0588641	0.231074	0.0135619	0.112368	-0.0364624
Il12a	0	2.395	3.18261	2.33033	1.71109	0
Il12b	0.832047	1.98792	2.12643	1.77611	1.29788	0.386726
Il12rb1	0.195273	1.02675	1.16595	1.02476	0.983683	0.538687
Il12rb2	0.296818	0.216481	0.268209	0.00998026	0.811041	0.897244
Il2ra	0.118048	1.28639	1.96176	1.98221	1.56713	0.643099
Il2rg	-0.224484	0.0780512	-0.0500636	0.140635	0.108941	-0.0968503
Il4ra	0.446814	0.445254	0.533666	0.110735	0.191335	0.0880241
Jag1	-0.243049	0.607065	1.2406	0.322321	0.669307	0.602008
Jag2	0.283864	-0.334703	-0.804192	0.302676	0.270528	-0.441396
Jak1	-0.462548	-0.0321152	0.130835	-0.089401	0.0795946	-0.0495621
Jak2	0.157001	0.724268	0.931668	0.596149	0.303315	0.0165638
Jak3	0.210569	0.255394	0.1538	0.0670435	0.234612	0.143098
Jun	-0.589444	-0.228355	-0.322256	-0.121828	0.00259832	-0.0197134
Lat	1.87702	0.937352	0.467387	0.039983	0.523243	0.19605
Lck	0.460385	0.0491646	0.659891	-0.102211	-0.380934	-0.138329
Maf	-1.1553	-0.998681	-1.21415	-1.29613	-0.436669	-0.467836
Maml1	-0.52829	-0.0953617	0.0407815	-0.155225	0.224696	0.225068
Maml2	-1.12941	-0.595811	-0.710746	-0.883384	-0.187427	0.185677
Maml3	-0.691983	0.286128	0.251913	-0.062854	0.615098	0.309077
Mapk1	0.107962	0.00221393	0.143037	-0.0182891	0.0393474	0.0315599
Mapk11	0.195485	0.431906	0.545888	0.17289	-0.0376197	0.259487
Mapk12	0.311102	0	0	0	-0.390175	0.127921
Mapk14	0.261918	0.231905	0.314816	0.128231	0.260394	0.23353
Mapk3	0.121203	-0.0218497	-0.141101	-0.0244066	-0.111072	-0.0798446
Mapk8	0.167063	0.244296	0.216325	0.152465	-0.00694542	0.070421
Mapk9	-0.026945	0.123501	0.29559	0.0977012	0.128	-0.0639719
Nfatc1	-0.541117	-0.165563	-0.162677	-0.245826	0.186941	0.183598
Nfatc2	-0.989249	-0.473263	-0.239149	-0.348363	0.471579	0.584012
Nfatc3	-0.607192	0.0332351	0.269482	-0.0613197	0.237616	0.221509
Nfkb1	0.00356093	0.32458	0.478313	0.148122	0.207378	0.105489
Nfkbia	0.562354	0.367881	0.457327	0.398017	0.253813	0.132
Nfkbib	-0.0289733	0.340782	0.281806	0.407673	0.0485065	-0.149412
Nfkbie	0.245475	0.697737	0.708508	0.518668	0.298667	0.0539829
Notch1	-0.0219006	0.285239	0.884172	-0.00747227	0.213332	0.190313
Notch2	-0.709227	0.0877521	0.734108	0.0606086	0.610941	0.623479
Plcg1	-0.251006	0.140218	0.284209	-0.0508064	0.0195722	0.233717
Ppp3ca	-0.481408	-0.10057	0.201378	-0.126703	0.329614	0.252271
Ppp3cb	0.0146848	0.0838653	0.34141	0.0701595	0.261435	0.296018
Ppp3cc	0.489073	0.384748	0.722789	0.588146	0.162378	0.0658862
Ppp3r1	0.279504	0.118998	0.215739	0.0701439	0.0818277	0.113352
Rbpj	0.285562	0.436022	0.757836	0.135968	0.44607	0.306417
Rela	-0.239884	0.363921	0.37296	0.243931	0.40047	0.145259
Runx3	-0.179964	0.29519	0.821734	0.245902	0.555249	0.326847
Stat1	-0.933678	-0.139032	-0.381134	-0.0748814	-0.356107	-0.593883
Stat4	0.653291	0.716655	0.645425	0.667598	0.494545	0.157084
Stat5a	0.0887573	0.37325	0.372338	0.165736	0.447546	0.349983
Stat5b	-0.123831	0.324138	0.5707	0.299863	0.573152	0.516703
Stat6	-0.319208	0.0440526	-0.0375341	0.0312869	0.0824902	0.010594
Tyk2	0.0585084	0.395543	0.468888	0.468165	0.262294	0.215037

## Sheet: Th17 mmu04659
Gene	BCG_vs_H37rv_24h	SKO_vs_H37rv_24h	DKO_vs_H37rv_24h	TKOD_vs_H37rv_24h	TKOZ_vs_H37rv_24h	QKO_vs_H37rv_24h
Ahr	0.607416	1.13451	1.42352	0.665089	1.14581	0.922527
Cd247	2.16169	1.78051	1.84443	1.59399	0.5182	-0.754124
Cd4	-0.550422	0.100146	-0.72389	-0.0573344	0.215462	-0.146759
Chuk	0.171427	0.0285519	0.0868899	0.0415184	-0.0617815	-0.133614
Ebi3	0.0884316	0.339566	0.154506	0.199658	0.0979927	-0.0415254
Fos	-0.764812	-0.769847	-1.19015	-0.986727	-0.666151	-0.442057
Gata3	0	0.960532	1.66367	0.39319	1.62399	0.280062
H2-Aa	0.789419	0.425447	0.0464313	0.362806	-0.0143812	-0.302267
H2-Ab1	1.09004	0.466344	0.208032	0.241096	-0.256495	-0.460075
H2-DMa	0.495461	0.0996129	-0.437131	-0.103599	-0.425861	-0.403888
H2-DMb1	0.765461	0.18153	0.0398333	0.211511	-0.202063	-0.354814
H2-DMb2	0.856522	0.221605	-0.284292	-0.0486795	-0.03578	-0.0633656
H2-Eb1	0.83265	0.566154	0.305939	0.544795	0.375886	0.105286
H2-Eb2	1.01714	1.25829	0.92675	1.08525	1.29492	0.588833
H2-Oa	1.43932	1.06541	0.233927	0.891933	0.0304592	-0.0675136
H2-Ob	1.92228	0.782351	0.807001	-0.254004	-1.94849	-2.21007
Hif1a	0.0147484	0.353092	0.624288	-0.0153549	0.0300938	-0.0506662
Hsp90aa1	-0.638327	0.23499	0.305033	0.235258	0.145559	-0.200647
Hsp90ab1	-0.269343	0.209975	0.153641	0.153241	0.16216	-0.0179769
Ifngr1	0.192981	-0.00642072	-0.127162	-0.054704	0.103554	0.141757
Ifngr2	0.0892247	0.0725838	0.125793	0.096004	0.0143749	-0.00710827
Ikbkb	-0.00448809	0.0952336	0.0582712	0.0339391	0.0194234	0.0335352
Ikbkg	-0.160506	0.0588641	0.231074	0.0135619	0.112368	-0.0364624
Il12rb1	0.195273	1.02675	1.16595	1.02476	0.983683	0.538687
Il1b	4.14543	2.58937	2.45477	0.408853	-0.640674	-0.191198
Il1r1	1.19426	0.908974	1.36806	0.347269	-0.0429415	0.475836
Il1rap	-0.300458	-0.0424765	-0.0109218	-0.552643	-0.188983	-0.260542
Il21r	-0.168687	0.111434	0.145259	-0.122903	-0.130571	-0.393663
Il23a	0	0	0	0	0	0
Il23r	-1.22042	0.138536	0.537472	0.241765	-0.432622	-0.748576
Il27	0.279526	0.776322	0.605981	0.956595	0.155955	-0.271353
Il27ra	0.703665	-0.200924	-0.443775	-0.431364	-0.679304	-0.790886
Il2ra	0.118048	1.28639	1.96176	1.98221	1.56713	0.643099
Il2rg	-0.224484	0.0780512	-0.0500636	0.140635	0.108941	-0.0968503
Il4ra	0.446814	0.445254	0.533666	0.110735	0.191335	0.0880241
Il6	2.16769	2.59789	3.27012	1.91297	0.774333	0.923678
Il6ra	-0.49697	-0.332872	-0.422813	-0.521156	0.0430062	0.25643
Il6st	-0.522814	-0.13658	0.174151	-0.211531	0.385959	0.37076
Irf4	1.18948	0.183554	0.50211	-0.162468	0.402044	-0.223092
Jak1	-0.462548	-0.0321152	0.130835	-0.089401	0.0795946	-0.0495621
Jak2	0.157001	0.724268	0.931668	0.596149	0.303315	0.0165638
Jak3	0.210569	0.255394	0.1538	0.0670435	0.234612	0.143098
Jun	-0.589444	-0.228355	-0.322256	-0.121828	0.00259832	-0.0197134
Lat	1.87702	0.937352	0.467387	0.039983	0.523243	0.19605
Lck	0.460385	0.0491646	0.659891	-0.102211	-0.380934	-0.138329
Mapk1	0.107962	0.00221393	0.143037	-0.0182891	0.0393474	0.0315599
Mapk11	0.195485	0.431906	0.545888	0.17289	-0.0376197	0.259487
Mapk12	0.311102	0	0	0	-0.390175	0.127921
Mapk14	0.261918	0.231905	0.314816	0.128231	0.260394	0.23353
Mapk3	0.121203	-0.0218497	-0.141101	-0.0244066	-0.111072	-0.0798446
Mapk8	0.167063	0.244296	0.216325	0.152465	-0.00694542	0.070421
Mapk9	-0.026945	0.123501	0.29559	0.0977012	0.128	-0.0639719
Mtor	-0.41372	0.00198592	0.170574	0.0122186	0.2186	0.182368
Nfatc1	-0.541117	-0.165563	-0.162677	-0.245826	0.186941	0.183598
Nfatc2	-0.989249	-0.473263	-0.239149	-0.348363	0.471579	0.584012
Nfatc3	-0.607192	0.0332351	0.269482	-0.0613197	0.237616	0.221509
Nfkb1	0.00356093	0.32458	0.478313	0.148122	0.207378	0.105489
Nfkbia	0.562354	0.367881	0.457327	0.398017	0.253813	0.132
Nfkbib	-0.0289733	0.340782	0.281806	0.407673	0.0485065	-0.149412
Nfkbie	0.245475	0.697737	0.708508	0.518668	0.298667	0.0539829
Plcg1	-0.251006	0.140218	0.284209	-0.0508064	0.0195722	0.233717
Ppp3ca	-0.481408	-0.10057	0.201378	-0.126703	0.329614	0.252271
Ppp3cb	0.0146848	0.0838653	0.34141	0.0701595	0.261435	0.296018
Ppp3cc	0.489073	0.384748	0.722789	0.588146	0.162378	0.0658862
Ppp3r1	0.279504	0.118998	0.215739	0.0701439	0.0818277	0.113352
Rara	0.226525	0.211188	0.222832	-0.112599	0.529418	0.319083
Rela	-0.239884	0.363921	0.37296	0.243931	0.40047	0.145259
Rora	-0.562041	-0.0696539	0.879179	-0.024725	0.798618	0.813593
Runx1	-0.122003	0.210302	0.798786	-0.0524868	0.675402	0.577577
Rxra	-0.707008	-0.31889	-0.144428	-0.492725	-0.0988544	0.044325
Rxrb	0.148504	-0.0775194	0.0076177	0.00769772	-0.07037	0.104872
Smad2	0.0410572	0.0958363	0.209096	0.0311232	0.022394	-0.00713461
Smad3	-1.64819	-0.522427	-0.808928	-0.559153	-0.0252113	-0.26354
Smad4	-0.502436	-0.0309739	0.0623411	-0.0487273	0.130469	0.0606699
Stat1	-0.933678	-0.139032	-0.381134	-0.0748814	-0.356107	-0.593883
Stat3	-0.0680635	0.309736	0.465142	0.278312	0.477825	0.384603
Stat5a	0.0887573	0.37325	0.372338	0.165736	0.447546	0.349983
Stat5b	-0.123831	0.324138	0.5707	0.299863	0.573152	0.516703
Stat6	-0.319208	0.0440526	-0.0375341	0.0312869	0.0824902	0.010594
Tgfb1	-0.269388	0.250235	0.2323	0.0401841	0.472047	0.199278
Tgfbr1	-0.596792	-0.335816	-0.0912375	-0.529108	-0.0282512	0.113315
Tgfbr2	-0.253472	-0.172108	-0.120091	-0.311739	0.122592	0.17317
Tyk2	0.0585084	0.395543	0.468888	0.468165	0.262294	0.215037

## Sheet: T cell receptor mmu04660
Gene	BCG_vs_H37rv_24h	SKO_vs_H37rv_24h	DKO_vs_H37rv_24h	TKOD_vs_H37rv_24h	TKOZ_vs_H37rv_24h	QKO_vs_H37rv_24h
Akt1	0.0986587	0.108044	0.132605	0.164557	0.152069	0.199748
Akt2	-0.316745	0.0625433	0.0872928	-0.104471	0.09595	0.050499
Akt3	-0.76262	-0.136256	0.0707884	-0.160196	0.106244	-0.0308524
Bcl10	0.491979	0.237398	0.337767	0.198392	0.129516	0.211658
Card11	-2.07225	-1.00233	-1.82703	-0.761085	0.0149566	0.09396
Cblb	-1.50696	-0.650432	-0.64569	-0.595475	0.0205168	-0.00524913
Cd247	2.16169	1.78051	1.84443	1.59399	0.5182	-0.754124
Cd28	-0.559664	-0.36436	-0.0819079	-0.114062	0.673521	0.688436
Cd4	-0.550422	0.100146	-0.72389	-0.0573344	0.215462	-0.146759
Cdc42	0.0387763	-0.0827043	-0.137491	-0.0646526	-0.139357	-0.182282
Cdk4	0.322083	-0.00213832	-0.108616	0.112569	-0.130876	-0.0821204
Chuk	0.171427	0.0285519	0.0868899	0.0415184	-0.0617815	-0.133614
Csf2	7.09872	5.21725	4.43167	0	0	0
Dlg1	-0.33975	0.0812055	0.20637	-0.068727	0.0267845	-0.0352351
Fos	-0.764812	-0.769847	-1.19015	-0.986727	-0.666151	-0.442057
Fyn	0.121674	0.0484307	-0.0105453	0.0371498	0.201829	0.135506
Grap2	-3.60198	-1.94499	-2.81414	-1.50419	-0.696251	-0.403623
Grb2	0.00341956	-0.10838	-0.200521	-0.0604498	-0.0625943	-0.114078
Gsk3b	-0.838802	0.00406337	0.615048	-0.0344904	0.669826	0.594091
Hras	0.698973	0.164806	0.115176	0.250099	-0.190877	-0.0807183
Ikbkb	-0.00448809	0.0952336	0.0582712	0.0339391	0.0194234	0.0335352
Ikbkg	-0.160506	0.0588641	0.231074	0.0135619	0.112368	-0.0364624
Il10	0.591222	-1.17043	-0.585871	-0.801423	-1.59039	-1.30013
Jun	-0.589444	-0.228355	-0.322256	-0.121828	0.00259832	-0.0197134
Kras	-0.228322	-0.0796229	0.10946	-0.115381	0.0284979	-0.0649645
Lat	1.87702	0.937352	0.467387	0.039983	0.523243	0.19605
Lck	0.460385	0.0491646	0.659891	-0.102211	-0.380934	-0.138329
Lcp2	0.543855	0.803935	0.778038	0.479519	0.454057	0.385656
Malt1	0.477156	0.89697	1.07598	0.666038	0.227676	-0.098395
Map2k1	-0.0224449	0.0888578	0.250794	0.156865	0.00473555	-0.109817
Map2k2	0.0767689	0.104836	0.057841	0.206611	0.047777	-0.0480459
Map2k7	0.0983978	0.266133	-0.0159402	0.265964	0.100167	0.0485476
Map3k14	-0.183339	0.27611	0.2899	0.234906	0.188509	0.0868478
Map3k7	-0.228566	0.049748	0.124048	0.0262125	0.0276492	0.0205235
Map3k8	-0.0409977	-0.192314	-0.351467	-0.115732	-0.384885	-0.456752
Mapk1	0.107962	0.00221393	0.143037	-0.0182891	0.0393474	0.0315599
Mapk11	0.195485	0.431906	0.545888	0.17289	-0.0376197	0.259487
Mapk12	0.311102	0	0	0	-0.390175	0.127921
Mapk14	0.261918	0.231905	0.314816	0.128231	0.260394	0.23353
Mapk3	0.121203	-0.0218497	-0.141101	-0.0244066	-0.111072	-0.0798446
Mapk8	0.167063	0.244296	0.216325	0.152465	-0.00694542	0.070421
Mapk9	-0.026945	0.123501	0.29559	0.0977012	0.128	-0.0639719
Nck1	0.78187	0.209937	0.00875975	0.183659	-0.0717574	-0.304399
Nck2	-0.77442	-0.142194	-0.00649293	0.0523106	0.350271	0.245073
Nfatc1	-0.541117	-0.165563	-0.162677	-0.245826	0.186941	0.183598
Nfatc2	-0.989249	-0.473263	-0.239149	-0.348363	0.471579	0.584012
Nfatc3	-0.607192	0.0332351	0.269482	-0.0613197	0.237616	0.221509
Nfkb1	0.00356093	0.32458	0.478313	0.148122	0.207378	0.105489
Nfkbia	0.562354	0.367881	0.457327	0.398017	0.253813	0.132
Nfkbib	-0.0289733	0.340782	0.281806	0.407673	0.0485065	-0.149412
Nfkbie	0.245475	0.697737	0.708508	0.518668	0.298667	0.0539829
Nras	-0.172137	-0.0563955	0.00459865	-0.133313	-0.0432972	-0.0536895
Pak1	-0.237263	-0.339717	-0.567593	-0.402018	-0.341527	-0.213313
Pak2	-0.227199	0.00849451	0.220025	-0.101169	0.212297	0.0691958
Pak4	0.118922	-0.0438682	0.114414	0.0265337	0.148892	-0.0918004
Pdpk1	-0.460553	0.0301618	0.418957	0.0427153	0.352844	0.417833
Pik3ca	-0.477672	0.0939763	0.365002	0.113715	0.250776	0.294951
Pik3cb	-0.385006	0.0947999	0.19909	0.0357493	0.179966	0.0325405
Pik3cd	0.0827104	0.173809	0.115083	0.127098	0.338216	0.325436
Pik3r1	-0.862186	-0.00243548	0.413657	-0.150226	0.437187	0.240216
Pik3r2	-0.343734	-0.0995366	-0.251216	-0.182229	-0.0540077	0.0898488
Pik3r3	0.253706	-0.136621	-0.119437	-0.161595	0.254511	0.389925
Plcg1	-0.251006	0.140218	0.284209	-0.0508064	0.0195722	0.233717
Ppp2ca	0.412361	0.0874988	0.0682502	0.145751	-0.104785	-0.139999
Ppp2cb	0.535187	0.173215	0.218071	0.192868	-0.0839041	0.0475163
Ppp2r1a	-0.18457	-0.0223716	-0.0868372	-0.0710042	0.0121772	-0.0880341
Ppp2r1b	-0.00714241	0.243326	0.561424	0.276356	0.357032	0.265429
Ppp2r2a	-0.320808	0.0753584	0.0565478	0.0487029	0.0907318	-0.0629487
Ppp2r2d	-0.036565	0.0903547	0.0207781	0.104434	-0.217511	-0.160733
Ppp2r3a	-0.327037	0.39741	0.657906	0.127968	0.32364	0.394254
Ppp2r3c	-0.0234474	-0.160763	-0.500012	-0.150185	-0.590814	-0.628968
Ppp2r3d	0.383099	0.216548	0.0223006	0.187784	0.125031	0.277776
Ppp2r5a	-0.0942881	0.129575	0.275049	0.149146	0.124867	-0.0235121
Ppp2r5b	0.0156138	0.31331	0.437858	0.258972	0.225674	0.0890221
Ppp2r5c	-0.286948	-0.0874448	-0.153012	-0.136069	0.015918	0.0125603
Ppp2r5d	-0.408377	-0.115512	-0.28607	-0.225955	-0.0315101	-0.151101
Ppp2r5e	-0.189605	-0.0035528	0.133576	-0.0786578	0.0269675	-0.0335447
Ppp3ca	-0.481408	-0.10057	0.201378	-0.126703	0.329614	0.252271
Ppp3cb	0.0146848	0.0838653	0.34141	0.0701595	0.261435	0.296018
Ppp3cc	0.489073	0.384748	0.722789	0.588146	0.162378	0.0658862
Ppp3r1	0.279504	0.118998	0.215739	0.0701439	0.0818277	0.113352
Ptpn11	-0.461553	0.0543514	0.277078	0.00947551	0.218928	0.162175
Ptpn6	0.0538853	0.0175975	-0.233941	0.0547423	-0.0658835	-0.127471
Ptprc	-0.351958	-0.0415511	-0.0554461	-0.103518	0.0487966	0.00864108
Raf1	0.267497	0.349065	0.540082	0.451541	0.242564	0.285143
Rasgrp1	0.562501	1.09	1.11452	0.836609	0.463868	-0.452487
Rela	-0.239884	0.363921	0.37296	0.243931	0.40047	0.145259
Rhoa	-0.0325702	-0.0483428	-0.00693621	-0.0668155	-0.105439	-0.164065
Sos1	-0.915381	0.0436942	0.33508	-0.0526965	0.344685	0.220301
Sos2	-0.734838	-0.0328691	0.168771	-0.0131718	0.185634	0.213001
Tec	0.0463042	-0.126721	-0.311925	-0.0654499	-0.0951982	0.0616602
Tnf	0.71251	1.25755	1.21367	1.10366	0.315368	-0.0830162
Vav1	3.92e-05	0.0554055	0.00388195	0.0557819	0.0519982	-0.0649039
Vav2	-0.353882	-0.204051	-0.075614	-0.243714	0.10402	-0.00711558
Vav3	-0.826376	-0.42644	-0.318053	-0.534605	-0.0420288	0.0829481

## Sheet: B cell receptor sig mmu04662
Gene	BCG_vs_H37rv_24h	SKO_vs_H37rv_24h	DKO_vs_H37rv_24h	TKOD_vs_H37rv_24h	TKOZ_vs_H37rv_24h	QKO_vs_H37rv_24h
Akt1	0.0986587	0.108044	0.132605	0.164557	0.152069	0.199748
Akt2	-0.316745	0.0625433	0.0872928	-0.104471	0.09595	0.050499
Akt3	-0.76262	-0.136256	0.0707884	-0.160196	0.106244	-0.0308524
Bank1	-1.38119	1.09609	0.193872	-1.36099	-0.42885	-0.476025
Bcl10	0.491979	0.237398	0.337767	0.198392	0.129516	0.211658
Blnk	-0.870351	-0.34561	-0.504027	-0.380898	-0.383656	-0.596918
Btk	0.00734295	-0.128875	-0.120523	-0.0939564	-0.134935	-0.0659522
Card11	-2.07225	-1.00233	-1.82703	-0.761085	0.0149566	0.09396
Cd22	-0.0710973	-0.304817	-0.259854	-0.368567	-0.197362	-0.421786
Cd72	-1.26752	-1.00027	-1.81756	-0.670938	-0.686097	-0.528035
Cd79b	0.204823	-0.307035	-0.684785	-0.260101	-0.67913	0.444096
Cd81	0.296341	0.418382	0.73403	0.449288	0.61888	0.483236
Chuk	0.171427	0.0285519	0.0868899	0.0415184	-0.0617815	-0.133614
Dapp1	0.240934	0.112558	0.0558824	0.0914003	0.063812	0.0255027
Fcgr2b	0.956655	0.534689	0.630753	0.200305	0.0667406	-0.0120533
Fos	-0.764812	-0.769847	-1.19015	-0.986727	-0.666151	-0.442057
Grb2	0.00341956	-0.10838	-0.200521	-0.0604498	-0.0625943	-0.114078
Gsk3b	-0.838802	0.00406337	0.615048	-0.0344904	0.669826	0.594091
Hras	0.698973	0.164806	0.115176	0.250099	-0.190877	-0.0807183
Ifitm1	3.32992	0.441817	0.492387	0.00792813	-0.638976	0.0190918
Ikbkb	-0.00448809	0.0952336	0.0582712	0.0339391	0.0194234	0.0335352
Ikbkg	-0.160506	0.0588641	0.231074	0.0135619	0.112368	-0.0364624
Inpp5d	-0.36052	-0.0874751	-0.106653	-0.177949	0.268192	0.191891
Inppl1	-0.660329	-0.336941	-0.431256	-0.273214	-0.0803457	-0.0473387
Jun	-0.589444	-0.228355	-0.322256	-0.121828	0.00259832	-0.0197134
Kras	-0.228322	-0.0796229	0.10946	-0.115381	0.0284979	-0.0649645
Lilra5	0.290155	-1.30376	-0.842647	-1.26412	0.0148356	-2.25861
Lilra6	-0.141014	-0.222027	-0.590401	-0.178128	-0.129122	-0.258096
Lilrb4a	0.531735	0.330948	0.0532671	0.378455	0.151821	0.443061
Lilrb4b	0.32017	0.209975	-0.0209458	0.295909	0.119025	0.140863
Lyn	-0.273845	-0.011435	0.125832	-0.146011	0.269615	0.177158
Malt1	0.477156	0.89697	1.07598	0.666038	0.227676	-0.098395
Map2k1	-0.0224449	0.0888578	0.250794	0.156865	0.00473555	-0.109817
Map2k2	0.0767689	0.104836	0.057841	0.206611	0.047777	-0.0480459
Mapk1	0.107962	0.00221393	0.143037	-0.0182891	0.0393474	0.0315599
Mapk3	0.121203	-0.0218497	-0.141101	-0.0244066	-0.111072	-0.0798446
Nfatc1	-0.541117	-0.165563	-0.162677	-0.245826	0.186941	0.183598
Nfatc2	-0.989249	-0.473263	-0.239149	-0.348363	0.471579	0.584012
Nfatc3	-0.607192	0.0332351	0.269482	-0.0613197	0.237616	0.221509
Nfkb1	0.00356093	0.32458	0.478313	0.148122	0.207378	0.105489
Nfkbia	0.562354	0.367881	0.457327	0.398017	0.253813	0.132
Nfkbib	-0.0289733	0.340782	0.281806	0.407673	0.0485065	-0.149412
Nfkbie	0.245475	0.697737	0.708508	0.518668	0.298667	0.0539829
Nras	-0.172137	-0.0563955	0.00459865	-0.133313	-0.0432972	-0.0536895
Pik3ap1	-0.790123	-0.195203	-0.162916	-0.240042	0.0116162	-0.183477
Pik3ca	-0.477672	0.0939763	0.365002	0.113715	0.250776	0.294951
Pik3cb	-0.385006	0.0947999	0.19909	0.0357493	0.179966	0.0325405
Pik3cd	0.0827104	0.173809	0.115083	0.127098	0.338216	0.325436
Pik3r1	-0.862186	-0.00243548	0.413657	-0.150226	0.437187	0.240216
Pik3r2	-0.343734	-0.0995366	-0.251216	-0.182229	-0.0540077	0.0898488
Pik3r3	0.253706	-0.136621	-0.119437	-0.161595	0.254511	0.389925
Pira1	0.0856673	-0.0527634	-0.234837	-0.070863	-0.00820827	-0.0695407
Pira12	-0.235592	-0.201889	-0.401187	-0.165961	0.0291729	-0.104657
Pira13	-0.165861	-0.142363	-0.645005	-0.041002	-0.0905635	-0.151038
Pira2	-0.269122	0.0106579	-0.240675	-0.0978883	0.182246	0.0076339
Pirb	-0.37039	-0.13495	-0.418327	-0.256291	-0.282615	-0.291944
Plcg2	-0.549109	-0.0302823	-0.0799299	-0.140467	0.126051	0.087932
Ppp3ca	-0.481408	-0.10057	0.201378	-0.126703	0.329614	0.252271
Ppp3cb	0.0146848	0.0838653	0.34141	0.0701595	0.261435	0.296018
Ppp3cc	0.489073	0.384748	0.722789	0.588146	0.162378	0.0658862
Ppp3r1	0.279504	0.118998	0.215739	0.0701439	0.0818277	0.113352
Prkcb	-0.569619	0.158423	0.548008	0.0171836	0.601429	0.508506
Ptpn6	0.0538853	0.0175975	-0.233941	0.0547423	-0.0658835	-0.127471
Rac1	0.113796	0.000312004	0.1149	-0.0943776	0.172211	0.1213
Rac2	0.188821	0.0934363	-0.160015	0.0575796	-0.0158026	-0.0996063
Rac3	0.867231	-0.452805	-1.7707	-0.228541	-0.108759	-0.794991
Raf1	0.267497	0.349065	0.540082	0.451541	0.242564	0.285143
Rasgrp3	-0.674411	-1.2645	-1.50146	-0.809859	-0.128981	0.268125
Rela	-0.239884	0.363921	0.37296	0.243931	0.40047	0.145259
Sos1	-0.915381	0.0436942	0.33508	-0.0526965	0.344685	0.220301
Sos2	-0.734838	-0.0328691	0.168771	-0.0131718	0.185634	0.213001
Syk	-0.391376	0.123602	0.171363	-0.04457	0.133065	-0.00147803
Vav1	3.92e-05	0.0554055	0.00388195	0.0557819	0.0519982	-0.0649039
Vav2	-0.353882	-0.204051	-0.075614	-0.243714	0.10402	-0.00711558
Vav3	-0.826376	-0.42644	-0.318053	-0.534605	-0.0420288	0.0829481

## Sheet: TNF mmu04668
Gene	BCG_vs_H37rv_24h	SKO_vs_H37rv_24h	DKO_vs_H37rv_24h	TKOD_vs_H37rv_24h	TKOZ_vs_H37rv_24h	QKO_vs_H37rv_24h
Adam17	-0.392625	-0.0714512	0.0544661	-0.113471	0.153193	-0.000750987
Akt1	0.0986587	0.108044	0.132605	0.164557	0.152069	0.199748
Akt2	-0.316745	0.0625433	0.0872928	-0.104471	0.09595	0.050499
Akt3	-0.76262	-0.136256	0.0707884	-0.160196	0.106244	-0.0308524
Atf2	-0.479327	-0.0851621	0.183586	-0.0845761	-0.0935832	0.0595039
Atf4	0.526095	0.475098	0.554504	0.534953	0.18048	0.142387
Atf6b	0.0147876	0.214359	0.231589	0.30334	0.188722	0.0727317
Bag4	-0.0608586	-0.0750661	0.0971784	-0.2666	0.229832	0.373713
Bcl3	0.249802	0.444345	0.427025	0.194687	0.293724	0.196234
Birc2	-0.167375	0.030237	-0.195121	-0.0136667	-0.220556	-0.342147
Birc3	0.448855	0.478388	0.558028	0.35212	0.180635	0.152515
Casp3	0.119962	0.0338317	-0.0300034	0.0693058	-0.137075	-0.211183
Casp7	0.522583	0.431502	0.668936	0.183821	0.279854	0.0104237
Casp8	-0.19016	-0.215382	-0.388213	-0.304028	-0.257059	-0.387328
Ccl12	0.692155	-0.544361	-0.960817	-0.689132	-0.734106	-1.11549
Ccl2	2.44342	1.48576	1.50749	0.537866	-0.210212	-0.269225
Ccl20	5.26469	0	4.34817	0	0	0
Ccl5	-0.399365	0.452584	-0.157133	0.816457	-0.757901	-0.975147
Cebpb	0.583554	0.412065	0.82945	0.292805	0.535757	0.398847
Cflar	-0.5776	0.452391	1.03786	0.430316	0.580978	0.307426
Chuk	0.171427	0.0285519	0.0868899	0.0415184	-0.0617815	-0.133614
Creb1	-0.249709	0.027791	0.262392	-0.164807	0.0967447	0.108445
Creb3	0.387868	0.0329312	-0.0877983	0.138999	-0.131176	-0.0981356
Creb3l1	-0.456154	0.0578187	-0.236519	-0.193318	-0.0243917	-0.101152
Creb3l2	-0.51099	0.0497353	0.503129	-0.00144559	0.523196	0.614391
Creb3l3	-0.512512	-1.20067	-1.35248	-0.465041	-0.255599	-1.12926
Creb3l4	0.3909	0.144478	0.128747	0.222896	-0.128166	-0.00893289
Creb5	-0.581665	0.25335	0.481274	-0.0178257	0.497113	0.255814
Csf1	0.120699	0.985538	1.20542	0.956766	0.742663	0.427322
Csf2	7.09872	5.21725	4.43167	0	0	0
Cx3cl1	0.75988	0.962165	1.0653	1.18317	0.70292	-0.227737
Cxcl1	0.965161	1.47443	1.83318	1.13966	0.0854916	-0.266371
Cxcl10	-1.00421	-0.0752722	-0.352062	-0.148068	-0.481741	-1.16199
Cxcl2	0.837408	1.35482	1.60408	1.11411	0.237941	-0.106953
Cxcl3	2.68765	2.60257	3.34231	2.01373	0.831315	0.285711
Cxcl5	0.46022	1.0183	1.26398	-0.424828	-1.08278	-0.0636963
Cyld	-0.191352	-0.0306852	0.138297	-0.0329351	0.0120693	-0.113266
Dab2ip	-0.669011	0.758071	1.26039	0.714765	0.859558	-0.255233
Dnm1l	-0.104002	0.165671	0.177793	0.0503706	-0.00687397	0.00255862
Edn1	2.7269	2.05399	1.85021	1.06438	0.235446	-0.20941
Fadd	-0.0651771	-0.0251146	-0.14568	0.037453	-0.194194	-0.132088
Fas	1.09939	0.529065	0.5896	0.667592	0.363565	0.414697
Fos	-0.764812	-0.769847	-1.19015	-0.986727	-0.666151	-0.442057
Frmd8	-0.0353942	0.106768	0.159247	0.151313	0.193585	0.166778
Icam1	0.399946	0.704873	0.6205	0.651603	0.330246	0.0772738
Ifi47	-0.0645536	-0.0159577	-0.110905	0.212809	-0.177926	-0.428384
Ifnb1	-1.67464	-0.630725	-0.0925292	0.130782	-1.09669	-0.774394
Ikbkb	-0.00448809	0.0952336	0.0582712	0.0339391	0.0194234	0.0335352
Ikbkg	-0.160506	0.0588641	0.231074	0.0135619	0.112368	-0.0364624
Il15	0.402508	0.122655	0.102624	0.386532	-0.13013	-0.310036
Il1b	4.14543	2.58937	2.45477	0.408853	-0.640674	-0.191198
Il6	2.16769	2.59789	3.27012	1.91297	0.774333	0.923678
Irf1	0.0738769	0.301611	0.19288	0.36346	0.114127	-0.130624
Itch	-0.411977	-0.153952	-0.0743363	-0.247791	-0.112849	-0.126856
Jag1	-0.243049	0.607065	1.2406	0.322321	0.669307	0.602008
Jun	-0.589444	-0.228355	-0.322256	-0.121828	0.00259832	-0.0197134
Junb	0.35435	0.23177	0.170111	0.145382	0.103677	0.029941
Lif	2.06532	1.823	2.08797	1.30519	1.15416	1.14224
Lta	1.64187	1.18904	2.23532	1.72288	0	-0.429539
Map2k1	-0.0224449	0.0888578	0.250794	0.156865	0.00473555	-0.109817
Map2k3	-0.013561	0.0509228	0.0084472	-0.0691513	-0.0520828	-0.0508522
Map2k4	-0.0678637	0.0531706	0.142212	-0.0365704	-0.0825547	-0.105046
Map2k6	-0.212446	-1.6336	-1.22066	-1.09782	-0.0901589	0.40917
Map2k7	0.0983978	0.266133	-0.0159402	0.265964	0.100167	0.0485476
Map3k14	-0.183339	0.27611	0.2899	0.234906	0.188509	0.0868478
Map3k5	-0.0814329	0.318253	0.702809	0.1081	0.241498	0.33147
Map3k7	-0.228566	0.049748	0.124048	0.0262125	0.0276492	0.0205235
Map3k8	-0.0409977	-0.192314	-0.351467	-0.115732	-0.384885	-0.456752
Mapk1	0.107962	0.00221393	0.143037	-0.0182891	0.0393474	0.0315599
Mapk11	0.195485	0.431906	0.545888	0.17289	-0.0376197	0.259487
Mapk12	0.311102	0	0	0	-0.390175	0.127921
Mapk14	0.261918	0.231905	0.314816	0.128231	0.260394	0.23353
Mapk3	0.121203	-0.0218497	-0.141101	-0.0244066	-0.111072	-0.0798446
Mapk8	0.167063	0.244296	0.216325	0.152465	-0.00694542	0.070421
Mapk9	-0.026945	0.123501	0.29559	0.0977012	0.128	-0.0639719
Mlkl	-0.416191	0.281465	0.288121	0.324279	-0.0170656	-0.214499
Mmp14	0.313587	0.592596	0.614583	0.259051	0.444807	0.0978299
Mmp3	5.36253	4.4284	3.42922	0	0	0
Mmp9	0.615705	0.50743	0.615462	0.258604	-0.151715	-0.761531
Nfkb1	0.00356093	0.32458	0.478313	0.148122	0.207378	0.105489
Nfkbia	0.562354	0.367881	0.457327	0.398017	0.253813	0.132
Nod2	0.40979	0.796236	0.74484	0.705514	0.433912	0.141816
Pgam5	0.263023	0.261337	0.222463	0.199964	0.00642082	-0.063004
Pik3ca	-0.477672	0.0939763	0.365002	0.113715	0.250776	0.294951
Pik3cb	-0.385006	0.0947999	0.19909	0.0357493	0.179966	0.0325405
Pik3cd	0.0827104	0.173809	0.115083	0.127098	0.338216	0.325436
Pik3r1	-0.862186	-0.00243548	0.413657	-0.150226	0.437187	0.240216
Pik3r2	-0.343734	-0.0995366	-0.251216	-0.182229	-0.0540077	0.0898488
Pik3r3	0.253706	-0.136621	-0.119437	-0.161595	0.254511	0.389925
Ptgs2	0.555178	1.63579	2.27864	1.09024	0.631755	0.21553
Rela	-0.239884	0.363921	0.37296	0.243931	0.40047	0.145259
Rhbdf1	0.0789165	-0.291253	-0.360404	-0.0868422	0.141942	-0.545552
Rhbdf2	-0.124752	0.354498	0.511009	0.251396	0.300293	0.147748
Ripk1	-0.370779	-0.0980822	-0.194638	-0.169431	-0.130093	-0.176649
Ripk3	0.546977	0.223954	0.234789	0.176886	0.167278	0.178619
Rps6ka4	0.23085	0.534513	0.615674	0.373773	0.309606	0.123676
Rps6ka5	-0.18256	-0.195852	-0.18646	-0.492698	-0.0241418	0.0401214
Socs3	2.75109	1.82823	1.88198	0.850341	0.316756	0.243914
Tab1	-0.318574	-0.0340204	-0.237219	-0.0942186	-0.0758262	-0.106594
Tab2	-0.581195	0.0152144	-0.0562703	-0.102493	0.00719535	-0.00939409
Tab3	-0.641862	0.147114	0.161077	-0.147343	0.116863	0.0723163
Tnf	0.71251	1.25755	1.21367	1.10366	0.315368	-0.0830162
Tnfaip3	-0.109208	0.624799	0.731324	0.50765	0.345542	0.0960397
Tnfrsf1a	0.201319	0.192571	0.221949	0.232618	0.173457	0.13614
Tnfrsf1b	-0.377111	0.33611	0.458683	0.189874	0.226725	0.0356193
Tradd	0.534233	0.00998995	-0.000904318	0.238433	0.0399766	-0.0143225
Traf1	0.348982	0.560978	0.413354	0.58215	0.119537	-0.0171802
Traf2	0.0434	0.161333	0.227889	0.424367	0.120266	-0.0527118
Traf3	-0.397105	0.0864652	0.413361	0.14852	0.263481	0.195478
Traf5	0.74446	0.647288	0.741746	0.335846	0.200761	-0.142375
Vcam1	-0.390889	1.08201	0.558622	0.909289	-0.331437	-0.7664
Vegfc	0.100673	0.189735	0.809626	0.549522	0.291425	0.265457
Vegfd	0	0.0663426	0.00787496	-0.0575266	0.131024	-0.271264
Xiap	-0.454659	-0.115959	0.292185	-0.200474	0.255274	0.264818

[truncated: 2 more sheets: Hematopoietic cell linemmu04640, ECM receptor interact mmu04512]
