# Supplementary material for: Comparative transcriptomic analysis of mouse macrophages infected with live attenuated vaccine strains of Mycobacterium tuberculosis
Source: Front Immunol. 2025 Jul 11;16:1583439. doi: 10.3389/fimmu.2025.1583439 (PMC12289490; doi:10.3389/fimmu.2025.1583439)
Supplement: Supplementary file 6 [file DataSheet6.xlsx]

## Sheet: Cytokine mmu04060
Gene	BCG_vs_H37rv_72h	SKO_vs_H37rv_72h	DKO_vs_H37rv_72h	TKOD_vs_H37rv_72h	TKOZ_vs_H37rv_72h	QKO_vs_H37rv_72h
Ackr3	4.77076	0	1.94953	0	0	0
Acvr1	0.466726	0.630405	1.24968	0.0545702	0.259267	0.552121
Acvr1b	0.989608	0.733047	0.882605	0.434566	0.403183	0.606799
Acvr2a	1.24972	0.742283	1.28467	0.6299	0.604482	0.762529
Acvr2b	0.258585	0.0741294	0.132088	-0.0899247	0.221384	0.204913
Acvrl1	0.404417	0.574025	0.603383	0.296858	0.238821	0.72782
Bmp10	0	0	0	0	0	0
Bmp2	-2.60721	-1.91215	-1.14875	-2.01925	-0.877675	-1.84372
Bmp5	-1.88341	-1.77656	-0.113346	-0.83835	-1.67534	-1.62548
Bmpr1a	0.516792	0.0605672	0.556065	-0.130881	0.292167	0.151583
Bmpr2	-0.391501	-0.35639	0.51332	-0.434743	0.411464	0.455113
Ccl12	-3.83197	0.169549	-0.607418	0.321115	-0.863858	-1.00069
Ccl17	6.52418	4.37665	4.52606	3.18615	0	0
Ccl2	1.93634	3.18195	3.72958	2.2234	0.931836	1.76549
Ccl20	3.99192	0	0	0	0	0
Ccl22	3.85036	3.49461	3.84865	2.65378	1.9988	1.98638
Ccl24	0	0	0	0.863267	0	0.224828
Ccl25	0.337832	0.0456395	-0.221001	0.326773	-0.24029	-0.36883
Ccl27a	-0.112468	-0.111233	-1.63502	-0.115323	-0.937205	-1.03675
Ccl3	2.12376	1.55386	2.33598	1.02034	0.175747	1.02349
Ccl4	2.79712	1.65788	2.39426	1.23554	-0.0608738	0.886051
Ccl5	-0.0981942	0.601158	0.216189	0.0856894	-0.608394	-0.937607
Ccl6	2.91629	2.13586	1.6587	1.6136	0.886653	1.3101
Ccl7	2.02029	2.3397	3.12966	1.18225	0.0846347	0.841558
Ccl8	-2.30961	-0.0279939	-0.551684	-0.0848742	-1.68051	-1.46798
Ccl9	2.52382	2.09502	1.96938	1.6865	0.614632	1.24154
Ccr1	3.82702	3.34031	3.58715	2.21871	1.58096	1.79435
Ccr2	0.103227	0.29363	-2.0491	-0.264473	0.318222	-0.04702
Ccr3	-1.61305	-1.95421	-0.688758	-0.685306	-0.633642	0.064466
Ccr5	0.406885	0.433952	-0.143743	0.585706	0.425855	0.569429
Ccr7	3.80574	3.2552	3.46629	2.27026	2.3497	2.11747
Ccr9	1.91024	2.3789	3.17587	2.5586	2.20181	2.59923
Cd4	-3.46194	-1.3686	-3.33561	-1.47472	-0.65417	-0.272896
Cd40	0.0696268	0.357534	-0.0704404	0.371788	0.126418	0.0954265
Clcf1	1.2113	0.421269	1.16388	-0.476488	-0.275232	-0.213302
Crlf2	-0.0836063	0.130074	0.0384457	-0.0795117	-0.0927985	-0.265553
Csf1	0.163112	0.195243	0.802932	-0.0548634	0.338692	0.247497
Csf1r	-0.280222	0.0420476	0.0453028	-0.09911	-0.00657056	0.263545
Csf2	4.42342	3.60955	4.95005	2.26115	0.523113	2.21996
Csf2ra	0.343454	0.355418	0.336672	0.0791367	-0.021548	0.140749
Csf2rb	1.37561	0.983027	1.43944	0.497817	0.572323	0.82298
Csf2rb2	0.784669	0.604339	0.960966	0.168334	0.433874	0.586984
Csf3	9.40697	7.5117	8.25559	5.99186	3.55297	5.54616
Csf3r	1.03941	0.606903	0.208684	0.156284	0.0994243	0.511125
Ctf1	1.33111	0.698927	0	0.887115	0	0.856669
Cx3cl1	0.70181	1.39495	1.35947	-0.219011	0.276436	0.0275764
Cx3cr1	-1.34667	-1.23115	-1.11821	-1.40395	-0.681464	-0.49979
Cxcl1	4.105	2.9848	3.77548	2.07804	0.898205	1.94232
Cxcl10	0.226147	0.857752	0.716969	0.288435	-0.0684057	0.418249
Cxcl11	0	0	0	0	0	0
Cxcl12	-1.49679	-1.94336	-1.65002	-1.90983	-1.16546	-2.36094
Cxcl13	6.89218	0	0	0	0	0
Cxcl14	-0.647414	-0.467557	0.195923	-0.658975	-0.251912	-0.510908
Cxcl16	0.375061	0.411795	0.221255	0.26316	-0.0999549	-0.0249848
Cxcl2	3.58358	2.67703	3.30207	1.80295	0.751979	1.70598
Cxcl3	7.02325	6.30634	7.22776	4.41122	2.92336	3.8286
Cxcl5	0.319974	0.262876	1.42564	0.456373	-0.323771	0.281938
Cxcl9	-0.817143	-0.935615	-2.08595	-0.687897	-1.44538	-1.10163
Cxcr1	-2.05039	-1.91708	-3.24243	-2.7059	0.238759	-4.77132
Cxcr3	-4.1765	-1.73626	-2.98939	-1.58684	-0.773667	-0.779987
Cxcr4	-0.130977	-0.119151	-0.269302	-0.70463	-0.195061	-0.876596
Cxcr5	0	0	0	0	0	0
Ebi3	-1.00792	0.0344008	-0.101232	0.10811	0.0224786	0.231724
Eda2r	-1.91907	-1.75151	-2.09578	-2.5736	-0.221053	-0.19226
Fas	0.903713	0.900454	0.777793	0.894557	0.335094	0.924254
Gdf11	-0.66807	-1.37158	-0.11682	-1.60058	-0.358322	-0.913598
Gdf15	0.550089	0.100539	-0.373601	-0.245543	-0.282441	-0.359411
Gdf3	-2.91317	-1.8091	-2.78163	-1.1151	-0.993951	-1.64197
Gdf9	-0.990642	-1.65753	-1.77	-1.20188	-1.64869	-2.21414
Ghr	-0.842225	-0.33386	0.186615	-0.947591	-0.7946	-0.984962
Ifnar1	0.538659	0.423438	0.539986	0.192025	0.296985	0.428866
Ifnar2	1.04498	0.914983	0.961831	0.564259	0.390226	0.6118
Ifnb1	0	0.890441	0	0	0	0
Ifngr1	-0.0562834	-0.101734	-0.433097	0.0711149	0.0453471	0.230864
Ifngr2	0.2471	0.269273	0.20412	0.226322	0.0329751	0.0665267
Il10	3.40174	2.81741	3.37371	1.53487	0.410359	0.724708
Il10ra	-0.784506	-0.554746	-0.994186	-0.163268	-0.271913	-0.318826
Il10rb	-0.313076	-0.378387	-1.24996	-0.432815	-0.71899	-1.26538
Il11	-1.50765	0.0458783	1.03751	-0.455544	-1.26438	-0.635579
Il11ra1	0.994356	0.259892	-0.00757981	0.190756	-0.411288	-0.571952
Il12a	8.06444	8.28035	8.51706	5.95525	0	5.32552
Il12b	2.20935	2.97286	4.03577	2.61724	2.29655	1.93857
Il12rb1	0.596952	0.650201	1.03294	0.742122	0.213454	0.58934
Il12rb2	-0.584614	-1.40699	-1.47766	-1.14212	-0.167018	-0.379033
Il13ra1	1.74581	1.03539	1.31742	0.883814	0.79166	1.08521
Il13ra2	0.674509	1.92947	2.44196	1.06786	1.8851	1.92248
Il15	-0.774064	-0.173846	-0.834786	0.294023	-0.415153	-0.320351
Il15ra	-0.0089958	0.330299	-0.0937547	0.275708	0.0597923	-0.184006
Il16	0.122471	0.303417	0.47266	0.156048	0.0480158	0.48072
Il17ra	0.410617	0.548609	0.925763	0.0411554	0.405627	0.338026
Il17rc	-1.17133	0.332355	-0.985228	-0.162117	-0.331168	-0.444176
Il18	0.012808	0.295817	-0.555666	0.492485	-0.017511	0.153198
Il18rap	3.01917	1.18834	0.607731	0	0.829674	0.170548
Il1a	5.14786	4.80738	5.62653	3.54984	1.84565	2.9279
Il1b	6.90974	6.12838	6.38715	4.58536	2.90867	4.73347
Il1r1	4.52217	3.64482	4.09131	2.2996	1.93395	2.80414
Il1r2	1.86105	1.07222	1.30297	1.5428	1.36751	1.75885
Il1rap	1.00699	0.702086	1.22913	0.218817	0.256447	0.693731
Il1rl1	-0.372989	0.0831352	0.421726	-0.5128	-0.401921	-0.825585
Il1rl2	2.99602	2.69688	3.13506	2.01462	1.52266	2.17281
Il1rn	3.11335	2.65143	3.19187	1.673	0.844685	1.49147
Il20rb	2.03579	2.02675	2.09879	1.49213	0.513718	0.858576
Il21r	0.482371	0.447241	0.638522	0.100995	0.229232	0.0480676
Il23a	5.7451	0	4.45768	0	0	0
Il23r	1.35368	1.62567	2.182	1.13512	1.14009	1.67964
Il27	-0.291592	0.351917	-0.372628	0.662348	-0.141797	-1.00286
Il27ra	0.974789	0.126467	0.361647	-0.125686	-0.298658	-0.908228
Il2ra	4.24166	0	4.91127	0	0	0
Il2rg	-0.411623	0.10246	0.339457	0.0210833	0.287659	0.291402
Il34	0	0	0	0	0	0
Il36a	5.93522	5.13814	5.71932	0	0	0
Il36g	2.44739	1.39065	1.85493	1.23287	0.388218	0.861515
Il3ra	-0.404386	-0.118678	-0.168484	-0.176657	-0.0209246	-0.250804
Il4ra	1.29253	0.806963	1.00829	0.253302	0.340354	0.470165
Il6	6.79912	6.28673	7.06371	4.40842	2.37883	3.98576
Il6ra	-0.962054	-0.501222	-0.705306	-0.44805	-0.041756	0.0343532
Il6st	0.190149	-0.0411975	0.491226	-0.145025	0.400125	0.49856
Il7	0.435185	0.291928	0.482242	0.508998	0.431852	-0.462311
Il7r	0.0138075	-0.0853485	0.109556	-0.366644	0.200675	-0.112016
Inhba	3.49034	2.97966	4.31737	1.51805	1.24255	1.41505
Inhbb	-1.00325	-1.59895	-0.841011	-0.930831	-0.138411	-0.415946
Lepr	3.63693	0	0	0	0	0
Lif	2.56684	1.85661	3.36857	1.1515	0.476481	0.719314
Lifr	-0.501785	-0.225121	-0.139922	0.075816	0.268971	0.32251
Lta	0	0	0	0	0	2.40815
Ltb	-0.331875	0	0	0.088587	0	0
Ltbr	-0.0650327	0.125017	-0.0259608	0.0521178	-0.0511304	-0.122789
Ngf	-1.00213	-1.31562	0.291782	-0.628164	-2.1324	-1.38377
Osm	1.85917	1.72191	2.2181	0.926788	0.531747	0.901468
Osmr	1.14169	0.605725	1.7016	-0.0806309	0.770956	0.664426
Pf4	4.19232	2.65965	2.75417	1.48303	0.915037	1.19633
Ppbp	3.01295	2.23644	2.08679	0.787973	0.400881	1.05659
Rell1	-0.917516	-0.770106	-1.07141	-0.384801	-0.086174	-0.388133
Rell2	-0.960303	-1.44797	-1.70934	-1.42681	-0.173003	-2.00503
Relt	1.57969	1.27582	1.1247	1.10764	0.783868	0.755345
Tgfb1	-0.0890069	0.155896	0.550927	-0.188827	0.327286	0.369226
Tgfb2	-1.3507	-1.25859	0.693894	-1.87881	-0.265244	-0.507928
Tgfb3	-2.93384	-0.630576	-0.0896531	-0.735099	0.110678	0.179589
Tgfbr1	-0.853731	-1.00402	-0.655327	-0.785653	-0.0384079	-0.255451
Tgfbr2	-0.798845	-0.517233	-0.334468	-0.403963	0.143826	0.00212094
Tnf	2.46867	1.6126	2.31446	1.28163	0.209074	1.00453
Tnfrsf10b	0.713097	-0.0433021	0.984602	-0.573678	0.0977175	0.604393
Tnfrsf11a	-1.2417	-0.535506	-0.298341	-0.635432	0.246866	0.240179
Tnfrsf11b	-0.474198	-0.133507	-0.188129	0.271778	-1.17477	-0.615129
Tnfrsf12a	0.147272	-0.115152	0.135996	-0.189237	-0.647894	-1.16078
Tnfrsf13b	0.227321	-0.0701012	-0.58662	0.135203	-0.235417	-0.363828
Tnfrsf14	-0.914565	-0.289996	-0.649503	-0.15685	0.216661	0.214008
Tnfrsf1a	0.0781194	0.180284	0.10659	0.0937315	0.0367913	0.115459
Tnfrsf1b	-0.39925	0.142095	0.447291	-0.011504	0.200104	0.301298
Tnfrsf21	0.329295	0.315556	0.952373	-0.0155382	0.439743	0.50839
Tnfrsf4	0.608427	0.0260278	-1.67298	0.514763	-0.865442	-0.0550774
Tnfrsf8	-0.277792	-0.00657371	-0.23527	-0.109486	-0.27538	-0.0767681
Tnfrsf9	4.84871	3.132	3.87433	1.70984	1.16067	1.76258
Tnfsf10	-3.35295	-0.674081	-0.732804	-0.147905	0.328235	0.173032
Tnfsf11	1.9154	1.73817	3.29684	0	0	0
Tnfsf12	-0.528893	-0.253415	-0.43527	-0.287835	-0.284024	-0.397924
Tnfsf13	-0.666233	-0.337778	-1.13084	0.161196	-0.281748	-0.954041
Tnfsf13b	-0.880181	0.256184	1.07156	-0.238826	0.16577	0.322852
Tnfsf14	3.64238	2.25562	1.93718	0.956817	0.595197	1.06533
Tnfsf15	0.0678545	-0.312647	0.0967524	-0.0824212	0.0814806	-0.0560003
Tnfsf4	1.29077	1.64022	1.81776	0.773149	1.19958	1.31766
Tnfsf8	-1.197	-1.58331	-2.28503	-0.172567	-0.0143797	-0.565554
Tnfsf9	1.61204	1.3568	1.55946	0.839004	0.321383	0.94294

## Sheet: Chemokine mmu04062
Gene	BCG_vs_H37rv_72h	SKO_vs_H37rv_72h	DKO_vs_H37rv_72h	TKOD_vs_H37rv_72h	TKOZ_vs_H37rv_72h	QKO_vs_H37rv_72h
Adcy2	-0.476365	-0.742269	-0.545126	-0.773888	-0.399281	-0.804093
Adcy3	-1.40795	-0.64528	-0.0371837	-1.60234	-0.293897	-0.417496
Adcy4	0	0	0	0	0	0
Adcy6	1.31496	0.808541	1.77653	0.633322	0.768799	0.550922
Adcy7	-0.274188	-0.179199	-0.0391277	-0.200546	-0.0916752	-0.170315
Adcy9	-0.24998	-0.536704	0.0484959	-0.346428	0.249177	-0.325184
Akt1	-0.188133	-0.0271155	-0.146286	-0.0110794	-0.0530736	-0.0668274
Akt2	-0.00297382	-0.0111531	-0.0544765	-0.0068926	0.0826048	-0.0497768
Akt3	0.167796	0.15866	0.527598	0.0899639	0.481225	0.490622
Arrb1	-0.00708853	-0.107783	0.133946	-0.143105	0.227279	0.256898
Arrb2	-0.24683	0.0160204	-0.179846	0.0701577	-0.0917295	0.00943691
Bad	0.638321	0.699186	0.0915531	0.504605	-0.019092	-0.0866732
Bcar1	-0.59437	-0.675683	0.474114	-0.768913	-1.13693	-0.184074
Braf	0.048523	-0.134353	0.449428	-0.0846176	0.550929	0.742461
Ccl12	-3.83197	0.169549	-0.607418	0.321115	-0.863858	-1.00069
Ccl17	6.52418	4.37665	4.52606	3.18615	0	0
Ccl2	1.93634	3.18195	3.72958	2.2234	0.931836	1.76549
Ccl20	3.99192	0	0	0	0	0
Ccl22	3.85036	3.49461	3.84865	2.65378	1.9988	1.98638
Ccl24	0	0	0	0.863267	0	0.224828
Ccl25	0.337832	0.0456395	-0.221001	0.326773	-0.24029	-0.36883
Ccl27a	-0.112468	-0.111233	-1.63502	-0.115323	-0.937205	-1.03675
Ccl3	2.12376	1.55386	2.33598	1.02034	0.175747	1.02349
Ccl4	2.79712	1.65788	2.39426	1.23554	-0.0608738	0.886051
Ccl5	-0.0981942	0.601158	0.216189	0.0856894	-0.608394	-0.937607
Ccl6	2.91629	2.13586	1.6587	1.6136	0.886653	1.3101
Ccl7	2.02029	2.3397	3.12966	1.18225	0.0846347	0.841558
Ccl8	-2.30961	-0.0279939	-0.551684	-0.0848742	-1.68051	-1.46798
Ccl9	2.52382	2.09502	1.96938	1.6865	0.614632	1.24154
Ccr1	3.82702	3.34031	3.58715	2.21871	1.58096	1.79435
Ccr2	0.103227	0.29363	-2.0491	-0.264473	0.318222	-0.04702
Ccr3	-1.61305	-1.95421	-0.688758	-0.685306	-0.633642	0.064466
Ccr5	0.406885	0.433952	-0.143743	0.585706	0.425855	0.569429
Ccr7	3.80574	3.2552	3.46629	2.27026	2.3497	2.11747
Ccr9	1.91024	2.3789	3.17587	2.5586	2.20181	2.59923
Cdc42	-0.022934	0.131497	0.0921219	0.201027	0.0358727	0.210538
Chuk	0.166322	-0.0261232	-0.137121	0.107355	0.000113069	-0.0617981
Crk	0.218703	0.0285818	-0.0127361	0.0697352	-0.00538279	0.120285
Crkl	-0.22877	-0.0786744	0.310869	-0.13211	0.28491	0.167945
Cx3cl1	0.70181	1.39495	1.35947	-0.219011	0.276436	0.0275764
Cx3cr1	-1.34667	-1.23115	-1.11821	-1.40395	-0.681464	-0.49979
Cxcl1	4.105	2.9848	3.77548	2.07804	0.898205	1.94232
Cxcl10	0.226147	0.857752	0.716969	0.288435	-0.0684057	0.418249
Cxcl11	0	0	0	0	0	0
Cxcl12	-1.49679	-1.94336	-1.65002	-1.90983	-1.16546	-2.36094
Cxcl13	6.89218	0	0	0	0	0
Cxcl14	-0.647414	-0.467557	0.195923	-0.658975	-0.251912	-0.510908
Cxcl16	0.375061	0.411795	0.221255	0.26316	-0.0999549	-0.0249848
Cxcl2	3.58358	2.67703	3.30207	1.80295	0.751979	1.70598
Cxcl3	7.02325	6.30634	7.22776	4.41122	2.92336	3.8286
Cxcl5	0.319974	0.262876	1.42564	0.456373	-0.323771	0.281938
Cxcl9	-0.817143	-0.935615	-2.08595	-0.687897	-1.44538	-1.10163
Cxcr1	-2.05039	-1.91708	-3.24243	-2.7059	0.238759	-4.77132
Cxcr3	-4.1765	-1.73626	-2.98939	-1.58684	-0.773667	-0.779987
Cxcr4	-0.130977	-0.119151	-0.269302	-0.70463	-0.195061	-0.876596
Cxcr5	0	0	0	0	0	0
Dock2	-1.08132	-0.468018	-0.293661	-0.531407	0.0372219	0.0370842
Elmo1	-1.04437	-0.473461	-0.214376	-0.503881	0.0892106	0.10751
Fgr	0.551251	0.508723	-0.0548003	0.130117	0.186593	0.531415
Foxo3	-0.24276	-0.158445	0.44735	-0.224241	0.379278	0.433802
Gnai1	0	0	0	0	1.52208	0
Gnai2	0.00306822	0.132545	0.0712254	0.0854136	0.085518	0.141152
Gnai3	0.333664	0.207415	0.363819	0.162647	0.0831451	0.306362
Gnaq	-0.233286	-0.190045	0.202202	-0.183376	0.258498	0.30049
Gnb1	-0.0905537	0.0152933	0.211958	-0.0185111	0.16361	0.287666
Gnb2	0.176373	0.267535	0.117766	0.192187	-0.0742696	0.0721754
Gnb4	-0.319977	-0.13791	-0.107663	-0.0113665	-0.19758	-0.308611
Gnb5	0.159433	0.0542851	0.195164	0.178455	0.0993001	-0.024567
Gng10	0.687878	0.339167	-0.0156823	0.474037	-0.255516	-0.216216
Gng11	-0.316777	-0.211126	-0.637168	0.100443	-0.3619	-0.925683
Gng12	0.762364	0.529448	0.411138	0.356813	0.192151	0.601009
Gng2	-0.91882	-0.359689	-0.495978	-0.0489584	0.0281365	0.136397
Gng4	-0.89585	-0.49281	-0.175641	0.0894224	-0.550608	-1.49774
Gng5	0.639072	0.402479	-0.0291412	0.416573	-0.193295	-0.153892
Gng7	-0.342091	-0.432844	-0.310311	-0.124534	0.233839	0.070723
Gng8	0.200874	-0.0489087	-0.194362	-0.386085	-1.3542	-0.336029
Gngt2	0.473534	0.691408	-0.0523606	0.502191	-0.0373176	-0.0219511
Grb2	-0.390846	-0.192268	-0.433258	-0.0910252	-0.0683981	-0.144553
Grk2	-0.237103	0.064509	0.0318253	0.0634938	0.0156337	0.0577549
Grk3	-0.104762	-0.379731	-0.838585	-0.375392	-0.132632	-0.417428
Grk4	0.126676	-0.436396	-1.06208	-0.250462	-0.429696	-0.56778
Grk5	-0.102074	-0.111121	0.146686	0.00114687	0.207106	0.407562
Grk6	0.388249	0.362553	0.322136	0.337318	0.299658	0.337596
Gsk3a	-0.151415	-0.0244847	-0.027713	-0.0571642	-0.0834307	0.0581173
Gsk3b	-0.405877	-0.252558	0.447813	-0.460151	0.543663	0.639367
Hck	0.0954713	0.420492	0.241478	0.297774	0.0598339	0.298313
Hras	0.408601	0.284909	-0.0460944	0.44157	-0.208691	-0.0482472
Ikbkb	0.0786188	0.128101	-0.0306771	0.0581944	-0.00200911	0.107681
Ikbkg	0.478242	0.255962	0.671612	0.179688	0.139548	0.253126
Jak2	2.56274	2.07385	2.56069	1.14013	0.833467	1.36666
Jak3	0.421935	-0.0854712	-0.148509	-0.226751	0.189065	0.0615915
Kras	-0.22169	-0.16104	-0.0900305	0.104538	0.165485	0.150807
Lyn	-0.184154	0.0523985	0.312829	-0.0168535	0.224452	0.446331
Map2k1	0.651673	0.527869	0.673836	0.274699	0.0496765	0.325222
Mapk1	0.136356	0.0616759	0.228571	0.0235514	0.216791	0.233708
Mapk3	-0.0100999	0.0521359	-0.100413	0.0557072	-0.0591345	0.0239994
Ncf1	-0.0763043	0.135916	0.0414683	0.112281	-0.10712	0.00556442
Nfkb1	0.357673	0.46556	0.703559	0.267748	0.173122	0.648723
Nfkbia	0.744063	0.539511	0.569032	0.413533	0.0704658	0.526259
Nfkbib	0.190703	0.309349	0.253282	0.183547	-0.20925	-0.0650959
Nras	-0.167583	-0.166578	0.0215613	-0.0203514	0.108426	0.217805
Pak1	-1.02067	-0.421592	-0.784044	-0.38783	-0.27063	-0.0949662
Pard3	-0.845356	-1.60834	0.534378	-0.0344429	-0.0557329	-1.06233
Pf4	4.19232	2.65965	2.75417	1.48303	0.915037	1.19633
Pik3ca	-0.0951312	-0.0446919	0.179379	-0.103543	0.186367	0.269162
Pik3cb	0.349857	0.282436	0.600935	-0.00865841	0.250494	0.322368
Pik3cd	-0.3693	-0.000351253	-0.281125	-0.0125975	0.0940461	0.21797
Pik3cg	0.563384	0.505622	1.13295	0.080444	0.452684	0.746711
Pik3r1	-0.799046	-0.4542	-0.140209	-0.547732	0.200917	0.184387
Pik3r2	-0.183458	-0.207948	-0.0908397	-0.205326	-0.0626995	-0.107892
Pik3r3	0.667042	0.567668	0.608103	-0.0208777	0.10603	0.227671
Pik3r5	-0.365847	-0.0916238	-0.011529	-0.162647	-0.0756093	0.150215
Pik3r6	0.670641	0.593332	0.409555	0.479159	0.159062	0.636607
Plcb1	2.76146	2.26926	2.53886	1.53243	1.78459	2.7309
Plcb2	-0.306258	-0.337501	-0.525569	-0.269406	0.0338381	-0.228013
Plcb3	0.481927	0.20101	0.235479	0.123108	0.100761	0.311649
Plcb4	1.36088	1.36096	1.96208	0.624376	0.607045	1.04227
Plcg1	-0.0663785	-0.178667	0.185275	-0.216031	0.0274074	-0.0847247
Plcg2	-0.664288	-0.176097	-0.0285699	-0.27676	0.102592	0.181116
Ppbp	3.01295	2.23644	2.08679	0.787973	0.400881	1.05659
Prex1	-0.500957	-0.170394	-0.0655824	-0.250892	0.0510672	0.126699
Prkaca	-0.128	-0.0658625	0.333458	-0.154904	0.41057	0.325678
Prkacb	-0.770312	-0.47499	-0.239178	-0.219889	0.110617	0.0632432
Prkcb	-1.46348	-0.686577	-0.179178	-0.426568	0.257177	0.309515
Prkcd	-0.000179982	0.0357213	0.0319481	0.0702834	-0.00363714	0.0926462
Ptk2	-0.285331	0.203483	0.305629	0.0935623	0.192174	0.380736
Ptk2b	-1.11185	-0.670028	-0.606607	-0.61902	-0.295208	-0.444114
Pxn	0.0721322	0.134835	0.284606	0.0209641	0.207083	0.166204
Rac1	-0.163642	-0.0186717	0.067817	-0.0361783	0.15147	0.279347
Rac2	-0.338721	0.200556	0.211213	0.0130232	-0.00649376	0.169215
Rac3	0.333569	-0.38954	-0.919705	0.202136	-0.968091	-0.4501
Raf1	-0.572971	-0.356143	-0.610709	-0.0760167	-0.133889	-0.191318
Rap1a	0.475139	0.21788	-0.106112	0.352311	-0.0884851	0.0772169
Rap1b	0.0902269	0.0639224	-0.067943	0.0933717	-0.0705673	0.0580967
Rasgrp2	-0.0932708	-0.0273332	-0.47812	0.258972	0.521007	0.229071
Rela	0.179399	0.097207	0.201864	-0.166804	0.145101	0.269142
Rhoa	0.326509	0.289277	0.317698	0.206671	0.0736871	0.245102
Rock1	-0.134779	-0.133949	0.468379	-0.198093	0.316444	0.410034
Rock2	-0.0872278	-0.179698	0.0815294	-0.212536	0.138627	0.42149
Shc1	0.589489	0.270218	0.513277	0.123556	0.243169	0.262834
Shc2	-1.92508	-1.46352	-2.10439	-0.646527	-0.583707	-1.45562
Shc4	0.153408	0.0231481	-1.3593	-1.86975	-0.143135	-0.0448594
Sos1	-0.0505323	-0.0660962	0.51134	-0.199281	0.344355	0.527591
Sos2	0.0834678	-0.0592109	0.441961	-0.182424	0.266024	0.369237
Src	1.45046	0.921693	1.38329	0.320644	0.324765	0.372232
Stat1	-0.666829	0.156449	0.220345	0.0485887	0.0189759	0.0348638
Stat2	-1.21521	0.0221495	-0.0232685	-0.0332471	0.128252	0.107143
Stat3	0.810403	0.654207	0.987016	0.0707119	0.434451	0.700348
Stat5b	-0.125809	0.0258619	0.106678	-0.0702685	0.350445	0.328139
Tiam1	0.776545	0.71193	1.36005	0.257331	0.511933	0.659386
Vav1	-0.0608653	0.100765	0.0934578	-0.113602	0.0400683	-0.00283813
Vav2	-0.415367	-0.502378	-0.182561	-0.24887	0.0983964	-0.16315
Vav3	-0.509694	-0.098338	0.0390215	-0.221981	0.119032	0.324844
Was	-0.329249	0.0276437	0.0195454	-0.0221023	0.175772	0.236226

## Sheet: NFkB mmu04064
Gene	BCG_vs_H37rv_72h	SKO_vs_H37rv_72h	DKO_vs_H37rv_72h	TKOD_vs_H37rv_72h	TKOZ_vs_H37rv_72h	QKO_vs_H37rv_72h
Atm	-0.617501	-0.548263	-0.234211	-0.484066	0.082524	0.207634
Bcl10	0.403922	0.360592	0.143217	0.267885	0.0501634	0.169317
Bcl2	-0.176951	-0.41789	0.174888	-0.398631	0.333587	0.00425586
Bcl2a1a	3.78436	3.12128	3.25874	2.19572	1.04445	1.49924
Bcl2a1b	1.35465	0.704004	0.443659	0.272368	-0.726103	-0.377016
Bcl2a1d	3.107	2.40401	2.43604	1.76736	0.826322	0.934225
Bcl2l1	-0.417079	-0.13846	-0.109669	-0.328492	-0.0219256	-0.245158
Birc2	0.0825767	-0.0315382	-0.136866	0.0945997	-0.00558428	-0.0285233
Birc3	1.03438	0.789516	0.841465	0.527796	0.360812	0.743428
Blnk	-1.4286	-0.37955	-0.12413	-0.576435	-0.265367	-0.456245
Btk	-0.287644	-0.102767	-0.0622314	-0.0739549	-0.0620133	-0.0218435
Card11	-4.2596	-2.55869	-5.85803	-2.44029	-0.170093	-1.37201
Card14	-1.56011	-1.22151	-3.7628	-2.6735	-0.514775	-3.86936
Ccl4	2.79712	1.65788	2.39426	1.23554	-0.0608738	0.886051
Cd14	1.57613	1.47925	1.71825	1.05044	0.524147	0.968231
Cd40	0.0696268	0.357534	-0.0704404	0.371788	0.126418	0.0954265
Cflar	0.294253	0.377437	1.00868	0.106861	0.471978	0.677388
Chuk	0.166322	-0.0261232	-0.137121	0.107355	0.000113069	-0.0617981
Csnk2a1	0.136127	0.0583389	0.31275	-0.020322	0.238617	0.35322
Csnk2a2	-0.0313749	-0.104186	0.218124	-0.145953	0.190962	0.154624
Csnk2b	0.293028	0.24382	0.275419	0.0783558	0.0546221	0.103928
Cxcl1	4.105	2.9848	3.77548	2.07804	0.898205	1.94232
Cxcl12	-1.49679	-1.94336	-1.65002	-1.90983	-1.16546	-2.36094
Cxcl2	3.58358	2.67703	3.30207	1.80295	0.751979	1.70598
Cxcl3	7.02325	6.30634	7.22776	4.41122	2.92336	3.8286
Cyld	-0.164732	-0.266552	-0.192639	-0.230912	-0.120852	-0.108297
Eda2r	-1.91907	-1.75151	-2.09578	-2.5736	-0.221053	-0.19226
Edaradd	-0.754761	-0.952835	-0.66882	-0.433062	-0.0771982	-0.495903
Erc1	0.0918662	0.00367373	0.55811	-0.138512	0.481827	0.447932
Gadd45a	1.31719	0.537175	0.27289	0.160219	-0.014193	-0.0601592
Gadd45b	0.461156	0.30848	-0.122801	0.0632918	-0.356963	-0.422831
Gadd45g	-1.6539	-1.29647	-1.87883	-0.876318	-1.05887	-1.36098
Icam1	0.520304	0.43557	0.440844	0.136812	0.00814314	0.255736
Ikbkb	0.0786188	0.128101	-0.0306771	0.0581944	-0.00200911	0.107681
Ikbkg	0.478242	0.255962	0.671612	0.179688	0.139548	0.253126
Il1b	6.90974	6.12838	6.38715	4.58536	2.90867	4.73347
Il1r1	4.52217	3.64482	4.09131	2.2996	1.93395	2.80414
Irak1	-0.110454	-0.114276	-0.0878134	-0.0308571	-0.0864684	-0.0921452
Irak4	-0.261104	-0.0391297	-0.269572	0.0150795	0.0564009	0.11812
Lat	3.08191	1.16702	0.96373	0.845858	-0.0187884	0.678803
Lbp	0	0	0	0	2.42876	0
Lck	0.623517	0.237618	0.595773	0.807809	-0.0817773	0.144103
Lta	0	0	0	0	0	2.40815
Ltb	-0.331875	0	0	0.088587	0	0
Ltbr	-0.0650327	0.125017	-0.0259608	0.0521178	-0.0511304	-0.122789
Ly96	-0.0640209	0.0815773	-0.495034	0.14273	-0.416213	-0.195485
Lyn	-0.184154	0.0523985	0.312829	-0.0168535	0.224452	0.446331
Malt1	2.29712	1.41792	2.02423	0.964365	0.568363	0.892611
Map3k14	-0.063303	0.155141	0.095801	0.0794897	0.0850135	0.0402621
Map3k7	0.123447	-0.0912823	0.0921289	0.0312737	0.0710749	0.280092
Myd88	0.250709	0.34159	0.24361	0.231326	-0.120502	0.0284552
Nfkb1	0.357673	0.46556	0.703559	0.267748	0.173122	0.648723
Nfkb2	0.678828	0.54149	0.673273	0.275316	0.103649	0.463963
Nfkbia	0.744063	0.539511	0.569032	0.413533	0.0704658	0.526259
Parp1	-0.536367	-0.275586	-0.21885	-0.233242	-0.0591001	-0.13737
Pias4	0.15537	0.179874	0.183622	-0.0588763	0.123311	0.0274052
Pidd1	-0.532735	-0.246876	-0.143352	0.300938	-0.23325	0.116745
Plau	0.757803	-0.0287804	0.37739	-0.158093	0.0823535	-0.0965707
Plcg1	-0.0663785	-0.178667	0.185275	-0.216031	0.0274074	-0.0847247
Plcg2	-0.664288	-0.176097	-0.0285699	-0.27676	0.102592	0.181116
Ppp1r13l	0.416747	0.33189	0.803922	0.0372032	0.270708	0.544682
Prkcb	-1.46348	-0.686577	-0.179178	-0.426568	0.257177	0.309515
Ptgs2	3.76232	2.77251	4.04083	1.82351	0.947063	1.76248
Rela	0.179399	0.097207	0.201864	-0.166804	0.145101	0.269142
Relb	0.416305	0.166126	0.0466181	0.199153	0.0154834	0.0332431
Rigi	-1.34418	-0.0225965	0.199508	-0.104137	0.197636	0.220552
Ripk1	-0.19722	-0.0639318	-0.0925806	-0.211349	-0.0286766	0.0370276
Syk	-0.0932728	0.0782858	0.443681	-0.084793	0.228043	0.213898
Tab1	-0.263021	-0.378537	-0.477033	-0.150741	-0.108078	-0.385286
Tab2	0.0355656	0.0583542	0.230277	-0.105176	0.124657	0.306572
Tab3	0.0251346	-0.097503	0.30186	-0.369713	0.17213	0.198404
Ticam1	-0.656392	-0.257902	-0.188552	-0.429022	0.0913725	-0.146443
Ticam2	0.252478	0.525945	0.63079	0.317626	0.461817	0.567564
Tirap	0.33367	-0.0481717	0.281312	-0.0794604	-0.000802094	0.157378
Tlr4	0.131232	-0.0849483	0.420915	-0.0579153	0.219313	0.37299
Tnf	2.46867	1.6126	2.31446	1.28163	0.209074	1.00453
Tnfaip3	1.19543	0.717595	1.28436	0.373309	0.245267	0.562552
Tnfrsf11a	-1.2417	-0.535506	-0.298341	-0.635432	0.246866	0.240179
Tnfrsf1a	0.0781194	0.180284	0.10659	0.0937315	0.0367913	0.115459
Tnfsf11	1.9154	1.73817	3.29684	0	0	0
Tnfsf13b	-0.880181	0.256184	1.07156	-0.238826	0.16577	0.322852
Tnfsf14	3.64238	2.25562	1.93718	0.956817	0.595197	1.06533
Tradd	0.0633469	0.114122	-0.212777	0.219942	-0.277659	-0.292679
Traf1	1.54111	1.22246	1.33541	0.598006	0.0694034	0.328946
Traf2	0.188719	0.322851	0.112301	0.144913	-0.106774	0.148519
Traf3	0.218987	0.131328	0.44734	-0.0488992	0.108439	0.134566
Traf5	1.7033	1.22629	1.43837	0.987674	0.636083	0.937821
Traf6	0.43124	0.0198691	0.515546	0.00782449	0.205953	0.18335
Trim25	-0.870328	-0.183578	0.266317	-0.210001	0.245026	0.124612
Ube2i	0.191949	0.0709203	-0.0547344	0.0305505	-0.0971221	-0.048606
Vcam1	0.520689	0.563508	1.30857	-0.00246174	0.224298	0.199522
Xiap	-0.151228	-0.120122	0.106456	-0.131828	0.135697	0.293659

## Sheet: TLR mmu04620
Gene	BCG_vs_H37rv_72h	SKO_vs_H37rv_72h	DKO_vs_H37rv_72h	TKOD_vs_H37rv_72h	TKOZ_vs_H37rv_72h	QKO_vs_H37rv_72h
Akt1	-0.188133	-0.0271155	-0.146286	-0.0110794	-0.0530736	-0.0668274
Akt2	-0.00297382	-0.0111531	-0.0544765	-0.0068926	0.0826048	-0.0497768
Akt3	0.167796	0.15866	0.527598	0.0899639	0.481225	0.490622
Casp8	-0.122348	0.201797	0.198824	0.165731	0.0500153	0.194617
Ccl3	2.12376	1.55386	2.33598	1.02034	0.175747	1.02349
Ccl4	2.79712	1.65788	2.39426	1.23554	-0.0608738	0.886051
Ccl5	-0.0981942	0.601158	0.216189	0.0856894	-0.608394	-0.937607
Cd14	1.57613	1.47925	1.71825	1.05044	0.524147	0.968231
Cd40	0.0696268	0.357534	-0.0704404	0.371788	0.126418	0.0954265
Cd80	0.843705	0.681286	0.886041	0.545789	0.21806	0.331797
Cd86	1.46534	1.27537	1.28821	0.941689	0.520092	0.752947
Chuk	0.166322	-0.0261232	-0.137121	0.107355	0.000113069	-0.0617981
Ctsk	1.19006	1.09728	1.31871	0.658181	0.210809	0.183786
Cxcl10	0.226147	0.857752	0.716969	0.288435	-0.0684057	0.418249
Cxcl11	0	0	0	0	0	0
Cxcl9	-0.817143	-0.935615	-2.08595	-0.687897	-1.44538	-1.10163
Fadd	-0.423006	0.0207514	-0.200483	-0.000850785	-0.054419	-0.148842
Fos	1.05943	0.82739	0.687738	0.693277	0.318383	0.995051
Ifnar1	0.538659	0.423438	0.539986	0.192025	0.296985	0.428866
Ifnar2	1.04498	0.914983	0.961831	0.564259	0.390226	0.6118
Ifnb1	0	0.890441	0	0	0	0
Ikbkb	0.0786188	0.128101	-0.0306771	0.0581944	-0.00200911	0.107681
Ikbke	-0.834915	-0.358711	-0.606099	-0.0424584	-0.201764	-0.256756
Ikbkg	0.478242	0.255962	0.671612	0.179688	0.139548	0.253126
Il12a	8.06444	8.28035	8.51706	5.95525	0	5.32552
Il12b	2.20935	2.97286	4.03577	2.61724	2.29655	1.93857
Il1b	6.90974	6.12838	6.38715	4.58536	2.90867	4.73347
Il6	6.79912	6.28673	7.06371	4.40842	2.37883	3.98576
Irak1	-0.110454	-0.114276	-0.0878134	-0.0308571	-0.0864684	-0.0921452
Irak4	-0.261104	-0.0391297	-0.269572	0.0150795	0.0564009	0.11812
Irf3	0.0658063	0.0577724	-0.260817	0.0203111	-0.186069	-0.197412
Irf5	-0.617753	-0.440912	-0.45634	-0.134774	-0.251303	-0.28785
Irf7	-2.17271	0.229471	-0.116484	0.300516	-0.173882	-0.347018
Irf9	-0.337345	0.152887	0.0618698	0.0924993	-0.00554742	-0.0991955
Jak1	-0.161709	0.0387177	0.295635	-0.142628	0.186605	0.296595
Jun	-0.0215748	-0.195873	-0.0942885	-0.216251	-0.0796711	0.0861631
Lbp	0	0	0	0	2.42876	0
Ly96	-0.0640209	0.0815773	-0.495034	0.14273	-0.416213	-0.195485
Map2k1	0.651673	0.527869	0.673836	0.274699	0.0496765	0.325222
Map2k2	0.0136369	0.0890734	0.0109395	-0.0184776	-0.15917	-0.175014
Map2k3	0.25092	0.267854	0.504455	0.100385	0.00647133	0.188801
Map2k4	0.289362	0.208099	0.396317	0.0996865	0.137902	0.288989
Map2k6	3.60057	1.87422	2.76074	0.831976	0.809241	1.15368
Map2k7	-0.109939	-0.16296	-0.181368	-0.188075	-0.184105	-0.19842
Map3k7	0.123447	-0.0912823	0.0921289	0.0312737	0.0710749	0.280092
Map3k8	0.247148	0.335405	0.168768	0.390561	-0.271501	0.192335
Mapk1	0.136356	0.0616759	0.228571	0.0235514	0.216791	0.233708
Mapk11	-0.265515	-0.327757	-0.407045	-0.14671	-0.212998	-0.380037
Mapk12	0	0	0	0	0	0
Mapk14	-0.376209	-0.0988761	-0.259189	-0.0155462	0.0370584	0.175562
Mapk3	-0.0100999	0.0521359	-0.100413	0.0557072	-0.0591345	0.0239994
Mapk8	0.590166	0.239078	0.37854	0.217604	0.192622	0.367869
Mapk9	-0.302618	-0.00991726	-0.0715179	-0.0646955	0.0658203	-0.00240328
Myd88	0.250709	0.34159	0.24361	0.231326	-0.120502	0.0284552
Nfkb1	0.357673	0.46556	0.703559	0.267748	0.173122	0.648723
Nfkbia	0.744063	0.539511	0.569032	0.413533	0.0704658	0.526259
Pik3ca	-0.0951312	-0.0446919	0.179379	-0.103543	0.186367	0.269162
Pik3cb	0.349857	0.282436	0.600935	-0.00865841	0.250494	0.322368
Pik3cd	-0.3693	-0.000351253	-0.281125	-0.0125975	0.0940461	0.21797
Pik3r1	-0.799046	-0.4542	-0.140209	-0.547732	0.200917	0.184387
Pik3r2	-0.183458	-0.207948	-0.0908397	-0.205326	-0.0626995	-0.107892
Pik3r3	0.667042	0.567668	0.608103	-0.0208777	0.10603	0.227671
Rac1	-0.163642	-0.0186717	0.067817	-0.0361783	0.15147	0.279347
Rela	0.179399	0.097207	0.201864	-0.166804	0.145101	0.269142
Ripk1	-0.19722	-0.0639318	-0.0925806	-0.211349	-0.0286766	0.0370276
Spp1	0.293356	-0.504587	-0.279603	-0.696105	-0.592213	-1.12159
Stat1	-0.666829	0.156449	0.220345	0.0485887	0.0189759	0.0348638
Stat2	-1.21521	0.0221495	-0.0232685	-0.0332471	0.128252	0.107143
Tab1	-0.263021	-0.378537	-0.477033	-0.150741	-0.108078	-0.385286
Tab2	0.0355656	0.0583542	0.230277	-0.105176	0.124657	0.306572
Tbk1	-0.0858275	0.0328197	-0.0429643	0.0739002	-0.0777403	-0.00316987
Ticam1	-0.656392	-0.257902	-0.188552	-0.429022	0.0913725	-0.146443
Ticam2	0.252478	0.525945	0.63079	0.317626	0.461817	0.567564
Tirap	0.33367	-0.0481717	0.281312	-0.0794604	-0.000802094	0.157378
Tlr1	-0.172187	0.166543	-0.142542	0.0143552	-0.187453	0.242086
Tlr2	1.03961	1.02761	1.13533	0.566065	0.334942	0.83487
Tlr3	-1.58693	-0.465142	-0.179781	-0.44264	0.0760341	0.115085
Tlr4	0.131232	-0.0849483	0.420915	-0.0579153	0.219313	0.37299
Tlr5	-0.692408	-0.0283485	-0.52187	0.438449	0.831568	1.04955
Tlr6	-0.040121	0.211481	0.287491	-0.0519628	0.077254	0.22382
Tlr7	-1.01049	-0.31124	-0.10329	-0.290459	0.0144192	0.0884884
Tlr8	-1.38594	-0.421676	-0.322067	-0.271769	0.00881361	0.176897
Tlr9	-4.75805	-2.21364	-3.31962	-1.24522	-0.198857	-0.253586
Tnf	2.46867	1.6126	2.31446	1.28163	0.209074	1.00453
Tollip	0.305568	0.16821	0.279915	0.00560475	0.201121	0.124629
Traf3	0.218987	0.131328	0.44734	-0.0488992	0.108439	0.134566
Traf6	0.43124	0.0198691	0.515546	0.00782449	0.205953	0.18335
Tyk2	-0.299476	-0.182864	-0.090608	0.0151729	0.00602233	0.0313183

## Sheet: Il17 mmu04657
Gene	BCG_vs_H37rv_72h	SKO_vs_H37rv_72h	DKO_vs_H37rv_72h	TKOD_vs_H37rv_72h	TKOZ_vs_H37rv_72h	QKO_vs_H37rv_72h
Anapc5	-0.234248	-0.00417487	-0.213181	0.122226	-0.0555834	-0.0344287
Casp3	0.163547	0.373156	0.421715	0.324315	0.316093	0.379427
Casp8	-0.122348	0.201797	0.198824	0.165731	0.0500153	0.194617
Ccl12	-3.83197	0.169549	-0.607418	0.321115	-0.863858	-1.00069
Ccl17	6.52418	4.37665	4.52606	3.18615	0	0
Ccl2	1.93634	3.18195	3.72958	2.2234	0.931836	1.76549
Ccl20	3.99192	0	0	0	0	0
Ccl7	2.02029	2.3397	3.12966	1.18225	0.0846347	0.841558
Cebpb	1.13155	0.964247	1.20591	0.586993	0.529454	0.843543
Chuk	0.166322	-0.0261232	-0.137121	0.107355	0.000113069	-0.0617981
Csf2	4.42342	3.60955	4.95005	2.26115	0.523113	2.21996
Csf3	9.40697	7.5117	8.25559	5.99186	3.55297	5.54616
Cxcl1	4.105	2.9848	3.77548	2.07804	0.898205	1.94232
Cxcl10	0.226147	0.857752	0.716969	0.288435	-0.0684057	0.418249
Cxcl2	3.58358	2.67703	3.30207	1.80295	0.751979	1.70598
Cxcl3	7.02325	6.30634	7.22776	4.41122	2.92336	3.8286
Cxcl5	0.319974	0.262876	1.42564	0.456373	-0.323771	0.281938
Elavl1	-0.0299866	0.0336256	0.526173	-0.00401002	0.466193	0.526559
Fadd	-0.423006	0.0207514	-0.200483	-0.000850785	-0.054419	-0.148842
Fos	1.05943	0.82739	0.687738	0.693277	0.318383	0.995051
Fosb	-1.96202	-0.927851	0.537781	-1.15642	-0.729673	-1.79135
Fosl1	1.59952	0.932063	2.03806	-0.11398	0.0128395	0.083048
Gsk3b	-0.405877	-0.252558	0.447813	-0.460151	0.543663	0.639367
Hsp90aa1	0.222111	0.222258	0.650711	0.110884	0.119563	0.258926
Hsp90ab1	0.0111965	0.0446663	0.242405	-0.0575264	0.144061	0.168682
Hsp90b1	-0.0501441	0.179695	0.468716	0.0399866	0.12551	0.306263
Ikbkb	0.0786188	0.128101	-0.0306771	0.0581944	-0.00200911	0.107681
Ikbke	-0.834915	-0.358711	-0.606099	-0.0424584	-0.201764	-0.256756
Ikbkg	0.478242	0.255962	0.671612	0.179688	0.139548	0.253126
Il17ra	0.410617	0.548609	0.925763	0.0411554	0.405627	0.338026
Il17rc	-1.17133	0.332355	-0.985228	-0.162117	-0.331168	-0.444176
Il1b	6.90974	6.12838	6.38715	4.58536	2.90867	4.73347
Il6	6.79912	6.28673	7.06371	4.40842	2.37883	3.98576
Jun	-0.0215748	-0.195873	-0.0942885	-0.216251	-0.0796711	0.0861631
Jund	0.333831	0.154715	0.0434984	0.149795	0.116117	0.182687
Lcn2	5.2091	5.0366	5.70412	3.33502	2.14597	3.86643
Map3k7	0.123447	-0.0912823	0.0921289	0.0312737	0.0710749	0.280092
Mapk1	0.136356	0.0616759	0.228571	0.0235514	0.216791	0.233708
Mapk11	-0.265515	-0.327757	-0.407045	-0.14671	-0.212998	-0.380037
Mapk12	0	0	0	0	0	0
Mapk14	-0.376209	-0.0988761	-0.259189	-0.0155462	0.0370584	0.175562
Mapk3	-0.0100999	0.0521359	-0.100413	0.0557072	-0.0591345	0.0239994
Mapk6	0.0865592	0.0047314	0.263792	-0.146541	0.120723	0.186666
Mapk7	-0.290043	-0.201865	-0.333817	-0.148582	-0.0273963	-0.161299
Mapk8	0.590166	0.239078	0.37854	0.217604	0.192622	0.367869
Mapk9	-0.302618	-0.00991726	-0.0715179	-0.0646955	0.0658203	-0.00240328
Mmp13	5.1139	2.29493	3.21902	1.40139	0.467876	1.53286
Mmp3	4.18828	1.63386	3.34924	1.02289	-0.909691	0.396142
Mmp9	1.65913	1.70769	2.69459	0.828455	0.24082	1.04361
Nfkb1	0.357673	0.46556	0.703559	0.267748	0.173122	0.648723
Nfkbia	0.744063	0.539511	0.569032	0.413533	0.0704658	0.526259
Ptgs2	3.76232	2.77251	4.04083	1.82351	0.947063	1.76248
Rela	0.179399	0.097207	0.201864	-0.166804	0.145101	0.269142
S100a8	1.98085	1.84455	1.80767	1.08809	-0.227282	0.542762
S100a9	0	0	0	0	0	0
Srsf1	0.56008	0.332077	0.367962	0.20129	0.138379	0.42343
Tab2	0.0355656	0.0583542	0.230277	-0.105176	0.124657	0.306572
Tab3	0.0251346	-0.097503	0.30186	-0.369713	0.17213	0.198404
Tbk1	-0.0858275	0.0328197	-0.0429643	0.0739002	-0.0777403	-0.00316987
Tnf	2.46867	1.6126	2.31446	1.28163	0.209074	1.00453
Tnfaip3	1.19543	0.717595	1.28436	0.373309	0.245267	0.562552
Tradd	0.0633469	0.114122	-0.212777	0.219942	-0.277659	-0.292679
Traf2	0.188719	0.322851	0.112301	0.144913	-0.106774	0.148519
Traf3	0.218987	0.131328	0.44734	-0.0488992	0.108439	0.134566
Traf3ip2	0.911912	0.730039	0.980494	0.185675	0.0758347	0.471202
Traf4	-0.0388081	-0.83199	0.669015	-0.690393	0.136353	-0.399333
Traf5	1.7033	1.22629	1.43837	0.987674	0.636083	0.937821
Traf6	0.43124	0.0198691	0.515546	0.00782449	0.205953	0.18335
Usp25	-0.358841	0.0614466	0.365319	-0.0832179	0.209889	0.297657

## Sheet: Th1 and Th2 mmu04658
Gene	BCG_vs_H37rv_72h	SKO_vs_H37rv_72h	DKO_vs_H37rv_72h	TKOD_vs_H37rv_72h	TKOZ_vs_H37rv_72h	QKO_vs_H37rv_72h
Cd247	5.11141	2.31068	2.27323	2.56984	1.17212	2.50785
Cd4	-3.46194	-1.3686	-3.33561	-1.47472	-0.65417	-0.272896
Chuk	0.166322	-0.0261232	-0.137121	0.107355	0.000113069	-0.0617981
Dll1	0	0	0	0	0	0
Dll4	0	0	0	0	0	0
Fos	1.05943	0.82739	0.687738	0.693277	0.318383	0.995051
Gata3	0	0	0	0	0	0
H2-Aa	0.984604	0.340534	-0.101906	0.191462	0.064751	-0.316565
H2-Ab1	2.23473	1.29298	1.19136	0.657633	0.292831	0.218722
H2-DMa	0.337759	0.271052	-0.219694	0.255639	0.139285	-0.062241
H2-DMb1	0.692782	0.378217	-0.242958	0.429397	-0.131894	-0.258324
H2-DMb2	0.659497	0.481242	0.250872	0.468405	0.206288	0.476274
H2-Eb1	1.05387	0.33666	-0.13793	0.264707	0.240865	-0.194412
H2-Eb2	0	0	0	0	0	3.76183
H2-Oa	1.83859	1.49606	1.07642	0.708334	0.243094	0.544651
H2-Ob	5.1479	2.70273	2.55736	2.27979	1.51373	0.700217
Ifngr1	-0.0562834	-0.101734	-0.433097	0.0711149	0.0453471	0.230864
Ifngr2	0.2471	0.269273	0.20412	0.226322	0.0329751	0.0665267
Ikbkb	0.0786188	0.128101	-0.0306771	0.0581944	-0.00200911	0.107681
Ikbkg	0.478242	0.255962	0.671612	0.179688	0.139548	0.253126
Il12a	8.06444	8.28035	8.51706	5.95525	0	5.32552
Il12b	2.20935	2.97286	4.03577	2.61724	2.29655	1.93857
Il12rb1	0.596952	0.650201	1.03294	0.742122	0.213454	0.58934
Il12rb2	-0.584614	-1.40699	-1.47766	-1.14212	-0.167018	-0.379033
Il2ra	4.24166	0	4.91127	0	0	0
Il2rg	-0.411623	0.10246	0.339457	0.0210833	0.287659	0.291402
Il4ra	1.29253	0.806963	1.00829	0.253302	0.340354	0.470165
Jag1	0.925592	0.69871	1.37689	0.173151	0.716124	1.08074
Jag2	1.43412	0	1.64455	1.18532	1.23188	0
Jak1	-0.161709	0.0387177	0.295635	-0.142628	0.186605	0.296595
Jak2	2.56274	2.07385	2.56069	1.14013	0.833467	1.36666
Jak3	0.421935	-0.0854712	-0.148509	-0.226751	0.189065	0.0615915
Jun	-0.0215748	-0.195873	-0.0942885	-0.216251	-0.0796711	0.0861631
Lat	3.08191	1.16702	0.96373	0.845858	-0.0187884	0.678803
Lck	0.623517	0.237618	0.595773	0.807809	-0.0817773	0.144103
Maf	-2.13328	-0.770998	-0.849578	-0.420171	0.0518941	0.0930369
Maml1	-0.00325203	0.0375161	0.480442	0.0140953	0.348168	0.397532
Maml2	-1.98842	-1.15776	-1.15731	-1.0242	-0.0425281	-0.461279
Maml3	1.03491	0.161942	0.848695	0.0591865	0.707539	0.896272
Mapk1	0.136356	0.0616759	0.228571	0.0235514	0.216791	0.233708
Mapk11	-0.265515	-0.327757	-0.407045	-0.14671	-0.212998	-0.380037
Mapk12	0	0	0	0	0	0
Mapk14	-0.376209	-0.0988761	-0.259189	-0.0155462	0.0370584	0.175562
Mapk3	-0.0100999	0.0521359	-0.100413	0.0557072	-0.0591345	0.0239994
Mapk8	0.590166	0.239078	0.37854	0.217604	0.192622	0.367869
Mapk9	-0.302618	-0.00991726	-0.0715179	-0.0646955	0.0658203	-0.00240328
Nfatc1	-0.659932	-0.498657	-0.071417	-0.381122	0.149245	0.0867125
Nfatc2	-1.25558	-0.207638	-0.0111741	-0.315356	0.423094	0.554004
Nfatc3	-0.329092	-0.194515	0.0985951	-0.2338	0.216809	0.301941
Nfkb1	0.357673	0.46556	0.703559	0.267748	0.173122	0.648723
Nfkbia	0.744063	0.539511	0.569032	0.413533	0.0704658	0.526259
Nfkbib	0.190703	0.309349	0.253282	0.183547	-0.20925	-0.0650959
Nfkbie	1.03347	0.634111	0.613298	0.355841	0.0199555	0.395991
Notch1	1.39567	1.25547	2.04632	0.595012	0.921385	1.24825
Notch2	-0.0447552	-0.138276	0.621582	-0.360766	0.285981	0.554264
Plcg1	-0.0663785	-0.178667	0.185275	-0.216031	0.0274074	-0.0847247
Ppp3ca	-0.557361	-0.387547	-0.0967077	-0.399874	0.108192	0.149211
Ppp3cb	0.00291997	-0.0598292	-0.00438836	0.00319566	0.196468	0.24963
Ppp3cc	0.443346	0.117601	0.162084	0.0798237	0.0412688	0.103126
Ppp3r1	0.459181	0.0519166	0.110293	0.124893	0.103866	0.145741
Rbpj	0.392276	0.49478	0.893949	0.295953	0.515772	0.837472
Rela	0.179399	0.097207	0.201864	-0.166804	0.145101	0.269142
Runx3	2.37441	1.44345	2.21071	0.640272	1.28688	1.1579
Stat1	-0.666829	0.156449	0.220345	0.0485887	0.0189759	0.0348638
Stat4	0.923525	1.68065	1.86189	1.62183	1.60187	2.22687
Stat5a	0.494274	0.240287	0.40412	-0.185757	0.180534	0.111146
Stat5b	-0.125809	0.0258619	0.106678	-0.0702685	0.350445	0.328139
Stat6	-0.27772	-0.0785638	-0.0241725	-0.224749	0.0619398	-0.0145786
Tyk2	-0.299476	-0.182864	-0.090608	0.0151729	0.00602233	0.0313183

## Sheet: Th17 mmu04659
Gene	BCG_vs_H37rv_72h	SKO_vs_H37rv_72h	DKO_vs_H37rv_72h	TKOD_vs_H37rv_72h	TKOZ_vs_H37rv_72h	QKO_vs_H37rv_72h
Ahr	2.13265	1.25597	2.2778	1.09874	0.791537	1.24045
Cd247	5.11141	2.31068	2.27323	2.56984	1.17212	2.50785
Cd4	-3.46194	-1.3686	-3.33561	-1.47472	-0.65417	-0.272896
Chuk	0.166322	-0.0261232	-0.137121	0.107355	0.000113069	-0.0617981
Ebi3	-1.00792	0.0344008	-0.101232	0.10811	0.0224786	0.231724
Fos	1.05943	0.82739	0.687738	0.693277	0.318383	0.995051
Gata3	0	0	0	0	0	0
H2-Aa	0.984604	0.340534	-0.101906	0.191462	0.064751	-0.316565
H2-Ab1	2.23473	1.29298	1.19136	0.657633	0.292831	0.218722
H2-DMa	0.337759	0.271052	-0.219694	0.255639	0.139285	-0.062241
H2-DMb1	0.692782	0.378217	-0.242958	0.429397	-0.131894	-0.258324
H2-DMb2	0.659497	0.481242	0.250872	0.468405	0.206288	0.476274
H2-Eb1	1.05387	0.33666	-0.13793	0.264707	0.240865	-0.194412
H2-Eb2	0	0	0	0	0	3.76183
H2-Oa	1.83859	1.49606	1.07642	0.708334	0.243094	0.544651
H2-Ob	5.1479	2.70273	2.55736	2.27979	1.51373	0.700217
Hif1a	0.827004	0.749142	0.962517	0.498569	0.580732	1.05409
Hsp90aa1	0.222111	0.222258	0.650711	0.110884	0.119563	0.258926
Hsp90ab1	0.0111965	0.0446663	0.242405	-0.0575264	0.144061	0.168682
Ifngr1	-0.0562834	-0.101734	-0.433097	0.0711149	0.0453471	0.230864
Ifngr2	0.2471	0.269273	0.20412	0.226322	0.0329751	0.0665267
Ikbkb	0.0786188	0.128101	-0.0306771	0.0581944	-0.00200911	0.107681
Ikbkg	0.478242	0.255962	0.671612	0.179688	0.139548	0.253126
Il12rb1	0.596952	0.650201	1.03294	0.742122	0.213454	0.58934
Il1b	6.90974	6.12838	6.38715	4.58536	2.90867	4.73347
Il1r1	4.52217	3.64482	4.09131	2.2996	1.93395	2.80414
Il1rap	1.00699	0.702086	1.22913	0.218817	0.256447	0.693731
Il21r	0.482371	0.447241	0.638522	0.100995	0.229232	0.0480676
Il23a	5.7451	0	4.45768	0	0	0
Il23r	1.35368	1.62567	2.182	1.13512	1.14009	1.67964
Il27	-0.291592	0.351917	-0.372628	0.662348	-0.141797	-1.00286
Il27ra	0.974789	0.126467	0.361647	-0.125686	-0.298658	-0.908228
Il2ra	4.24166	0	4.91127	0	0	0
Il2rg	-0.411623	0.10246	0.339457	0.0210833	0.287659	0.291402
Il4ra	1.29253	0.806963	1.00829	0.253302	0.340354	0.470165
Il6	6.79912	6.28673	7.06371	4.40842	2.37883	3.98576
Il6ra	-0.962054	-0.501222	-0.705306	-0.44805	-0.041756	0.0343532
Il6st	0.190149	-0.0411975	0.491226	-0.145025	0.400125	0.49856
Irf4	2.37561	1.58071	1.25743	0.299341	1.0426	0.512612
Jak1	-0.161709	0.0387177	0.295635	-0.142628	0.186605	0.296595
Jak2	2.56274	2.07385	2.56069	1.14013	0.833467	1.36666
Jak3	0.421935	-0.0854712	-0.148509	-0.226751	0.189065	0.0615915
Jun	-0.0215748	-0.195873	-0.0942885	-0.216251	-0.0796711	0.0861631
Lat	3.08191	1.16702	0.96373	0.845858	-0.0187884	0.678803
Lck	0.623517	0.237618	0.595773	0.807809	-0.0817773	0.144103
Mapk1	0.136356	0.0616759	0.228571	0.0235514	0.216791	0.233708
Mapk11	-0.265515	-0.327757	-0.407045	-0.14671	-0.212998	-0.380037
Mapk12	0	0	0	0	0	0
Mapk14	-0.376209	-0.0988761	-0.259189	-0.0155462	0.0370584	0.175562
Mapk3	-0.0100999	0.0521359	-0.100413	0.0557072	-0.0591345	0.0239994
Mapk8	0.590166	0.239078	0.37854	0.217604	0.192622	0.367869
Mapk9	-0.302618	-0.00991726	-0.0715179	-0.0646955	0.0658203	-0.00240328
Mtor	-0.174587	0.0152077	0.232533	-0.109689	0.16534	0.144888
Nfatc1	-0.659932	-0.498657	-0.071417	-0.381122	0.149245	0.0867125
Nfatc2	-1.25558	-0.207638	-0.0111741	-0.315356	0.423094	0.554004
Nfatc3	-0.329092	-0.194515	0.0985951	-0.2338	0.216809	0.301941
Nfkb1	0.357673	0.46556	0.703559	0.267748	0.173122	0.648723
Nfkbia	0.744063	0.539511	0.569032	0.413533	0.0704658	0.526259
Nfkbib	0.190703	0.309349	0.253282	0.183547	-0.20925	-0.0650959
Nfkbie	1.03347	0.634111	0.613298	0.355841	0.0199555	0.395991
Plcg1	-0.0663785	-0.178667	0.185275	-0.216031	0.0274074	-0.0847247
Ppp3ca	-0.557361	-0.387547	-0.0967077	-0.399874	0.108192	0.149211
Ppp3cb	0.00291997	-0.0598292	-0.00438836	0.00319566	0.196468	0.24963
Ppp3cc	0.443346	0.117601	0.162084	0.0798237	0.0412688	0.103126
Ppp3r1	0.459181	0.0519166	0.110293	0.124893	0.103866	0.145741
Rara	0.311004	0.244673	0.769716	0.0501168	0.297213	0.440112
Rela	0.179399	0.097207	0.201864	-0.166804	0.145101	0.269142
Rora	0.617274	0.0474964	1.08162	0.0909828	0.912065	0.853995
Runx1	0.281196	0.312359	1.04523	-0.0368122	0.600495	0.881732
Rxra	-1.12377	-0.715602	-0.716551	-0.655083	-0.140216	-0.491882
Rxrb	-0.0516397	-0.20768	-0.438626	-0.14172	-0.079315	-0.372858
Smad2	0.083992	0.0640159	0.102647	-0.0874591	0.0272698	0.179881
Smad3	-2.31841	-1.31276	-1.36888	-1.03019	-0.18327	-0.675093
Smad4	0.00996773	-0.022678	0.0900364	-0.130423	0.163526	0.228
Stat1	-0.666829	0.156449	0.220345	0.0485887	0.0189759	0.0348638
Stat3	0.810403	0.654207	0.987016	0.0707119	0.434451	0.700348
Stat5a	0.494274	0.240287	0.40412	-0.185757	0.180534	0.111146
Stat5b	-0.125809	0.0258619	0.106678	-0.0702685	0.350445	0.328139
Stat6	-0.27772	-0.0785638	-0.0241725	-0.224749	0.0619398	-0.0145786
Tgfb1	-0.0890069	0.155896	0.550927	-0.188827	0.327286	0.369226
Tgfbr1	-0.853731	-1.00402	-0.655327	-0.785653	-0.0384079	-0.255451
Tgfbr2	-0.798845	-0.517233	-0.334468	-0.403963	0.143826	0.00212094
Tyk2	-0.299476	-0.182864	-0.090608	0.0151729	0.00602233	0.0313183

## Sheet: T cell receptor mmu04660
Gene	BCG_vs_H37rv_72h	SKO_vs_H37rv_72h	DKO_vs_H37rv_72h	TKOD_vs_H37rv_72h	TKOZ_vs_H37rv_72h	QKO_vs_H37rv_72h
Akt1	-0.188133	-0.0271155	-0.146286	-0.0110794	-0.0530736	-0.0668274
Akt2	-0.00297382	-0.0111531	-0.0544765	-0.0068926	0.0826048	-0.0497768
Akt3	0.167796	0.15866	0.527598	0.0899639	0.481225	0.490622
Bcl10	0.403922	0.360592	0.143217	0.267885	0.0501634	0.169317
Card11	-4.2596	-2.55869	-5.85803	-2.44029	-0.170093	-1.37201
Cblb	-1.43589	-0.975721	-0.693209	-1.02423	-0.0868083	-0.3388
Cd247	5.11141	2.31068	2.27323	2.56984	1.17212	2.50785
Cd28	-1.50598	-1.00747	-1.32779	-0.825201	0.135131	-0.208065
Cd4	-3.46194	-1.3686	-3.33561	-1.47472	-0.65417	-0.272896
Cdc42	-0.022934	0.131497	0.0921219	0.201027	0.0358727	0.210538
Cdk4	0.0363603	0.0394918	-0.127317	0.0159864	-0.077012	-0.250438
Chuk	0.166322	-0.0261232	-0.137121	0.107355	0.000113069	-0.0617981
Csf2	4.42342	3.60955	4.95005	2.26115	0.523113	2.21996
Dlg1	0.141577	0.0103574	0.195671	-0.0154128	0.184803	0.19851
Fos	1.05943	0.82739	0.687738	0.693277	0.318383	0.995051
Fyn	-0.368381	-0.317104	-0.399554	-0.360312	-0.120133	-0.23794
Grap2	0	0	0	0	0	0
Grb2	-0.390846	-0.192268	-0.433258	-0.0910252	-0.0683981	-0.144553
Gsk3b	-0.405877	-0.252558	0.447813	-0.460151	0.543663	0.639367
Hras	0.408601	0.284909	-0.0460944	0.44157	-0.208691	-0.0482472
Ikbkb	0.0786188	0.128101	-0.0306771	0.0581944	-0.00200911	0.107681
Ikbkg	0.478242	0.255962	0.671612	0.179688	0.139548	0.253126
Il10	3.40174	2.81741	3.37371	1.53487	0.410359	0.724708
Jun	-0.0215748	-0.195873	-0.0942885	-0.216251	-0.0796711	0.0861631
Kras	-0.22169	-0.16104	-0.0900305	0.104538	0.165485	0.150807
Lat	3.08191	1.16702	0.96373	0.845858	-0.0187884	0.678803
Lck	0.623517	0.237618	0.595773	0.807809	-0.0817773	0.144103
Lcp2	0.881321	0.991938	1.31263	0.384722	0.389285	0.996331
Malt1	2.29712	1.41792	2.02423	0.964365	0.568363	0.892611
Map2k1	0.651673	0.527869	0.673836	0.274699	0.0496765	0.325222
Map2k2	0.0136369	0.0890734	0.0109395	-0.0184776	-0.15917	-0.175014
Map2k7	-0.109939	-0.16296	-0.181368	-0.188075	-0.184105	-0.19842
Map3k14	-0.063303	0.155141	0.095801	0.0794897	0.0850135	0.0402621
Map3k7	0.123447	-0.0912823	0.0921289	0.0312737	0.0710749	0.280092
Map3k8	0.247148	0.335405	0.168768	0.390561	-0.271501	0.192335
Mapk1	0.136356	0.0616759	0.228571	0.0235514	0.216791	0.233708
Mapk11	-0.265515	-0.327757	-0.407045	-0.14671	-0.212998	-0.380037
Mapk12	0	0	0	0	0	0
Mapk14	-0.376209	-0.0988761	-0.259189	-0.0155462	0.0370584	0.175562
Mapk3	-0.0100999	0.0521359	-0.100413	0.0557072	-0.0591345	0.0239994
Mapk8	0.590166	0.239078	0.37854	0.217604	0.192622	0.367869
Mapk9	-0.302618	-0.00991726	-0.0715179	-0.0646955	0.0658203	-0.00240328
Nck1	0.53862	0.268217	0.125843	0.202917	-0.0918334	0.0608008
Nck2	-1.58053	-1.04504	-1.10566	-0.512541	-0.0750986	-0.317516
Nfatc1	-0.659932	-0.498657	-0.071417	-0.381122	0.149245	0.0867125
Nfatc2	-1.25558	-0.207638	-0.0111741	-0.315356	0.423094	0.554004
Nfatc3	-0.329092	-0.194515	0.0985951	-0.2338	0.216809	0.301941
Nfkb1	0.357673	0.46556	0.703559	0.267748	0.173122	0.648723
Nfkbia	0.744063	0.539511	0.569032	0.413533	0.0704658	0.526259
Nfkbib	0.190703	0.309349	0.253282	0.183547	-0.20925	-0.0650959
Nfkbie	1.03347	0.634111	0.613298	0.355841	0.0199555	0.395991
Nras	-0.167583	-0.166578	0.0215613	-0.0203514	0.108426	0.217805
Pak1	-1.02067	-0.421592	-0.784044	-0.38783	-0.27063	-0.0949662
Pak2	-0.00477831	0.0799777	0.377381	-0.108976	0.246585	0.391737
Pak4	0.00352637	0.194282	0.261489	-0.0940587	-0.0365191	-0.0472858
Pdpk1	0.250519	-0.00602463	0.581341	-0.0624001	0.41964	0.47217
Pik3ca	-0.0951312	-0.0446919	0.179379	-0.103543	0.186367	0.269162
Pik3cb	0.349857	0.282436	0.600935	-0.00865841	0.250494	0.322368
Pik3cd	-0.3693	-0.000351253	-0.281125	-0.0125975	0.0940461	0.21797
Pik3r1	-0.799046	-0.4542	-0.140209	-0.547732	0.200917	0.184387
Pik3r2	-0.183458	-0.207948	-0.0908397	-0.205326	-0.0626995	-0.107892
Pik3r3	0.667042	0.567668	0.608103	-0.0208777	0.10603	0.227671
Plcg1	-0.0663785	-0.178667	0.185275	-0.216031	0.0274074	-0.0847247
Ppp2ca	0.443625	0.259878	0.134365	0.250222	-0.0100546	0.151461
Ppp2cb	0.500626	0.300448	0.158435	0.32952	0.0262744	0.163634
Ppp2r1a	-0.00865525	0.0744768	0.159189	-0.122561	0.0183574	0.0237079
Ppp2r1b	0.153987	0.029538	0.609671	-0.0913528	0.236177	0.370655
Ppp2r2a	-0.122513	0.0584815	0.154595	-0.132524	0.153319	0.165731
Ppp2r2d	0.296681	0.117717	0.0688932	0.161539	-0.0399183	0.211608
Ppp2r3a	0.704618	0.294715	0.892757	0.126389	0.674441	0.607096
Ppp2r3c	0.192904	0.0221298	-0.307844	0.0628993	-0.369281	-0.255647
Ppp2r3d	0.168915	-0.0746823	-0.159658	-0.0338638	-0.296051	-0.526711
Ppp2r5a	-0.0584972	0.052025	-0.109287	0.120424	0.0827028	0.218999
Ppp2r5b	0.146018	0.184244	0.0691585	0.0598016	0.136491	-0.00378599
Ppp2r5c	-0.188726	-0.0235447	-0.0468462	-0.0350326	0.154514	0.15045
Ppp2r5d	-0.135198	-0.00900357	0.119923	-0.186569	0.112011	0.224593
Ppp2r5e	0.100999	0.0422937	0.22721	-0.0812157	0.236332	0.195156
Ppp3ca	-0.557361	-0.387547	-0.0967077	-0.399874	0.108192	0.149211
Ppp3cb	0.00291997	-0.0598292	-0.00438836	0.00319566	0.196468	0.24963
Ppp3cc	0.443346	0.117601	0.162084	0.0798237	0.0412688	0.103126
Ppp3r1	0.459181	0.0519166	0.110293	0.124893	0.103866	0.145741
Ptpn11	0.0545443	0.113099	0.497529	0.0667928	0.1976	0.328473
Ptpn6	-0.411206	0.12299	-0.151917	0.0756515	-0.114327	0.141619
Ptprc	-0.314265	-0.172999	-0.107318	-0.135807	0.164467	0.309822
Raf1	-0.572971	-0.356143	-0.610709	-0.0760167	-0.133889	-0.191318
Rasgrp1	1.40299	1.8251	2.65823	1.38627	1.00656	2.13682
Rela	0.179399	0.097207	0.201864	-0.166804	0.145101	0.269142
Rhoa	0.326509	0.289277	0.317698	0.206671	0.0736871	0.245102
Sos1	-0.0505323	-0.0660962	0.51134	-0.199281	0.344355	0.527591
Sos2	0.0834678	-0.0592109	0.441961	-0.182424	0.266024	0.369237
Tec	-0.757807	-0.483812	-0.763034	-0.297052	-0.171222	-0.348559
Tnf	2.46867	1.6126	2.31446	1.28163	0.209074	1.00453
Vav1	-0.0608653	0.100765	0.0934578	-0.113602	0.0400683	-0.00283813
Vav2	-0.415367	-0.502378	-0.182561	-0.24887	0.0983964	-0.16315
Vav3	-0.509694	-0.098338	0.0390215	-0.221981	0.119032	0.324844

## Sheet: B cell receptor sig mmu04662
Gene	BCG_vs_H37rv_72h	SKO_vs_H37rv_72h	DKO_vs_H37rv_72h	TKOD_vs_H37rv_72h	TKOZ_vs_H37rv_72h	QKO_vs_H37rv_72h
Akt1	-0.188133	-0.0271155	-0.146286	-0.0110794	-0.0530736	-0.0668274
Akt2	-0.00297382	-0.0111531	-0.0544765	-0.0068926	0.0826048	-0.0497768
Akt3	0.167796	0.15866	0.527598	0.0899639	0.481225	0.490622
Bank1	-1.67092	-0.510858	-1.1575	-0.107885	-0.0767824	-0.209734
Bcl10	0.403922	0.360592	0.143217	0.267885	0.0501634	0.169317
Blnk	-1.4286	-0.37955	-0.12413	-0.576435	-0.265367	-0.456245
Btk	-0.287644	-0.102767	-0.0622314	-0.0739549	-0.0620133	-0.0218435
Card11	-4.2596	-2.55869	-5.85803	-2.44029	-0.170093	-1.37201
Cd22	-0.603349	-0.33103	-0.122105	-0.580662	-0.0543387	-0.337096
Cd72	-0.501429	0.414385	0.230759	-0.0485435	-0.488115	0.0559729
Cd79b	0	-0.102359	-0.273267	0.233396	0.511895	0.858472
Cd81	-0.104065	-0.155604	0.172786	0.0951285	0.24885	0.378442
Chuk	0.166322	-0.0261232	-0.137121	0.107355	0.000113069	-0.0617981
Dapp1	0.550331	0.35592	0.304034	0.369805	0.123483	0.417829
Fcgr2b	1.72473	0.965296	1.19128	0.336002	0.370624	0.658683
Fos	1.05943	0.82739	0.687738	0.693277	0.318383	0.995051
Grb2	-0.390846	-0.192268	-0.433258	-0.0910252	-0.0683981	-0.144553
Gsk3b	-0.405877	-0.252558	0.447813	-0.460151	0.543663	0.639367
Hras	0.408601	0.284909	-0.0460944	0.44157	-0.208691	-0.0482472
Ifitm1	6.46384	4.63259	4.22157	2.05036	0.983761	1.54079
Ikbkb	0.0786188	0.128101	-0.0306771	0.0581944	-0.00200911	0.107681
Ikbkg	0.478242	0.255962	0.671612	0.179688	0.139548	0.253126
Inpp5d	-0.649514	-0.214086	-0.0692144	-0.452641	0.0989563	0.0768307
Inppl1	-0.501488	-0.364217	-0.433866	-0.349108	-0.206943	-0.182796
Jun	-0.0215748	-0.195873	-0.0942885	-0.216251	-0.0796711	0.0861631
Kras	-0.22169	-0.16104	-0.0900305	0.104538	0.165485	0.150807
Lilra5	0.539473	1.30251	0.936561	0.766357	-0.667921	1.07686
Lilra6	-1.59367	-0.417542	-0.560692	0.124546	-0.0939146	-0.0667256
Lilrb4a	-0.40072	-0.524406	-1.0847	0.208363	-0.261561	-0.59543
Lilrb4b	-0.53264	-0.277772	-0.773565	0.109386	-0.149693	-0.352578
Lyn	-0.184154	0.0523985	0.312829	-0.0168535	0.224452	0.446331
Malt1	2.29712	1.41792	2.02423	0.964365	0.568363	0.892611
Map2k1	0.651673	0.527869	0.673836	0.274699	0.0496765	0.325222
Map2k2	0.0136369	0.0890734	0.0109395	-0.0184776	-0.15917	-0.175014
Mapk1	0.136356	0.0616759	0.228571	0.0235514	0.216791	0.233708
Mapk3	-0.0100999	0.0521359	-0.100413	0.0557072	-0.0591345	0.0239994
Nfatc1	-0.659932	-0.498657	-0.071417	-0.381122	0.149245	0.0867125
Nfatc2	-1.25558	-0.207638	-0.0111741	-0.315356	0.423094	0.554004
Nfatc3	-0.329092	-0.194515	0.0985951	-0.2338	0.216809	0.301941
Nfkb1	0.357673	0.46556	0.703559	0.267748	0.173122	0.648723
Nfkbia	0.744063	0.539511	0.569032	0.413533	0.0704658	0.526259
Nfkbib	0.190703	0.309349	0.253282	0.183547	-0.20925	-0.0650959
Nfkbie	1.03347	0.634111	0.613298	0.355841	0.0199555	0.395991
Nras	-0.167583	-0.166578	0.0215613	-0.0203514	0.108426	0.217805
Pik3ap1	-0.138522	0.291599	0.61213	0.00653319	0.209065	0.581786
Pik3ca	-0.0951312	-0.0446919	0.179379	-0.103543	0.186367	0.269162
Pik3cb	0.349857	0.282436	0.600935	-0.00865841	0.250494	0.322368
Pik3cd	-0.3693	-0.000351253	-0.281125	-0.0125975	0.0940461	0.21797
Pik3r1	-0.799046	-0.4542	-0.140209	-0.547732	0.200917	0.184387
Pik3r2	-0.183458	-0.207948	-0.0908397	-0.205326	-0.0626995	-0.107892
Pik3r3	0.667042	0.567668	0.608103	-0.0208777	0.10603	0.227671
Pira1	0.303953	0.189555	-0.332277	0.442366	0.120523	0.192584
Pira12	-2.041	-0.819903	-1.22972	-0.192868	-0.0686784	-0.338618
Pira13	-1.60962	-0.601112	-1.17732	-0.10687	0.138627	-0.225559
Pira2	-1.20137	-0.419037	-0.876954	-0.207495	-0.106143	-0.143707
Pirb	-0.304311	-0.0702207	-0.414023	0.165943	-0.00620964	0.0979387
Plcg2	-0.664288	-0.176097	-0.0285699	-0.27676	0.102592	0.181116
Ppp3ca	-0.557361	-0.387547	-0.0967077	-0.399874	0.108192	0.149211
Ppp3cb	0.00291997	-0.0598292	-0.00438836	0.00319566	0.196468	0.24963
Ppp3cc	0.443346	0.117601	0.162084	0.0798237	0.0412688	0.103126
Ppp3r1	0.459181	0.0519166	0.110293	0.124893	0.103866	0.145741
Prkcb	-1.46348	-0.686577	-0.179178	-0.426568	0.257177	0.309515
Ptpn6	-0.411206	0.12299	-0.151917	0.0756515	-0.114327	0.141619
Rac1	-0.163642	-0.0186717	0.067817	-0.0361783	0.15147	0.279347
Rac2	-0.338721	0.200556	0.211213	0.0130232	-0.00649376	0.169215
Rac3	0.333569	-0.38954	-0.919705	0.202136	-0.968091	-0.4501
Raf1	-0.572971	-0.356143	-0.610709	-0.0760167	-0.133889	-0.191318
Rasgrp3	-3.25593	-2.06193	-3.96533	-1.89182	-1.14488	-1.56518
Rela	0.179399	0.097207	0.201864	-0.166804	0.145101	0.269142
Sos1	-0.0505323	-0.0660962	0.51134	-0.199281	0.344355	0.527591
Sos2	0.0834678	-0.0592109	0.441961	-0.182424	0.266024	0.369237
Syk	-0.0932728	0.0782858	0.443681	-0.084793	0.228043	0.213898
Vav1	-0.0608653	0.100765	0.0934578	-0.113602	0.0400683	-0.00283813
Vav2	-0.415367	-0.502378	-0.182561	-0.24887	0.0983964	-0.16315
Vav3	-0.509694	-0.098338	0.0390215	-0.221981	0.119032	0.324844

## Sheet: TNF mmu04668
Gene	BCG_vs_H37rv_72h	SKO_vs_H37rv_72h	DKO_vs_H37rv_72h	TKOD_vs_H37rv_72h	TKOZ_vs_H37rv_72h	QKO_vs_H37rv_72h
Adam17	-0.447014	-0.17166	-0.0131074	-0.236399	0.10087	0.223521
Akt1	-0.188133	-0.0271155	-0.146286	-0.0110794	-0.0530736	-0.0668274
Akt2	-0.00297382	-0.0111531	-0.0544765	-0.0068926	0.0826048	-0.0497768
Akt3	0.167796	0.15866	0.527598	0.0899639	0.481225	0.490622
Atf2	0.0276271	-0.133097	0.213108	-0.235622	0.099299	0.198266
Atf4	0.968467	0.696553	0.325216	0.298549	-0.0531615	0.0653252
Atf6b	0.121954	0.181066	0.278435	0.189142	0.133857	0.254135
Bag4	-0.105591	-0.378922	-0.285292	-0.0775973	0.140148	-0.0168704
Bcl3	0.557029	0.613184	0.746654	0.282198	0.487666	0.510835
Birc2	0.0825767	-0.0315382	-0.136866	0.0945997	-0.00558428	-0.0285233
Birc3	1.03438	0.789516	0.841465	0.527796	0.360812	0.743428
Casp3	0.163547	0.373156	0.421715	0.324315	0.316093	0.379427
Casp7	1.56541	0.657968	0.919906	0.193752	0.209278	0.0737906
Casp8	-0.122348	0.201797	0.198824	0.165731	0.0500153	0.194617
Ccl12	-3.83197	0.169549	-0.607418	0.321115	-0.863858	-1.00069
Ccl2	1.93634	3.18195	3.72958	2.2234	0.931836	1.76549
Ccl20	3.99192	0	0	0	0	0
Ccl5	-0.0981942	0.601158	0.216189	0.0856894	-0.608394	-0.937607
Cebpb	1.13155	0.964247	1.20591	0.586993	0.529454	0.843543
Cflar	0.294253	0.377437	1.00868	0.106861	0.471978	0.677388
Chuk	0.166322	-0.0261232	-0.137121	0.107355	0.000113069	-0.0617981
Creb1	-0.0855784	-0.20478	0.042409	-0.193118	0.161129	0.288303
Creb3	0.0816356	0.192231	-0.190721	0.021983	-0.263159	-0.121562
Creb3l1	-1.02571	-0.227161	0.00944018	-0.557946	-0.0366845	-0.0588562
Creb3l2	0.0297266	-0.261645	0.85695	-0.318307	0.111482	0.106601
Creb3l3	-2.61691	-0.460277	-0.306356	-0.434195	-0.390929	-0.0779043
Creb3l4	1.10229	0.42231	-0.0960738	0.540601	0.214685	-0.0887379
Creb5	0.142	0.324266	0.847793	0.0718241	0.637076	0.704489
Csf1	0.163112	0.195243	0.802932	-0.0548634	0.338692	0.247497
Csf2	4.42342	3.60955	4.95005	2.26115	0.523113	2.21996
Cx3cl1	0.70181	1.39495	1.35947	-0.219011	0.276436	0.0275764
Cxcl1	4.105	2.9848	3.77548	2.07804	0.898205	1.94232
Cxcl10	0.226147	0.857752	0.716969	0.288435	-0.0684057	0.418249
Cxcl2	3.58358	2.67703	3.30207	1.80295	0.751979	1.70598
Cxcl3	7.02325	6.30634	7.22776	4.41122	2.92336	3.8286
Cxcl5	0.319974	0.262876	1.42564	0.456373	-0.323771	0.281938
Cyld	-0.164732	-0.266552	-0.192639	-0.230912	-0.120852	-0.108297
Dab2ip	0.692538	0.267759	1.20228	-0.337646	0.319279	0.157655
Dnm1l	0.183667	0.0624259	0.157491	0.0732573	0.181712	0.216581
Edn1	3.48526	2.23899	3.74521	1.89007	0.0225465	1.69605
Fadd	-0.423006	0.0207514	-0.200483	-0.000850785	-0.054419	-0.148842
Fas	0.903713	0.900454	0.777793	0.894557	0.335094	0.924254
Fos	1.05943	0.82739	0.687738	0.693277	0.318383	0.995051
Frmd8	0.0663771	0.14517	0.153385	0.0248555	-0.0212676	0.00116748
Icam1	0.520304	0.43557	0.440844	0.136812	0.00814314	0.255736
Ifi47	-1.41579	0.102291	-0.397976	0.287476	-0.319573	-0.20524
Ifnb1	0	0.890441	0	0	0	0
Ikbkb	0.0786188	0.128101	-0.0306771	0.0581944	-0.00200911	0.107681
Ikbkg	0.478242	0.255962	0.671612	0.179688	0.139548	0.253126
Il15	-0.774064	-0.173846	-0.834786	0.294023	-0.415153	-0.320351
Il1b	6.90974	6.12838	6.38715	4.58536	2.90867	4.73347
Il6	6.79912	6.28673	7.06371	4.40842	2.37883	3.98576
Irf1	-0.736436	-0.243294	-0.517819	-0.0203575	-0.0906663	-0.207163
Itch	-0.148841	-0.208403	-0.0984082	-0.201672	-0.0166586	0.0831278
Jag1	0.925592	0.69871	1.37689	0.173151	0.716124	1.08074
Jun	-0.0215748	-0.195873	-0.0942885	-0.216251	-0.0796711	0.0861631
Junb	1.18988	0.876757	0.992467	0.486764	0.267332	0.410728
Lif	2.56684	1.85661	3.36857	1.1515	0.476481	0.719314
Lta	0	0	0	0	0	2.40815
Map2k1	0.651673	0.527869	0.673836	0.274699	0.0496765	0.325222
Map2k3	0.25092	0.267854	0.504455	0.100385	0.00647133	0.188801
Map2k4	0.289362	0.208099	0.396317	0.0996865	0.137902	0.288989
Map2k6	3.60057	1.87422	2.76074	0.831976	0.809241	1.15368
Map2k7	-0.109939	-0.16296	-0.181368	-0.188075	-0.184105	-0.19842
Map3k14	-0.063303	0.155141	0.095801	0.0794897	0.0850135	0.0402621
Map3k5	1.02783	0.958125	1.83887	0.559451	0.635988	1.09525
Map3k7	0.123447	-0.0912823	0.0921289	0.0312737	0.0710749	0.280092
Map3k8	0.247148	0.335405	0.168768	0.390561	-0.271501	0.192335
Mapk1	0.136356	0.0616759	0.228571	0.0235514	0.216791	0.233708
Mapk11	-0.265515	-0.327757	-0.407045	-0.14671	-0.212998	-0.380037
Mapk12	0	0	0	0	0	0
Mapk14	-0.376209	-0.0988761	-0.259189	-0.0155462	0.0370584	0.175562
Mapk3	-0.0100999	0.0521359	-0.100413	0.0557072	-0.0591345	0.0239994
Mapk8	0.590166	0.239078	0.37854	0.217604	0.192622	0.367869
Mapk9	-0.302618	-0.00991726	-0.0715179	-0.0646955	0.0658203	-0.00240328
Mlkl	-0.0661865	0.707697	0.94999	0.604019	0.375537	0.580238
Mmp14	0.767888	1.01308	1.26264	0.279626	0.564846	0.922625
Mmp3	4.18828	1.63386	3.34924	1.02289	-0.909691	0.396142
Mmp9	1.65913	1.70769	2.69459	0.828455	0.24082	1.04361
Nfkb1	0.357673	0.46556	0.703559	0.267748	0.173122	0.648723
Nfkbia	0.744063	0.539511	0.569032	0.413533	0.0704658	0.526259
Nod2	0.52271	0.571217	0.66363	0.561857	0.353744	0.719466
Pgam5	0.324775	-0.0113834	-0.00533635	0.0996049	-0.149273	0.0698066
Pik3ca	-0.0951312	-0.0446919	0.179379	-0.103543	0.186367	0.269162
Pik3cb	0.349857	0.282436	0.600935	-0.00865841	0.250494	0.322368
Pik3cd	-0.3693	-0.000351253	-0.281125	-0.0125975	0.0940461	0.21797
Pik3r1	-0.799046	-0.4542	-0.140209	-0.547732	0.200917	0.184387
Pik3r2	-0.183458	-0.207948	-0.0908397	-0.205326	-0.0626995	-0.107892
Pik3r3	0.667042	0.567668	0.608103	-0.0208777	0.10603	0.227671
Ptgs2	3.76232	2.77251	4.04083	1.82351	0.947063	1.76248
Rela	0.179399	0.097207	0.201864	-0.166804	0.145101	0.269142
Rhbdf1	0.449068	-1.01503	0.0969539	-0.677642	-0.725263	-0.732608
Rhbdf2	0.386688	0.359282	0.551737	0.111308	0.156672	0.294419
Ripk1	-0.19722	-0.0639318	-0.0925806	-0.211349	-0.0286766	0.0370276
Ripk3	1.57297	0.821253	0.781333	0.441497	0.584545	0.476528
Rps6ka4	0.823689	0.547867	0.623415	0.442712	0.219058	0.438087
Rps6ka5	0.31941	-0.110457	-0.202975	0.161065	0.207855	0.310217
Socs3	4.00726	3.5347	3.79998	2.14079	1.34023	2.33854
Tab1	-0.263021	-0.378537	-0.477033	-0.150741	-0.108078	-0.385286
Tab2	0.0355656	0.0583542	0.230277	-0.105176	0.124657	0.306572
Tab3	0.0251346	-0.097503	0.30186	-0.369713	0.17213	0.198404
Tnf	2.46867	1.6126	2.31446	1.28163	0.209074	1.00453
Tnfaip3	1.19543	0.717595	1.28436	0.373309	0.245267	0.562552
Tnfrsf1a	0.0781194	0.180284	0.10659	0.0937315	0.0367913	0.115459
Tnfrsf1b	-0.39925	0.142095	0.447291	-0.011504	0.200104	0.301298
Tradd	0.0633469	0.114122	-0.212777	0.219942	-0.277659	-0.292679
Traf1	1.54111	1.22246	1.33541	0.598006	0.0694034	0.328946
Traf2	0.188719	0.322851	0.112301	0.144913	-0.106774	0.148519
Traf3	0.218987	0.131328	0.44734	-0.0488992	0.108439	0.134566
Traf5	1.7033	1.22629	1.43837	0.987674	0.636083	0.937821
Vcam1	0.520689	0.563508	1.30857	-0.00246174	0.224298	0.199522
Vegfc	2.07591	1.91977	2.57022	0.702354	0.203501	0.408857
Vegfd	0	2.03755	0	2.12997	1.89576	0
Xiap	-0.151228	-0.120122	0.106456	-0.131828	0.135697	0.293659

[truncated: 2 more sheets: Hematopoietic cell linemmu04640, ECM receptor inter mmu04512]
