# Supplementary material for: Comparative transcriptomic analysis of mouse macrophages infected with live attenuated vaccine strains of Mycobacterium tuberculosis
Source: Front Immunol. 2025 Jul 11;16:1583439. doi: 10.3389/fimmu.2025.1583439 (PMC12289490; doi:10.3389/fimmu.2025.1583439)
Supplement: Supplementary file 7 [file Supplementaryfile1.xlsx]

## Sheet: Count
	24	vs H37Rv	Unfiltered	DEGs	Up	Down	NS		72	vs H37Rv	Unfiltered	DEGs	Up	Down	NS
		BCG	14050	757	393	364	13293			BCG	14364	1400	781	619	12964
		SKO	14195	157	108	49	14038			SKO	14117	754	497	257	13363
		DKO	14300	449	263	186	13851			DKO	14108	1265	855	410	12843
		TKO-D	14172	148	89	59	14024			TKO-D	14227	363	225	138	13864
		TKO-Z	14217	61	45	16	14156			TKO-Z	14101	112	89	23	13989
		QKO	14165	52	25	27	14113			QKO	13922	445	327	118	13477
	24	vs H37Rv		DEGs (%)	Up (%)	Down (%)	NS (%)		72	vs H37Rv		DEGs (%)	Up (%)	Down (%)	NS (%)
		BCG		5.3879	2.79715	2.59075	94.6121			BCG		9.74659	5.4372	4.30938	90.2534
		SKO		1.10602	0.760831	0.345192	98.894			SKO		5.34108	3.52058	1.8205	94.6589
		DKO		3.13986	1.83916	1.3007	96.8601			DKO		8.96654	6.06039	2.90615	91.0335
		TKO-D		1.04431	0.627999	0.416314	98.9557			TKO-D		2.55149	1.5815	0.969987	97.4485
		TKO-Z		0.429064	0.316522	0.112541	99.5709			TKO-Z		0.79427	0.631161	0.163109	99.2057
		QKO		0.367102	0.176491	0.190611	99.6329			QKO		3.19638	2.3488	0.847579	96.8036
		vs PBS	Unfiltered	DEGs	Up	Down	NS			vs PBS	Unfiltered	DEGs	Up	Down	NS
	24hrs	H37Rv	14446	2087	1037	1050	12359		72hrs	H37Rv	14469	1792	834	958	12677
		BCG	14497	3737	1824	1913	10760			BCG	14762	3213	1569	1644	11549
		SKO	14680	2750	1343	1407	11930			SKO	14539	3042	1464	1578	11497
		DKO	14749	2770	1394	1376	11979			DKO	14493	2660	1411	1249	11833
		TKO-D	14654	2908	1372	1536	11746			TKO-D	14645	2832	1341	1491	11813
		TKO-Z	14636	2100	1103	997	12536			TKO-Z	14495	1806	916	890	12689
		QKO	14577	1919	969	950	12658			QKO	14318	2100	1063	1037	12218
		vs PBS		DEGs (%)	Up (%)	Down (%)	NS (%)			vs PBS		DEGs (%)	Up (%)	Down (%)	NS (%)
	24hrs	H37Rv		14.4469	7.17846	7.26845	85.5531		72hrs	H37Rv		12.3851	5.76405	6.62105	87.6149
		BCG		25.7777	12.5819	13.1958	74.2223			BCG		21.7653	10.6286	11.1367	78.2347
		SKO		18.733	9.1485	9.58447	81.267			SKO		20.923	10.0695	10.8536	79.077
		DKO		18.7809	9.45149	9.32945	81.2191			DKO		18.3537	9.73573	8.61795	81.6463
		TKO-D		19.8444	9.36263	10.4818	80.1556			TKO-D		19.3377	9.15671	10.1809	80.6623
		TKO-Z		14.3482	7.53621	6.81197	85.6518			TKO-Z		12.4595	6.31942	6.14005	87.5405
		QKO		13.1646	6.64746	6.51712	86.8354			QKO		14.6669	7.42422	7.24263	85.3331
